# Supplementary material for: A conserved membrane protein negatively regulates Mce1 complexes in mycobacteria
Source: Nat Commun. 2023 Sep 22;14:5897. doi: 10.1038/s41467-023-41578-y (PMC10517005; doi:10.1038/s41467-023-41578-y)
Supplement: Supplementary file 4 — Supplementary Data 1 [file 41467_2023_41578_MOESM4_ESM.zip]

Archive with 4 entries (4 files):
- YrbE1AB+MceG.pdb
- Mce1A-F.pdb
- YrbE1B+MSMEG_0959.pdb
- Mce1B-F+MSMEG_6540.pdb
