# Supplementary material for: A conserved membrane protein negatively regulates Mce1 complexes in mycobacteria
Source: Nat Commun. 2023 Sep 22;14:5897. doi: 10.1038/s41467-023-41578-y (PMC10517005; doi:10.1038/s41467-023-41578-y)
Supplement: Supplementary file 4 — Supplementary Data 1 [file 41467_2023_41578_MOESM4_ESM.zip › YrbE1AB+MceG.pdb]

ATOM      1  N   MET A   1     -14.372  17.991  43.366  1.00 57.56           N  
ATOM      2  H   MET A   1     -15.305  18.370  43.440  1.00 57.56           H  
ATOM      3  H2  MET A   1     -13.831  18.291  44.165  1.00 57.56           H  
ATOM      4  H3  MET A   1     -13.940  18.353  42.528  1.00 57.56           H  
ATOM      5  CA  MET A   1     -14.418  16.512  43.311  1.00 57.56           C  
ATOM      6  HA  MET A   1     -13.400  16.138  43.203  1.00 57.56           H  
ATOM      7  C   MET A   1     -15.130  16.037  42.065  1.00 57.56           C  
ATOM      8  CB  MET A   1     -14.998  15.866  44.573  1.00 57.56           C  
ATOM      9  HB2 MET A   1     -15.776  16.496  45.005  1.00 57.56           H  
ATOM     10  HB3 MET A   1     -15.431  14.899  44.319  1.00 57.56           H  
ATOM     11  O   MET A   1     -14.490  15.318  41.322  1.00 57.56           O  
ATOM     12  CG  MET A   1     -13.878  15.625  45.588  1.00 57.56           C  
ATOM     13  HG2 MET A   1     -13.426  16.576  45.871  1.00 57.56           H  
ATOM     14  HG3 MET A   1     -13.115  15.001  45.123  1.00 57.56           H  
ATOM     15  SD  MET A   1     -14.453  14.791  47.084  1.00 57.56           S  
ATOM     16  CE  MET A   1     -12.864  14.407  47.868  1.00 57.56           C  
ATOM     17  HE1 MET A   1     -12.276  13.763  47.214  1.00 57.56           H  
ATOM     18  HE2 MET A   1     -12.315  15.328  48.064  1.00 57.56           H  
ATOM     19  HE3 MET A   1     -13.041  13.889  48.811  1.00 57.56           H  
ATOM     20  N   THR A   2     -16.351  16.504  41.786  1.00 63.64           N  
ATOM     21  H   THR A   2     -16.864  17.083  42.436  1.00 63.64           H  
ATOM     22  CA  THR A   2     -17.088  16.194  40.545  1.00 63.64           C  
ATOM     23  HA  THR A   2     -17.366  15.140  40.550  1.00 63.64           H  
ATOM     24  C   THR A   2     -16.258  16.424  39.290  1.00 63.64           C  
ATOM     25  CB  THR A   2     -18.394  16.981  40.456  1.00 63.64           C  
ATOM     26  HB  THR A   2     -18.773  16.966  39.434  1.00 63.64           H  
ATOM     27  O   THR A   2     -16.005  15.465  38.598  1.00 63.64           O  
ATOM     28  CG2 THR A   2     -19.439  16.382  41.396  1.00 63.64           C  
ATOM     29 HG21 THR A   2     -19.644  15.352  41.102  1.00 63.64           H  
ATOM     30 HG22 THR A   2     -20.367  16.948  41.314  1.00 63.64           H  
ATOM     31 HG23 THR A   2     -19.094  16.402  42.430  1.00 63.64           H  
ATOM     32  OG1 THR A   2     -18.159  18.313  40.874  1.00 63.64           O  
ATOM     33  HG1 THR A   2     -18.867  18.830  40.483  1.00 63.64           H  
ATOM     34  N   ALA A   3     -15.652  17.599  39.093  1.00 67.23           N  
ATOM     35  H   ALA A   3     -16.013  18.399  39.592  1.00 67.23           H  
ATOM     36  CA  ALA A   3     -14.789  17.842  37.926  1.00 67.23           C  
ATOM     37  HA  ALA A   3     -15.389  17.711  37.026  1.00 67.23           H  
ATOM     38  C   ALA A   3     -13.578  16.883  37.799  1.00 67.23           C  
ATOM     39  CB  ALA A   3     -14.322  19.300  37.985  1.00 67.23           C  
ATOM     40  HB1 ALA A   3     -15.186  19.964  38.011  1.00 67.23           H  
ATOM     41  HB2 ALA A   3     -13.699  19.470  38.863  1.00 67.23           H  
ATOM     42  HB3 ALA A   3     -13.745  19.529  37.089  1.00 67.23           H  
ATOM     43  O   ALA A   3     -13.086  16.652  36.702  1.00 67.23           O  
ATOM     44  N   SER A   4     -13.096  16.302  38.907  1.00 68.51           N  
ATOM     45  H   SER A   4     -13.642  16.384  39.752  1.00 68.51           H  
ATOM     46  CA  SER A   4     -12.023  15.299  38.877  1.00 68.51           C  
ATOM     47  HA  SER A   4     -11.345  15.519  38.052  1.00 68.51           H  
ATOM     48  C   SER A   4     -12.553  13.889  38.668  1.00 68.51           C  
ATOM     49  CB  SER A   4     -11.218  15.321  40.172  1.00 68.51           C  
ATOM     50  HB2 SER A   4     -10.830  16.325  40.340  1.00 68.51           H  
ATOM     51  HB3 SER A   4     -11.867  15.047  41.005  1.00 68.51           H  
ATOM     52  O   SER A   4     -11.838  13.090  38.082  1.00 68.51           O  
ATOM     53  OG  SER A   4     -10.141  14.412  40.116  1.00 68.51           O  
ATOM     54  HG  SER A   4     -10.335  13.722  39.477  1.00 68.51           H  
ATOM     55  N   THR A   5     -13.747  13.553  39.161  1.00 69.63           N  
ATOM     56  H   THR A   5     -14.297  14.233  39.665  1.00 69.63           H  
ATOM     57  CA  THR A   5     -14.405  12.285  38.822  1.00 69.63           C  
ATOM     58  HA  THR A   5     -13.674  11.479  38.870  1.00 69.63           H  
ATOM     59  C   THR A   5     -14.915  12.313  37.403  1.00 69.63           C  
ATOM     60  CB  THR A   5     -15.575  11.921  39.744  1.00 69.63           C  
ATOM     61  HB  THR A   5     -16.284  11.294  39.204  1.00 69.63           H  
ATOM     62  O   THR A   5     -14.719  11.331  36.724  1.00 69.63           O  
ATOM     63  CG2 THR A   5     -15.090  11.134  40.957  1.00 69.63           C  
ATOM     64 HG21 THR A   5     -14.367  11.727  41.518  1.00 69.63           H  
ATOM     65 HG22 THR A   5     -15.940  10.895  41.596  1.00 69.63           H  
ATOM     66 HG23 THR A   5     -14.622  10.206  40.628  1.00 69.63           H  
ATOM     67  OG1 THR A   5     -16.240  13.065  40.217  1.00 69.63           O  
ATOM     68  HG1 THR A   5     -16.684  13.444  39.455  1.00 69.63           H  
ATOM     69  N   ASP A   6     -15.475  13.417  36.930  1.00 74.20           N  
ATOM     70  H   ASP A   6     -15.656  14.189  37.556  1.00 74.20           H  
ATOM     71  CA  ASP A   6     -15.873  13.610  35.542  1.00 74.20           C  
ATOM     72  HA  ASP A   6     -16.514  12.786  35.229  1.00 74.20           H  
ATOM     73  C   ASP A   6     -14.622  13.585  34.675  1.00 74.20           C  
ATOM     74  CB  ASP A   6     -16.665  14.917  35.378  1.00 74.20           C  
ATOM     75  HB2 ASP A   6     -16.035  15.754  35.680  1.00 74.20           H  
ATOM     76  HB3 ASP A   6     -16.916  15.045  34.325  1.00 74.20           H  
ATOM     77  O   ASP A   6     -14.557  12.788  33.763  1.00 74.20           O  
ATOM     78  CG  ASP A   6     -17.966  14.941  36.194  1.00 74.20           C  
ATOM     79  OD1 ASP A   6     -18.362  16.054  36.615  1.00 74.20           O  
ATOM     80  OD2 ASP A   6     -18.510  13.853  36.496  1.00 74.20           O  
ATOM     81  N   GLY A   7     -13.548  14.290  35.051  1.00 72.12           N  
ATOM     82  H   GLY A   7     -13.656  15.001  35.761  1.00 72.12           H  
ATOM     83  CA  GLY A   7     -12.262  14.180  34.363  1.00 72.12           C  
ATOM     84  HA2 GLY A   7     -12.397  14.466  33.319  1.00 72.12           H  
ATOM     85  HA3 GLY A   7     -11.556  14.871  34.823  1.00 72.12           H  
ATOM     86  C   GLY A   7     -11.651  12.773  34.399  1.00 72.12           C  
ATOM     87  O   GLY A   7     -11.084  12.338  33.407  1.00 72.12           O  
ATOM     88  N   PHE A   8     -11.765  12.031  35.505  1.00 72.28           N  
ATOM     89  H   PHE A   8     -12.215  12.441  36.311  1.00 72.28           H  
ATOM     90  CA  PHE A   8     -11.265  10.654  35.614  1.00 72.28           C  
ATOM     91  HA  PHE A   8     -10.284  10.603  35.143  1.00 72.28           H  
ATOM     92  C   PHE A   8     -12.168   9.647  34.903  1.00 72.28           C  
ATOM     93  CB  PHE A   8     -11.098  10.255  37.086  1.00 72.28           C  
ATOM     94  HB2 PHE A   8     -10.434  10.973  37.567  1.00 72.28           H  
ATOM     95  HB3 PHE A   8     -12.068  10.310  37.579  1.00 72.28           H  
ATOM     96  O   PHE A   8     -11.667   8.662  34.382  1.00 72.28           O  
ATOM     97  CG  PHE A   8     -10.507   8.871  37.292  1.00 72.28           C  
ATOM     98  CD1 PHE A   8     -11.309   7.813  37.760  1.00 72.28           C  
ATOM     99  HD1 PHE A   8     -12.358   7.976  37.960  1.00 72.28           H  
ATOM    100  CD2 PHE A   8      -9.144   8.644  37.025  1.00 72.28           C  
ATOM    101  HD2 PHE A   8      -8.526   9.451  36.658  1.00 72.28           H  
ATOM    102  CE1 PHE A   8     -10.741   6.546  37.984  1.00 72.28           C  
ATOM    103  HE1 PHE A   8     -11.356   5.743  38.363  1.00 72.28           H  
ATOM    104  CE2 PHE A   8      -8.585   7.369  37.219  1.00 72.28           C  
ATOM    105  HE2 PHE A   8      -7.542   7.199  36.997  1.00 72.28           H  
ATOM    106  CZ  PHE A   8      -9.384   6.317  37.697  1.00 72.28           C  
ATOM    107  HZ  PHE A   8      -8.956   5.337  37.848  1.00 72.28           H  
ATOM    108  N   VAL A   9     -13.477   9.881  34.871  1.00 72.82           N  
ATOM    109  H   VAL A   9     -13.816  10.718  35.323  1.00 72.82           H  
ATOM    110  CA  VAL A   9     -14.468   9.086  34.148  1.00 72.82           C  
ATOM    111  HA  VAL A   9     -14.248   8.028  34.293  1.00 72.82           H  
ATOM    112  C   VAL A   9     -14.344   9.370  32.669  1.00 72.82           C  
ATOM    113  CB  VAL A   9     -15.907   9.341  34.640  1.00 72.82           C  
ATOM    114  HB  VAL A   9     -16.086  10.414  34.708  1.00 72.82           H  
ATOM    115  O   VAL A   9     -14.318   8.412  31.930  1.00 72.82           O  
ATOM    116  CG1 VAL A   9     -16.970   8.734  33.711  1.00 72.82           C  
ATOM    117 HG11 VAL A   9     -16.976   9.267  32.760  1.00 72.82           H  
ATOM    118 HG12 VAL A   9     -16.763   7.679  33.535  1.00 72.82           H  
ATOM    119 HG13 VAL A   9     -17.957   8.848  34.158  1.00 72.82           H  
ATOM    120  CG2 VAL A   9     -16.121   8.694  36.018  1.00 72.82           C  
ATOM    121 HG21 VAL A   9     -16.135   7.608  35.922  1.00 72.82           H  
ATOM    122 HG22 VAL A   9     -17.069   9.036  36.433  1.00 72.82           H  
ATOM    123 HG23 VAL A   9     -15.318   8.964  36.703  1.00 72.82           H  
ATOM    124  N   ASP A  10     -14.187  10.612  32.230  1.00 74.41           N  
ATOM    125  H   ASP A  10     -14.314  11.373  32.882  1.00 74.41           H  
ATOM    126  CA  ASP A  10     -13.900  10.989  30.845  1.00 74.41           C  
ATOM    127  HA  ASP A  10     -14.633  10.529  30.183  1.00 74.41           H  
ATOM    128  C   ASP A  10     -12.521  10.488  30.426  1.00 74.41           C  
ATOM    129  CB  ASP A  10     -13.975  12.514  30.662  1.00 74.41           C  
ATOM    130  HB2 ASP A  10     -13.367  13.005  31.421  1.00 74.41           H  
ATOM    131  HB3 ASP A  10     -13.547  12.762  29.691  1.00 74.41           H  
ATOM    132  O   ASP A  10     -12.355  10.012  29.309  1.00 74.41           O  
ATOM    133  CG  ASP A  10     -15.405  13.067  30.686  1.00 74.41           C  
ATOM    134  OD1 ASP A  10     -15.530  14.290  30.912  1.00 74.41           O  
ATOM    135  OD2 ASP A  10     -16.348  12.279  30.426  1.00 74.41           O  
ATOM    136  N   TYR A  11     -11.539  10.496  31.330  1.00 70.36           N  
ATOM    137  H   TYR A  11     -11.688  10.998  32.194  1.00 70.36           H  
ATOM    138  CA  TYR A  11     -10.245   9.868  31.090  1.00 70.36           C  
ATOM    139  HA  TYR A  11      -9.848  10.244  30.148  1.00 70.36           H  
ATOM    140  C   TYR A  11     -10.381   8.352  30.957  1.00 70.36           C  
ATOM    141  CB  TYR A  11      -9.259  10.232  32.202  1.00 70.36           C  
ATOM    142  HB2 TYR A  11      -9.673   9.931  33.165  1.00 70.36           H  
ATOM    143  HB3 TYR A  11      -9.123  11.313  32.210  1.00 70.36           H  
ATOM    144  O   TYR A  11      -9.945   7.786  29.961  1.00 70.36           O  
ATOM    145  CG  TYR A  11      -7.905   9.587  32.030  1.00 70.36           C  
ATOM    146  CD1 TYR A  11      -7.599   8.384  32.696  1.00 70.36           C  
ATOM    147  HD1 TYR A  11      -8.330   7.923  33.343  1.00 70.36           H  
ATOM    148  CD2 TYR A  11      -6.965  10.182  31.169  1.00 70.36           C  
ATOM    149  HD2 TYR A  11      -7.215  11.099  30.656  1.00 70.36           H  
ATOM    150  CE1 TYR A  11      -6.343   7.779  32.502  1.00 70.36           C  
ATOM    151  HE1 TYR A  11      -6.094   6.854  33.001  1.00 70.36           H  
ATOM    152  CE2 TYR A  11      -5.706   9.584  30.977  1.00 70.36           C  
ATOM    153  HE2 TYR A  11      -4.982  10.049  30.326  1.00 70.36           H  
ATOM    154  OH  TYR A  11      -4.187   7.793  31.463  1.00 70.36           O  
ATOM    155  HH  TYR A  11      -3.613   8.306  30.888  1.00 70.36           H  
ATOM    156  CZ  TYR A  11      -5.396   8.381  31.647  1.00 70.36           C  
ATOM    157  N   LEU A  12     -11.012   7.679  31.922  1.00 70.16           N  
ATOM    158  H   LEU A  12     -11.361   8.198  32.714  1.00 70.16           H  
ATOM    159  CA  LEU A  12     -11.261   6.240  31.878  1.00 70.16           C  
ATOM    160  HA  LEU A  12     -10.310   5.716  31.780  1.00 70.16           H  
ATOM    161  C   LEU A  12     -12.102   5.874  30.673  1.00 70.16           C  
ATOM    162  CB  LEU A  12     -12.010   5.764  33.133  1.00 70.16           C  
ATOM    163  HB2 LEU A  12     -12.690   6.549  33.463  1.00 70.16           H  
ATOM    164  HB3 LEU A  12     -12.635   4.910  32.869  1.00 70.16           H  
ATOM    165  O   LEU A  12     -11.810   4.880  30.036  1.00 70.16           O  
ATOM    166  CG  LEU A  12     -11.110   5.324  34.291  1.00 70.16           C  
ATOM    167  HG  LEU A  12     -10.384   6.101  34.532  1.00 70.16           H  
ATOM    168  CD1 LEU A  12     -12.008   5.065  35.497  1.00 70.16           C  
ATOM    169 HD11 LEU A  12     -12.803   4.369  35.232  1.00 70.16           H  
ATOM    170 HD12 LEU A  12     -12.450   6.007  35.822  1.00 70.16           H  
ATOM    171 HD13 LEU A  12     -11.419   4.631  36.305  1.00 70.16           H  
ATOM    172  CD2 LEU A  12     -10.383   4.011  33.979  1.00 70.16           C  
ATOM    173 HD21 LEU A  12     -11.102   3.231  33.727  1.00 70.16           H  
ATOM    174 HD22 LEU A  12      -9.800   3.701  34.846  1.00 70.16           H  
ATOM    175 HD23 LEU A  12      -9.698   4.148  33.142  1.00 70.16           H  
ATOM    176  N   ARG A  13     -13.121   6.662  30.354  1.00 71.05           N  
ATOM    177  H   ARG A  13     -13.283   7.462  30.947  1.00 71.05           H  
ATOM    178  CA  ARG A  13     -14.007   6.491  29.214  1.00 71.05           C  
ATOM    179  HA  ARG A  13     -14.377   5.466  29.199  1.00 71.05           H  
ATOM    180  C   ARG A  13     -13.226   6.696  27.937  1.00 71.05           C  
ATOM    181  CB  ARG A  13     -15.196   7.444  29.338  1.00 71.05           C  
ATOM    182  HB2 ARG A  13     -14.839   8.474  29.322  1.00 71.05           H  
ATOM    183  HB3 ARG A  13     -15.702   7.248  30.283  1.00 71.05           H  
ATOM    184  O   ARG A  13     -13.311   5.829  27.100  1.00 71.05           O  
ATOM    185  CG  ARG A  13     -16.222   7.258  28.230  1.00 71.05           C  
ATOM    186  HG2 ARG A  13     -15.755   7.476  27.269  1.00 71.05           H  
ATOM    187  HG3 ARG A  13     -16.597   6.234  28.238  1.00 71.05           H  
ATOM    188  CD  ARG A  13     -17.366   8.239  28.460  1.00 71.05           C  
ATOM    189  HD2 ARG A  13     -16.982   9.256  28.376  1.00 71.05           H  
ATOM    190  HD3 ARG A  13     -17.761   8.093  29.466  1.00 71.05           H  
ATOM    191  NE  ARG A  13     -18.424   8.027  27.468  1.00 71.05           N  
ATOM    192  HE  ARG A  13     -18.111   7.682  26.572  1.00 71.05           H  
ATOM    193  NH1 ARG A  13     -20.003   9.315  28.514  1.00 71.05           N  
ATOM    194 HH11 ARG A  13     -19.260   9.708  29.074  1.00 71.05           H  
ATOM    195 HH12 ARG A  13     -20.920   9.737  28.538  1.00 71.05           H  
ATOM    196  NH2 ARG A  13     -20.562   8.107  26.713  1.00 71.05           N  
ATOM    197 HH21 ARG A  13     -20.246   7.565  25.922  1.00 71.05           H  
ATOM    198 HH22 ARG A  13     -21.483   8.520  26.733  1.00 71.05           H  
ATOM    199  CZ  ARG A  13     -19.657   8.479  27.572  1.00 71.05           C  
ATOM    200  N   GLY A  14     -12.376   7.707  27.819  1.00 70.09           N  
ATOM    201  H   GLY A  14     -12.371   8.426  28.528  1.00 70.09           H  
ATOM    202  CA  GLY A  14     -11.474   7.855  26.677  1.00 70.09           C  
ATOM    203  HA2 GLY A  14     -12.059   7.921  25.760  1.00 70.09           H  
ATOM    204  HA3 GLY A  14     -10.908   8.778  26.798  1.00 70.09           H  
ATOM    205  C   GLY A  14     -10.483   6.689  26.547  1.00 70.09           C  
ATOM    206  O   GLY A  14     -10.200   6.232  25.439  1.00 70.09           O  
ATOM    207  N   GLN A  15      -9.993   6.150  27.669  1.00 71.42           N  
ATOM    208  H   GLN A  15     -10.217   6.603  28.544  1.00 71.42           H  
ATOM    209  CA  GLN A  15      -9.108   4.977  27.698  1.00 71.42           C  
ATOM    210  HA  GLN A  15      -8.348   5.088  26.925  1.00 71.42           H  
ATOM    211  C   GLN A  15      -9.848   3.664  27.394  1.00 71.42           C  
ATOM    212  CB  GLN A  15      -8.410   4.878  29.068  1.00 71.42           C  
ATOM    213  HB2 GLN A  15      -7.916   3.909  29.146  1.00 71.42           H  
ATOM    214  HB3 GLN A  15      -9.159   4.926  29.858  1.00 71.42           H  
ATOM    215  O   GLN A  15      -9.283   2.766  26.775  1.00 71.42           O  
ATOM    216  CG  GLN A  15      -7.362   5.975  29.314  1.00 71.42           C  
ATOM    217  HG2 GLN A  15      -6.999   5.890  30.338  1.00 71.42           H  
ATOM    218  HG3 GLN A  15      -7.817   6.958  29.200  1.00 71.42           H  
ATOM    219  CD  GLN A  15      -6.161   5.913  28.379  1.00 71.42           C  
ATOM    220  NE2 GLN A  15      -5.430   6.997  28.253  1.00 71.42           N  
ATOM    221 HE21 GLN A  15      -4.639   6.928  27.629  1.00 71.42           H  
ATOM    222 HE22 GLN A  15      -5.688   7.832  28.760  1.00 71.42           H  
ATOM    223  OE1 GLN A  15      -5.851   4.919  27.746  1.00 71.42           O  
ATOM    224  N   LEU A  16     -11.109   3.548  27.811  1.00 71.58           N  
ATOM    225  H   LEU A  16     -11.478   4.316  28.354  1.00 71.58           H  
ATOM    226  CA  LEU A  16     -11.964   2.372  27.668  1.00 71.58           C  
ATOM    227  HA  LEU A  16     -11.332   1.485  27.645  1.00 71.58           H  
ATOM    228  C   LEU A  16     -12.762   2.388  26.365  1.00 71.58           C  
ATOM    229  CB  LEU A  16     -12.914   2.276  28.878  1.00 71.58           C  
ATOM    230  HB2 LEU A  16     -13.784   1.670  28.623  1.00 71.58           H  
ATOM    231  HB3 LEU A  16     -13.321   3.265  29.088  1.00 71.58           H  
ATOM    232  O   LEU A  16     -13.097   1.324  25.862  1.00 71.58           O  
ATOM    233  CG  LEU A  16     -12.274   1.673  30.140  1.00 71.58           C  
ATOM    234  HG  LEU A  16     -11.300   2.128  30.318  1.00 71.58           H  
ATOM    235  CD1 LEU A  16     -13.167   1.937  31.352  1.00 71.58           C  
ATOM    236 HD11 LEU A  16     -13.292   3.012  31.479  1.00 71.58           H  
ATOM    237 HD12 LEU A  16     -14.145   1.477  31.207  1.00 71.58           H  
ATOM    238 HD13 LEU A  16     -12.699   1.531  32.249  1.00 71.58           H  
ATOM    239  CD2 LEU A  16     -12.106   0.153  30.013  1.00 71.58           C  
ATOM    240 HD21 LEU A  16     -13.072  -0.320  29.833  1.00 71.58           H  
ATOM    241 HD22 LEU A  16     -11.430  -0.081  29.191  1.00 71.58           H  
ATOM    242 HD23 LEU A  16     -11.676  -0.243  30.934  1.00 71.58           H  
ATOM    243  N   GLU A  17     -13.037   3.553  25.787  1.00 76.42           N  
ATOM    244  H   GLU A  17     -12.771   4.397  26.274  1.00 76.42           H  
ATOM    245  CA  GLU A  17     -13.838   3.724  24.574  1.00 76.42           C  
ATOM    246  HA  GLU A  17     -14.819   3.273  24.723  1.00 76.42           H  
ATOM    247  C   GLU A  17     -13.194   2.994  23.417  1.00 76.42           C  
ATOM    248  CB  GLU A  17     -14.019   5.210  24.205  1.00 76.42           C  
ATOM    249  HB2 GLU A  17     -14.038   5.310  23.120  1.00 76.42           H  
ATOM    250  HB3 GLU A  17     -13.180   5.798  24.577  1.00 76.42           H  
ATOM    251  O   GLU A  17     -13.887   2.291  22.693  1.00 76.42           O  
ATOM    252  CG  GLU A  17     -15.361   5.737  24.737  1.00 76.42           C  
ATOM    253  HG2 GLU A  17     -16.156   5.179  24.244  1.00 76.42           H  
ATOM    254  HG3 GLU A  17     -15.445   5.521  25.802  1.00 76.42           H  
ATOM    255  CD  GLU A  17     -15.599   7.235  24.499  1.00 76.42           C  
ATOM    256  OE1 GLU A  17     -16.706   7.678  24.907  1.00 76.42           O  
ATOM    257  OE2 GLU A  17     -14.708   7.903  23.930  1.00 76.42           O  
ATOM    258  N   LYS A  18     -11.867   3.069  23.289  1.00 75.70           N  
ATOM    259  H   LYS A  18     -11.365   3.654  23.942  1.00 75.70           H  
ATOM    260  CA  LYS A  18     -11.140   2.314  22.267  1.00 75.70           C  
ATOM    261  HA  LYS A  18     -11.610   2.528  21.307  1.00 75.70           H  
ATOM    262  C   LYS A  18     -11.303   0.798  22.442  1.00 75.70           C  
ATOM    263  CB  LYS A  18      -9.678   2.769  22.182  1.00 75.70           C  
ATOM    264  HB2 LYS A  18      -9.134   2.071  21.546  1.00 75.70           H  
ATOM    265  HB3 LYS A  18      -9.223   2.771  23.173  1.00 75.70           H  
ATOM    266  O   LYS A  18     -11.838   0.177  21.530  1.00 75.70           O  
ATOM    267  CG  LYS A  18      -9.573   4.175  21.580  1.00 75.70           C  
ATOM    268  HG2 LYS A  18     -10.057   4.894  22.240  1.00 75.70           H  
ATOM    269  HG3 LYS A  18     -10.072   4.191  20.611  1.00 75.70           H  
ATOM    270  CD  LYS A  18      -8.104   4.568  21.394  1.00 75.70           C  
ATOM    271  HD2 LYS A  18      -7.617   3.844  20.741  1.00 75.70           H  
ATOM    272  HD3 LYS A  18      -7.609   4.569  22.365  1.00 75.70           H  
ATOM    273  CE  LYS A  18      -8.024   5.964  20.769  1.00 75.70           C  
ATOM    274  HE2 LYS A  18      -8.576   5.957  19.829  1.00 75.70           H  
ATOM    275  HE3 LYS A  18      -8.523   6.668  21.436  1.00 75.70           H  
ATOM    276  NZ  LYS A  18      -6.620   6.386  20.535  1.00 75.70           N  
ATOM    277  HZ1 LYS A  18      -6.598   7.310  20.127  1.00 75.70           H  
ATOM    278  HZ2 LYS A  18      -6.155   5.751  19.902  1.00 75.70           H  
ATOM    279  HZ3 LYS A  18      -6.111   6.416  21.407  1.00 75.70           H  
ATOM    280  N   PRO A  19     -10.916   0.164  23.566  1.00 78.28           N  
ATOM    281  CA  PRO A  19     -11.073  -1.279  23.722  1.00 78.28           C  
ATOM    282  HA  PRO A  19     -10.593  -1.778  22.880  1.00 78.28           H  
ATOM    283  C   PRO A  19     -12.539  -1.733  23.743  1.00 78.28           C  
ATOM    284  CB  PRO A  19     -10.311  -1.653  24.997  1.00 78.28           C  
ATOM    285  HB2 PRO A  19      -9.301  -1.966  24.733  1.00 78.28           H  
ATOM    286  HB3 PRO A  19     -10.811  -2.440  25.563  1.00 78.28           H  
ATOM    287  O   PRO A  19     -12.830  -2.786  23.186  1.00 78.28           O  
ATOM    288  CG  PRO A  19     -10.242  -0.351  25.785  1.00 78.28           C  
ATOM    289  HG2 PRO A  19      -9.366  -0.309  26.432  1.00 78.28           H  
ATOM    290  HG3 PRO A  19     -11.155  -0.255  26.373  1.00 78.28           H  
ATOM    291  CD  PRO A  19     -10.192   0.716  24.695  1.00 78.28           C  
ATOM    292  HD2 PRO A  19     -10.637   1.647  25.047  1.00 78.28           H  
ATOM    293  HD3 PRO A  19      -9.153   0.885  24.413  1.00 78.28           H  
ATOM    294  N   LEU A  20     -13.481  -0.961  24.298  1.00 80.96           N  
ATOM    295  H   LEU A  20     -13.212  -0.095  24.744  1.00 80.96           H  
ATOM    296  CA  LEU A  20     -14.913  -1.280  24.207  1.00 80.96           C  
ATOM    297  HA  LEU A  20     -15.055  -2.323  24.488  1.00 80.96           H  
ATOM    298  C   LEU A  20     -15.437  -1.162  22.779  1.00 80.96           C  
ATOM    299  CB  LEU A  20     -15.757  -0.395  25.141  1.00 80.96           C  
ATOM    300  HB2 LEU A  20     -16.735  -0.242  24.684  1.00 80.96           H  
ATOM    301  HB3 LEU A  20     -15.318   0.599  25.218  1.00 80.96           H  
ATOM    302  O   LEU A  20     -16.233  -2.005  22.373  1.00 80.96           O  
ATOM    303  CG  LEU A  20     -15.967  -1.032  26.529  1.00 80.96           C  
ATOM    304  HG  LEU A  20     -15.352  -1.926  26.629  1.00 80.96           H  
ATOM    305  CD1 LEU A  20     -15.577  -0.079  27.644  1.00 80.96           C  
ATOM    306 HD11 LEU A  20     -14.492   0.021  27.595  1.00 80.96           H  
ATOM    307 HD12 LEU A  20     -15.843  -0.497  28.615  1.00 80.96           H  
ATOM    308 HD13 LEU A  20     -16.056   0.891  27.510  1.00 80.96           H  
ATOM    309  CD2 LEU A  20     -17.426  -1.439  26.727  1.00 80.96           C  
ATOM    310 HD21 LEU A  20     -17.542  -1.934  27.691  1.00 80.96           H  
ATOM    311 HD22 LEU A  20     -18.067  -0.557  26.696  1.00 80.96           H  
ATOM    312 HD23 LEU A  20     -17.721  -2.130  25.937  1.00 80.96           H  
ATOM    313  N   ALA A  21     -14.987  -0.178  22.001  1.00 80.99           N  
ATOM    314  H   ALA A  21     -14.383   0.532  22.388  1.00 80.99           H  
ATOM    315  CA  ALA A  21     -15.308  -0.094  20.582  1.00 80.99           C  
ATOM    316  HA  ALA A  21     -16.390  -0.143  20.466  1.00 80.99           H  
ATOM    317  C   ALA A  21     -14.708  -1.277  19.813  1.00 80.99           C  
ATOM    318  CB  ALA A  21     -14.831   1.246  20.014  1.00 80.99           C  
ATOM    319  HB1 ALA A  21     -13.752   1.348  20.131  1.00 80.99           H  
ATOM    320  HB2 ALA A  21     -15.330   2.066  20.531  1.00 80.99           H  
ATOM    321  HB3 ALA A  21     -15.077   1.302  18.954  1.00 80.99           H  
ATOM    322  O   ALA A  21     -15.384  -1.840  18.956  1.00 80.99           O  
ATOM    323  N   THR A  22     -13.496  -1.717  20.163  1.00 82.21           N  
ATOM    324  H   THR A  22     -12.939  -1.142  20.779  1.00 82.21           H  
ATOM    325  CA  THR A  22     -12.861  -2.903  19.574  1.00 82.21           C  
ATOM    326  HA  THR A  22     -12.858  -2.775  18.492  1.00 82.21           H  
ATOM    327  C   THR A  22     -13.635  -4.182  19.913  1.00 82.21           C  
ATOM    328  CB  THR A  22     -11.396  -3.024  20.024  1.00 82.21           C  
ATOM    329  HB  THR A  22     -11.353  -3.190  21.100  1.00 82.21           H  
ATOM    330  O   THR A  22     -13.967  -4.979  19.041  1.00 82.21           O  
ATOM    331  CG2 THR A  22     -10.631  -4.135  19.316  1.00 82.21           C  
ATOM    332 HG21 THR A  22      -9.612  -4.182  19.700  1.00 82.21           H  
ATOM    333 HG22 THR A  22     -11.111  -5.096  19.500  1.00 82.21           H  
ATOM    334 HG23 THR A  22     -10.600  -3.925  18.247  1.00 82.21           H  
ATOM    335  OG1 THR A  22     -10.697  -1.847  19.708  1.00 82.21           O  
ATOM    336  HG1 THR A  22      -9.761  -2.006  19.851  1.00 82.21           H  
ATOM    337  N   VAL A  23     -13.998  -4.385  21.179  1.00 82.38           N  
ATOM    338  H   VAL A  23     -13.702  -3.716  21.876  1.00 82.38           H  
ATOM    339  CA  VAL A  23     -14.774  -5.560  21.608  1.00 82.38           C  
ATOM    340  HA  VAL A  23     -14.294  -6.459  21.222  1.00 82.38           H  
ATOM    341  C   VAL A  23     -16.189  -5.525  21.023  1.00 82.38           C  
ATOM    342  CB  VAL A  23     -14.803  -5.655  23.145  1.00 82.38           C  
ATOM    343  HB  VAL A  23     -15.148  -4.707  23.556  1.00 82.38           H  
ATOM    344  O   VAL A  23     -16.678  -6.532  20.512  1.00 82.38           O  
ATOM    345  CG1 VAL A  23     -15.734  -6.771  23.637  1.00 82.38           C  
ATOM    346 HG11 VAL A  23     -16.772  -6.527  23.409  1.00 82.38           H  
ATOM    347 HG12 VAL A  23     -15.474  -7.715  23.158  1.00 82.38           H  
ATOM    348 HG13 VAL A  23     -15.643  -6.879  24.717  1.00 82.38           H  
ATOM    349  CG2 VAL A  23     -13.405  -5.960  23.703  1.00 82.38           C  
ATOM    350 HG21 VAL A  23     -12.661  -5.279  23.289  1.00 82.38           H  
ATOM    351 HG22 VAL A  23     -13.112  -6.979  23.451  1.00 82.38           H  
ATOM    352 HG23 VAL A  23     -13.411  -5.843  24.787  1.00 82.38           H  
ATOM    353  N   GLY A  24     -16.842  -4.363  21.046  1.00 85.64           N  
ATOM    354  H   GLY A  24     -16.395  -3.569  21.483  1.00 85.64           H  
ATOM    355  CA  GLY A  24     -18.161  -4.156  20.452  1.00 85.64           C  
ATOM    356  HA2 GLY A  24     -18.479  -3.133  20.655  1.00 85.64           H  
ATOM    357  HA3 GLY A  24     -18.877  -4.846  20.899  1.00 85.64           H  
ATOM    358  C   GLY A  24     -18.151  -4.365  18.939  1.00 85.64           C  
ATOM    359  O   GLY A  24     -19.040  -5.023  18.397  1.00 85.64           O  
ATOM    360  N   GLY A  25     -17.111  -3.882  18.259  1.00 86.29           N  
ATOM    361  H   GLY A  25     -16.427  -3.329  18.756  1.00 86.29           H  
ATOM    362  CA  GLY A  25     -16.874  -4.106  16.837  1.00 86.29           C  
ATOM    363  HA2 GLY A  25     -15.983  -3.551  16.542  1.00 86.29           H  
ATOM    364  HA3 GLY A  25     -17.724  -3.742  16.260  1.00 86.29           H  
ATOM    365  C   GLY A  25     -16.652  -5.582  16.519  1.00 86.29           C  
ATOM    366  O   GLY A  25     -17.267  -6.099  15.587  1.00 86.29           O  
ATOM    367  N   PHE A  26     -15.856  -6.285  17.330  1.00 87.38           N  
ATOM    368  H   PHE A  26     -15.326  -5.792  18.035  1.00 87.38           H  
ATOM    369  CA  PHE A  26     -15.633  -7.722  17.186  1.00 87.38           C  
ATOM    370  HA  PHE A  26     -15.237  -7.924  16.191  1.00 87.38           H  
ATOM    371  C   PHE A  26     -16.936  -8.509  17.332  1.00 87.38           C  
ATOM    372  CB  PHE A  26     -14.609  -8.200  18.223  1.00 87.38           C  
ATOM    373  HB2 PHE A  26     -14.937  -7.914  19.223  1.00 87.38           H  
ATOM    374  HB3 PHE A  26     -13.655  -7.705  18.040  1.00 87.38           H  
ATOM    375  O   PHE A  26     -17.242  -9.375  16.508  1.00 87.38           O  
ATOM    376  CG  PHE A  26     -14.401  -9.700  18.185  1.00 87.38           C  
ATOM    377  CD1 PHE A  26     -15.019 -10.537  19.133  1.00 87.38           C  
ATOM    378  HD1 PHE A  26     -15.618 -10.110  19.923  1.00 87.38           H  
ATOM    379  CD2 PHE A  26     -13.634 -10.266  17.155  1.00 87.38           C  
ATOM    380  HD2 PHE A  26     -13.163  -9.626  16.423  1.00 87.38           H  
ATOM    381  CE1 PHE A  26     -14.862 -11.933  19.046  1.00 87.38           C  
ATOM    382  HE1 PHE A  26     -15.339 -12.576  19.770  1.00 87.38           H  
ATOM    383  CE2 PHE A  26     -13.478 -11.657  17.066  1.00 87.38           C  
ATOM    384  HE2 PHE A  26     -12.888 -12.080  16.267  1.00 87.38           H  
ATOM    385  CZ  PHE A  26     -14.092 -12.494  18.012  1.00 87.38           C  
ATOM    386  HZ  PHE A  26     -13.975 -13.565  17.940  1.00 87.38           H  
ATOM    387  N   PHE A  27     -17.740  -8.189  18.350  1.00 88.20           N  
ATOM    388  H   PHE A  27     -17.424  -7.495  19.012  1.00 88.20           H  
ATOM    389  CA  PHE A  27     -19.029  -8.838  18.563  1.00 88.20           C  
ATOM    390  HA  PHE A  27     -18.869  -9.915  18.599  1.00 88.20           H  
ATOM    391  C   PHE A  27     -19.996  -8.555  17.407  1.00 88.20           C  
ATOM    392  CB  PHE A  27     -19.615  -8.396  19.907  1.00 88.20           C  
ATOM    393  HB2 PHE A  27     -19.869  -7.337  19.867  1.00 88.20           H  
ATOM    394  HB3 PHE A  27     -18.858  -8.522  20.682  1.00 88.20           H  
ATOM    395  O   PHE A  27     -20.626  -9.478  16.890  1.00 88.20           O  
ATOM    396  CG  PHE A  27     -20.836  -9.203  20.298  1.00 88.20           C  
ATOM    397  CD1 PHE A  27     -22.131  -8.705  20.059  1.00 88.20           C  
ATOM    398  HD1 PHE A  27     -22.261  -7.730  19.613  1.00 88.20           H  
ATOM    399  CD2 PHE A  27     -20.672 -10.477  20.872  1.00 88.20           C  
ATOM    400  HD2 PHE A  27     -19.680 -10.864  21.053  1.00 88.20           H  
ATOM    401  CE1 PHE A  27     -23.256  -9.477  20.402  1.00 88.20           C  
ATOM    402  HE1 PHE A  27     -24.249  -9.091  20.225  1.00 88.20           H  
ATOM    403  CE2 PHE A  27     -21.796 -11.249  21.213  1.00 88.20           C  
ATOM    404  HE2 PHE A  27     -21.666 -12.224  21.658  1.00 88.20           H  
ATOM    405  CZ  PHE A  27     -23.088 -10.748  20.979  1.00 88.20           C  
ATOM    406  HZ  PHE A  27     -23.952 -11.339  21.245  1.00 88.20           H  
ATOM    407  N   LYS A  28     -20.062  -7.304  16.934  1.00 88.35           N  
ATOM    408  H   LYS A  28     -19.520  -6.593  17.404  1.00 88.35           H  
ATOM    409  CA  LYS A  28     -20.870  -6.916  15.770  1.00 88.35           C  
ATOM    410  HA  LYS A  28     -21.909  -7.179  15.969  1.00 88.35           H  
ATOM    411  C   LYS A  28     -20.455  -7.691  14.516  1.00 88.35           C  
ATOM    412  CB  LYS A  28     -20.772  -5.394  15.578  1.00 88.35           C  
ATOM    413  HB2 LYS A  28     -19.738  -5.123  15.367  1.00 88.35           H  
ATOM    414  HB3 LYS A  28     -21.070  -4.902  16.504  1.00 88.35           H  
ATOM    415  O   LYS A  28     -21.321  -8.280  13.872  1.00 88.35           O  
ATOM    416  CG  LYS A  28     -21.668  -4.882  14.440  1.00 88.35           C  
ATOM    417  HG2 LYS A  28     -21.388  -5.375  13.509  1.00 88.35           H  
ATOM    418  HG3 LYS A  28     -22.710  -5.112  14.663  1.00 88.35           H  
ATOM    419  CD  LYS A  28     -21.502  -3.366  14.257  1.00 88.35           C  
ATOM    420  HD2 LYS A  28     -21.831  -2.851  15.160  1.00 88.35           H  
ATOM    421  HD3 LYS A  28     -20.448  -3.149  14.088  1.00 88.35           H  
ATOM    422  CE  LYS A  28     -22.318  -2.887  13.050  1.00 88.35           C  
ATOM    423  HE2 LYS A  28     -22.044  -3.510  12.198  1.00 88.35           H  
ATOM    424  HE3 LYS A  28     -23.378  -3.038  13.254  1.00 88.35           H  
ATOM    425  NZ  LYS A  28     -22.048  -1.464  12.717  1.00 88.35           N  
ATOM    426  HZ1 LYS A  28     -21.072  -1.339  12.487  1.00 88.35           H  
ATOM    427  HZ2 LYS A  28     -22.574  -1.177  11.905  1.00 88.35           H  
ATOM    428  HZ3 LYS A  28     -22.273  -0.852  13.488  1.00 88.35           H  
ATOM    429  N   MET A  29     -19.157  -7.753  14.208  1.00 87.91           N  
ATOM    430  H   MET A  29     -18.501  -7.239  14.779  1.00 87.91           H  
ATOM    431  CA  MET A  29     -18.639  -8.516  13.067  1.00 87.91           C  
ATOM    432  HA  MET A  29     -19.129  -8.161  12.160  1.00 87.91           H  
ATOM    433  C   MET A  29     -18.936 -10.011  13.217  1.00 87.91           C  
ATOM    434  CB  MET A  29     -17.127  -8.295  12.918  1.00 87.91           C  
ATOM    435  HB2 MET A  29     -16.898  -7.232  12.979  1.00 87.91           H  
ATOM    436  HB3 MET A  29     -16.609  -8.804  13.731  1.00 87.91           H  
ATOM    437  O   MET A  29     -19.340 -10.654  12.253  1.00 87.91           O  
ATOM    438  CG  MET A  29     -16.626  -8.821  11.565  1.00 87.91           C  
ATOM    439  HG2 MET A  29     -16.832  -8.066  10.807  1.00 87.91           H  
ATOM    440  HG3 MET A  29     -17.171  -9.722  11.280  1.00 87.91           H  
ATOM    441  SD  MET A  29     -14.865  -9.221  11.509  1.00 87.91           S  
ATOM    442  CE  MET A  29     -14.885 -10.787  12.420  1.00 87.91           C  
ATOM    443  HE1 MET A  29     -15.086 -10.612  13.476  1.00 87.91           H  
ATOM    444  HE2 MET A  29     -15.651 -11.441  12.005  1.00 87.91           H  
ATOM    445  HE3 MET A  29     -13.915 -11.271  12.302  1.00 87.91           H  
ATOM    446  N   SER A  30     -18.803 -10.565  14.425  1.00 88.82           N  
ATOM    447  H   SER A  30     -18.432  -9.997  15.172  1.00 88.82           H  
ATOM    448  CA  SER A  30     -19.103 -11.975  14.704  1.00 88.82           C  
ATOM    449  HA  SER A  30     -18.515 -12.600  14.032  1.00 88.82           H  
ATOM    450  C   SER A  30     -20.579 -12.303  14.462  1.00 88.82           C  
ATOM    451  CB  SER A  30     -18.719 -12.336  16.143  1.00 88.82           C  
ATOM    452  HB2 SER A  30     -18.959 -13.385  16.319  1.00 88.82           H  
ATOM    453  HB3 SER A  30     -19.285 -11.725  16.846  1.00 88.82           H  
ATOM    454  O   SER A  30     -20.890 -13.296  13.806  1.00 88.82           O  
ATOM    455  OG  SER A  30     -17.336 -12.145  16.357  1.00 88.82           O  
ATOM    456  HG  SER A  30     -17.150 -11.205  16.411  1.00 88.82           H  
ATOM    457  N   VAL A  31     -21.500 -11.445  14.916  1.00 88.91           N  
ATOM    458  H   VAL A  31     -21.186 -10.654  15.461  1.00 88.91           H  
ATOM    459  CA  VAL A  31     -22.945 -11.597  14.665  1.00 88.91           C  
ATOM    460  HA  VAL A  31     -23.244 -12.604  14.954  1.00 88.91           H  
ATOM    461  C   VAL A  31     -23.270 -11.449  13.177  1.00 88.91           C  
ATOM    462  CB  VAL A  31     -23.757 -10.592  15.508  1.00 88.91           C  
ATOM    463  HB  VAL A  31     -23.361  -9.588  15.352  1.00 88.91           H  
ATOM    464  O   VAL A  31     -24.058 -12.231  12.646  1.00 88.91           O  
ATOM    465  CG1 VAL A  31     -25.251 -10.582  15.142  1.00 88.91           C  
ATOM    466 HG11 VAL A  31     -25.653 -11.593  15.209  1.00 88.91           H  
ATOM    467 HG12 VAL A  31     -25.791  -9.931  15.830  1.00 88.91           H  
ATOM    468 HG13 VAL A  31     -25.387 -10.199  14.131  1.00 88.91           H  
ATOM    469  CG2 VAL A  31     -23.666 -10.932  17.001  1.00 88.91           C  
ATOM    470 HG21 VAL A  31     -22.626 -10.958  17.328  1.00 88.91           H  
ATOM    471 HG22 VAL A  31     -24.114 -11.906  17.195  1.00 88.91           H  
ATOM    472 HG23 VAL A  31     -24.183 -10.172  17.587  1.00 88.91           H  
ATOM    473  N   MET A  32     -22.666 -10.475  12.491  1.00 88.30           N  
ATOM    474  H   MET A  32     -22.038  -9.854  12.981  1.00 88.30           H  
ATOM    475  CA  MET A  32     -22.841 -10.283  11.047  1.00 88.30           C  
ATOM    476  HA  MET A  32     -23.904 -10.195  10.823  1.00 88.30           H  
ATOM    477  C   MET A  32     -22.325 -11.484  10.252  1.00 88.30           C  
ATOM    478  CB  MET A  32     -22.147  -8.991  10.599  1.00 88.30           C  
ATOM    479  HB2 MET A  32     -21.141  -8.946  11.016  1.00 88.30           H  
ATOM    480  HB3 MET A  32     -22.073  -8.980   9.512  1.00 88.30           H  
ATOM    481  O   MET A  32     -23.055 -12.003   9.416  1.00 88.30           O  
ATOM    482  CG  MET A  32     -22.945  -7.759  11.033  1.00 88.30           C  
ATOM    483  HG2 MET A  32     -23.139  -7.804  12.104  1.00 88.30           H  
ATOM    484  HG3 MET A  32     -23.901  -7.779  10.509  1.00 88.30           H  
ATOM    485  SD  MET A  32     -22.125  -6.188  10.665  1.00 88.30           S  
ATOM    486  CE  MET A  32     -23.538  -5.073  10.819  1.00 88.30           C  
ATOM    487  HE1 MET A  32     -23.918  -5.096  11.840  1.00 88.30           H  
ATOM    488  HE2 MET A  32     -23.233  -4.063  10.545  1.00 88.30           H  
ATOM    489  HE3 MET A  32     -24.320  -5.393  10.131  1.00 88.30           H  
ATOM    490  N   THR A  33     -21.138 -11.998  10.584  1.00 89.09           N  
ATOM    491  H   THR A  33     -20.593 -11.507  11.278  1.00 89.09           H  
ATOM    492  CA  THR A  33     -20.560 -13.212   9.983  1.00 89.09           C  
ATOM    493  HA  THR A  33     -20.456 -13.066   8.908  1.00 89.09           H  
ATOM    494  C   THR A  33     -21.468 -14.419  10.214  1.00 89.09           C  
ATOM    495  CB  THR A  33     -19.170 -13.513  10.570  1.00 89.09           C  
ATOM    496  HB  THR A  33     -19.269 -13.766  11.626  1.00 89.09           H  
ATOM    497  O   THR A  33     -21.729 -15.186   9.293  1.00 89.09           O  
ATOM    498  CG2 THR A  33     -18.466 -14.662   9.849  1.00 89.09           C  
ATOM    499 HG21 THR A  33     -18.309 -14.397   8.804  1.00 89.09           H  
ATOM    500 HG22 THR A  33     -19.054 -15.578   9.911  1.00 89.09           H  
ATOM    501 HG23 THR A  33     -17.500 -14.837  10.323  1.00 89.09           H  
ATOM    502  OG1 THR A  33     -18.318 -12.399  10.456  1.00 89.09           O  
ATOM    503  HG1 THR A  33     -18.652 -11.707  11.031  1.00 89.09           H  
ATOM    504  N   GLY A  34     -22.010 -14.568  11.429  1.00 87.53           N  
ATOM    505  H   GLY A  34     -21.727 -13.935  12.164  1.00 87.53           H  
ATOM    506  CA  GLY A  34     -22.948 -15.639  11.765  1.00 87.53           C  
ATOM    507  HA2 GLY A  34     -23.183 -15.578  12.827  1.00 87.53           H  
ATOM    508  HA3 GLY A  34     -22.479 -16.603  11.565  1.00 87.53           H  
ATOM    509  C   GLY A  34     -24.263 -15.572  10.981  1.00 87.53           C  
ATOM    510  O   GLY A  34     -24.773 -16.609  10.570  1.00 87.53           O  
ATOM    511  N   LYS A  35     -24.805 -14.372  10.728  1.00 88.62           N  
ATOM    512  H   LYS A  35     -24.343 -13.555  11.102  1.00 88.62           H  
ATOM    513  CA  LYS A  35     -25.980 -14.192   9.854  1.00 88.62           C  
ATOM    514  HA  LYS A  35     -26.737 -14.931  10.115  1.00 88.62           H  
ATOM    515  C   LYS A  35     -25.639 -14.457   8.386  1.00 88.62           C  
ATOM    516  CB  LYS A  35     -26.572 -12.785  10.012  1.00 88.62           C  
ATOM    517  HB2 LYS A  35     -25.781 -12.042   9.912  1.00 88.62           H  
ATOM    518  HB3 LYS A  35     -27.289 -12.628   9.206  1.00 88.62           H  
ATOM    519  O   LYS A  35     -26.375 -15.183   7.723  1.00 88.62           O  
ATOM    520  CG  LYS A  35     -27.304 -12.591  11.347  1.00 88.62           C  
ATOM    521  HG2 LYS A  35     -28.070 -13.359  11.453  1.00 88.62           H  
ATOM    522  HG3 LYS A  35     -26.599 -12.679  12.174  1.00 88.62           H  
ATOM    523  CD  LYS A  35     -27.964 -11.208  11.381  1.00 88.62           C  
ATOM    524  HD2 LYS A  35     -27.193 -10.445  11.278  1.00 88.62           H  
ATOM    525  HD3 LYS A  35     -28.654 -11.129  10.541  1.00 88.62           H  
ATOM    526  CE  LYS A  35     -28.726 -11.005  12.691  1.00 88.62           C  
ATOM    527  HE2 LYS A  35     -29.447 -11.815  12.801  1.00 88.62           H  
ATOM    528  HE3 LYS A  35     -28.019 -11.072  13.518  1.00 88.62           H  
ATOM    529  NZ  LYS A  35     -29.420  -9.694  12.707  1.00 88.62           N  
ATOM    530  HZ1 LYS A  35     -28.751  -8.940  12.640  1.00 88.62           H  
ATOM    531  HZ2 LYS A  35     -29.957  -9.580  13.555  1.00 88.62           H  
ATOM    532  HZ3 LYS A  35     -30.049  -9.622  11.919  1.00 88.62           H  
ATOM    533  N   ALA A  36     -24.517 -13.916   7.912  1.00 87.63           N  
ATOM    534  H   ALA A  36     -23.974 -13.320   8.522  1.00 87.63           H  
ATOM    535  CA  ALA A  36     -24.043 -14.061   6.538  1.00 87.63           C  
ATOM    536  HA  ALA A  36     -24.842 -13.754   5.864  1.00 87.63           H  
ATOM    537  C   ALA A  36     -23.687 -15.515   6.182  1.00 87.63           C  
ATOM    538  CB  ALA A  36     -22.868 -13.101   6.334  1.00 87.63           C  
ATOM    539  HB1 ALA A  36     -22.058 -13.342   7.024  1.00 87.63           H  
ATOM    540  HB2 ALA A  36     -22.511 -13.175   5.307  1.00 87.63           H  
ATOM    541  HB3 ALA A  36     -23.191 -12.075   6.510  1.00 87.63           H  
ATOM    542  O   ALA A  36     -23.798 -15.909   5.027  1.00 87.63           O  
ATOM    543  N   LEU A  37     -23.366 -16.352   7.176  1.00 84.93           N  
ATOM    544  H   LEU A  37     -23.172 -15.954   8.084  1.00 84.93           H  
ATOM    545  CA  LEU A  37     -23.178 -17.795   6.999  1.00 84.93           C  
ATOM    546  HA  LEU A  37     -22.326 -17.942   6.335  1.00 84.93           H  
ATOM    547  C   LEU A  37     -24.396 -18.490   6.362  1.00 84.93           C  
ATOM    548  CB  LEU A  37     -22.886 -18.406   8.383  1.00 84.93           C  
ATOM    549  HB2 LEU A  37     -22.124 -17.814   8.888  1.00 84.93           H  
ATOM    550  HB3 LEU A  37     -23.800 -18.358   8.974  1.00 84.93           H  
ATOM    551  O   LEU A  37     -24.239 -19.480   5.649  1.00 84.93           O  
ATOM    552  CG  LEU A  37     -22.418 -19.870   8.336  1.00 84.93           C  
ATOM    553  HG  LEU A  37     -23.106 -20.472   7.743  1.00 84.93           H  
ATOM    554  CD1 LEU A  37     -21.016 -19.979   7.746  1.00 84.93           C  
ATOM    555 HD11 LEU A  37     -21.024 -19.655   6.705  1.00 84.93           H  
ATOM    556 HD12 LEU A  37     -20.319 -19.363   8.315  1.00 84.93           H  
ATOM    557 HD13 LEU A  37     -20.701 -21.022   7.775  1.00 84.93           H  
ATOM    558  CD2 LEU A  37     -22.386 -20.462   9.744  1.00 84.93           C  
ATOM    559 HD21 LEU A  37     -22.069 -21.504   9.699  1.00 84.93           H  
ATOM    560 HD22 LEU A  37     -21.697 -19.897  10.371  1.00 84.93           H  
ATOM    561 HD23 LEU A  37     -23.386 -20.417  10.176  1.00 84.93           H  
ATOM    562  N   PHE A  38     -25.607 -17.988   6.625  1.00 84.72           N  
ATOM    563  H   PHE A  38     -25.662 -17.149   7.184  1.00 84.72           H  
ATOM    564  CA  PHE A  38     -26.853 -18.526   6.072  1.00 84.72           C  
ATOM    565  HA  PHE A  38     -26.689 -19.567   5.797  1.00 84.72           H  
ATOM    566  C   PHE A  38     -27.301 -17.819   4.783  1.00 84.72           C  
ATOM    567  CB  PHE A  38     -27.945 -18.500   7.148  1.00 84.72           C  
ATOM    568  HB2 PHE A  38     -28.886 -18.825   6.705  1.00 84.72           H  
ATOM    569  HB3 PHE A  38     -28.085 -17.475   7.490  1.00 84.72           H  
ATOM    570  O   PHE A  38     -28.269 -18.263   4.157  1.00 84.72           O  
ATOM    571  CG  PHE A  38     -27.653 -19.397   8.336  1.00 84.72           C  
ATOM    572  CD1 PHE A  38     -27.913 -20.778   8.259  1.00 84.72           C  
ATOM    573  HD1 PHE A  38     -28.325 -21.197   7.353  1.00 84.72           H  
ATOM    574  CD2 PHE A  38     -27.102 -18.856   9.512  1.00 84.72           C  
ATOM    575  HD2 PHE A  38     -26.878 -17.801   9.567  1.00 84.72           H  
ATOM    576  CE1 PHE A  38     -27.631 -21.614   9.356  1.00 84.72           C  
ATOM    577  HE1 PHE A  38     -27.827 -22.674   9.293  1.00 84.72           H  
ATOM    578  CE2 PHE A  38     -26.818 -19.690  10.608  1.00 84.72           C  
ATOM    579  HE2 PHE A  38     -26.379 -19.268  11.499  1.00 84.72           H  
ATOM    580  CZ  PHE A  38     -27.086 -21.068  10.531  1.00 84.72           C  
ATOM    581  HZ  PHE A  38     -26.859 -21.708  11.371  1.00 84.72           H  
ATOM    582  N   THR A  39     -26.608 -16.758   4.362  1.00 81.70           N  
ATOM    583  H   THR A  39     -25.786 -16.467   4.871  1.00 81.70           H  
ATOM    584  CA  THR A  39     -26.856 -16.094   3.081  1.00 81.70           C  
ATOM    585  HA  THR A  39     -27.933 -15.956   2.979  1.00 81.70           H  
ATOM    586  C   THR A  39     -26.372 -16.996   1.944  1.00 81.70           C  
ATOM    587  CB  THR A  39     -26.215 -14.697   3.016  1.00 81.70           C  
ATOM    588  HB  THR A  39     -25.129 -14.781   2.985  1.00 81.70           H  
ATOM    589  O   THR A  39     -25.329 -17.646   2.017  1.00 81.70           O  
ATOM    590  CG2 THR A  39     -26.708 -13.892   1.816  1.00 81.70           C  
ATOM    591 HG21 THR A  39     -26.380 -14.363   0.890  1.00 81.70           H  
ATOM    592 HG22 THR A  39     -26.261 -12.898   1.836  1.00 81.70           H  
ATOM    593 HG23 THR A  39     -27.794 -13.802   1.827  1.00 81.70           H  
ATOM    594  OG1 THR A  39     -26.601 -13.937   4.139  1.00 81.70           O  
ATOM    595  HG1 THR A  39     -26.198 -13.078   3.992  1.00 81.70           H  
ATOM    596  N   ARG A  40     -27.179 -17.108   0.887  1.00 75.37           N  
ATOM    597  H   ARG A  40     -27.956 -16.465   0.837  1.00 75.37           H  
ATOM    598  CA  ARG A  40     -26.837 -17.852  -0.335  1.00 75.37           C  
ATOM    599  HA  ARG A  40     -25.895 -18.377  -0.177  1.00 75.37           H  
ATOM    600  C   ARG A  40     -26.626 -16.841  -1.474  1.00 75.37           C  
ATOM    601  CB  ARG A  40     -27.951 -18.858  -0.674  1.00 75.37           C  
ATOM    602  HB2 ARG A  40     -27.721 -19.296  -1.645  1.00 75.37           H  
ATOM    603  HB3 ARG A  40     -28.898 -18.325  -0.762  1.00 75.37           H  
ATOM    604  O   ARG A  40     -27.461 -15.945  -1.568  1.00 75.37           O  
ATOM    605  CG  ARG A  40     -28.105 -19.994   0.351  1.00 75.37           C  
ATOM    606  HG2 ARG A  40     -27.136 -20.467   0.508  1.00 75.37           H  
ATOM    607  HG3 ARG A  40     -28.463 -19.593   1.299  1.00 75.37           H  
ATOM    608  CD  ARG A  40     -29.100 -21.032  -0.188  1.00 75.37           C  
ATOM    609  HD2 ARG A  40     -28.768 -21.353  -1.175  1.00 75.37           H  
ATOM    610  HD3 ARG A  40     -30.075 -20.553  -0.284  1.00 75.37           H  
ATOM    611  NE  ARG A  40     -29.211 -22.211   0.691  1.00 75.37           N  
ATOM    612  HE  ARG A  40     -28.661 -22.188   1.537  1.00 75.37           H  
ATOM    613  NH1 ARG A  40     -30.779 -23.353  -0.543  1.00 75.37           N  
ATOM    614 HH11 ARG A  40     -30.803 -22.582  -1.194  1.00 75.37           H  
ATOM    615 HH12 ARG A  40     -31.380 -24.155  -0.670  1.00 75.37           H  
ATOM    616  NH2 ARG A  40     -29.996 -24.251   1.344  1.00 75.37           N  
ATOM    617 HH21 ARG A  40     -29.413 -24.203   2.167  1.00 75.37           H  
ATOM    618 HH22 ARG A  40     -30.601 -25.047   1.201  1.00 75.37           H  
ATOM    619  CZ  ARG A  40     -29.991 -23.262   0.494  1.00 75.37           C  
ATOM    620  N   PRO A  41     -25.650 -17.025  -2.390  1.00 79.07           N  
ATOM    621  CA  PRO A  41     -24.829 -18.217  -2.607  1.00 79.07           C  
ATOM    622  HA  PRO A  41     -25.411 -19.118  -2.410  1.00 79.07           H  
ATOM    623  C   PRO A  41     -23.560 -18.242  -1.746  1.00 79.07           C  
ATOM    624  CB  PRO A  41     -24.479 -18.179  -4.100  1.00 79.07           C  
ATOM    625  HB2 PRO A  41     -23.545 -18.696  -4.321  1.00 79.07           H  
ATOM    626  HB3 PRO A  41     -25.297 -18.611  -4.677  1.00 79.07           H  
ATOM    627  O   PRO A  41     -22.743 -17.333  -1.781  1.00 79.07           O  
ATOM    628  CG  PRO A  41     -24.382 -16.683  -4.403  1.00 79.07           C  
ATOM    629  HG2 PRO A  41     -24.616 -16.465  -5.445  1.00 79.07           H  
ATOM    630  HG3 PRO A  41     -23.385 -16.316  -4.159  1.00 79.07           H  
ATOM    631  CD  PRO A  41     -25.403 -16.055  -3.453  1.00 79.07           C  
ATOM    632  HD2 PRO A  41     -26.329 -15.854  -3.992  1.00 79.07           H  
ATOM    633  HD3 PRO A  41     -25.010 -15.126  -3.042  1.00 79.07           H  
ATOM    634  N   PHE A  42     -23.340 -19.348  -1.035  1.00 79.69           N  
ATOM    635  H   PHE A  42     -24.027 -20.088  -1.022  1.00 79.69           H  
ATOM    636  CA  PHE A  42     -22.065 -19.560  -0.359  1.00 79.69           C  
ATOM    637  HA  PHE A  42     -21.894 -18.727   0.324  1.00 79.69           H  
ATOM    638  C   PHE A  42     -20.941 -19.586  -1.398  1.00 79.69           C  
ATOM    639  CB  PHE A  42     -22.109 -20.856   0.454  1.00 79.69           C  
ATOM    640  HB2 PHE A  42     -22.949 -20.806   1.146  1.00 79.69           H  
ATOM    641  HB3 PHE A  42     -22.283 -21.697  -0.218  1.00 79.69           H  
ATOM    642  O   PHE A  42     -21.001 -20.344  -2.373  1.00 79.69           O  
ATOM    643  CG  PHE A  42     -20.849 -21.111   1.257  1.00 79.69           C  
ATOM    644  CD1 PHE A  42     -19.860 -21.985   0.773  1.00 79.69           C  
ATOM    645  HD1 PHE A  42     -19.992 -22.464  -0.186  1.00 79.69           H  
ATOM    646  CD2 PHE A  42     -20.663 -20.470   2.495  1.00 79.69           C  
ATOM    647  HD2 PHE A  42     -21.410 -19.787   2.871  1.00 79.69           H  
ATOM    648  CE1 PHE A  42     -18.710 -22.252   1.534  1.00 79.69           C  
ATOM    649  HE1 PHE A  42     -17.972 -22.953   1.172  1.00 79.69           H  
ATOM    650  CE2 PHE A  42     -19.502 -20.717   3.247  1.00 79.69           C  
ATOM    651  HE2 PHE A  42     -19.361 -20.212   4.192  1.00 79.69           H  
ATOM    652  CZ  PHE A  42     -18.529 -21.614   2.773  1.00 79.69           C  
ATOM    653  HZ  PHE A  42     -17.643 -21.811   3.360  1.00 79.69           H  
ATOM    654  N   GLN A  43     -19.913 -18.770  -1.193  1.00 83.43           N  
ATOM    655  H   GLN A  43     -19.965 -18.114  -0.427  1.00 83.43           H  
ATOM    656  CA  GLN A  43     -18.783 -18.664  -2.107  1.00 83.43           C  
ATOM    657  HA  GLN A  43     -19.162 -18.671  -3.129  1.00 83.43           H  
ATOM    658  C   GLN A  43     -17.843 -19.864  -1.957  1.00 83.43           C  
ATOM    659  CB  GLN A  43     -18.080 -17.330  -1.895  1.00 83.43           C  
ATOM    660  HB2 GLN A  43     -17.173 -17.312  -2.498  1.00 83.43           H  
ATOM    661  HB3 GLN A  43     -17.805 -17.236  -0.844  1.00 83.43           H  
ATOM    662  O   GLN A  43     -16.729 -19.775  -1.442  1.00 83.43           O  
ATOM    663  CG  GLN A  43     -18.969 -16.147  -2.314  1.00 83.43           C  
ATOM    664  HG2 GLN A  43     -19.893 -16.134  -1.736  1.00 83.43           H  
ATOM    665  HG3 GLN A  43     -19.221 -16.224  -3.371  1.00 83.43           H  
ATOM    666  CD  GLN A  43     -18.247 -14.841  -2.077  1.00 83.43           C  
ATOM    667  NE2 GLN A  43     -18.740 -13.724  -2.557  1.00 83.43           N  
ATOM    668 HE21 GLN A  43     -19.519 -13.681  -3.199  1.00 83.43           H  
ATOM    669 HE22 GLN A  43     -18.394 -12.835  -2.227  1.00 83.43           H  
ATOM    670  OE1 GLN A  43     -17.154 -14.832  -1.533  1.00 83.43           O  
ATOM    671  N   TRP A  44     -18.299 -21.016  -2.451  1.00 84.58           N  
ATOM    672  H   TRP A  44     -19.266 -21.026  -2.743  1.00 84.58           H  
ATOM    673  CA  TRP A  44     -17.583 -22.290  -2.392  1.00 84.58           C  
ATOM    674  HA  TRP A  44     -17.500 -22.604  -1.351  1.00 84.58           H  
ATOM    675  C   TRP A  44     -16.163 -22.201  -2.953  1.00 84.58           C  
ATOM    676  CB  TRP A  44     -18.382 -23.347  -3.163  1.00 84.58           C  
ATOM    677  HB2 TRP A  44     -18.667 -22.953  -4.139  1.00 84.58           H  
ATOM    678  HB3 TRP A  44     -17.737 -24.209  -3.335  1.00 84.58           H  
ATOM    679  O   TRP A  44     -15.257 -22.823  -2.407  1.00 84.58           O  
ATOM    680  CG  TRP A  44     -19.598 -23.845  -2.453  1.00 84.58           C  
ATOM    681  CD1 TRP A  44     -20.871 -23.430  -2.647  1.00 84.58           C  
ATOM    682  HD1 TRP A  44     -21.173 -22.671  -3.353  1.00 84.58           H  
ATOM    683  CD2 TRP A  44     -19.658 -24.837  -1.384  1.00 84.58           C  
ATOM    684  CE2 TRP A  44     -21.016 -24.969  -0.967  1.00 84.58           C  
ATOM    685  CE3 TRP A  44     -18.694 -25.612  -0.706  1.00 84.58           C  
ATOM    686  HE3 TRP A  44     -17.654 -25.527  -0.987  1.00 84.58           H  
ATOM    687  NE1 TRP A  44     -21.711 -24.094  -1.774  1.00 84.58           N  
ATOM    688  HE1 TRP A  44     -22.704 -23.917  -1.718  1.00 84.58           H  
ATOM    689  CH2 TRP A  44     -20.418 -26.593   0.721  1.00 84.58           C  
ATOM    690  HH2 TRP A  44     -20.692 -27.255   1.530  1.00 84.58           H  
ATOM    691  CZ2 TRP A  44     -21.402 -25.832   0.067  1.00 84.58           C  
ATOM    692  HZ2 TRP A  44     -22.437 -25.901   0.368  1.00 84.58           H  
ATOM    693  CZ3 TRP A  44     -19.070 -26.482   0.335  1.00 84.58           C  
ATOM    694  HZ3 TRP A  44     -18.317 -27.059   0.852  1.00 84.58           H  
ATOM    695  N   LYS A  45     -15.949 -21.412  -4.015  1.00 83.88           N  
ATOM    696  H   LYS A  45     -16.735 -20.888  -4.374  1.00 83.88           H  
ATOM    697  CA  LYS A  45     -14.620 -21.223  -4.614  1.00 83.88           C  
ATOM    698  HA  LYS A  45     -14.191 -22.198  -4.845  1.00 83.88           H  
ATOM    699  C   LYS A  45     -13.643 -20.571  -3.633  1.00 83.88           C  
ATOM    700  CB  LYS A  45     -14.713 -20.402  -5.911  1.00 83.88           C  
ATOM    701  HB2 LYS A  45     -15.257 -19.477  -5.715  1.00 83.88           H  
ATOM    702  HB3 LYS A  45     -13.702 -20.136  -6.218  1.00 83.88           H  
ATOM    703  O   LYS A  45     -12.550 -21.095  -3.442  1.00 83.88           O  
ATOM    704  CG  LYS A  45     -15.383 -21.160  -7.070  1.00 83.88           C  
ATOM    705  HG2 LYS A  45     -16.413 -21.400  -6.804  1.00 83.88           H  
ATOM    706  HG3 LYS A  45     -14.839 -22.086  -7.259  1.00 83.88           H  
ATOM    707  CD  LYS A  45     -15.373 -20.295  -8.342  1.00 83.88           C  
ATOM    708  HD2 LYS A  45     -15.906 -19.367  -8.135  1.00 83.88           H  
ATOM    709  HD3 LYS A  45     -14.342 -20.051  -8.598  1.00 83.88           H  
ATOM    710  CE  LYS A  45     -16.037 -21.000  -9.535  1.00 83.88           C  
ATOM    711  HE2 LYS A  45     -15.469 -21.900  -9.770  1.00 83.88           H  
ATOM    712  HE3 LYS A  45     -17.043 -21.303  -9.242  1.00 83.88           H  
ATOM    713  NZ  LYS A  45     -16.109 -20.110 -10.728  1.00 83.88           N  
ATOM    714  HZ1 LYS A  45     -15.191 -19.803 -11.020  1.00 83.88           H  
ATOM    715  HZ2 LYS A  45     -16.651 -19.281 -10.531  1.00 83.88           H  
ATOM    716  HZ3 LYS A  45     -16.554 -20.565 -11.512  1.00 83.88           H  
ATOM    717  N   GLU A  46     -14.052 -19.483  -2.982  1.00 85.15           N  
ATOM    718  H   GLU A  46     -14.991 -19.139  -3.126  1.00 85.15           H  
ATOM    719  CA  GLU A  46     -13.217 -18.790  -1.996  1.00 85.15           C  
ATOM    720  HA  GLU A  46     -12.243 -18.592  -2.443  1.00 85.15           H  
ATOM    721  C   GLU A  46     -12.994 -19.674  -0.765  1.00 85.15           C  
ATOM    722  CB  GLU A  46     -13.863 -17.444  -1.623  1.00 85.15           C  
ATOM    723  HB2 GLU A  46     -14.754 -17.633  -1.024  1.00 85.15           H  
ATOM    724  HB3 GLU A  46     -14.183 -16.933  -2.531  1.00 85.15           H  
ATOM    725  O   GLU A  46     -11.867 -19.812  -0.303  1.00 85.15           O  
ATOM    726  CG  GLU A  46     -12.922 -16.513  -0.835  1.00 85.15           C  
ATOM    727  HG2 GLU A  46     -12.614 -17.019   0.081  1.00 85.15           H  
ATOM    728  HG3 GLU A  46     -13.487 -15.628  -0.542  1.00 85.15           H  
ATOM    729  CD  GLU A  46     -11.674 -16.059  -1.612  1.00 85.15           C  
ATOM    730  OE1 GLU A  46     -10.706 -15.621  -0.934  1.00 85.15           O  
ATOM    731  OE2 GLU A  46     -11.677 -16.166  -2.860  1.00 85.15           O  
ATOM    732  N   PHE A  47     -14.029 -20.377  -0.292  1.00 85.34           N  
ATOM    733  H   PHE A  47     -14.943 -20.215  -0.689  1.00 85.34           H  
ATOM    734  CA  PHE A  47     -13.891 -21.337   0.806  1.00 85.34           C  
ATOM    735  HA  PHE A  47     -13.540 -20.811   1.694  1.00 85.34           H  
ATOM    736  C   PHE A  47     -12.862 -22.434   0.501  1.00 85.34           C  
ATOM    737  CB  PHE A  47     -15.258 -21.953   1.120  1.00 85.34           C  
ATOM    738  HB2 PHE A  47     -15.866 -21.207   1.633  1.00 85.34           H  
ATOM    739  HB3 PHE A  47     -15.761 -22.203   0.186  1.00 85.34           H  
ATOM    740  O   PHE A  47     -12.025 -22.739   1.351  1.00 85.34           O  
ATOM    741  CG  PHE A  47     -15.172 -23.205   1.975  1.00 85.34           C  
ATOM    742  CD1 PHE A  47     -15.354 -24.473   1.388  1.00 85.34           C  
ATOM    743  HD1 PHE A  47     -15.597 -24.552   0.339  1.00 85.34           H  
ATOM    744  CD2 PHE A  47     -14.834 -23.108   3.337  1.00 85.34           C  
ATOM    745  HD2 PHE A  47     -14.671 -22.140   3.788  1.00 85.34           H  
ATOM    746  CE1 PHE A  47     -15.206 -25.638   2.160  1.00 85.34           C  
ATOM    747  HE1 PHE A  47     -15.342 -26.610   1.709  1.00 85.34           H  
ATOM    748  CE2 PHE A  47     -14.685 -24.277   4.105  1.00 85.34           C  
ATOM    749  HE2 PHE A  47     -14.415 -24.215   5.148  1.00 85.34           H  
ATOM    750  CZ  PHE A  47     -14.872 -25.539   3.521  1.00 85.34           C  
ATOM    751  HZ  PHE A  47     -14.749 -26.432   4.116  1.00 85.34           H  
ATOM    752  N   VAL A  48     -12.888 -23.021  -0.701  1.00 85.41           N  
ATOM    753  H   VAL A  48     -13.605 -22.740  -1.355  1.00 85.41           H  
ATOM    754  CA  VAL A  48     -11.932 -24.066  -1.100  1.00 85.41           C  
ATOM    755  HA  VAL A  48     -11.901 -24.824  -0.318  1.00 85.41           H  
ATOM    756  C   VAL A  48     -10.519 -23.500  -1.218  1.00 85.41           C  
ATOM    757  CB  VAL A  48     -12.370 -24.754  -2.408  1.00 85.41           C  
ATOM    758  HB  VAL A  48     -12.602 -23.996  -3.157  1.00 85.41           H  
ATOM    759  O   VAL A  48      -9.578 -24.137  -0.748  1.00 85.41           O  
ATOM    760  CG1 VAL A  48     -11.294 -25.691  -2.979  1.00 85.41           C  
ATOM    761 HG11 VAL A  48     -11.689 -26.227  -3.842  1.00 85.41           H  
ATOM    762 HG12 VAL A  48     -10.982 -26.408  -2.220  1.00 85.41           H  
ATOM    763 HG13 VAL A  48     -10.428 -25.116  -3.308  1.00 85.41           H  
ATOM    764  CG2 VAL A  48     -13.614 -25.620  -2.168  1.00 85.41           C  
ATOM    765 HG21 VAL A  48     -14.409 -25.033  -1.708  1.00 85.41           H  
ATOM    766 HG22 VAL A  48     -13.978 -26.015  -3.116  1.00 85.41           H  
ATOM    767 HG23 VAL A  48     -13.369 -26.447  -1.501  1.00 85.41           H  
ATOM    768  N   LEU A  49     -10.355 -22.305  -1.789  1.00 83.53           N  
ATOM    769  H   LEU A  49     -11.167 -21.820  -2.145  1.00 83.53           H  
ATOM    770  CA  LEU A  49      -9.053 -21.641  -1.896  1.00 83.53           C  
ATOM    771  HA  LEU A  49      -8.348 -22.320  -2.376  1.00 83.53           H  
ATOM    772  C   LEU A  49      -8.466 -21.316  -0.518  1.00 83.53           C  
ATOM    773  CB  LEU A  49      -9.199 -20.367  -2.745  1.00 83.53           C  
ATOM    774  HB2 LEU A  49      -8.335 -19.724  -2.579  1.00 83.53           H  
ATOM    775  HB3 LEU A  49     -10.078 -19.819  -2.406  1.00 83.53           H  
ATOM    776  O   LEU A  49      -7.315 -21.658  -0.256  1.00 83.53           O  
ATOM    777  CG  LEU A  49      -9.318 -20.638  -4.254  1.00 83.53           C  
ATOM    778  HG  LEU A  49     -10.056 -21.420  -4.436  1.00 83.53           H  
ATOM    779  CD1 LEU A  49      -9.774 -19.367  -4.968  1.00 83.53           C  
ATOM    780 HD11 LEU A  49      -9.881 -19.552  -6.037  1.00 83.53           H  
ATOM    781 HD12 LEU A  49     -10.735 -19.047  -4.567  1.00 83.53           H  
ATOM    782 HD13 LEU A  49      -9.051 -18.567  -4.808  1.00 83.53           H  
ATOM    783  CD2 LEU A  49      -7.979 -21.077  -4.860  1.00 83.53           C  
ATOM    784 HD21 LEU A  49      -7.658 -22.023  -4.425  1.00 83.53           H  
ATOM    785 HD22 LEU A  49      -8.093 -21.210  -5.935  1.00 83.53           H  
ATOM    786 HD23 LEU A  49      -7.222 -20.315  -4.674  1.00 83.53           H  
ATOM    787  N   GLN A  50      -9.264 -20.739   0.381  1.00 85.67           N  
ATOM    788  H   GLN A  50     -10.192 -20.464   0.092  1.00 85.67           H  
ATOM    789  CA  GLN A  50      -8.849 -20.426   1.750  1.00 85.67           C  
ATOM    790  HA  GLN A  50      -7.912 -19.869   1.715  1.00 85.67           H  
ATOM    791  C   GLN A  50      -8.580 -21.696   2.566  1.00 85.67           C  
ATOM    792  CB  GLN A  50      -9.916 -19.550   2.430  1.00 85.67           C  
ATOM    793  HB2 GLN A  50      -9.656 -19.424   3.481  1.00 85.67           H  
ATOM    794  HB3 GLN A  50     -10.880 -20.056   2.382  1.00 85.67           H  
ATOM    795  O   GLN A  50      -7.594 -21.768   3.297  1.00 85.67           O  
ATOM    796  CG  GLN A  50     -10.054 -18.155   1.789  1.00 85.67           C  
ATOM    797  HG2 GLN A  50     -10.336 -18.250   0.740  1.00 85.67           H  
ATOM    798  HG3 GLN A  50     -10.852 -17.609   2.292  1.00 85.67           H  
ATOM    799  CD  GLN A  50      -8.785 -17.317   1.849  1.00 85.67           C  
ATOM    800  NE2 GLN A  50      -8.632 -16.365   0.956  1.00 85.67           N  
ATOM    801 HE21 GLN A  50      -9.334 -16.194   0.250  1.00 85.67           H  
ATOM    802 HE22 GLN A  50      -7.777 -15.829   1.004  1.00 85.67           H  
ATOM    803  OE1 GLN A  50      -7.924 -17.498   2.695  1.00 85.67           O  
ATOM    804  N   SER A  51      -9.389 -22.744   2.392  1.00 88.26           N  
ATOM    805  H   SER A  51     -10.207 -22.630   1.810  1.00 88.26           H  
ATOM    806  CA  SER A  51      -9.147 -24.044   3.027  1.00 88.26           C  
ATOM    807  HA  SER A  51      -9.055 -23.904   4.104  1.00 88.26           H  
ATOM    808  C   SER A  51      -7.849 -24.672   2.526  1.00 88.26           C  
ATOM    809  CB  SER A  51     -10.301 -25.015   2.770  1.00 88.26           C  
ATOM    810  HB2 SER A  51     -10.435 -25.159   1.698  1.00 88.26           H  
ATOM    811  HB3 SER A  51     -10.063 -25.975   3.229  1.00 88.26           H  
ATOM    812  O   SER A  51      -7.045 -25.137   3.327  1.00 88.26           O  
ATOM    813  OG  SER A  51     -11.496 -24.526   3.335  1.00 88.26           O  
ATOM    814  HG  SER A  51     -11.838 -23.841   2.756  1.00 88.26           H  
ATOM    815  N   TRP A  52      -7.596 -24.651   1.215  1.00 87.78           N  
ATOM    816  H   TRP A  52      -8.284 -24.258   0.588  1.00 87.78           H  
ATOM    817  CA  TRP A  52      -6.346 -25.147   0.643  1.00 87.78           C  
ATOM    818  HA  TRP A  52      -6.188 -26.172   0.981  1.00 87.78           H  
ATOM    819  C   TRP A  52      -5.140 -24.325   1.105  1.00 87.78           C  
ATOM    820  CB  TRP A  52      -6.440 -25.156  -0.884  1.00 87.78           C  
ATOM    821  HB2 TRP A  52      -6.568 -24.135  -1.245  1.00 87.78           H  
ATOM    822  HB3 TRP A  52      -7.323 -25.723  -1.178  1.00 87.78           H  
ATOM    823  O   TRP A  52      -4.100 -24.898   1.427  1.00 87.78           O  
ATOM    824  CG  TRP A  52      -5.249 -25.772  -1.546  1.00 87.78           C  
ATOM    825  CD1 TRP A  52      -4.269 -25.106  -2.197  1.00 87.78           C  
ATOM    826  HD1 TRP A  52      -4.251 -24.035  -2.334  1.00 87.78           H  
ATOM    827  CD2 TRP A  52      -4.890 -27.184  -1.612  1.00 87.78           C  
ATOM    828  CE2 TRP A  52      -3.663 -27.303  -2.331  1.00 87.78           C  
ATOM    829  CE3 TRP A  52      -5.485 -28.376  -1.147  1.00 87.78           C  
ATOM    830  HE3 TRP A  52      -6.417 -28.322  -0.604  1.00 87.78           H  
ATOM    831  NE1 TRP A  52      -3.337 -26.008  -2.675  1.00 87.78           N  
ATOM    832  HE1 TRP A  52      -2.577 -25.747  -3.287  1.00 87.78           H  
ATOM    833  CH2 TRP A  52      -3.678 -29.713  -2.108  1.00 87.78           C  
ATOM    834  HH2 TRP A  52      -3.234 -30.679  -2.297  1.00 87.78           H  
ATOM    835  CZ2 TRP A  52      -3.057 -28.544  -2.581  1.00 87.78           C  
ATOM    836  HZ2 TRP A  52      -2.136 -28.603  -3.142  1.00 87.78           H  
ATOM    837  CZ3 TRP A  52      -4.887 -29.627  -1.394  1.00 87.78           C  
ATOM    838  HZ3 TRP A  52      -5.363 -30.529  -1.037  1.00 87.78           H  
ATOM    839  N   PHE A  53      -5.276 -22.999   1.194  1.00 84.39           N  
ATOM    840  H   PHE A  53      -6.139 -22.580   0.877  1.00 84.39           H  
ATOM    841  CA  PHE A  53      -4.253 -22.112   1.745  1.00 84.39           C  
ATOM    842  HA  PHE A  53      -3.336 -22.226   1.168  1.00 84.39           H  
ATOM    843  C   PHE A  53      -3.925 -22.480   3.195  1.00 84.39           C  
ATOM    844  CB  PHE A  53      -4.713 -20.652   1.631  1.00 84.39           C  
ATOM    845  HB2 PHE A  53      -4.793 -20.384   0.578  1.00 84.39           H  
ATOM    846  HB3 PHE A  53      -5.704 -20.544   2.072  1.00 84.39           H  
ATOM    847  O   PHE A  53      -2.768 -22.765   3.506  1.00 84.39           O  
ATOM    848  CG  PHE A  53      -3.772 -19.685   2.318  1.00 84.39           C  
ATOM    849  CD1 PHE A  53      -4.088 -19.164   3.589  1.00 84.39           C  
ATOM    850  HD1 PHE A  53      -5.025 -19.414   4.063  1.00 84.39           H  
ATOM    851  CD2 PHE A  53      -2.561 -19.333   1.697  1.00 84.39           C  
ATOM    852  HD2 PHE A  53      -2.328 -19.709   0.712  1.00 84.39           H  
ATOM    853  CE1 PHE A  53      -3.192 -18.292   4.233  1.00 84.39           C  
ATOM    854  HE1 PHE A  53      -3.445 -17.873   5.195  1.00 84.39           H  
ATOM    855  CE2 PHE A  53      -1.666 -18.465   2.343  1.00 84.39           C  
ATOM    856  HE2 PHE A  53      -0.748 -18.172   1.856  1.00 84.39           H  
ATOM    857  CZ  PHE A  53      -1.983 -17.941   3.606  1.00 84.39           C  
ATOM    858  HZ  PHE A  53      -1.303 -17.247   4.077  1.00 84.39           H  
ATOM    859  N   LEU A  54      -4.941 -22.568   4.057  1.00 85.51           N  
ATOM    860  H   LEU A  54      -5.865 -22.319   3.736  1.00 85.51           H  
ATOM    861  CA  LEU A  54      -4.774 -22.936   5.460  1.00 85.51           C  
ATOM    862  HA  LEU A  54      -4.057 -22.255   5.917  1.00 85.51           H  
ATOM    863  C   LEU A  54      -4.192 -24.342   5.612  1.00 85.51           C  
ATOM    864  CB  LEU A  54      -6.121 -22.817   6.183  1.00 85.51           C  
ATOM    865  HB2 LEU A  54      -6.878 -23.321   5.582  1.00 85.51           H  
ATOM    866  HB3 LEU A  54      -6.052 -23.330   7.142  1.00 85.51           H  
ATOM    867  O   LEU A  54      -3.251 -24.510   6.375  1.00 85.51           O  
ATOM    868  CG  LEU A  54      -6.580 -21.373   6.449  1.00 85.51           C  
ATOM    869  HG  LEU A  54      -6.580 -20.795   5.526  1.00 85.51           H  
ATOM    870  CD1 LEU A  54      -7.997 -21.427   7.005  1.00 85.51           C  
ATOM    871 HD11 LEU A  54      -8.352 -20.420   7.229  1.00 85.51           H  
ATOM    872 HD12 LEU A  54      -8.661 -21.877   6.267  1.00 85.51           H  
ATOM    873 HD13 LEU A  54      -7.998 -22.031   7.913  1.00 85.51           H  
ATOM    874  CD2 LEU A  54      -5.691 -20.673   7.478  1.00 85.51           C  
ATOM    875 HD21 LEU A  54      -6.099 -19.687   7.701  1.00 85.51           H  
ATOM    876 HD22 LEU A  54      -5.646 -21.258   8.397  1.00 85.51           H  
ATOM    877 HD23 LEU A  54      -4.688 -20.535   7.075  1.00 85.51           H  
ATOM    878  N   ILE A  55      -4.653 -25.337   4.846  1.00 87.12           N  
ATOM    879  H   ILE A  55      -5.445 -25.149   4.249  1.00 87.12           H  
ATOM    880  CA  ILE A  55      -4.063 -26.687   4.840  1.00 87.12           C  
ATOM    881  HA  ILE A  55      -4.088 -27.085   5.854  1.00 87.12           H  
ATOM    882  C   ILE A  55      -2.595 -26.623   4.418  1.00 87.12           C  
ATOM    883  CB  ILE A  55      -4.870 -27.637   3.922  1.00 87.12           C  
ATOM    884  HB  ILE A  55      -5.046 -27.131   2.973  1.00 87.12           H  
ATOM    885  O   ILE A  55      -1.739 -27.228   5.055  1.00 87.12           O  
ATOM    886  CG1 ILE A  55      -6.226 -27.962   4.583  1.00 87.12           C  
ATOM    887 HG12 ILE A  55      -6.068 -28.607   5.447  1.00 87.12           H  
ATOM    888 HG13 ILE A  55      -6.673 -27.037   4.948  1.00 87.12           H  
ATOM    889  CG2 ILE A  55      -4.120 -28.954   3.629  1.00 87.12           C  
ATOM    890 HG21 ILE A  55      -4.715 -29.589   2.972  1.00 87.12           H  
ATOM    891 HG22 ILE A  55      -3.926 -29.491   4.557  1.00 87.12           H  
ATOM    892 HG23 ILE A  55      -3.179 -28.764   3.113  1.00 87.12           H  
ATOM    893  CD1 ILE A  55      -7.239 -28.627   3.642  1.00 87.12           C  
ATOM    894 HD11 ILE A  55      -7.360 -28.025   2.741  1.00 87.12           H  
ATOM    895 HD12 ILE A  55      -6.915 -29.632   3.372  1.00 87.12           H  
ATOM    896 HD13 ILE A  55      -8.202 -28.699   4.148  1.00 87.12           H  
ATOM    897  N   ARG A  56      -2.258 -25.870   3.372  1.00 85.03           N  
ATOM    898  H   ARG A  56      -2.993 -25.381   2.881  1.00 85.03           H  
ATOM    899  CA  ARG A  56      -0.882 -25.770   2.873  1.00 85.03           C  
ATOM    900  HA  ARG A  56      -0.494 -26.781   2.748  1.00 85.03           H  
ATOM    901  C   ARG A  56       0.055 -25.060   3.853  1.00 85.03           C  
ATOM    902  CB  ARG A  56      -0.934 -25.072   1.511  1.00 85.03           C  
ATOM    903  HB2 ARG A  56      -1.264 -24.041   1.641  1.00 85.03           H  
ATOM    904  HB3 ARG A  56      -1.655 -25.589   0.878  1.00 85.03           H  
ATOM    905  O   ARG A  56       1.252 -25.363   3.861  1.00 85.03           O  
ATOM    906  CG  ARG A  56       0.419 -25.092   0.801  1.00 85.03           C  
ATOM    907  HG2 ARG A  56       1.151 -24.553   1.403  1.00 85.03           H  
ATOM    908  HG3 ARG A  56       0.742 -26.124   0.662  1.00 85.03           H  
ATOM    909  CD  ARG A  56       0.301 -24.397  -0.552  1.00 85.03           C  
ATOM    910  HD2 ARG A  56      -0.001 -23.363  -0.380  1.00 85.03           H  
ATOM    911  HD3 ARG A  56      -0.478 -24.890  -1.134  1.00 85.03           H  
ATOM    912  NE  ARG A  56       1.577 -24.444  -1.295  1.00 85.03           N  
ATOM    913  HE  ARG A  56       2.174 -25.239  -1.117  1.00 85.03           H  
ATOM    914  NH1 ARG A  56       1.137 -22.682  -2.707  1.00 85.03           N  
ATOM    915 HH11 ARG A  56       1.402 -22.061  -3.458  1.00 85.03           H  
ATOM    916 HH12 ARG A  56       0.245 -22.530  -2.258  1.00 85.03           H  
ATOM    917  NH2 ARG A  56       3.061 -23.793  -2.898  1.00 85.03           N  
ATOM    918 HH21 ARG A  56       3.653 -24.588  -2.701  1.00 85.03           H  
ATOM    919 HH22 ARG A  56       3.279 -23.196  -3.683  1.00 85.03           H  
ATOM    920  CZ  ARG A  56       1.916 -23.642  -2.292  1.00 85.03           C  
ATOM    921  N   VAL A  57      -0.466 -24.119   4.637  1.00 83.19           N  
ATOM    922  H   VAL A  57      -1.434 -23.871   4.489  1.00 83.19           H  
ATOM    923  CA  VAL A  57       0.265 -23.411   5.696  1.00 83.19           C  
ATOM    924  HA  VAL A  57       1.289 -23.225   5.370  1.00 83.19           H  
ATOM    925  C   VAL A  57       0.362 -24.267   6.961  1.00 83.19           C  
ATOM    926  CB  VAL A  57      -0.388 -22.038   5.966  1.00 83.19           C  
ATOM    927  HB  VAL A  57      -1.458 -22.173   6.125  1.00 83.19           H  
ATOM    928  O   VAL A  57       1.417 -24.291   7.579  1.00 83.19           O  
ATOM    929  CG1 VAL A  57       0.199 -21.339   7.194  1.00 83.19           C  
ATOM    930 HG11 VAL A  57      -0.211 -20.333   7.284  1.00 83.19           H  
ATOM    931 HG12 VAL A  57      -0.075 -21.890   8.094  1.00 83.19           H  
ATOM    932 HG13 VAL A  57       1.285 -21.281   7.122  1.00 83.19           H  
ATOM    933  CG2 VAL A  57      -0.176 -21.104   4.766  1.00 83.19           C  
ATOM    934 HG21 VAL A  57      -0.691 -20.161   4.949  1.00 83.19           H  
ATOM    935 HG22 VAL A  57      -0.589 -21.539   3.856  1.00 83.19           H  
ATOM    936 HG23 VAL A  57       0.887 -20.910   4.624  1.00 83.19           H  
ATOM    937  N   ALA A  58      -0.686 -25.015   7.310  1.00 82.15           N  
ATOM    938  H   ALA A  58      -1.532 -24.916   6.768  1.00 82.15           H  
ATOM    939  CA  ALA A  58      -0.814 -25.696   8.594  1.00 82.15           C  
ATOM    940  HA  ALA A  58      -0.175 -25.195   9.321  1.00 82.15           H  
ATOM    941  C   ALA A  58      -0.414 -27.179   8.583  1.00 82.15           C  
ATOM    942  CB  ALA A  58      -2.264 -25.540   9.055  1.00 82.15           C  
ATOM    943  HB1 ALA A  58      -2.521 -24.485   9.148  1.00 82.15           H  
ATOM    944  HB2 ALA A  58      -2.935 -26.020   8.343  1.00 82.15           H  
ATOM    945  HB3 ALA A  58      -2.395 -26.030  10.020  1.00 82.15           H  
ATOM    946  O   ALA A  58       0.188 -27.644   9.544  1.00 82.15           O  
ATOM    947  N   PHE A  59      -0.703 -27.941   7.526  1.00 84.58           N  
ATOM    948  H   PHE A  59      -1.167 -27.508   6.741  1.00 84.58           H  
ATOM    949  CA  PHE A  59      -0.579 -29.407   7.519  1.00 84.58           C  
ATOM    950  HA  PHE A  59      -1.122 -29.804   8.377  1.00 84.58           H  
ATOM    951  C   PHE A  59       0.869 -29.895   7.639  1.00 84.58           C  
ATOM    952  CB  PHE A  59      -1.232 -29.958   6.244  1.00 84.58           C  
ATOM    953  HB2 PHE A  59      -0.701 -29.576   5.373  1.00 84.58           H  
ATOM    954  HB3 PHE A  59      -2.257 -29.590   6.200  1.00 84.58           H  
ATOM    955  O   PHE A  59       1.167 -30.752   8.468  1.00 84.58           O  
ATOM    956  CG  PHE A  59      -1.282 -31.469   6.159  1.00 84.58           C  
ATOM    957  CD1 PHE A  59      -0.391 -32.170   5.323  1.00 84.58           C  
ATOM    958  HD1 PHE A  59       0.349 -31.635   4.746  1.00 84.58           H  
ATOM    959  CD2 PHE A  59      -2.242 -32.174   6.906  1.00 84.58           C  
ATOM    960  HD2 PHE A  59      -2.929 -31.642   7.547  1.00 84.58           H  
ATOM    961  CE1 PHE A  59      -0.469 -33.571   5.231  1.00 84.58           C  
ATOM    962  HE1 PHE A  59       0.211 -34.110   4.589  1.00 84.58           H  
ATOM    963  CE2 PHE A  59      -2.311 -33.575   6.824  1.00 84.58           C  
ATOM    964  HE2 PHE A  59      -3.045 -34.115   7.404  1.00 84.58           H  
ATOM    965  CZ  PHE A  59      -1.425 -34.274   5.986  1.00 84.58           C  
ATOM    966  HZ  PHE A  59      -1.478 -35.351   5.924  1.00 84.58           H  
ATOM    967  N   LEU A  60       1.785 -29.325   6.847  1.00 83.24           N  
ATOM    968  H   LEU A  60       1.481 -28.596   6.217  1.00 83.24           H  
ATOM    969  CA  LEU A  60       3.197 -29.720   6.871  1.00 83.24           C  
ATOM    970  HA  LEU A  60       3.222 -30.807   6.798  1.00 83.24           H  
ATOM    971  C   LEU A  60       3.868 -29.368   8.218  1.00 83.24           C  
ATOM    972  CB  LEU A  60       3.930 -29.151   5.637  1.00 83.24           C  
ATOM    973  HB2 LEU A  60       4.124 -28.088   5.777  1.00 83.24           H  
ATOM    974  HB3 LEU A  60       3.287 -29.246   4.761  1.00 83.24           H  
ATOM    975  O   LEU A  60       4.514 -30.248   8.784  1.00 83.24           O  
ATOM    976  CG  LEU A  60       5.269 -29.851   5.341  1.00 83.24           C  
ATOM    977  HG  LEU A  60       5.796 -30.061   6.272  1.00 83.24           H  
ATOM    978  CD1 LEU A  60       5.037 -31.148   4.564  1.00 83.24           C  
ATOM    979 HD11 LEU A  60       5.996 -31.624   4.357  1.00 83.24           H  
ATOM    980 HD12 LEU A  60       4.522 -30.952   3.624  1.00 83.24           H  
ATOM    981 HD13 LEU A  60       4.442 -31.837   5.164  1.00 83.24           H  
ATOM    982  CD2 LEU A  60       6.160 -28.963   4.471  1.00 83.24           C  
ATOM    983 HD21 LEU A  60       6.278 -27.975   4.916  1.00 83.24           H  
ATOM    984 HD22 LEU A  60       7.143 -29.423   4.375  1.00 83.24           H  
ATOM    985 HD23 LEU A  60       5.720 -28.849   3.480  1.00 83.24           H  
ATOM    986  N   PRO A  61       3.675 -28.160   8.795  1.00 83.11           N  
ATOM    987  CA  PRO A  61       4.130 -27.864  10.152  1.00 83.11           C  
ATOM    988  HA  PRO A  61       5.214 -27.972  10.204  1.00 83.11           H  
ATOM    989  C   PRO A  61       3.484 -28.739  11.209  1.00 83.11           C  
ATOM    990  CB  PRO A  61       3.749 -26.415  10.422  1.00 83.11           C  
ATOM    991  HB2 PRO A  61       2.732 -26.334  10.806  1.00 83.11           H  
ATOM    992  HB3 PRO A  61       4.455 -25.953  11.111  1.00 83.11           H  
ATOM    993  O   PRO A  61       4.160 -29.176  12.128  1.00 83.11           O  
ATOM    994  CG  PRO A  61       3.810 -25.817   9.037  1.00 83.11           C  
ATOM    995  HG2 PRO A  61       4.854 -25.686   8.750  1.00 83.11           H  
ATOM    996  HG3 PRO A  61       3.262 -24.876   9.000  1.00 83.11           H  
ATOM    997  CD  PRO A  61       3.174 -26.928   8.205  1.00 83.11           C  
ATOM    998  HD2 PRO A  61       2.090 -26.874   8.302  1.00 83.11           H  
ATOM    999  HD3 PRO A  61       3.440 -26.821   7.153  1.00 83.11           H  
ATOM   1000  N   THR A  62       2.192 -29.033  11.067  1.00 82.01           N  
ATOM   1001  H   THR A  62       1.673 -28.607  10.313  1.00 82.01           H  
ATOM   1002  CA  THR A  62       1.478 -29.908  11.997  1.00 82.01           C  
ATOM   1003  HA  THR A  62       1.552 -29.492  13.002  1.00 82.01           H  
ATOM   1004  C   THR A  62       2.113 -31.293  12.023  1.00 82.01           C  
ATOM   1005  CB  THR A  62      -0.005 -30.000  11.630  1.00 82.01           C  
ATOM   1006  HB  THR A  62      -0.125 -30.364  10.609  1.00 82.01           H  
ATOM   1007  O   THR A  62       2.381 -31.805  13.103  1.00 82.01           O  
ATOM   1008  CG2 THR A  62      -0.775 -30.899  12.570  1.00 82.01           C  
ATOM   1009 HG21 THR A  62      -1.838 -30.842  12.335  1.00 82.01           H  
ATOM   1010 HG22 THR A  62      -0.614 -30.558  13.592  1.00 82.01           H  
ATOM   1011 HG23 THR A  62      -0.451 -31.934  12.464  1.00 82.01           H  
ATOM   1012  OG1 THR A  62      -0.610 -28.743  11.754  1.00 82.01           O  
ATOM   1013  HG1 THR A  62      -0.317 -28.220  11.003  1.00 82.01           H  
ATOM   1014  N   LEU A  63       2.433 -31.878  10.864  1.00 83.50           N  
ATOM   1015  H   LEU A  63       2.170 -31.417  10.005  1.00 83.50           H  
ATOM   1016  CA  LEU A  63       3.184 -33.135  10.776  1.00 83.50           C  
ATOM   1017  HA  LEU A  63       2.656 -33.910  11.332  1.00 83.50           H  
ATOM   1018  C   LEU A  63       4.580 -33.014  11.399  1.00 83.50           C  
ATOM   1019  CB  LEU A  63       3.304 -33.540   9.296  1.00 83.50           C  
ATOM   1020  HB2 LEU A  63       4.157 -34.209   9.176  1.00 83.50           H  
ATOM   1021  HB3 LEU A  63       3.507 -32.649   8.702  1.00 83.50           H  
ATOM   1022  O   LEU A  63       4.967 -33.857  12.208  1.00 83.50           O  
ATOM   1023  CG  LEU A  63       2.059 -34.245   8.744  1.00 83.50           C  
ATOM   1024  HG  LEU A  63       1.153 -33.738   9.077  1.00 83.50           H  
ATOM   1025  CD1 LEU A  63       2.112 -34.246   7.219  1.00 83.50           C  
ATOM   1026 HD11 LEU A  63       3.058 -34.664   6.873  1.00 83.50           H  
ATOM   1027 HD12 LEU A  63       2.009 -33.223   6.857  1.00 83.50           H  
ATOM   1028 HD13 LEU A  63       1.291 -34.848   6.831  1.00 83.50           H  
ATOM   1029  CD2 LEU A  63       2.031 -35.708   9.185  1.00 83.50           C  
ATOM   1030 HD21 LEU A  63       2.850 -36.253   8.715  1.00 83.50           H  
ATOM   1031 HD22 LEU A  63       1.090 -36.168   8.884  1.00 83.50           H  
ATOM   1032 HD23 LEU A  63       2.162 -35.791  10.264  1.00 83.50           H  
ATOM   1033  N   ALA A  64       5.310 -31.954  11.043  1.00 81.26           N  
ATOM   1034  H   ALA A  64       4.924 -31.304  10.373  1.00 81.26           H  
ATOM   1035  CA  ALA A  64       6.675 -31.731  11.502  1.00 81.26           C  
ATOM   1036  HA  ALA A  64       7.263 -32.620  11.275  1.00 81.26           H  
ATOM   1037  C   ALA A  64       6.771 -31.507  13.015  1.00 81.26           C  
ATOM   1038  CB  ALA A  64       7.273 -30.552  10.732  1.00 81.26           C  
ATOM   1039  HB1 ALA A  64       8.314 -30.417  11.027  1.00 81.26           H  
ATOM   1040  HB2 ALA A  64       7.229 -30.751   9.661  1.00 81.26           H  
ATOM   1041  HB3 ALA A  64       6.720 -29.642  10.962  1.00 81.26           H  
ATOM   1042  O   ALA A  64       7.751 -31.943  13.592  1.00 81.26           O  
ATOM   1043  N   VAL A  65       5.773 -30.879  13.653  1.00 81.47           N  
ATOM   1044  H   VAL A  65       5.044 -30.476  13.082  1.00 81.47           H  
ATOM   1045  CA  VAL A  65       5.683 -30.685  15.112  1.00 81.47           C  
ATOM   1046  HA  VAL A  65       6.680 -30.534  15.527  1.00 81.47           H  
ATOM   1047  C   VAL A  65       5.140 -31.933  15.798  1.00 81.47           C  
ATOM   1048  CB  VAL A  65       4.815 -29.451  15.457  1.00 81.47           C  
ATOM   1049  HB  VAL A  65       3.831 -29.594  15.010  1.00 81.47           H  
ATOM   1050  O   VAL A  65       5.707 -32.377  16.792  1.00 81.47           O  
ATOM   1051  CG1 VAL A  65       4.627 -29.264  16.970  1.00 81.47           C  
ATOM   1052 HG11 VAL A  65       4.107 -30.121  17.400  1.00 81.47           H  
ATOM   1053 HG12 VAL A  65       5.594 -29.155  17.461  1.00 81.47           H  
ATOM   1054 HG13 VAL A  65       4.014 -28.383  17.158  1.00 81.47           H  
ATOM   1055  CG2 VAL A  65       5.388 -28.126  14.925  1.00 81.47           C  
ATOM   1056 HG21 VAL A  65       6.239 -27.809  15.529  1.00 81.47           H  
ATOM   1057 HG22 VAL A  65       5.711 -28.225  13.889  1.00 81.47           H  
ATOM   1058 HG23 VAL A  65       4.620 -27.354  14.976  1.00 81.47           H  
ATOM   1059  N   SER A  66       4.064 -32.527  15.274  1.00 81.35           N  
ATOM   1060  H   SER A  66       3.658 -32.144  14.432  1.00 81.35           H  
ATOM   1061  CA  SER A  66       3.371 -33.628  15.952  1.00 81.35           C  
ATOM   1062  HA  SER A  66       3.143 -33.315  16.971  1.00 81.35           H  
ATOM   1063  C   SER A  66       4.235 -34.877  16.043  1.00 81.35           C  
ATOM   1064  CB  SER A  66       2.047 -33.996  15.276  1.00 81.35           C  
ATOM   1065  HB2 SER A  66       1.552 -34.772  15.859  1.00 81.35           H  
ATOM   1066  HB3 SER A  66       2.236 -34.376  14.273  1.00 81.35           H  
ATOM   1067  O   SER A  66       4.230 -35.509  17.091  1.00 81.35           O  
ATOM   1068  OG  SER A  66       1.202 -32.870  15.199  1.00 81.35           O  
ATOM   1069  HG  SER A  66       1.543 -32.328  14.484  1.00 81.35           H  
ATOM   1070  N   ILE A  67       4.995 -35.236  15.000  1.00 82.29           N  
ATOM   1071  H   ILE A  67       5.002 -34.662  14.169  1.00 82.29           H  
ATOM   1072  CA  ILE A  67       5.801 -36.468  15.024  1.00 82.29           C  
ATOM   1073  HA  ILE A  67       5.138 -37.278  15.330  1.00 82.29           H  
ATOM   1074  C   ILE A  67       6.878 -36.395  16.124  1.00 82.29           C  
ATOM   1075  CB  ILE A  67       6.334 -36.856  13.620  1.00 82.29           C  
ATOM   1076  HB  ILE A  67       6.865 -36.020  13.165  1.00 82.29           H  
ATOM   1077  O   ILE A  67       6.848 -37.245  17.013  1.00 82.29           O  
ATOM   1078  CG1 ILE A  67       5.166 -37.194  12.670  1.00 82.29           C  
ATOM   1079 HG12 ILE A  67       4.719 -38.143  12.964  1.00 82.29           H  
ATOM   1080 HG13 ILE A  67       4.398 -36.424  12.748  1.00 82.29           H  
ATOM   1081  CG2 ILE A  67       7.319 -38.037  13.721  1.00 82.29           C  
ATOM   1082 HG21 ILE A  67       7.679 -38.325  12.733  1.00 82.29           H  
ATOM   1083 HG22 ILE A  67       8.193 -37.760  14.312  1.00 82.29           H  
ATOM   1084 HG23 ILE A  67       6.833 -38.893  14.188  1.00 82.29           H  
ATOM   1085  CD1 ILE A  67       5.585 -37.264  11.195  1.00 82.29           C  
ATOM   1086 HD11 ILE A  67       4.696 -37.400  10.579  1.00 82.29           H  
ATOM   1087 HD12 ILE A  67       6.256 -38.104  11.023  1.00 82.29           H  
ATOM   1088 HD13 ILE A  67       6.075 -36.335  10.902  1.00 82.29           H  
ATOM   1089  N   PRO A  68       7.779 -35.394  16.161  1.00 80.62           N  
ATOM   1090  CA  PRO A  68       8.852 -35.350  17.152  1.00 80.62           C  
ATOM   1091  HA  PRO A  68       9.339 -36.325  17.181  1.00 80.62           H  
ATOM   1092  C   PRO A  68       8.344 -35.020  18.551  1.00 80.62           C  
ATOM   1093  CB  PRO A  68       9.863 -34.315  16.643  1.00 80.62           C  
ATOM   1094  HB2 PRO A  68      10.889 -34.615  16.856  1.00 80.62           H  
ATOM   1095  HB3 PRO A  68       9.655 -33.333  17.068  1.00 80.62           H  
ATOM   1096  O   PRO A  68       8.829 -35.611  19.507  1.00 80.62           O  
ATOM   1097  CG  PRO A  68       9.569 -34.307  15.144  1.00 80.62           C  
ATOM   1098  HG2 PRO A  68       9.970 -35.207  14.676  1.00 80.62           H  
ATOM   1099  HG3 PRO A  68       9.936 -33.422  14.625  1.00 80.62           H  
ATOM   1100  CD  PRO A  68       8.053 -34.369  15.178  1.00 80.62           C  
ATOM   1101  HD2 PRO A  68       7.658 -33.421  15.544  1.00 80.62           H  
ATOM   1102  HD3 PRO A  68       7.662 -34.561  14.179  1.00 80.62           H  
ATOM   1103  N   LEU A  69       7.340 -34.143  18.691  1.00 78.94           N  
ATOM   1104  H   LEU A  69       6.970 -33.676  17.875  1.00 78.94           H  
ATOM   1105  CA  LEU A  69       6.763 -33.815  19.997  1.00 78.94           C  
ATOM   1106  HA  LEU A  69       7.578 -33.529  20.662  1.00 78.94           H  
ATOM   1107  C   LEU A  69       6.072 -35.039  20.615  1.00 78.94           C  
ATOM   1108  CB  LEU A  69       5.797 -32.626  19.830  1.00 78.94           C  
ATOM   1109  HB2 LEU A  69       4.922 -32.969  19.279  1.00 78.94           H  
ATOM   1110  HB3 LEU A  69       6.290 -31.856  19.237  1.00 78.94           H  
ATOM   1111  O   LEU A  69       6.278 -35.334  21.790  1.00 78.94           O  
ATOM   1112  CG  LEU A  69       5.332 -31.973  21.142  1.00 78.94           C  
ATOM   1113  HG  LEU A  69       4.927 -32.736  21.807  1.00 78.94           H  
ATOM   1114  CD1 LEU A  69       6.476 -31.235  21.833  1.00 78.94           C  
ATOM   1115 HD11 LEU A  69       6.940 -30.517  21.158  1.00 78.94           H  
ATOM   1116 HD12 LEU A  69       7.219 -31.964  22.156  1.00 78.94           H  
ATOM   1117 HD13 LEU A  69       6.104 -30.716  22.717  1.00 78.94           H  
ATOM   1118  CD2 LEU A  69       4.243 -30.940  20.861  1.00 78.94           C  
ATOM   1119 HD21 LEU A  69       3.817 -30.592  21.803  1.00 78.94           H  
ATOM   1120 HD22 LEU A  69       3.455 -31.378  20.249  1.00 78.94           H  
ATOM   1121 HD23 LEU A  69       4.664 -30.091  20.323  1.00 78.94           H  
ATOM   1122  N   THR A  70       5.311 -35.794  19.814  1.00 80.05           N  
ATOM   1123  H   THR A  70       5.191 -35.520  18.849  1.00 80.05           H  
ATOM   1124  CA  THR A  70       4.678 -37.034  20.282  1.00 80.05           C  
ATOM   1125  HA  THR A  70       4.131 -36.813  21.199  1.00 80.05           H  
ATOM   1126  C   THR A  70       5.726 -38.085  20.614  1.00 80.05           C  
ATOM   1127  CB  THR A  70       3.688 -37.621  19.267  1.00 80.05           C  
ATOM   1128  HB  THR A  70       4.222 -37.963  18.380  1.00 80.05           H  
ATOM   1129  O   THR A  70       5.659 -38.682  21.682  1.00 80.05           O  
ATOM   1130  CG2 THR A  70       2.916 -38.789  19.865  1.00 80.05           C  
ATOM   1131 HG21 THR A  70       3.398 -39.721  19.568  1.00 80.05           H  
ATOM   1132 HG22 THR A  70       2.891 -38.703  20.952  1.00 80.05           H  
ATOM   1133 HG23 THR A  70       1.881 -38.799  19.521  1.00 80.05           H  
ATOM   1134  OG1 THR A  70       2.742 -36.666  18.866  1.00 80.05           O  
ATOM   1135  HG1 THR A  70       3.195 -36.132  18.209  1.00 80.05           H  
ATOM   1136  N   VAL A  71       6.722 -38.276  19.742  1.00 80.31           N  
ATOM   1137  H   VAL A  71       6.729 -37.747  18.881  1.00 80.31           H  
ATOM   1138  CA  VAL A  71       7.813 -39.224  19.976  1.00 80.31           C  
ATOM   1139  HA  VAL A  71       7.381 -40.208  20.161  1.00 80.31           H  
ATOM   1140  C   VAL A  71       8.590 -38.864  21.236  1.00 80.31           C  
ATOM   1141  CB  VAL A  71       8.731 -39.341  18.747  1.00 80.31           C  
ATOM   1142  HB  VAL A  71       8.957 -38.345  18.365  1.00 80.31           H  
ATOM   1143  O   VAL A  71       8.765 -39.741  22.057  1.00 80.31           O  
ATOM   1144  CG1 VAL A  71      10.057 -40.035  19.071  1.00 80.31           C  
ATOM   1145 HG11 VAL A  71      10.695 -39.369  19.653  1.00 80.31           H  
ATOM   1146 HG12 VAL A  71      10.586 -40.292  18.154  1.00 80.31           H  
ATOM   1147 HG13 VAL A  71       9.868 -40.932  19.660  1.00 80.31           H  
ATOM   1148  CG2 VAL A  71       8.030 -40.151  17.647  1.00 80.31           C  
ATOM   1149 HG21 VAL A  71       7.890 -41.180  17.978  1.00 80.31           H  
ATOM   1150 HG22 VAL A  71       8.637 -40.143  16.741  1.00 80.31           H  
ATOM   1151 HG23 VAL A  71       7.053 -39.725  17.419  1.00 80.31           H  
ATOM   1152  N   LEU A  72       8.999 -37.613  21.454  1.00 79.28           N  
ATOM   1153  H   LEU A  72       8.815 -36.914  20.749  1.00 79.28           H  
ATOM   1154  CA  LEU A  72       9.793 -37.218  22.625  1.00 79.28           C  
ATOM   1155  HA  LEU A  72      10.644 -37.893  22.716  1.00 79.28           H  
ATOM   1156  C   LEU A  72       9.011 -37.328  23.940  1.00 79.28           C  
ATOM   1157  CB  LEU A  72      10.311 -35.783  22.432  1.00 79.28           C  
ATOM   1158  HB2 LEU A  72      10.644 -35.404  23.399  1.00 79.28           H  
ATOM   1159  HB3 LEU A  72       9.487 -35.152  22.099  1.00 79.28           H  
ATOM   1160  O   LEU A  72       9.553 -37.823  24.930  1.00 79.28           O  
ATOM   1161  CG  LEU A  72      11.491 -35.661  21.451  1.00 79.28           C  
ATOM   1162  HG  LEU A  72      11.291 -36.250  20.556  1.00 79.28           H  
ATOM   1163  CD1 LEU A  72      11.681 -34.202  21.034  1.00 79.28           C  
ATOM   1164 HD11 LEU A  72      10.771 -33.829  20.565  1.00 79.28           H  
ATOM   1165 HD12 LEU A  72      12.502 -34.126  20.321  1.00 79.28           H  
ATOM   1166 HD13 LEU A  72      11.919 -33.589  21.904  1.00 79.28           H  
ATOM   1167  CD2 LEU A  72      12.797 -36.148  22.086  1.00 79.28           C  
ATOM   1168 HD21 LEU A  72      13.020 -35.568  22.981  1.00 79.28           H  
ATOM   1169 HD22 LEU A  72      13.616 -36.023  21.378  1.00 79.28           H  
ATOM   1170 HD23 LEU A  72      12.723 -37.204  22.347  1.00 79.28           H  
ATOM   1171  N   ILE A  73       7.742 -36.905  23.963  1.00 79.87           N  
ATOM   1172  H   ILE A  73       7.351 -36.498  23.126  1.00 79.87           H  
ATOM   1173  CA  ILE A  73       6.899 -36.994  25.166  1.00 79.87           C  
ATOM   1174  HA  ILE A  73       7.455 -36.595  26.014  1.00 79.87           H  
ATOM   1175  C   ILE A  73       6.593 -38.457  25.487  1.00 79.87           C  
ATOM   1176  CB  ILE A  73       5.610 -36.155  25.003  1.00 79.87           C  
ATOM   1177  HB  ILE A  73       5.127 -36.441  24.068  1.00 79.87           H  
ATOM   1178  O   ILE A  73       6.797 -38.883  26.623  1.00 79.87           O  
ATOM   1179  CG1 ILE A  73       5.967 -34.651  24.948  1.00 79.87           C  
ATOM   1180 HG12 ILE A  73       6.737 -34.483  24.195  1.00 79.87           H  
ATOM   1181 HG13 ILE A  73       6.378 -34.339  25.909  1.00 79.87           H  
ATOM   1182  CG2 ILE A  73       4.617 -36.415  26.155  1.00 79.87           C  
ATOM   1183 HG21 ILE A  73       4.327 -37.465  26.196  1.00 79.87           H  
ATOM   1184 HG22 ILE A  73       3.704 -35.837  26.013  1.00 79.87           H  
ATOM   1185 HG23 ILE A  73       5.073 -36.131  27.103  1.00 79.87           H  
ATOM   1186  CD1 ILE A  73       4.780 -33.744  24.600  1.00 79.87           C  
ATOM   1187 HD11 ILE A  73       5.144 -32.732  24.418  1.00 79.87           H  
ATOM   1188 HD12 ILE A  73       4.068 -33.707  25.424  1.00 79.87           H  
ATOM   1189 HD13 ILE A  73       4.284 -34.112  23.702  1.00 79.87           H  
ATOM   1190  N   ILE A  74       6.152 -39.237  24.491  1.00 81.63           N  
ATOM   1191  H   ILE A  74       6.044 -38.844  23.567  1.00 81.63           H  
ATOM   1192  CA  ILE A  74       5.885 -40.668  24.673  1.00 81.63           C  
ATOM   1193  HA  ILE A  74       5.229 -40.792  25.535  1.00 81.63           H  
ATOM   1194  C   ILE A  74       7.177 -41.403  25.005  1.00 81.63           C  
ATOM   1195  CB  ILE A  74       5.182 -41.290  23.445  1.00 81.63           C  
ATOM   1196  HB  ILE A  74       5.757 -41.049  22.550  1.00 81.63           H  
ATOM   1197  O   ILE A  74       7.154 -42.253  25.876  1.00 81.63           O  
ATOM   1198  CG1 ILE A  74       3.759 -40.699  23.320  1.00 81.63           C  
ATOM   1199 HG12 ILE A  74       3.817 -39.614  23.240  1.00 81.63           H  
ATOM   1200 HG13 ILE A  74       3.186 -40.936  24.216  1.00 81.63           H  
ATOM   1201  CG2 ILE A  74       5.111 -42.827  23.545  1.00 81.63           C  
ATOM   1202 HG21 ILE A  74       4.569 -43.121  24.444  1.00 81.63           H  
ATOM   1203 HG22 ILE A  74       6.114 -43.254  23.580  1.00 81.63           H  
ATOM   1204 HG23 ILE A  74       4.631 -43.260  22.667  1.00 81.63           H  
ATOM   1205  CD1 ILE A  74       2.995 -41.222  22.100  1.00 81.63           C  
ATOM   1206 HD11 ILE A  74       2.083 -40.642  21.962  1.00 81.63           H  
ATOM   1207 HD12 ILE A  74       2.713 -42.265  22.249  1.00 81.63           H  
ATOM   1208 HD13 ILE A  74       3.628 -41.152  21.216  1.00 81.63           H  
ATOM   1209  N   PHE A  75       8.305 -41.065  24.383  1.00 80.17           N  
ATOM   1210  H   PHE A  75       8.267 -40.379  23.643  1.00 80.17           H  
ATOM   1211  CA  PHE A  75       9.598 -41.683  24.663  1.00 80.17           C  
ATOM   1212  HA  PHE A  75       9.508 -42.757  24.498  1.00 80.17           H  
ATOM   1213  C   PHE A  75      10.010 -41.461  26.109  1.00 80.17           C  
ATOM   1214  CB  PHE A  75      10.675 -41.125  23.727  1.00 80.17           C  
ATOM   1215  HB2 PHE A  75      10.404 -41.384  22.703  1.00 80.17           H  
ATOM   1216  HB3 PHE A  75      10.709 -40.039  23.815  1.00 80.17           H  
ATOM   1217  O   PHE A  75      10.312 -42.426  26.801  1.00 80.17           O  
ATOM   1218  CG  PHE A  75      12.062 -41.679  23.941  1.00 80.17           C  
ATOM   1219  CD1 PHE A  75      13.150 -40.857  24.271  1.00 80.17           C  
ATOM   1220  HD1 PHE A  75      13.005 -39.802  24.451  1.00 80.17           H  
ATOM   1221  CD2 PHE A  75      12.268 -43.045  23.742  1.00 80.17           C  
ATOM   1222  HD2 PHE A  75      11.398 -43.666  23.589  1.00 80.17           H  
ATOM   1223  CE1 PHE A  75      14.442 -41.411  24.329  1.00 80.17           C  
ATOM   1224  HE1 PHE A  75      15.287 -40.782  24.570  1.00 80.17           H  
ATOM   1225  CE2 PHE A  75      13.553 -43.604  23.767  1.00 80.17           C  
ATOM   1226  HE2 PHE A  75      13.700 -44.660  23.594  1.00 80.17           H  
ATOM   1227  CZ  PHE A  75      14.649 -42.775  24.049  1.00 80.17           C  
ATOM   1228  HZ  PHE A  75      15.646 -43.189  24.086  1.00 80.17           H  
ATOM   1229  N   THR A  76       9.955 -40.213  26.577  1.00 79.02           N  
ATOM   1230  H   THR A  76       9.688 -39.476  25.940  1.00 79.02           H  
ATOM   1231  CA  THR A  76      10.307 -39.858  27.956  1.00 79.02           C  
ATOM   1232  HA  THR A  76      11.321 -40.200  28.161  1.00 79.02           H  
ATOM   1233  C   THR A  76       9.373 -40.549  28.949  1.00 79.02           C  
ATOM   1234  CB  THR A  76      10.257 -38.337  28.162  1.00 79.02           C  
ATOM   1235  HB  THR A  76       9.228 -37.991  28.073  1.00 79.02           H  
ATOM   1236  O   THR A  76       9.839 -41.133  29.925  1.00 79.02           O  
ATOM   1237  CG2 THR A  76      10.814 -37.918  29.521  1.00 79.02           C  
ATOM   1238 HG21 THR A  76      10.231 -38.364  30.327  1.00 79.02           H  
ATOM   1239 HG22 THR A  76      11.851 -38.239  29.613  1.00 79.02           H  
ATOM   1240 HG23 THR A  76      10.765 -36.833  29.612  1.00 79.02           H  
ATOM   1241  OG1 THR A  76      11.040 -37.679  27.192  1.00 79.02           O  
ATOM   1242  HG1 THR A  76      10.558 -37.697  26.361  1.00 79.02           H  
ATOM   1243  N   LEU A  77       8.062 -40.543  28.677  1.00 81.59           N  
ATOM   1244  H   LEU A  77       7.730 -40.059  27.855  1.00 81.59           H  
ATOM   1245  CA  LEU A  77       7.082 -41.232  29.513  1.00 81.59           C  
ATOM   1246  HA  LEU A  77       7.217 -40.891  30.539  1.00 81.59           H  
ATOM   1247  C   LEU A  77       7.311 -42.747  29.499  1.00 81.59           C  
ATOM   1248  CB  LEU A  77       5.662 -40.872  29.038  1.00 81.59           C  
ATOM   1249  HB2 LEU A  77       5.505 -41.314  28.055  1.00 81.59           H  
ATOM   1250  HB3 LEU A  77       5.578 -39.790  28.938  1.00 81.59           H  
ATOM   1251  O   LEU A  77       7.305 -43.371  30.546  1.00 81.59           O  
ATOM   1252  CG  LEU A  77       4.559 -41.366  29.994  1.00 81.59           C  
ATOM   1253  HG  LEU A  77       4.725 -42.415  30.240  1.00 81.59           H  
ATOM   1254  CD1 LEU A  77       4.526 -40.549  31.290  1.00 81.59           C  
ATOM   1255 HD11 LEU A  77       4.363 -39.494  31.071  1.00 81.59           H  
ATOM   1256 HD12 LEU A  77       5.464 -40.664  31.832  1.00 81.59           H  
ATOM   1257 HD13 LEU A  77       3.725 -40.918  31.931  1.00 81.59           H  
ATOM   1258  CD2 LEU A  77       3.192 -41.255  29.316  1.00 81.59           C  
ATOM   1259 HD21 LEU A  77       3.184 -41.872  28.418  1.00 81.59           H  
ATOM   1260 HD22 LEU A  77       2.989 -40.217  29.052  1.00 81.59           H  
ATOM   1261 HD23 LEU A  77       2.418 -41.616  29.994  1.00 81.59           H  
ATOM   1262  N   ASN A  78       7.568 -43.344  28.341  1.00 84.80           N  
ATOM   1263  H   ASN A  78       7.543 -42.786  27.499  1.00 84.80           H  
ATOM   1264  CA  ASN A  78       7.769 -44.780  28.207  1.00 84.80           C  
ATOM   1265  HA  ASN A  78       6.998 -45.295  28.781  1.00 84.80           H  
ATOM   1266  C   ASN A  78       9.114 -45.247  28.759  1.00 84.80           C  
ATOM   1267  CB  ASN A  78       7.622 -45.200  26.746  1.00 84.80           C  
ATOM   1268  HB2 ASN A  78       8.141 -44.472  26.122  1.00 84.80           H  
ATOM   1269  HB3 ASN A  78       8.079 -46.180  26.613  1.00 84.80           H  
ATOM   1270  O   ASN A  78       9.179 -46.381  29.202  1.00 84.80           O  
ATOM   1271  CG  ASN A  78       6.200 -45.311  26.248  1.00 84.80           C  
ATOM   1272  ND2 ASN A  78       6.036 -45.659  24.996  1.00 84.80           N  
ATOM   1273 HD21 ASN A  78       6.861 -45.749  24.420  1.00 84.80           H  
ATOM   1274 HD22 ASN A  78       5.091 -45.750  24.651  1.00 84.80           H  
ATOM   1275  OD1 ASN A  78       5.229 -45.119  26.955  1.00 84.80           O  
ATOM   1276  N   ILE A  79      10.163 -44.417  28.774  1.00 83.33           N  
ATOM   1277  H   ILE A  79      10.073 -43.509  28.342  1.00 83.33           H  
ATOM   1278  CA  ILE A  79      11.401 -44.725  29.512  1.00 83.33           C  
ATOM   1279  HA  ILE A  79      11.792 -45.688  29.182  1.00 83.33           H  
ATOM   1280  C   ILE A  79      11.076 -44.862  30.997  1.00 83.33           C  
ATOM   1281  CB  ILE A  79      12.481 -43.644  29.278  1.00 83.33           C  
ATOM   1282  HB  ILE A  79      12.022 -42.660  29.377  1.00 83.33           H  
ATOM   1283  O   ILE A  79      11.442 -45.851  31.621  1.00 83.33           O  
ATOM   1284  CG1 ILE A  79      13.080 -43.784  27.866  1.00 83.33           C  
ATOM   1285 HG12 ILE A  79      13.769 -44.630  27.857  1.00 83.33           H  
ATOM   1286 HG13 ILE A  79      12.300 -43.994  27.135  1.00 83.33           H  
ATOM   1287  CG2 ILE A  79      13.617 -43.762  30.320  1.00 83.33           C  
ATOM   1288 HG21 ILE A  79      13.254 -43.522  31.319  1.00 83.33           H  
ATOM   1289 HG22 ILE A  79      14.014 -44.778  30.333  1.00 83.33           H  
ATOM   1290 HG23 ILE A  79      14.435 -43.072  30.112  1.00 83.33           H  
ATOM   1291  CD1 ILE A  79      13.831 -42.526  27.418  1.00 83.33           C  
ATOM   1292 HD11 ILE A  79      14.500 -42.798  26.602  1.00 83.33           H  
ATOM   1293 HD12 ILE A  79      14.446 -42.108  28.214  1.00 83.33           H  
ATOM   1294 HD13 ILE A  79      13.119 -41.769  27.087  1.00 83.33           H  
ATOM   1295  N   LEU A  80      10.328 -43.900  31.538  1.00 80.28           N  
ATOM   1296  H   LEU A  80      10.062 -43.115  30.959  1.00 80.28           H  
ATOM   1297  CA  LEU A  80       9.850 -43.933  32.916  1.00 80.28           C  
ATOM   1298  HA  LEU A  80      10.707 -44.007  33.586  1.00 80.28           H  
ATOM   1299  C   LEU A  80       8.983 -45.161  33.193  1.00 80.28           C  
ATOM   1300  CB  LEU A  80       9.075 -42.629  33.176  1.00 80.28           C  
ATOM   1301  HB2 LEU A  80       8.233 -42.816  33.843  1.00 80.28           H  
ATOM   1302  HB3 LEU A  80       8.669 -42.245  32.241  1.00 80.28           H  
ATOM   1303  O   LEU A  80       9.233 -45.903  34.134  1.00 80.28           O  
ATOM   1304  CG  LEU A  80       9.990 -41.575  33.794  1.00 80.28           C  
ATOM   1305  HG  LEU A  80      10.989 -41.684  33.372  1.00 80.28           H  
ATOM   1306  CD1 LEU A  80       9.473 -40.175  33.459  1.00 80.28           C  
ATOM   1307 HD11 LEU A  80       8.463 -40.050  33.851  1.00 80.28           H  
ATOM   1308 HD12 LEU A  80      10.128 -39.416  33.887  1.00 80.28           H  
ATOM   1309 HD13 LEU A  80       9.462 -40.047  32.377  1.00 80.28           H  
ATOM   1310  CD2 LEU A  80      10.024 -41.832  35.305  1.00 80.28           C  
ATOM   1311 HD21 LEU A  80       9.117 -41.460  35.781  1.00 80.28           H  
ATOM   1312 HD22 LEU A  80      10.910 -41.398  35.769  1.00 80.28           H  
ATOM   1313 HD23 LEU A  80      10.104 -42.903  35.488  1.00 80.28           H  
ATOM   1314  N   LEU A  81       7.982 -45.404  32.350  1.00 84.67           N  
ATOM   1315  H   LEU A  81       7.814 -44.736  31.611  1.00 84.67           H  
ATOM   1316  CA  LEU A  81       7.094 -46.553  32.483  1.00 84.67           C  
ATOM   1317  HA  LEU A  81       6.659 -46.553  33.482  1.00 84.67           H  
ATOM   1318  C   LEU A  81       7.852 -47.876  32.340  1.00 84.67           C  
ATOM   1319  CB  LEU A  81       5.978 -46.466  31.431  1.00 84.67           C  
ATOM   1320  HB2 LEU A  81       5.412 -47.397  31.457  1.00 84.67           H  
ATOM   1321  HB3 LEU A  81       6.440 -46.403  30.445  1.00 84.67           H  
ATOM   1322  O   LEU A  81       7.529 -48.825  33.044  1.00 84.67           O  
ATOM   1323  CG  LEU A  81       4.987 -45.301  31.608  1.00 84.67           C  
ATOM   1324  HG  LEU A  81       5.498 -44.344  31.707  1.00 84.67           H  
ATOM   1325  CD1 LEU A  81       4.030 -45.247  30.415  1.00 84.67           C  
ATOM   1326 HD11 LEU A  81       3.508 -46.198  30.309  1.00 84.67           H  
ATOM   1327 HD12 LEU A  81       4.598 -45.045  29.507  1.00 84.67           H  
ATOM   1328 HD13 LEU A  81       3.303 -44.448  30.558  1.00 84.67           H  
ATOM   1329  CD2 LEU A  81       4.148 -45.493  32.850  1.00 84.67           C  
ATOM   1330 HD21 LEU A  81       3.402 -44.702  32.928  1.00 84.67           H  
ATOM   1331 HD22 LEU A  81       4.774 -45.471  33.743  1.00 84.67           H  
ATOM   1332 HD23 LEU A  81       3.657 -46.461  32.755  1.00 84.67           H  
ATOM   1333  N   ALA A  82       8.847 -47.953  31.455  1.00 84.17           N  
ATOM   1334  H   ALA A  82       9.068 -47.142  30.895  1.00 84.17           H  
ATOM   1335  CA  ALA A  82       9.673 -49.140  31.269  1.00 84.17           C  
ATOM   1336  HA  ALA A  82       9.023 -50.005  31.145  1.00 84.17           H  
ATOM   1337  C   ALA A  82      10.547 -49.422  32.494  1.00 84.17           C  
ATOM   1338  CB  ALA A  82      10.519 -48.988  30.000  1.00 84.17           C  
ATOM   1339  HB1 ALA A  82      11.160 -48.111  30.080  1.00 84.17           H  
ATOM   1340  HB2 ALA A  82       9.869 -48.893  29.130  1.00 84.17           H  
ATOM   1341  HB3 ALA A  82      11.145 -49.872  29.876  1.00 84.17           H  
ATOM   1342  O   ALA A  82      10.631 -50.577  32.901  1.00 84.17           O  
ATOM   1343  N   GLU A  83      11.114 -48.389  33.119  1.00 84.54           N  
ATOM   1344  H   GLU A  83      11.051 -47.467  32.711  1.00 84.54           H  
ATOM   1345  CA  GLU A  83      11.844 -48.522  34.388  1.00 84.54           C  
ATOM   1346  HA  GLU A  83      12.639 -49.259  34.273  1.00 84.54           H  
ATOM   1347  C   GLU A  83      10.953 -49.056  35.517  1.00 84.54           C  
ATOM   1348  CB  GLU A  83      12.475 -47.167  34.752  1.00 84.54           C  
ATOM   1349  HB2 GLU A  83      11.811 -46.356  34.456  1.00 84.54           H  
ATOM   1350  HB3 GLU A  83      12.624 -47.093  35.830  1.00 84.54           H  
ATOM   1351  O   GLU A  83      11.387 -49.869  36.329  1.00 84.54           O  
ATOM   1352  CG  GLU A  83      13.827 -47.002  34.040  1.00 84.54           C  
ATOM   1353  HG2 GLU A  83      14.102 -45.947  34.053  1.00 84.54           H  
ATOM   1354  HG3 GLU A  83      13.719 -47.285  32.993  1.00 84.54           H  
ATOM   1355  CD  GLU A  83      14.968 -47.810  34.677  1.00 84.54           C  
ATOM   1356  OE1 GLU A  83      16.124 -47.575  34.259  1.00 84.54           O  
ATOM   1357  OE2 GLU A  83      14.695 -48.663  35.549  1.00 84.54           O  
ATOM   1358  N   PHE A  84       9.661 -48.714  35.515  1.00 82.55           N  
ATOM   1359  H   PHE A  84       9.364 -47.999  34.866  1.00 82.55           H  
ATOM   1360  CA  PHE A  84       8.687 -49.281  36.456  1.00 82.55           C  
ATOM   1361  HA  PHE A  84       9.227 -49.577  37.355  1.00 82.55           H  
ATOM   1362  C   PHE A  84       8.006 -50.573  35.977  1.00 82.55           C  
ATOM   1363  CB  PHE A  84       7.686 -48.197  36.877  1.00 82.55           C  
ATOM   1364  HB2 PHE A  84       7.187 -47.804  35.992  1.00 82.55           H  
ATOM   1365  HB3 PHE A  84       6.926 -48.633  37.526  1.00 82.55           H  
ATOM   1366  O   PHE A  84       7.068 -51.043  36.619  1.00 82.55           O  
ATOM   1367  CG  PHE A  84       8.358 -47.080  37.642  1.00 82.55           C  
ATOM   1368  CD1 PHE A  84       8.956 -47.351  38.888  1.00 82.55           C  
ATOM   1369  HD1 PHE A  84       8.895 -48.340  39.316  1.00 82.55           H  
ATOM   1370  CD2 PHE A  84       8.438 -45.790  37.091  1.00 82.55           C  
ATOM   1371  HD2 PHE A  84       7.949 -45.570  36.154  1.00 82.55           H  
ATOM   1372  CE1 PHE A  84       9.682 -46.349  39.550  1.00 82.55           C  
ATOM   1373  HE1 PHE A  84      10.189 -46.569  40.477  1.00 82.55           H  
ATOM   1374  CE2 PHE A  84       9.173 -44.792  37.747  1.00 82.55           C  
ATOM   1375  HE2 PHE A  84       9.263 -43.805  37.317  1.00 82.55           H  
ATOM   1376  CZ  PHE A  84       9.821 -45.087  38.953  1.00 82.55           C  
ATOM   1377  HZ  PHE A  84      10.469 -44.347  39.398  1.00 82.55           H  
ATOM   1378  N   GLY A  85       8.432 -51.163  34.856  1.00 84.41           N  
ATOM   1379  H   GLY A  85       9.240 -50.774  34.390  1.00 84.41           H  
ATOM   1380  CA  GLY A  85       7.818 -52.376  34.303  1.00 84.41           C  
ATOM   1381  HA2 GLY A  85       8.411 -52.704  33.449  1.00 84.41           H  
ATOM   1382  HA3 GLY A  85       7.839 -53.160  35.061  1.00 84.41           H  
ATOM   1383  C   GLY A  85       6.362 -52.206  33.835  1.00 84.41           C  
ATOM   1384  O   GLY A  85       5.663 -53.194  33.634  1.00 84.41           O  
ATOM   1385  N   ALA A  86       5.898 -50.970  33.643  1.00 84.93           N  
ATOM   1386  H   ALA A  86       6.549 -50.215  33.805  1.00 84.93           H  
ATOM   1387  CA  ALA A  86       4.527 -50.600  33.289  1.00 84.93           C  
ATOM   1388  HA  ALA A  86       3.901 -51.490  33.352  1.00 84.93           H  
ATOM   1389  C   ALA A  86       4.385 -50.070  31.848  1.00 84.93           C  
ATOM   1390  CB  ALA A  86       4.023 -49.613  34.336  1.00 84.93           C  
ATOM   1391  HB1 ALA A  86       2.975 -49.385  34.145  1.00 84.93           H  
ATOM   1392  HB2 ALA A  86       4.622 -48.704  34.293  1.00 84.93           H  
ATOM   1393  HB3 ALA A  86       4.113 -50.058  35.327  1.00 84.93           H  
ATOM   1394  O   ALA A  86       3.425 -49.370  31.511  1.00 84.93           O  
ATOM   1395  N   ALA A  87       5.331 -50.415  30.973  1.00 82.97           N  
ATOM   1396  H   ALA A  87       6.107 -50.962  31.318  1.00 82.97           H  
ATOM   1397  CA  ALA A  87       5.339 -50.001  29.569  1.00 82.97           C  
ATOM   1398  HA  ALA A  87       5.400 -48.913  29.532  1.00 82.97           H  
ATOM   1399  C   ALA A  87       4.065 -50.415  28.793  1.00 82.97           C  
ATOM   1400  CB  ALA A  87       6.608 -50.576  28.933  1.00 82.97           C  
ATOM   1401  HB1 ALA A  87       7.483 -50.274  29.507  1.00 82.97           H  
ATOM   1402  HB2 ALA A  87       6.554 -51.664  28.898  1.00 82.97           H  
ATOM   1403  HB3 ALA A  87       6.719 -50.187  27.920  1.00 82.97           H  
ATOM   1404  O   ALA A  87       3.696 -49.768  27.810  1.00 82.97           O  
ATOM   1405  N   ASP A  88       3.343 -51.438  29.260  1.00 83.10           N  
ATOM   1406  H   ASP A  88       3.710 -51.955  30.047  1.00 83.10           H  
ATOM   1407  CA  ASP A  88       2.081 -51.906  28.673  1.00 83.10           C  
ATOM   1408  HA  ASP A  88       2.240 -52.099  27.612  1.00 83.10           H  
ATOM   1409  C   ASP A  88       0.932 -50.875  28.754  1.00 83.10           C  
ATOM   1410  CB  ASP A  88       1.687 -53.231  29.350  1.00 83.10           C  
ATOM   1411  HB2 ASP A  88       0.638 -53.441  29.139  1.00 83.10           H  
ATOM   1412  HB3 ASP A  88       1.781 -53.121  30.430  1.00 83.10           H  
ATOM   1413  O   ASP A  88       0.015 -50.921  27.934  1.00 83.10           O  
ATOM   1414  CG  ASP A  88       2.511 -54.439  28.875  1.00 83.10           C  
ATOM   1415  OD1 ASP A  88       2.640 -55.382  29.682  1.00 83.10           O  
ATOM   1416  OD2 ASP A  88       2.949 -54.449  27.695  1.00 83.10           O  
ATOM   1417  N   VAL A  89       0.992 -49.898  29.674  1.00 85.34           N  
ATOM   1418  H   VAL A  89       1.780 -49.894  30.306  1.00 85.34           H  
ATOM   1419  CA  VAL A  89      -0.008 -48.809  29.806  1.00 85.34           C  
ATOM   1420  HA  VAL A  89      -0.963 -49.196  29.449  1.00 85.34           H  
ATOM   1421  C   VAL A  89       0.313 -47.607  28.897  1.00 85.34           C  
ATOM   1422  CB  VAL A  89      -0.222 -48.406  31.288  1.00 85.34           C  
ATOM   1423  HB  VAL A  89       0.657 -47.867  31.641  1.00 85.34           H  
ATOM   1424  O   VAL A  89      -0.422 -46.618  28.858  1.00 85.34           O  
ATOM   1425  CG1 VAL A  89      -1.466 -47.524  31.502  1.00 85.34           C  
ATOM   1426 HG11 VAL A  89      -1.682 -47.433  32.567  1.00 85.34           H  
ATOM   1427 HG12 VAL A  89      -2.329 -47.956  30.996  1.00 85.34           H  
ATOM   1428 HG13 VAL A  89      -1.279 -46.516  31.133  1.00 85.34           H  
ATOM   1429  CG2 VAL A  89      -0.423 -49.641  32.182  1.00 85.34           C  
ATOM   1430 HG21 VAL A  89      -1.263 -50.235  31.822  1.00 85.34           H  
ATOM   1431 HG22 VAL A  89      -0.608 -49.333  33.211  1.00 85.34           H  
ATOM   1432 HG23 VAL A  89       0.478 -50.254  32.188  1.00 85.34           H  
ATOM   1433  N   SER A  90       1.383 -47.686  28.100  1.00 83.24           N  
ATOM   1434  H   SER A  90       1.950 -48.520  28.149  1.00 83.24           H  
ATOM   1435  CA  SER A  90       1.814 -46.608  27.193  1.00 83.24           C  
ATOM   1436  HA  SER A  90       2.093 -45.741  27.792  1.00 83.24           H  
ATOM   1437  C   SER A  90       0.738 -46.156  26.200  1.00 83.24           C  
ATOM   1438  CB  SER A  90       3.042 -47.044  26.403  1.00 83.24           C  
ATOM   1439  HB2 SER A  90       3.871 -47.225  27.087  1.00 83.24           H  
ATOM   1440  HB3 SER A  90       3.315 -46.252  25.706  1.00 83.24           H  
ATOM   1441  O   SER A  90       0.703 -44.980  25.835  1.00 83.24           O  
ATOM   1442  OG  SER A  90       2.769 -48.220  25.684  1.00 83.24           O  
ATOM   1443  HG  SER A  90       3.068 -48.941  26.242  1.00 83.24           H  
ATOM   1444  N   GLY A  91      -0.180 -47.045  25.806  1.00 86.30           N  
ATOM   1445  H   GLY A  91      -0.109 -47.990  26.154  1.00 86.30           H  
ATOM   1446  CA  GLY A  91      -1.316 -46.696  24.953  1.00 86.30           C  
ATOM   1447  HA2 GLY A  91      -1.891 -47.599  24.746  1.00 86.30           H  
ATOM   1448  HA3 GLY A  91      -0.958 -46.287  24.008  1.00 86.30           H  
ATOM   1449  C   GLY A  91      -2.257 -45.683  25.603  1.00 86.30           C  
ATOM   1450  O   GLY A  91      -2.689 -44.742  24.939  1.00 86.30           O  
ATOM   1451  N   ALA A  92      -2.509 -45.793  26.910  1.00 86.37           N  
ATOM   1452  H   ALA A  92      -2.066 -46.540  27.425  1.00 86.37           H  
ATOM   1453  CA  ALA A  92      -3.339 -44.836  27.643  1.00 86.37           C  
ATOM   1454  HA  ALA A  92      -4.281 -44.712  27.110  1.00 86.37           H  
ATOM   1455  C   ALA A  92      -2.664 -43.460  27.744  1.00 86.37           C  
ATOM   1456  CB  ALA A  92      -3.640 -45.400  29.035  1.00 86.37           C  
ATOM   1457  HB1 ALA A  92      -2.730 -45.429  29.636  1.00 86.37           H  
ATOM   1458  HB2 ALA A  92      -4.374 -44.765  29.530  1.00 86.37           H  
ATOM   1459  HB3 ALA A  92      -4.043 -46.410  28.954  1.00 86.37           H  
ATOM   1460  O   ALA A  92      -3.309 -42.437  27.517  1.00 86.37           O  
ATOM   1461  N   GLY A  93      -1.357 -43.434  28.033  1.00 83.68           N  
ATOM   1462  H   GLY A  93      -0.895 -44.313  28.213  1.00 83.68           H  
ATOM   1463  CA  GLY A  93      -0.571 -42.197  28.086  1.00 83.68           C  
ATOM   1464  HA2 GLY A  93      -1.018 -41.510  28.805  1.00 83.68           H  
ATOM   1465  HA3 GLY A  93       0.440 -42.436  28.416  1.00 83.68           H  
ATOM   1466  C   GLY A  93      -0.482 -41.503  26.724  1.00 83.68           C  
ATOM   1467  O   GLY A  93      -0.630 -40.281  26.635  1.00 83.68           O  
ATOM   1468  N   ALA A  94      -0.313 -42.285  25.654  1.00 86.84           N  
ATOM   1469  H   ALA A  94      -0.160 -43.273  25.799  1.00 86.84           H  
ATOM   1470  CA  ALA A  94      -0.315 -41.794  24.283  1.00 86.84           C  
ATOM   1471  HA  ALA A  94       0.389 -40.966  24.207  1.00 86.84           H  
ATOM   1472  C   ALA A  94      -1.693 -41.278  23.855  1.00 86.84           C  
ATOM   1473  CB  ALA A  94       0.153 -42.915  23.359  1.00 86.84           C  
ATOM   1474  HB1 ALA A  94      -0.550 -43.747  23.397  1.00 86.84           H  
ATOM   1475  HB2 ALA A  94       1.136 -43.266  23.674  1.00 86.84           H  
ATOM   1476  HB3 ALA A  94       0.207 -42.529  22.341  1.00 86.84           H  
ATOM   1477  O   ALA A  94      -1.769 -40.217  23.245  1.00 86.84           O  
ATOM   1478  N   ALA A  95      -2.778 -41.979  24.195  1.00 86.99           N  
ATOM   1479  H   ALA A  95      -2.661 -42.871  24.655  1.00 86.99           H  
ATOM   1480  CA  ALA A  95      -4.136 -41.545  23.882  1.00 86.99           C  
ATOM   1481  HA  ALA A  95      -4.184 -41.294  22.823  1.00 86.99           H  
ATOM   1482  C   ALA A  95      -4.523 -40.275  24.641  1.00 86.99           C  
ATOM   1483  CB  ALA A  95      -5.110 -42.690  24.160  1.00 86.99           C  
ATOM   1484  HB1 ALA A  95      -6.123 -42.383  23.900  1.00 86.99           H  
ATOM   1485  HB2 ALA A  95      -5.083 -42.962  25.215  1.00 86.99           H  
ATOM   1486  HB3 ALA A  95      -4.841 -43.561  23.563  1.00 86.99           H  
ATOM   1487  O   ALA A  95      -4.964 -39.309  24.018  1.00 86.99           O  
ATOM   1488  N   LEU A  96      -4.274 -40.231  25.953  1.00 84.39           N  
ATOM   1489  H   LEU A  96      -3.936 -41.066  26.410  1.00 84.39           H  
ATOM   1490  CA  LEU A  96      -4.539 -39.052  26.770  1.00 84.39           C  
ATOM   1491  HA  LEU A  96      -5.596 -38.809  26.665  1.00 84.39           H  
ATOM   1492  C   LEU A  96      -3.726 -37.858  26.254  1.00 84.39           C  
ATOM   1493  CB  LEU A  96      -4.235 -39.384  28.244  1.00 84.39           C  
ATOM   1494  HB2 LEU A  96      -3.164 -39.557  28.346  1.00 84.39           H  
ATOM   1495  HB3 LEU A  96      -4.746 -40.308  28.513  1.00 84.39           H  
ATOM   1496  O   LEU A  96      -4.290 -36.792  26.011  1.00 84.39           O  
ATOM   1497  CG  LEU A  96      -4.665 -38.287  29.235  1.00 84.39           C  
ATOM   1498  HG  LEU A  96      -4.281 -37.322  28.905  1.00 84.39           H  
ATOM   1499  CD1 LEU A  96      -6.188 -38.207  29.360  1.00 84.39           C  
ATOM   1500 HD11 LEU A  96      -6.585 -39.151  29.733  1.00 84.39           H  
ATOM   1501 HD12 LEU A  96      -6.460 -37.410  30.053  1.00 84.39           H  
ATOM   1502 HD13 LEU A  96      -6.641 -37.995  28.392  1.00 84.39           H  
ATOM   1503  CD2 LEU A  96      -4.094 -38.579  30.623  1.00 84.39           C  
ATOM   1504 HD21 LEU A  96      -3.006 -38.623  30.576  1.00 84.39           H  
ATOM   1505 HD22 LEU A  96      -4.470 -39.535  30.987  1.00 84.39           H  
ATOM   1506 HD23 LEU A  96      -4.384 -37.792  31.319  1.00 84.39           H  
ATOM   1507  N   GLY A  97      -2.429 -38.050  25.995  1.00 83.70           N  
ATOM   1508  H   GLY A  97      -2.028 -38.953  26.203  1.00 83.70           H  
ATOM   1509  CA  GLY A  97      -1.556 -37.026  25.422  1.00 83.70           C  
ATOM   1510  HA2 GLY A  97      -1.511 -36.164  26.087  1.00 83.70           H  
ATOM   1511  HA3 GLY A  97      -0.555 -37.446  25.320  1.00 83.70           H  
ATOM   1512  C   GLY A  97      -1.994 -36.559  24.034  1.00 83.70           C  
ATOM   1513  O   GLY A  97      -2.129 -35.360  23.804  1.00 83.70           O  
ATOM   1514  N   ALA A  98      -2.265 -37.480  23.108  1.00 86.30           N  
ATOM   1515  H   ALA A  98      -2.154 -38.456  23.346  1.00 86.30           H  
ATOM   1516  CA  ALA A  98      -2.633 -37.158  21.731  1.00 86.30           C  
ATOM   1517  HA  ALA A  98      -1.893 -36.465  21.331  1.00 86.30           H  
ATOM   1518  C   ALA A  98      -4.009 -36.480  21.634  1.00 86.30           C  
ATOM   1519  CB  ALA A  98      -2.563 -38.423  20.867  1.00 86.30           C  
ATOM   1520  HB1 ALA A  98      -2.797 -38.176  19.831  1.00 86.30           H  
ATOM   1521  HB2 ALA A  98      -1.559 -38.846  20.908  1.00 86.30           H  
ATOM   1522  HB3 ALA A  98      -3.279 -39.163  21.226  1.00 86.30           H  
ATOM   1523  O   ALA A  98      -4.152 -35.478  20.935  1.00 86.30           O  
ATOM   1524  N   VAL A  99      -5.016 -37.003  22.341  1.00 86.29           N  
ATOM   1525  H   VAL A  99      -4.823 -37.816  22.909  1.00 86.29           H  
ATOM   1526  CA  VAL A  99      -6.415 -36.559  22.233  1.00 86.29           C  
ATOM   1527  HA  VAL A  99      -6.622 -36.286  21.198  1.00 86.29           H  
ATOM   1528  C   VAL A  99      -6.693 -35.314  23.062  1.00 86.29           C  
ATOM   1529  CB  VAL A  99      -7.388 -37.693  22.613  1.00 86.29           C  
ATOM   1530  HB  VAL A  99      -7.165 -38.027  23.626  1.00 86.29           H  
ATOM   1531  O   VAL A  99      -7.339 -34.387  22.563  1.00 86.29           O  
ATOM   1532  CG1 VAL A  99      -8.856 -37.243  22.578  1.00 86.29           C  
ATOM   1533 HG11 VAL A  99      -9.107 -36.848  21.593  1.00 86.29           H  
ATOM   1534 HG12 VAL A  99      -9.503 -38.090  22.807  1.00 86.29           H  
ATOM   1535 HG13 VAL A  99      -9.043 -36.480  23.334  1.00 86.29           H  
ATOM   1536  CG2 VAL A  99      -7.249 -38.870  21.638  1.00 86.29           C  
ATOM   1537 HG21 VAL A  99      -6.235 -39.269  21.659  1.00 86.29           H  
ATOM   1538 HG22 VAL A  99      -7.934 -39.672  21.913  1.00 86.29           H  
ATOM   1539 HG23 VAL A  99      -7.489 -38.538  20.628  1.00 86.29           H  
ATOM   1540  N   THR A 100      -6.235 -35.282  24.317  1.00 82.59           N  
ATOM   1541  H   THR A 100      -5.686 -36.057  24.662  1.00 82.59           H  
ATOM   1542  CA  THR A 100      -6.593 -34.194  25.243  1.00 82.59           C  
ATOM   1543  HA  THR A 100      -7.561 -33.799  24.936  1.00 82.59           H  
ATOM   1544  C   THR A 100      -5.631 -33.014  25.179  1.00 82.59           C  
ATOM   1545  CB  THR A 100      -6.776 -34.661  26.696  1.00 82.59           C  
ATOM   1546  HB  THR A 100      -7.227 -33.836  27.249  1.00 82.59           H  
ATOM   1547  O   THR A 100      -6.067 -31.890  25.427  1.00 82.59           O  
ATOM   1548  CG2 THR A 100      -7.714 -35.861  26.810  1.00 82.59           C  
ATOM   1549 HG21 THR A 100      -7.921 -36.058  27.862  1.00 82.59           H  
ATOM   1550 HG22 THR A 100      -7.262 -36.746  26.362  1.00 82.59           H  
ATOM   1551 HG23 THR A 100      -8.654 -35.639  26.305  1.00 82.59           H  
ATOM   1552  OG1 THR A 100      -5.562 -34.973  27.330  1.00 82.59           O  
ATOM   1553  HG1 THR A 100      -5.149 -35.702  26.862  1.00 82.59           H  
ATOM   1554  N   GLN A 101      -4.366 -33.252  24.807  1.00 78.49           N  
ATOM   1555  H   GLN A 101      -4.091 -34.205  24.614  1.00 78.49           H  
ATOM   1556  CA  GLN A 101      -3.317 -32.230  24.807  1.00 78.49           C  
ATOM   1557  HA  GLN A 101      -3.732 -31.308  25.213  1.00 78.49           H  
ATOM   1558  C   GLN A 101      -2.866 -31.856  23.398  1.00 78.49           C  
ATOM   1559  CB  GLN A 101      -2.128 -32.643  25.706  1.00 78.49           C  
ATOM   1560  HB2 GLN A 101      -1.428 -31.808  25.753  1.00 78.49           H  
ATOM   1561  HB3 GLN A 101      -1.589 -33.484  25.270  1.00 78.49           H  
ATOM   1562  O   GLN A 101      -3.160 -30.757  22.934  1.00 78.49           O  
ATOM   1563  CG  GLN A 101      -2.528 -33.028  27.137  1.00 78.49           C  
ATOM   1564  HG2 GLN A 101      -3.138 -33.931  27.120  1.00 78.49           H  
ATOM   1565  HG3 GLN A 101      -1.629 -33.248  27.713  1.00 78.49           H  
ATOM   1566  CD  GLN A 101      -3.281 -31.908  27.830  1.00 78.49           C  
ATOM   1567  NE2 GLN A 101      -4.061 -32.195  28.845  1.00 78.49           N  
ATOM   1568 HE21 GLN A 101      -4.205 -33.160  29.108  1.00 78.49           H  
ATOM   1569 HE22 GLN A 101      -4.532 -31.417  29.284  1.00 78.49           H  
ATOM   1570  OE1 GLN A 101      -3.193 -30.755  27.455  1.00 78.49           O  
ATOM   1571  N   LEU A 102      -2.179 -32.762  22.700  1.00 80.09           N  
ATOM   1572  H   LEU A 102      -2.027 -33.667  23.122  1.00 80.09           H  
ATOM   1573  CA  LEU A 102      -1.512 -32.467  21.432  1.00 80.09           C  
ATOM   1574  HA  LEU A 102      -0.843 -31.619  21.581  1.00 80.09           H  
ATOM   1575  C   LEU A 102      -2.501 -32.051  20.344  1.00 80.09           C  
ATOM   1576  CB  LEU A 102      -0.691 -33.682  20.979  1.00 80.09           C  
ATOM   1577  HB2 LEU A 102      -1.355 -34.546  20.965  1.00 80.09           H  
ATOM   1578  HB3 LEU A 102      -0.353 -33.520  19.955  1.00 80.09           H  
ATOM   1579  O   LEU A 102      -2.257 -31.048  19.682  1.00 80.09           O  
ATOM   1580  CG  LEU A 102       0.536 -33.982  21.858  1.00 80.09           C  
ATOM   1581  HG  LEU A 102       0.266 -33.951  22.913  1.00 80.09           H  
ATOM   1582  CD1 LEU A 102       1.083 -35.369  21.536  1.00 80.09           C  
ATOM   1583 HD11 LEU A 102       2.007 -35.547  22.087  1.00 80.09           H  
ATOM   1584 HD12 LEU A 102       0.357 -36.130  21.822  1.00 80.09           H  
ATOM   1585 HD13 LEU A 102       1.277 -35.444  20.466  1.00 80.09           H  
ATOM   1586  CD2 LEU A 102       1.647 -32.970  21.590  1.00 80.09           C  
ATOM   1587 HD21 LEU A 102       2.511 -33.208  22.210  1.00 80.09           H  
ATOM   1588 HD22 LEU A 102       1.315 -31.962  21.839  1.00 80.09           H  
ATOM   1589 HD23 LEU A 102       1.934 -33.018  20.539  1.00 80.09           H  
ATOM   1590  N   GLY A 103      -3.627 -32.756  20.192  1.00 81.67           N  
ATOM   1591  H   GLY A 103      -3.747 -33.597  20.738  1.00 81.67           H  
ATOM   1592  CA  GLY A 103      -4.665 -32.427  19.210  1.00 81.67           C  
ATOM   1593  HA2 GLY A 103      -5.526 -33.081  19.352  1.00 81.67           H  
ATOM   1594  HA3 GLY A 103      -4.282 -32.593  18.203  1.00 81.67           H  
ATOM   1595  C   GLY A 103      -5.120 -30.966  19.312  1.00 81.67           C  
ATOM   1596  O   GLY A 103      -4.833 -30.180  18.400  1.00 81.67           O  
ATOM   1597  N   PRO A 104      -5.750 -30.551  20.428  1.00 83.49           N  
ATOM   1598  CA  PRO A 104      -6.196 -29.175  20.610  1.00 83.49           C  
ATOM   1599  HA  PRO A 104      -6.860 -28.923  19.782  1.00 83.49           H  
ATOM   1600  C   PRO A 104      -5.052 -28.156  20.646  1.00 83.49           C  
ATOM   1601  CB  PRO A 104      -7.006 -29.169  21.911  1.00 83.49           C  
ATOM   1602  HB2 PRO A 104      -7.844 -28.474  21.858  1.00 83.49           H  
ATOM   1603  HB3 PRO A 104      -6.363 -28.935  22.759  1.00 83.49           H  
ATOM   1604  O   PRO A 104      -5.183 -27.104  20.029  1.00 83.49           O  
ATOM   1605  CG  PRO A 104      -7.487 -30.613  22.033  1.00 83.49           C  
ATOM   1606  HG2 PRO A 104      -8.365 -30.755  21.404  1.00 83.49           H  
ATOM   1607  HG3 PRO A 104      -7.698 -30.890  23.066  1.00 83.49           H  
ATOM   1608  CD  PRO A 104      -6.313 -31.404  21.465  1.00 83.49           C  
ATOM   1609  HD2 PRO A 104      -6.667 -32.352  21.060  1.00 83.49           H  
ATOM   1610  HD3 PRO A 104      -5.570 -31.580  22.243  1.00 83.49           H  
ATOM   1611  N   LEU A 105      -3.932 -28.445  21.323  1.00 78.63           N  
ATOM   1612  H   LEU A 105      -3.854 -29.339  21.788  1.00 78.63           H  
ATOM   1613  CA  LEU A 105      -2.824 -27.495  21.490  1.00 78.63           C  
ATOM   1614  HA  LEU A 105      -3.234 -26.555  21.859  1.00 78.63           H  
ATOM   1615  C   LEU A 105      -2.116 -27.199  20.166  1.00 78.63           C  
ATOM   1616  CB  LEU A 105      -1.826 -28.046  22.526  1.00 78.63           C  
ATOM   1617  HB2 LEU A 105      -2.362 -28.277  23.447  1.00 78.63           H  
ATOM   1618  HB3 LEU A 105      -1.409 -28.975  22.138  1.00 78.63           H  
ATOM   1619  O   LEU A 105      -1.910 -26.035  19.827  1.00 78.63           O  
ATOM   1620  CG  LEU A 105      -0.660 -27.098  22.864  1.00 78.63           C  
ATOM   1621  HG  LEU A 105      -0.164 -26.782  21.947  1.00 78.63           H  
ATOM   1622  CD1 LEU A 105      -1.137 -25.860  23.628  1.00 78.63           C  
ATOM   1623 HD11 LEU A 105      -1.667 -26.158  24.532  1.00 78.63           H  
ATOM   1624 HD12 LEU A 105      -1.792 -25.260  22.995  1.00 78.63           H  
ATOM   1625 HD13 LEU A 105      -0.277 -25.249  23.902  1.00 78.63           H  
ATOM   1626  CD2 LEU A 105       0.368 -27.831  23.723  1.00 78.63           C  
ATOM   1627 HD21 LEU A 105       0.748 -28.699  23.183  1.00 78.63           H  
ATOM   1628 HD22 LEU A 105       1.205 -27.168  23.945  1.00 78.63           H  
ATOM   1629 HD23 LEU A 105      -0.087 -28.161  24.657  1.00 78.63           H  
ATOM   1630  N   VAL A 106      -1.780 -28.236  19.395  1.00 81.13           N  
ATOM   1631  H   VAL A 106      -1.999 -29.172  19.707  1.00 81.13           H  
ATOM   1632  CA  VAL A 106      -1.156 -28.070  18.077  1.00 81.13           C  
ATOM   1633  HA  VAL A 106      -0.302 -27.399  18.176  1.00 81.13           H  
ATOM   1634  C   VAL A 106      -2.143 -27.402  17.125  1.00 81.13           C  
ATOM   1635  CB  VAL A 106      -0.645 -29.410  17.512  1.00 81.13           C  
ATOM   1636  HB  VAL A 106      -1.475 -30.112  17.442  1.00 81.13           H  
ATOM   1637  O   VAL A 106      -1.759 -26.488  16.402  1.00 81.13           O  
ATOM   1638  CG1 VAL A 106      -0.045 -29.249  16.109  1.00 81.13           C  
ATOM   1639 HG11 VAL A 106       0.752 -28.505  16.125  1.00 81.13           H  
ATOM   1640 HG12 VAL A 106      -0.813 -28.939  15.401  1.00 81.13           H  
ATOM   1641 HG13 VAL A 106       0.362 -30.204  15.777  1.00 81.13           H  
ATOM   1642  CG2 VAL A 106       0.460 -30.004  18.401  1.00 81.13           C  
ATOM   1643 HG21 VAL A 106       1.326 -29.343  18.418  1.00 81.13           H  
ATOM   1644 HG22 VAL A 106       0.104 -30.139  19.422  1.00 81.13           H  
ATOM   1645 HG23 VAL A 106       0.756 -30.978  18.013  1.00 81.13           H  
ATOM   1646  N   THR A 107      -3.429 -27.766  17.171  1.00 80.60           N  
ATOM   1647  H   THR A 107      -3.701 -28.529  17.775  1.00 80.60           H  
ATOM   1648  CA  THR A 107      -4.454 -27.092  16.360  1.00 80.60           C  
ATOM   1649  HA  THR A 107      -4.158 -27.159  15.313  1.00 80.60           H  
ATOM   1650  C   THR A 107      -4.553 -25.606  16.708  1.00 80.60           C  
ATOM   1651  CB  THR A 107      -5.825 -27.767  16.497  1.00 80.60           C  
ATOM   1652  HB  THR A 107      -6.178 -27.694  17.526  1.00 80.60           H  
ATOM   1653  O   THR A 107      -4.599 -24.778  15.804  1.00 80.60           O  
ATOM   1654  CG2 THR A 107      -6.863 -27.152  15.560  1.00 80.60           C  
ATOM   1655 HG21 THR A 107      -7.075 -26.122  15.848  1.00 80.60           H  
ATOM   1656 HG22 THR A 107      -6.494 -27.178  14.535  1.00 80.60           H  
ATOM   1657 HG23 THR A 107      -7.786 -27.728  15.620  1.00 80.60           H  
ATOM   1658  OG1 THR A 107      -5.731 -29.122  16.134  1.00 80.60           O  
ATOM   1659  HG1 THR A 107      -5.398 -29.597  16.899  1.00 80.60           H  
ATOM   1660  N   VAL A 108      -4.515 -25.240  17.994  1.00 79.96           N  
ATOM   1661  H   VAL A 108      -4.484 -25.963  18.699  1.00 79.96           H  
ATOM   1662  CA  VAL A 108      -4.488 -23.838  18.443  1.00 79.96           C  
ATOM   1663  HA  VAL A 108      -5.344 -23.315  18.018  1.00 79.96           H  
ATOM   1664  C   VAL A 108      -3.247 -23.128  17.927  1.00 79.96           C  
ATOM   1665  CB  VAL A 108      -4.572 -23.739  19.980  1.00 79.96           C  
ATOM   1666  HB  VAL A 108      -3.942 -24.507  20.429  1.00 79.96           H  
ATOM   1667  O   VAL A 108      -3.373 -22.114  17.250  1.00 79.96           O  
ATOM   1668  CG1 VAL A 108      -4.124 -22.384  20.545  1.00 79.96           C  
ATOM   1669 HG11 VAL A 108      -4.457 -21.566  19.906  1.00 79.96           H  
ATOM   1670 HG12 VAL A 108      -3.035 -22.354  20.588  1.00 79.96           H  
ATOM   1671 HG13 VAL A 108      -4.502 -22.244  21.557  1.00 79.96           H  
ATOM   1672  CG2 VAL A 108      -6.009 -23.993  20.423  1.00 79.96           C  
ATOM   1673 HG21 VAL A 108      -6.347 -24.939  20.001  1.00 79.96           H  
ATOM   1674 HG22 VAL A 108      -6.663 -23.193  20.075  1.00 79.96           H  
ATOM   1675 HG23 VAL A 108      -6.057 -24.055  21.510  1.00 79.96           H  
ATOM   1676  N   LEU A 109      -2.055 -23.654  18.202  1.00 78.86           N  
ATOM   1677  H   LEU A 109      -2.012 -24.511  18.735  1.00 78.86           H  
ATOM   1678  CA  LEU A 109      -0.803 -22.982  17.855  1.00 78.86           C  
ATOM   1679  HA  LEU A 109      -0.832 -21.963  18.241  1.00 78.86           H  
ATOM   1680  C   LEU A 109      -0.626 -22.849  16.343  1.00 78.86           C  
ATOM   1681  CB  LEU A 109       0.371 -23.736  18.503  1.00 78.86           C  
ATOM   1682  HB2 LEU A 109       0.294 -24.792  18.243  1.00 78.86           H  
ATOM   1683  HB3 LEU A 109       1.311 -23.360  18.100  1.00 78.86           H  
ATOM   1684  O   LEU A 109      -0.128 -21.832  15.872  1.00 78.86           O  
ATOM   1685  CG  LEU A 109       0.400 -23.586  20.037  1.00 78.86           C  
ATOM   1686  HG  LEU A 109      -0.584 -23.818  20.446  1.00 78.86           H  
ATOM   1687  CD1 LEU A 109       1.402 -24.547  20.666  1.00 78.86           C  
ATOM   1688 HD11 LEU A 109       1.267 -25.552  20.266  1.00 78.86           H  
ATOM   1689 HD12 LEU A 109       2.417 -24.203  20.468  1.00 78.86           H  
ATOM   1690 HD13 LEU A 109       1.254 -24.572  21.745  1.00 78.86           H  
ATOM   1691  CD2 LEU A 109       0.782 -22.167  20.468  1.00 78.86           C  
ATOM   1692 HD21 LEU A 109       0.019 -21.452  20.160  1.00 78.86           H  
ATOM   1693 HD22 LEU A 109       0.866 -22.127  21.554  1.00 78.86           H  
ATOM   1694 HD23 LEU A 109       1.740 -21.888  20.030  1.00 78.86           H  
ATOM   1695  N   VAL A 110      -1.088 -23.826  15.563  1.00 82.31           N  
ATOM   1696  H   VAL A 110      -1.464 -24.655  15.999  1.00 82.31           H  
ATOM   1697  CA  VAL A 110      -0.969 -23.783  14.106  1.00 82.31           C  
ATOM   1698  HA  VAL A 110      -0.031 -23.286  13.856  1.00 82.31           H  
ATOM   1699  C   VAL A 110      -2.082 -22.944  13.466  1.00 82.31           C  
ATOM   1700  CB  VAL A 110      -0.881 -25.205  13.527  1.00 82.31           C  
ATOM   1701  HB  VAL A 110      -1.789 -25.759  13.768  1.00 82.31           H  
ATOM   1702  O   VAL A 110      -1.788 -22.089  12.632  1.00 82.31           O  
ATOM   1703  CG1 VAL A 110      -0.727 -25.134  12.011  1.00 82.31           C  
ATOM   1704 HG11 VAL A 110       0.169 -24.571  11.749  1.00 82.31           H  
ATOM   1705 HG12 VAL A 110      -1.597 -24.643  11.574  1.00 82.31           H  
ATOM   1706 HG13 VAL A 110      -0.649 -26.145  11.611  1.00 82.31           H  
ATOM   1707  CG2 VAL A 110       0.347 -25.968  14.050  1.00 82.31           C  
ATOM   1708 HG21 VAL A 110       0.341 -26.986  13.659  1.00 82.31           H  
ATOM   1709 HG22 VAL A 110       1.264 -25.466  13.741  1.00 82.31           H  
ATOM   1710 HG23 VAL A 110       0.338 -26.023  15.138  1.00 82.31           H  
ATOM   1711  N   VAL A 111      -3.354 -23.126  13.842  1.00 84.01           N  
ATOM   1712  H   VAL A 111      -3.566 -23.798  14.565  1.00 84.01           H  
ATOM   1713  CA  VAL A 111      -4.469 -22.376  13.230  1.00 84.01           C  
ATOM   1714  HA  VAL A 111      -4.303 -22.342  12.153  1.00 84.01           H  
ATOM   1715  C   VAL A 111      -4.490 -20.925  13.707  1.00 84.01           C  
ATOM   1716  CB  VAL A 111      -5.833 -23.062  13.450  1.00 84.01           C  
ATOM   1717  HB  VAL A 111      -6.039 -23.139  14.518  1.00 84.01           H  
ATOM   1718  O   VAL A 111      -4.655 -20.029  12.884  1.00 84.01           O  
ATOM   1719  CG1 VAL A 111      -6.978 -22.270  12.805  1.00 84.01           C  
ATOM   1720 HG11 VAL A 111      -7.910 -22.831  12.875  1.00 84.01           H  
ATOM   1721 HG12 VAL A 111      -7.116 -21.316  13.313  1.00 84.01           H  
ATOM   1722 HG13 VAL A 111      -6.764 -22.082  11.753  1.00 84.01           H  
ATOM   1723  CG2 VAL A 111      -5.845 -24.463  12.821  1.00 84.01           C  
ATOM   1724 HG21 VAL A 111      -6.799 -24.948  13.026  1.00 84.01           H  
ATOM   1725 HG22 VAL A 111      -5.055 -25.082  13.247  1.00 84.01           H  
ATOM   1726 HG23 VAL A 111      -5.700 -24.391  11.743  1.00 84.01           H  
ATOM   1727  N   ALA A 112      -4.255 -20.658  14.994  1.00 80.92           N  
ATOM   1728  H   ALA A 112      -4.083 -21.416  15.640  1.00 80.92           H  
ATOM   1729  CA  ALA A 112      -4.130 -19.290  15.496  1.00 80.92           C  
ATOM   1730  HA  ALA A 112      -4.910 -18.678  15.043  1.00 80.92           H  
ATOM   1731  C   ALA A 112      -2.782 -18.659  15.124  1.00 80.92           C  
ATOM   1732  CB  ALA A 112      -4.345 -19.263  17.009  1.00 80.92           C  
ATOM   1733  HB1 ALA A 112      -4.441 -18.224  17.323  1.00 80.92           H  
ATOM   1734  HB2 ALA A 112      -3.486 -19.687  17.530  1.00 80.92           H  
ATOM   1735  HB3 ALA A 112      -5.249 -19.817  17.263  1.00 80.92           H  
ATOM   1736  O   ALA A 112      -2.737 -17.497  14.736  1.00 80.92           O  
ATOM   1737  N   GLY A 113      -1.685 -19.416  15.205  1.00 82.02           N  
ATOM   1738  H   GLY A 113      -1.757 -20.362  15.552  1.00 82.02           H  
ATOM   1739  CA  GLY A 113      -0.346 -18.880  14.966  1.00 82.02           C  
ATOM   1740  HA2 GLY A 113       0.403 -19.546  15.394  1.00 82.02           H  
ATOM   1741  HA3 GLY A 113      -0.244 -17.914  15.461  1.00 82.02           H  
ATOM   1742  C   GLY A 113      -0.004 -18.668  13.500  1.00 82.02           C  
ATOM   1743  O   GLY A 113       0.604 -17.655  13.185  1.00 82.02           O  
ATOM   1744  N   ALA A 114      -0.369 -19.585  12.601  1.00 82.95           N  
ATOM   1745  H   ALA A 114      -0.848 -20.414  12.924  1.00 82.95           H  
ATOM   1746  CA  ALA A 114      -0.041 -19.489  11.176  1.00 82.95           C  
ATOM   1747  HA  ALA A 114       0.688 -18.693  11.027  1.00 82.95           H  
ATOM   1748  C   ALA A 114      -1.249 -19.128  10.304  1.00 82.95           C  
ATOM   1749  CB  ALA A 114       0.616 -20.804  10.737  1.00 82.95           C  
ATOM   1750  HB1 ALA A 114       1.056 -20.669   9.749  1.00 82.95           H  
ATOM   1751  HB2 ALA A 114       1.403 -21.079  11.438  1.00 82.95           H  
ATOM   1752  HB3 ALA A 114      -0.123 -21.604  10.696  1.00 82.95           H  
ATOM   1753  O   ALA A 114      -1.107 -18.391   9.332  1.00 82.95           O  
ATOM   1754  N   GLY A 115      -2.438 -19.638  10.642  1.00 85.83           N  
ATOM   1755  H   GLY A 115      -2.487 -20.246  11.448  1.00 85.83           H  
ATOM   1756  CA  GLY A 115      -3.664 -19.362   9.893  1.00 85.83           C  
ATOM   1757  HA2 GLY A 115      -3.469 -19.469   8.826  1.00 85.83           H  
ATOM   1758  HA3 GLY A 115      -4.431 -20.080  10.186  1.00 85.83           H  
ATOM   1759  C   GLY A 115      -4.207 -17.955  10.142  1.00 85.83           C  
ATOM   1760  O   GLY A 115      -4.335 -17.164   9.210  1.00 85.83           O  
ATOM   1761  N   SER A 116      -4.499 -17.629  11.403  1.00 89.36           N  
ATOM   1762  H   SER A 116      -4.397 -18.347  12.106  1.00 89.36           H  
ATOM   1763  CA  SER A 116      -5.089 -16.342  11.796  1.00 89.36           C  
ATOM   1764  HA  SER A 116      -6.008 -16.192  11.230  1.00 89.36           H  
ATOM   1765  C   SER A 116      -4.163 -15.159  11.507  1.00 89.36           C  
ATOM   1766  CB  SER A 116      -5.438 -16.360  13.283  1.00 89.36           C  
ATOM   1767  HB2 SER A 116      -5.954 -17.288  13.530  1.00 89.36           H  
ATOM   1768  HB3 SER A 116      -4.525 -16.279  13.874  1.00 89.36           H  
ATOM   1769  O   SER A 116      -4.615 -14.142  10.987  1.00 89.36           O  
ATOM   1770  OG  SER A 116      -6.261 -15.270  13.605  1.00 89.36           O  
ATOM   1771  HG  SER A 116      -7.177 -15.555  13.568  1.00 89.36           H  
ATOM   1772  N   THR A 117      -2.858 -15.306  11.755  1.00 87.52           N  
ATOM   1773  H   THR A 117      -2.533 -16.161  12.184  1.00 87.52           H  
ATOM   1774  CA  THR A 117      -1.852 -14.278  11.438  1.00 87.52           C  
ATOM   1775  HA  THR A 117      -2.147 -13.335  11.897  1.00 87.52           H  
ATOM   1776  C   THR A 117      -1.726 -14.037   9.937  1.00 87.52           C  
ATOM   1777  CB  THR A 117      -0.471 -14.663  11.975  1.00 87.52           C  
ATOM   1778  HB  THR A 117       0.266 -13.935  11.636  1.00 87.52           H  
ATOM   1779  O   THR A 117      -1.667 -12.885   9.521  1.00 87.52           O  
ATOM   1780  CG2 THR A 117      -0.444 -14.721  13.502  1.00 87.52           C  
ATOM   1781 HG21 THR A 117      -0.751 -13.759  13.913  1.00 87.52           H  
ATOM   1782 HG22 THR A 117       0.571 -14.928  13.841  1.00 87.52           H  
ATOM   1783 HG23 THR A 117      -1.113 -15.498  13.873  1.00 87.52           H  
ATOM   1784  OG1 THR A 117      -0.124 -15.916  11.445  1.00 87.52           O  
ATOM   1785  HG1 THR A 117       0.294 -16.418  12.148  1.00 87.52           H  
ATOM   1786  N   ALA A 118      -1.750 -15.085   9.108  1.00 89.69           N  
ATOM   1787  H   ALA A 118      -1.718 -16.015   9.502  1.00 89.69           H  
ATOM   1788  CA  ALA A 118      -1.717 -14.938   7.656  1.00 89.69           C  
ATOM   1789  HA  ALA A 118      -0.890 -14.279   7.391  1.00 89.69           H  
ATOM   1790  C   ALA A 118      -3.002 -14.296   7.110  1.00 89.69           C  
ATOM   1791  CB  ALA A 118      -1.456 -16.303   7.023  1.00 89.69           C  
ATOM   1792  HB1 ALA A 118      -1.399 -16.174   5.942  1.00 89.69           H  
ATOM   1793  HB2 ALA A 118      -0.506 -16.699   7.382  1.00 89.69           H  
ATOM   1794  HB3 ALA A 118      -2.261 -16.995   7.269  1.00 89.69           H  
ATOM   1795  O   ALA A 118      -2.928 -13.450   6.222  1.00 89.69           O  
ATOM   1796  N   ILE A 119      -4.168 -14.642   7.673  1.00 88.98           N  
ATOM   1797  H   ILE A 119      -4.160 -15.373   8.370  1.00 88.98           H  
ATOM   1798  CA  ILE A 119      -5.445 -13.982   7.361  1.00 88.98           C  
ATOM   1799  HA  ILE A 119      -5.600 -14.012   6.283  1.00 88.98           H  
ATOM   1800  C   ILE A 119      -5.398 -12.500   7.756  1.00 88.98           C  
ATOM   1801  CB  ILE A 119      -6.619 -14.722   8.046  1.00 88.98           C  
ATOM   1802  HB  ILE A 119      -6.347 -14.926   9.082  1.00 88.98           H  
ATOM   1803  O   ILE A 119      -5.772 -11.647   6.953  1.00 88.98           O  
ATOM   1804  CG1 ILE A 119      -6.895 -16.067   7.336  1.00 88.98           C  
ATOM   1805 HG12 ILE A 119      -7.349 -15.877   6.364  1.00 88.98           H  
ATOM   1806 HG13 ILE A 119      -5.952 -16.586   7.162  1.00 88.98           H  
ATOM   1807  CG2 ILE A 119      -7.884 -13.844   8.055  1.00 88.98           C  
ATOM   1808 HG21 ILE A 119      -7.763 -13.025   8.764  1.00 88.98           H  
ATOM   1809 HG22 ILE A 119      -8.762 -14.412   8.364  1.00 88.98           H  
ATOM   1810 HG23 ILE A 119      -8.046 -13.414   7.066  1.00 88.98           H  
ATOM   1811  CD1 ILE A 119      -7.801 -17.016   8.136  1.00 88.98           C  
ATOM   1812 HD11 ILE A 119      -7.899 -17.957   7.595  1.00 88.98           H  
ATOM   1813 HD12 ILE A 119      -8.796 -16.593   8.270  1.00 88.98           H  
ATOM   1814 HD13 ILE A 119      -7.358 -17.214   9.112  1.00 88.98           H  
ATOM   1815  N   CYS A 120      -4.917 -12.186   8.962  1.00 88.37           N  
ATOM   1816  H   CYS A 120      -4.663 -12.930   9.595  1.00 88.37           H  
ATOM   1817  CA  CYS A 120      -4.767 -10.808   9.424  1.00 88.37           C  
ATOM   1818  HA  CYS A 120      -5.729 -10.302   9.352  1.00 88.37           H  
ATOM   1819  C   CYS A 120      -3.769 -10.029   8.562  1.00 88.37           C  
ATOM   1820  CB  CYS A 120      -4.320 -10.802  10.889  1.00 88.37           C  
ATOM   1821  HB2 CYS A 120      -5.061 -11.311  11.506  1.00 88.37           H  
ATOM   1822  HB3 CYS A 120      -3.362 -11.312  10.987  1.00 88.37           H  
ATOM   1823  O   CYS A 120      -3.983  -8.850   8.314  1.00 88.37           O  
ATOM   1824  SG  CYS A 120      -4.155  -9.080  11.453  1.00 88.37           S  
ATOM   1825  HG  CYS A 120      -3.586  -8.583  10.351  1.00 88.37           H  
ATOM   1826  N   ALA A 121      -2.693 -10.664   8.100  1.00 89.79           N  
ATOM   1827  H   ALA A 121      -2.523 -11.611   8.407  1.00 89.79           H  
ATOM   1828  CA  ALA A 121      -1.696 -10.041   7.241  1.00 89.79           C  
ATOM   1829  HA  ALA A 121      -1.399  -9.086   7.674  1.00 89.79           H  
ATOM   1830  C   ALA A 121      -2.239  -9.760   5.829  1.00 89.79           C  
ATOM   1831  CB  ALA A 121      -0.476 -10.960   7.214  1.00 89.79           C  
ATOM   1832  HB1 ALA A 121      -0.109 -11.108   8.230  1.00 89.79           H  
ATOM   1833  HB2 ALA A 121       0.312 -10.517   6.606  1.00 89.79           H  
ATOM   1834  HB3 ALA A 121      -0.749 -11.932   6.804  1.00 89.79           H  
ATOM   1835  O   ALA A 121      -2.031  -8.663   5.320  1.00 89.79           O  
ATOM   1836  N   ASP A 122      -2.970 -10.709   5.224  1.00 87.18           N  
ATOM   1837  H   ASP A 122      -3.082 -11.596   5.694  1.00 87.18           H  
ATOM   1838  CA  ASP A 122      -3.663 -10.526   3.934  1.00 87.18           C  
ATOM   1839  HA  ASP A 122      -2.940 -10.246   3.168  1.00 87.18           H  
ATOM   1840  C   ASP A 122      -4.686  -9.391   4.036  1.00 87.18           C  
ATOM   1841  CB  ASP A 122      -4.351 -11.845   3.512  1.00 87.18           C  
ATOM   1842  HB2 ASP A 122      -3.597 -12.620   3.376  1.00 87.18           H  
ATOM   1843  HB3 ASP A 122      -5.000 -12.174   4.324  1.00 87.18           H  
ATOM   1844  O   ASP A 122      -4.599  -8.399   3.318  1.00 87.18           O  
ATOM   1845  CG  ASP A 122      -5.194 -11.777   2.222  1.00 87.18           C  
ATOM   1846  OD1 ASP A 122      -6.206 -12.514   2.127  1.00 87.18           O  
ATOM   1847  OD2 ASP A 122      -4.873 -11.028   1.273  1.00 87.18           O  
ATOM   1848  N   LEU A 123      -5.628  -9.495   4.977  1.00 88.62           N  
ATOM   1849  H   LEU A 123      -5.619 -10.300   5.587  1.00 88.62           H  
ATOM   1850  CA  LEU A 123      -6.679  -8.493   5.140  1.00 88.62           C  
ATOM   1851  HA  LEU A 123      -7.128  -8.296   4.167  1.00 88.62           H  
ATOM   1852  C   LEU A 123      -6.122  -7.151   5.614  1.00 88.62           C  
ATOM   1853  CB  LEU A 123      -7.760  -9.023   6.091  1.00 88.62           C  
ATOM   1854  HB2 LEU A 123      -8.461  -8.216   6.305  1.00 88.62           H  
ATOM   1855  HB3 LEU A 123      -7.283  -9.316   7.026  1.00 88.62           H  
ATOM   1856  O   LEU A 123      -6.543  -6.123   5.111  1.00 88.62           O  
ATOM   1857  CG  LEU A 123      -8.544 -10.223   5.534  1.00 88.62           C  
ATOM   1858  HG  LEU A 123      -7.860 -11.034   5.283  1.00 88.62           H  
ATOM   1859  CD1 LEU A 123      -9.498 -10.725   6.609  1.00 88.62           C  
ATOM   1860 HD11 LEU A 123     -10.096 -11.555   6.232  1.00 88.62           H  
ATOM   1861 HD12 LEU A 123     -10.155  -9.920   6.938  1.00 88.62           H  
ATOM   1862 HD13 LEU A 123      -8.887 -11.075   7.442  1.00 88.62           H  
ATOM   1863  CD2 LEU A 123      -9.359  -9.881   4.289  1.00 88.62           C  
ATOM   1864 HD21 LEU A 123     -10.015  -9.036   4.496  1.00 88.62           H  
ATOM   1865 HD22 LEU A 123      -9.955 -10.744   3.994  1.00 88.62           H  
ATOM   1866 HD23 LEU A 123      -8.693  -9.628   3.464  1.00 88.62           H  
ATOM   1867  N   GLY A 124      -5.135  -7.144   6.507  1.00 89.45           N  
ATOM   1868  H   GLY A 124      -4.811  -8.025   6.879  1.00 89.45           H  
ATOM   1869  CA  GLY A 124      -4.480  -5.930   6.988  1.00 89.45           C  
ATOM   1870  HA2 GLY A 124      -3.752  -6.207   7.751  1.00 89.45           H  
ATOM   1871  HA3 GLY A 124      -5.219  -5.257   7.423  1.00 89.45           H  
ATOM   1872  C   GLY A 124      -3.749  -5.174   5.888  1.00 89.45           C  
ATOM   1873  O   GLY A 124      -3.894  -3.958   5.786  1.00 89.45           O  
ATOM   1874  N   ALA A 125      -3.024  -5.884   5.020  1.00 87.97           N  
ATOM   1875  H   ALA A 125      -2.934  -6.882   5.140  1.00 87.97           H  
ATOM   1876  CA  ALA A 125      -2.389  -5.272   3.859  1.00 87.97           C  
ATOM   1877  HA  ALA A 125      -1.801  -4.418   4.194  1.00 87.97           H  
ATOM   1878  C   ALA A 125      -3.424  -4.739   2.853  1.00 87.97           C  
ATOM   1879  CB  ALA A 125      -1.435  -6.290   3.229  1.00 87.97           C  
ATOM   1880  HB1 ALA A 125      -0.693  -6.600   3.965  1.00 87.97           H  
ATOM   1881  HB2 ALA A 125      -0.923  -5.830   2.384  1.00 87.97           H  
ATOM   1882  HB3 ALA A 125      -1.988  -7.167   2.892  1.00 87.97           H  
ATOM   1883  O   ALA A 125      -3.200  -3.689   2.259  1.00 87.97           O  
ATOM   1884  N   ARG A 126      -4.575  -5.411   2.690  1.00 85.64           N  
ATOM   1885  H   ARG A 126      -4.686  -6.289   3.176  1.00 85.64           H  
ATOM   1886  CA  ARG A 126      -5.685  -4.915   1.855  1.00 85.64           C  
ATOM   1887  HA  ARG A 126      -5.302  -4.604   0.883  1.00 85.64           H  
ATOM   1888  C   ARG A 126      -6.353  -3.679   2.451  1.00 85.64           C  
ATOM   1889  CB  ARG A 126      -6.738  -6.007   1.646  1.00 85.64           C  
ATOM   1890  HB2 ARG A 126      -7.623  -5.565   1.187  1.00 85.64           H  
ATOM   1891  HB3 ARG A 126      -7.035  -6.419   2.611  1.00 85.64           H  
ATOM   1892  O   ARG A 126      -6.657  -2.753   1.710  1.00 85.64           O  
ATOM   1893  CG  ARG A 126      -6.241  -7.133   0.742  1.00 85.64           C  
ATOM   1894  HG2 ARG A 126      -5.919  -6.729  -0.218  1.00 85.64           H  
ATOM   1895  HG3 ARG A 126      -5.395  -7.642   1.205  1.00 85.64           H  
ATOM   1896  CD  ARG A 126      -7.376  -8.125   0.525  1.00 85.64           C  
ATOM   1897  HD2 ARG A 126      -7.915  -8.262   1.462  1.00 85.64           H  
ATOM   1898  HD3 ARG A 126      -8.059  -7.697  -0.209  1.00 85.64           H  
ATOM   1899  NE  ARG A 126      -6.862  -9.432   0.099  1.00 85.64           N  
ATOM   1900  HE  ARG A 126      -6.028  -9.766   0.561  1.00 85.64           H  
ATOM   1901  NH1 ARG A 126      -8.539  -9.988  -1.360  1.00 85.64           N  
ATOM   1902 HH11 ARG A 126      -8.833  -9.023  -1.327  1.00 85.64           H  
ATOM   1903 HH12 ARG A 126      -8.944 -10.631  -2.025  1.00 85.64           H  
ATOM   1904  NH2 ARG A 126      -6.953 -11.477  -0.812  1.00 85.64           N  
ATOM   1905 HH21 ARG A 126      -6.188 -11.675  -0.183  1.00 85.64           H  
ATOM   1906 HH22 ARG A 126      -7.305 -12.160  -1.468  1.00 85.64           H  
ATOM   1907  CZ  ARG A 126      -7.453 -10.285  -0.702  1.00 85.64           C  
ATOM   1908  N   THR A 127      -6.551  -3.650   3.768  1.00 87.02           N  
ATOM   1909  H   THR A 127      -6.378  -4.494   4.295  1.00 87.02           H  
ATOM   1910  CA  THR A 127      -7.128  -2.508   4.493  1.00 87.02           C  
ATOM   1911  HA  THR A 127      -8.098  -2.258   4.065  1.00 87.02           H  
ATOM   1912  C   THR A 127      -6.234  -1.280   4.355  1.00 87.02           C  
ATOM   1913  CB  THR A 127      -7.334  -2.854   5.978  1.00 87.02           C  
ATOM   1914  HB  THR A 127      -6.371  -3.086   6.432  1.00 87.02           H  
ATOM   1915  O   THR A 127      -6.716  -0.207   4.020  1.00 87.02           O  
ATOM   1916  CG2 THR A 127      -8.004  -1.736   6.771  1.00 87.02           C  
ATOM   1917 HG21 THR A 127      -8.199  -2.070   7.791  1.00 87.02           H  
ATOM   1918 HG22 THR A 127      -7.359  -0.858   6.812  1.00 87.02           H  
ATOM   1919 HG23 THR A 127      -8.949  -1.462   6.301  1.00 87.02           H  
ATOM   1920  OG1 THR A 127      -8.170  -3.980   6.096  1.00 87.02           O  
ATOM   1921  HG1 THR A 127      -7.825  -4.528   6.804  1.00 87.02           H  
ATOM   1922  N   VAL A 128      -4.915  -1.440   4.522  1.00 84.90           N  
ATOM   1923  H   VAL A 128      -4.570  -2.346   4.806  1.00 84.90           H  
ATOM   1924  CA  VAL A 128      -3.952  -0.335   4.359  1.00 84.90           C  
ATOM   1925  HA  VAL A 128      -4.311   0.519   4.934  1.00 84.90           H  
ATOM   1926  C   VAL A 128      -3.864   0.159   2.908  1.00 84.90           C  
ATOM   1927  CB  VAL A 128      -2.574  -0.742   4.919  1.00 84.90           C  
ATOM   1928  HB  VAL A 128      -2.286  -1.707   4.502  1.00 84.90           H  
ATOM   1929  O   VAL A 128      -3.568   1.329   2.696  1.00 84.90           O  
ATOM   1930  CG1 VAL A 128      -1.454   0.263   4.619  1.00 84.90           C  
ATOM   1931 HG11 VAL A 128      -1.752   1.261   4.940  1.00 84.90           H  
ATOM   1932 HG12 VAL A 128      -1.252   0.287   3.548  1.00 84.90           H  
ATOM   1933 HG13 VAL A 128      -0.535  -0.035   5.125  1.00 84.90           H  
ATOM   1934  CG2 VAL A 128      -2.659  -0.866   6.447  1.00 84.90           C  
ATOM   1935 HG21 VAL A 128      -2.955   0.090   6.880  1.00 84.90           H  
ATOM   1936 HG22 VAL A 128      -1.691  -1.156   6.853  1.00 84.90           H  
ATOM   1937 HG23 VAL A 128      -3.395  -1.620   6.726  1.00 84.90           H  
ATOM   1938  N   ARG A 129      -4.147  -0.696   1.915  1.00 79.00           N  
ATOM   1939  H   ARG A 129      -4.386  -1.644   2.165  1.00 79.00           H  
ATOM   1940  CA  ARG A 129      -4.189  -0.331   0.485  1.00 79.00           C  
ATOM   1941  HA  ARG A 129      -3.562   0.547   0.326  1.00 79.00           H  
ATOM   1942  C   ARG A 129      -5.571   0.111  -0.015  1.00 79.00           C  
ATOM   1943  CB  ARG A 129      -3.637  -1.484  -0.371  1.00 79.00           C  
ATOM   1944  HB2 ARG A 129      -3.790  -1.253  -1.426  1.00 79.00           H  
ATOM   1945  HB3 ARG A 129      -4.186  -2.398  -0.143  1.00 79.00           H  
ATOM   1946  O   ARG A 129      -5.770   0.167  -1.222  1.00 79.00           O  
ATOM   1947  CG  ARG A 129      -2.137  -1.714  -0.164  1.00 79.00           C  
ATOM   1948  HG2 ARG A 129      -1.951  -2.056   0.854  1.00 79.00           H  
ATOM   1949  HG3 ARG A 129      -1.591  -0.783  -0.313  1.00 79.00           H  
ATOM   1950  CD  ARG A 129      -1.638  -2.772  -1.153  1.00 79.00           C  
ATOM   1951  HD2 ARG A 129      -2.368  -3.581  -1.202  1.00 79.00           H  
ATOM   1952  HD3 ARG A 129      -0.697  -3.175  -0.778  1.00 79.00           H  
ATOM   1953  NE  ARG A 129      -1.408  -2.186  -2.486  1.00 79.00           N  
ATOM   1954  HE  ARG A 129      -1.146  -1.211  -2.501  1.00 79.00           H  
ATOM   1955  NH1 ARG A 129      -1.949  -4.008  -3.777  1.00 79.00           N  
ATOM   1956 HH11 ARG A 129      -2.131  -4.327  -4.718  1.00 79.00           H  
ATOM   1957 HH12 ARG A 129      -2.710  -4.222  -3.149  1.00 79.00           H  
ATOM   1958  NH2 ARG A 129      -1.129  -2.164  -4.734  1.00 79.00           N  
ATOM   1959 HH21 ARG A 129      -0.827  -1.203  -4.660  1.00 79.00           H  
ATOM   1960 HH22 ARG A 129      -1.270  -2.563  -5.651  1.00 79.00           H  
ATOM   1961  CZ  ARG A 129      -1.491  -2.793  -3.652  1.00 79.00           C  
ATOM   1962  N   GLU A 130      -6.530   0.349   0.881  1.00 83.10           N  
ATOM   1963  H   GLU A 130      -6.282   0.330   1.860  1.00 83.10           H  
ATOM   1964  CA  GLU A 130      -7.917   0.717   0.544  1.00 83.10           C  
ATOM   1965  HA  GLU A 130      -8.475   0.714   1.480  1.00 83.10           H  
ATOM   1966  C   GLU A 130      -8.650  -0.297  -0.365  1.00 83.10           C  
ATOM   1967  CB  GLU A 130      -8.003   2.159   0.008  1.00 83.10           C  
ATOM   1968  HB2 GLU A 130      -9.060   2.406  -0.097  1.00 83.10           H  
ATOM   1969  HB3 GLU A 130      -7.537   2.217  -0.976  1.00 83.10           H  
ATOM   1970  O   GLU A 130      -9.712  -0.014  -0.914  1.00 83.10           O  
ATOM   1971  CG  GLU A 130      -7.351   3.194   0.942  1.00 83.10           C  
ATOM   1972  HG2 GLU A 130      -7.698   3.005   1.958  1.00 83.10           H  
ATOM   1973  HG3 GLU A 130      -6.270   3.059   0.926  1.00 83.10           H  
ATOM   1974  CD  GLU A 130      -7.684   4.651   0.574  1.00 83.10           C  
ATOM   1975  OE1 GLU A 130      -7.225   5.549   1.317  1.00 83.10           O  
ATOM   1976  OE2 GLU A 130      -8.475   4.877  -0.371  1.00 83.10           O  
ATOM   1977  N   GLU A 131      -8.138  -1.527  -0.497  1.00 84.77           N  
ATOM   1978  H   GLU A 131      -7.278  -1.734  -0.009  1.00 84.77           H  
ATOM   1979  CA  GLU A 131      -8.779  -2.575  -1.304  1.00 84.77           C  
ATOM   1980  HA  GLU A 131      -9.035  -2.162  -2.280  1.00 84.77           H  
ATOM   1981  C   GLU A 131     -10.089  -3.057  -0.656  1.00 84.77           C  
ATOM   1982  CB  GLU A 131      -7.831  -3.774  -1.506  1.00 84.77           C  
ATOM   1983  HB2 GLU A 131      -8.407  -4.577  -1.965  1.00 84.77           H  
ATOM   1984  HB3 GLU A 131      -7.488  -4.121  -0.532  1.00 84.77           H  
ATOM   1985  O   GLU A 131     -10.992  -3.533  -1.345  1.00 84.77           O  
ATOM   1986  CG  GLU A 131      -6.600  -3.502  -2.394  1.00 84.77           C  
ATOM   1987  HG2 GLU A 131      -6.942  -3.141  -3.364  1.00 84.77           H  
ATOM   1988  HG3 GLU A 131      -6.000  -2.719  -1.931  1.00 84.77           H  
ATOM   1989  CD  GLU A 131      -5.714  -4.752  -2.613  1.00 84.77           C  
ATOM   1990  OE1 GLU A 131      -4.488  -4.598  -2.872  1.00 84.77           O  
ATOM   1991  OE2 GLU A 131      -6.234  -5.891  -2.528  1.00 84.77           O  
ATOM   1992  N   ILE A 132     -10.197  -2.942   0.672  1.00 84.25           N  
ATOM   1993  H   ILE A 132      -9.431  -2.498   1.158  1.00 84.25           H  
ATOM   1994  CA  ILE A 132     -11.427  -3.250   1.413  1.00 84.25           C  
ATOM   1995  HA  ILE A 132     -11.852  -4.174   1.022  1.00 84.25           H  
ATOM   1996  C   ILE A 132     -12.474  -2.167   1.176  1.00 84.25           C  
ATOM   1997  CB  ILE A 132     -11.136  -3.443   2.914  1.00 84.25           C  
ATOM   1998  HB  ILE A 132     -10.718  -2.516   3.305  1.00 84.25           H  
ATOM   1999  O   ILE A 132     -13.590  -2.495   0.780  1.00 84.25           O  
ATOM   2000  CG1 ILE A 132     -10.100  -4.560   3.171  1.00 84.25           C  
ATOM   2001 HG12 ILE A 132      -9.140  -4.252   2.756  1.00 84.25           H  
ATOM   2002 HG13 ILE A 132      -9.965  -4.661   4.248  1.00 84.25           H  
ATOM   2003  CG2 ILE A 132     -12.434  -3.725   3.690  1.00 84.25           C  
ATOM   2004 HG21 ILE A 132     -13.101  -2.865   3.637  1.00 84.25           H  
ATOM   2005 HG22 ILE A 132     -12.954  -4.593   3.285  1.00 84.25           H  
ATOM   2006 HG23 ILE A 132     -12.203  -3.882   4.744  1.00 84.25           H  
ATOM   2007  CD1 ILE A 132     -10.445  -5.943   2.602  1.00 84.25           C  
ATOM   2008 HD11 ILE A 132     -10.488  -5.908   1.513  1.00 84.25           H  
ATOM   2009 HD12 ILE A 132     -11.400  -6.284   3.001  1.00 84.25           H  
ATOM   2010 HD13 ILE A 132      -9.671  -6.652   2.896  1.00 84.25           H  
ATOM   2011  N   ASP A 133     -12.097  -0.897   1.323  1.00 82.13           N  
ATOM   2012  H   ASP A 133     -11.203  -0.682   1.742  1.00 82.13           H  
ATOM   2013  CA  ASP A 133     -12.954   0.234   0.967  1.00 82.13           C  
ATOM   2014  HA  ASP A 133     -13.830   0.246   1.616  1.00 82.13           H  
ATOM   2015  C   ASP A 133     -13.434   0.101  -0.485  1.00 82.13           C  
ATOM   2016  CB  ASP A 133     -12.185   1.555   1.138  1.00 82.13           C  
ATOM   2017  HB2 ASP A 133     -12.729   2.331   0.599  1.00 82.13           H  
ATOM   2018  HB3 ASP A 133     -11.202   1.468   0.676  1.00 82.13           H  
ATOM   2019  O   ASP A 133     -14.615   0.286  -0.762  1.00 82.13           O  
ATOM   2020  CG  ASP A 133     -12.013   2.030   2.583  1.00 82.13           C  
ATOM   2021  OD1 ASP A 133     -11.824   3.265   2.729  1.00 82.13           O  
ATOM   2022  OD2 ASP A 133     -12.081   1.196   3.510  1.00 82.13           O  
ATOM   2023  N   ALA A 134     -12.555  -0.309  -1.409  1.00 82.23           N  
ATOM   2024  H   ALA A 134     -11.582  -0.377  -1.147  1.00 82.23           H  
ATOM   2025  CA  ALA A 134     -12.920  -0.532  -2.804  1.00 82.23           C  
ATOM   2026  HA  ALA A 134     -13.382   0.388  -3.163  1.00 82.23           H  
ATOM   2027  C   ALA A 134     -13.963  -1.644  -3.000  1.00 82.23           C  
ATOM   2028  CB  ALA A 134     -11.655  -0.790  -3.628  1.00 82.23           C  
ATOM   2029  HB1 ALA A 134     -11.179  -1.716  -3.304  1.00 82.23           H  
ATOM   2030  HB2 ALA A 134     -11.922  -0.870  -4.681  1.00 82.23           H  
ATOM   2031  HB3 ALA A 134     -10.957   0.038  -3.500  1.00 82.23           H  
ATOM   2032  O   ALA A 134     -14.832  -1.518  -3.861  1.00 82.23           O  
ATOM   2033  N   LEU A 135     -13.924  -2.718  -2.205  1.00 80.49           N  
ATOM   2034  H   LEU A 135     -13.224  -2.748  -1.478  1.00 80.49           H  
ATOM   2035  CA  LEU A 135     -14.972  -3.745  -2.228  1.00 80.49           C  
ATOM   2036  HA  LEU A 135     -15.116  -4.082  -3.255  1.00 80.49           H  
ATOM   2037  C   LEU A 135     -16.315  -3.188  -1.770  1.00 80.49           C  
ATOM   2038  CB  LEU A 135     -14.581  -4.933  -1.336  1.00 80.49           C  
ATOM   2039  HB2 LEU A 135     -15.476  -5.502  -1.086  1.00 80.49           H  
ATOM   2040  HB3 LEU A 135     -14.170  -4.557  -0.399  1.00 80.49           H  
ATOM   2041  O   LEU A 135     -17.328  -3.436  -2.423  1.00 80.49           O  
ATOM   2042  CG  LEU A 135     -13.571  -5.870  -1.999  1.00 80.49           C  
ATOM   2043  HG  LEU A 135     -12.794  -5.292  -2.500  1.00 80.49           H  
ATOM   2044  CD1 LEU A 135     -12.922  -6.764  -0.947  1.00 80.49           C  
ATOM   2045 HD11 LEU A 135     -12.220  -7.443  -1.431  1.00 80.49           H  
ATOM   2046 HD12 LEU A 135     -13.688  -7.321  -0.408  1.00 80.49           H  
ATOM   2047 HD13 LEU A 135     -12.376  -6.131  -0.248  1.00 80.49           H  
ATOM   2048  CD2 LEU A 135     -14.270  -6.782  -3.013  1.00 80.49           C  
ATOM   2049 HD21 LEU A 135     -13.542  -7.429  -3.503  1.00 80.49           H  
ATOM   2050 HD22 LEU A 135     -14.781  -6.179  -3.763  1.00 80.49           H  
ATOM   2051 HD23 LEU A 135     -15.019  -7.390  -2.507  1.00 80.49           H  
ATOM   2052  N   GLU A 136     -16.320  -2.411  -0.688  1.00 81.85           N  
ATOM   2053  H   GLU A 136     -15.456  -2.230  -0.197  1.00 81.85           H  
ATOM   2054  CA  GLU A 136     -17.556  -1.808  -0.199  1.00 81.85           C  
ATOM   2055  HA  GLU A 136     -18.296  -2.597  -0.064  1.00 81.85           H  
ATOM   2056  C   GLU A 136     -18.121  -0.819  -1.224  1.00 81.85           C  
ATOM   2057  CB  GLU A 136     -17.348  -1.112   1.152  1.00 81.85           C  
ATOM   2058  HB2 GLU A 136     -16.699  -0.245   1.031  1.00 81.85           H  
ATOM   2059  HB3 GLU A 136     -18.340  -0.800   1.479  1.00 81.85           H  
ATOM   2060  O   GLU A 136     -19.331  -0.819  -1.476  1.00 81.85           O  
ATOM   2061  CG  GLU A 136     -16.820  -2.005   2.272  1.00 81.85           C  
ATOM   2062  HG2 GLU A 136     -15.806  -2.331   2.040  1.00 81.85           H  
ATOM   2063  HG3 GLU A 136     -17.472  -2.878   2.308  1.00 81.85           H  
ATOM   2064  CD  GLU A 136     -16.843  -1.336   3.657  1.00 81.85           C  
ATOM   2065  OE1 GLU A 136     -16.727  -2.093   4.651  1.00 81.85           O  
ATOM   2066  OE2 GLU A 136     -17.053  -0.104   3.734  1.00 81.85           O  
ATOM   2067  N   VAL A 137     -17.250  -0.014  -1.852  1.00 80.78           N  
ATOM   2068  H   VAL A 137     -16.287  -0.046  -1.550  1.00 80.78           H  
ATOM   2069  CA  VAL A 137     -17.626   0.945  -2.904  1.00 80.78           C  
ATOM   2070  HA  VAL A 137     -18.380   1.625  -2.509  1.00 80.78           H  
ATOM   2071  C   VAL A 137     -18.273   0.213  -4.082  1.00 80.78           C  
ATOM   2072  CB  VAL A 137     -16.406   1.765  -3.390  1.00 80.78           C  
ATOM   2073  HB  VAL A 137     -15.605   1.047  -3.566  1.00 80.78           H  
ATOM   2074  O   VAL A 137     -19.256   0.699  -4.630  1.00 80.78           O  
ATOM   2075  CG1 VAL A 137     -16.728   2.540  -4.675  1.00 80.78           C  
ATOM   2076 HG11 VAL A 137     -17.616   3.154  -4.531  1.00 80.78           H  
ATOM   2077 HG12 VAL A 137     -15.892   3.183  -4.950  1.00 80.78           H  
ATOM   2078 HG13 VAL A 137     -16.903   1.856  -5.505  1.00 80.78           H  
ATOM   2079  CG2 VAL A 137     -15.808   2.830  -2.460  1.00 80.78           C  
ATOM   2080 HG21 VAL A 137     -16.545   3.611  -2.274  1.00 80.78           H  
ATOM   2081 HG22 VAL A 137     -15.454   2.388  -1.528  1.00 80.78           H  
ATOM   2082 HG23 VAL A 137     -14.954   3.330  -2.919  1.00 80.78           H  
ATOM   2083  N   LEU A 138     -17.771  -0.972  -4.441  1.00 80.32           N  
ATOM   2084  H   LEU A 138     -16.964  -1.314  -3.938  1.00 80.32           H  
ATOM   2085  CA  LEU A 138     -18.340  -1.822  -5.494  1.00 80.32           C  
ATOM   2086  HA  LEU A 138     -18.588  -1.191  -6.348  1.00 80.32           H  
ATOM   2087  C   LEU A 138     -19.661  -2.505  -5.099  1.00 80.32           C  
ATOM   2088  CB  LEU A 138     -17.289  -2.864  -5.922  1.00 80.32           C  
ATOM   2089  HB2 LEU A 138     -17.760  -3.629  -6.539  1.00 80.32           H  
ATOM   2090  HB3 LEU A 138     -16.915  -3.356  -5.025  1.00 80.32           H  
ATOM   2091  O   LEU A 138     -20.171  -3.317  -5.865  1.00 80.32           O  
ATOM   2092  CG  LEU A 138     -16.113  -2.275  -6.714  1.00 80.32           C  
ATOM   2093  HG  LEU A 138     -15.722  -1.392  -6.209  1.00 80.32           H  
ATOM   2094  CD1 LEU A 138     -15.000  -3.320  -6.798  1.00 80.32           C  
ATOM   2095 HD11 LEU A 138     -14.116  -2.861  -7.242  1.00 80.32           H  
ATOM   2096 HD12 LEU A 138     -14.738  -3.632  -5.787  1.00 80.32           H  
ATOM   2097 HD13 LEU A 138     -15.329  -4.180  -7.382  1.00 80.32           H  
ATOM   2098  CD2 LEU A 138     -16.512  -1.871  -8.136  1.00 80.32           C  
ATOM   2099 HD21 LEU A 138     -15.637  -1.523  -8.686  1.00 80.32           H  
ATOM   2100 HD22 LEU A 138     -16.962  -2.716  -8.657  1.00 80.32           H  
ATOM   2101 HD23 LEU A 138     -17.235  -1.057  -8.096  1.00 80.32           H  
ATOM   2102  N   GLY A 139     -20.211  -2.221  -3.916  1.00 83.97           N  
ATOM   2103  H   GLY A 139     -19.753  -1.543  -3.324  1.00 83.97           H  
ATOM   2104  CA  GLY A 139     -21.449  -2.838  -3.445  1.00 83.97           C  
ATOM   2105  HA2 GLY A 139     -22.175  -2.860  -4.259  1.00 83.97           H  
ATOM   2106  HA3 GLY A 139     -21.852  -2.234  -2.632  1.00 83.97           H  
ATOM   2107  C   GLY A 139     -21.276  -4.261  -2.919  1.00 83.97           C  
ATOM   2108  O   GLY A 139     -22.264  -4.981  -2.796  1.00 83.97           O  
ATOM   2109  N   ILE A 140     -20.053  -4.674  -2.574  1.00 84.01           N  
ATOM   2110  H   ILE A 140     -19.280  -4.029  -2.661  1.00 84.01           H  
ATOM   2111  CA  ILE A 140     -19.752  -6.036  -2.125  1.00 84.01           C  
ATOM   2112  HA  ILE A 140     -20.628  -6.667  -2.274  1.00 84.01           H  
ATOM   2113  C   ILE A 140     -19.438  -6.015  -0.636  1.00 84.01           C  
ATOM   2114  CB  ILE A 140     -18.610  -6.638  -2.968  1.00 84.01           C  
ATOM   2115  HB  ILE A 140     -17.725  -6.010  -2.866  1.00 84.01           H  
ATOM   2116  O   ILE A 140     -18.466  -5.395  -0.214  1.00 84.01           O  
ATOM   2117  CG1 ILE A 140     -19.045  -6.649  -4.451  1.00 84.01           C  
ATOM   2118 HG12 ILE A 140     -19.911  -7.299  -4.577  1.00 84.01           H  
ATOM   2119 HG13 ILE A 140     -19.334  -5.646  -4.765  1.00 84.01           H  
ATOM   2120  CG2 ILE A 140     -18.256  -8.055  -2.473  1.00 84.01           C  
ATOM   2121 HG21 ILE A 140     -17.438  -8.464  -3.065  1.00 84.01           H  
ATOM   2122 HG22 ILE A 140     -19.128  -8.705  -2.559  1.00 84.01           H  
ATOM   2123 HG23 ILE A 140     -17.935  -8.016  -1.432  1.00 84.01           H  
ATOM   2124  CD1 ILE A 140     -17.952  -7.088  -5.409  1.00 84.01           C  
ATOM   2125 HD11 ILE A 140     -17.056  -6.494  -5.228  1.00 84.01           H  
ATOM   2126 HD12 ILE A 140     -18.286  -6.929  -6.434  1.00 84.01           H  
ATOM   2127 HD13 ILE A 140     -17.768  -8.152  -5.265  1.00 84.01           H  
ATOM   2128  N   ASP A 141     -20.240  -6.725   0.162  1.00 86.19           N  
ATOM   2129  H   ASP A 141     -21.040  -7.195  -0.236  1.00 86.19           H  
ATOM   2130  CA  ASP A 141     -20.013  -6.831   1.604  1.00 86.19           C  
ATOM   2131  HA  ASP A 141     -19.970  -5.821   2.011  1.00 86.19           H  
ATOM   2132  C   ASP A 141     -18.689  -7.575   1.883  1.00 86.19           C  
ATOM   2133  CB  ASP A 141     -21.196  -7.540   2.287  1.00 86.19           C  
ATOM   2134  HB2 ASP A 141     -21.147  -8.612   2.094  1.00 86.19           H  
ATOM   2135  HB3 ASP A 141     -22.134  -7.187   1.860  1.00 86.19           H  
ATOM   2136  O   ASP A 141     -18.587  -8.772   1.579  1.00 86.19           O  
ATOM   2137  CG  ASP A 141     -21.194  -7.303   3.803  1.00 86.19           C  
ATOM   2138  OD1 ASP A 141     -22.283  -7.056   4.373  1.00 86.19           O  
ATOM   2139  OD2 ASP A 141     -20.096  -7.361   4.402  1.00 86.19           O  
ATOM   2140  N   PRO A 142     -17.665  -6.936   2.485  1.00 86.75           N  
ATOM   2141  CA  PRO A 142     -16.408  -7.603   2.808  1.00 86.75           C  
ATOM   2142  HA  PRO A 142     -15.970  -7.993   1.890  1.00 86.75           H  
ATOM   2143  C   PRO A 142     -16.605  -8.743   3.808  1.00 86.75           C  
ATOM   2144  CB  PRO A 142     -15.491  -6.522   3.394  1.00 86.75           C  
ATOM   2145  HB2 PRO A 142     -15.536  -6.535   4.483  1.00 86.75           H  
ATOM   2146  HB3 PRO A 142     -14.462  -6.642   3.057  1.00 86.75           H  
ATOM   2147  O   PRO A 142     -15.847  -9.715   3.793  1.00 86.75           O  
ATOM   2148  CG  PRO A 142     -16.095  -5.216   2.892  1.00 86.75           C  
ATOM   2149  HG2 PRO A 142     -15.870  -4.391   3.568  1.00 86.75           H  
ATOM   2150  HG3 PRO A 142     -15.736  -5.003   1.886  1.00 86.75           H  
ATOM   2151  CD  PRO A 142     -17.587  -5.532   2.850  1.00 86.75           C  
ATOM   2152  HD2 PRO A 142     -18.028  -5.384   3.835  1.00 86.75           H  
ATOM   2153  HD3 PRO A 142     -18.083  -4.891   2.120  1.00 86.75           H  
ATOM   2154  N   ILE A 143     -17.628  -8.668   4.665  1.00 87.43           N  
ATOM   2155  H   ILE A 143     -18.293  -7.914   4.567  1.00 87.43           H  
ATOM   2156  CA  ILE A 143     -17.950  -9.738   5.607  1.00 87.43           C  
ATOM   2157  HA  ILE A 143     -17.027 -10.005   6.121  1.00 87.43           H  
ATOM   2158  C   ILE A 143     -18.423 -10.969   4.834  1.00 87.43           C  
ATOM   2159  CB  ILE A 143     -18.961  -9.285   6.687  1.00 87.43           C  
ATOM   2160  HB  ILE A 143     -19.901  -9.007   6.210  1.00 87.43           H  
ATOM   2161  O   ILE A 143     -17.893 -12.061   5.045  1.00 87.43           O  
ATOM   2162  CG1 ILE A 143     -18.404  -8.062   7.456  1.00 87.43           C  
ATOM   2163 HG12 ILE A 143     -17.444  -8.320   7.902  1.00 87.43           H  
ATOM   2164 HG13 ILE A 143     -18.239  -7.247   6.751  1.00 87.43           H  
ATOM   2165  CG2 ILE A 143     -19.267 -10.450   7.650  1.00 87.43           C  
ATOM   2166 HG21 ILE A 143     -20.024 -10.149   8.374  1.00 87.43           H  
ATOM   2167 HG22 ILE A 143     -19.669 -11.302   7.102  1.00 87.43           H  
ATOM   2168 HG23 ILE A 143     -18.359 -10.752   8.174  1.00 87.43           H  
ATOM   2169  CD1 ILE A 143     -19.328  -7.521   8.553  1.00 87.43           C  
ATOM   2170 HD11 ILE A 143     -18.932  -6.575   8.921  1.00 87.43           H  
ATOM   2171 HD12 ILE A 143     -20.326  -7.353   8.147  1.00 87.43           H  
ATOM   2172 HD13 ILE A 143     -19.378  -8.221   9.388  1.00 87.43           H  
ATOM   2173  N   GLU A 144     -19.363 -10.810   3.903  1.00 87.81           N  
ATOM   2174  H   GLU A 144     -19.716  -9.879   3.728  1.00 87.81           H  
ATOM   2175  CA  GLU A 144     -19.863 -11.922   3.086  1.00 87.81           C  
ATOM   2176  HA  GLU A 144     -20.143 -12.741   3.749  1.00 87.81           H  
ATOM   2177  C   GLU A 144     -18.784 -12.462   2.135  1.00 87.81           C  
ATOM   2178  CB  GLU A 144     -21.123 -11.481   2.325  1.00 87.81           C  
ATOM   2179  HB2 GLU A 144     -21.805 -11.022   3.041  1.00 87.81           H  
ATOM   2180  HB3 GLU A 144     -20.851 -10.749   1.563  1.00 87.81           H  
ATOM   2181  O   GLU A 144     -18.592 -13.676   2.039  1.00 87.81           O  
ATOM   2182  CG  GLU A 144     -21.824 -12.669   1.647  1.00 87.81           C  
ATOM   2183  HG2 GLU A 144     -21.963 -13.454   2.390  1.00 87.81           H  
ATOM   2184  HG3 GLU A 144     -21.174 -13.061   0.865  1.00 87.81           H  
ATOM   2185  CD  GLU A 144     -23.196 -12.328   1.039  1.00 87.81           C  
ATOM   2186  OE1 GLU A 144     -23.721 -13.198   0.307  1.00 87.81           O  
ATOM   2187  OE2 GLU A 144     -23.769 -11.273   1.390  1.00 87.81           O  
ATOM   2188  N   ARG A 145     -18.033 -11.569   1.479  1.00 86.33           N  
ATOM   2189  H   ARG A 145     -18.273 -10.595   1.600  1.00 86.33           H  
ATOM   2190  CA  ARG A 145     -17.047 -11.919   0.448  1.00 86.33           C  
ATOM   2191  HA  ARG A 145     -17.474 -12.733  -0.137  1.00 86.33           H  
ATOM   2192  C   ARG A 145     -15.728 -12.449   1.004  1.00 86.33           C  
ATOM   2193  CB  ARG A 145     -16.830 -10.683  -0.454  1.00 86.33           C  
ATOM   2194  HB2 ARG A 145     -16.515  -9.848   0.171  1.00 86.33           H  
ATOM   2195  HB3 ARG A 145     -17.789 -10.415  -0.898  1.00 86.33           H  
ATOM   2196  O   ARG A 145     -15.129 -13.344   0.412  1.00 86.33           O  
ATOM   2197  CG  ARG A 145     -15.790 -10.835  -1.583  1.00 86.33           C  
ATOM   2198  HG2 ARG A 145     -14.812 -11.052  -1.154  1.00 86.33           H  
ATOM   2199  HG3 ARG A 145     -15.721  -9.898  -2.135  1.00 86.33           H  
ATOM   2200  CD  ARG A 145     -16.189 -11.954  -2.539  1.00 86.33           C  
ATOM   2201  HD2 ARG A 145     -16.329 -12.828  -1.904  1.00 86.33           H  
ATOM   2202  HD3 ARG A 145     -17.118 -11.689  -3.045  1.00 86.33           H  
ATOM   2203  NE  ARG A 145     -15.159 -12.303  -3.527  1.00 86.33           N  
ATOM   2204  HE  ARG A 145     -14.502 -11.579  -3.783  1.00 86.33           H  
ATOM   2205  NH1 ARG A 145     -15.929 -14.421  -4.000  1.00 86.33           N  
ATOM   2206 HH11 ARG A 145     -16.295 -14.433  -3.059  1.00 86.33           H  
ATOM   2207 HH12 ARG A 145     -16.697 -14.377  -4.655  1.00 86.33           H  
ATOM   2208  NH2 ARG A 145     -14.214 -13.645  -5.110  1.00 86.33           N  
ATOM   2209 HH21 ARG A 145     -14.162 -14.580  -5.488  1.00 86.33           H  
ATOM   2210 HH22 ARG A 145     -13.557 -12.918  -5.355  1.00 86.33           H  
ATOM   2211  CZ  ARG A 145     -15.101 -13.444  -4.188  1.00 86.33           C  
ATOM   2212  N   LEU A 146     -15.222 -11.873   2.093  1.00 86.58           N  
ATOM   2213  H   LEU A 146     -15.754 -11.134   2.529  1.00 86.58           H  
ATOM   2214  CA  LEU A 146     -13.881 -12.175   2.602  1.00 86.58           C  
ATOM   2215  HA  LEU A 146     -13.389 -12.863   1.915  1.00 86.58           H  
ATOM   2216  C   LEU A 146     -13.907 -12.894   3.950  1.00 86.58           C  
ATOM   2217  CB  LEU A 146     -13.016 -10.903   2.679  1.00 86.58           C  
ATOM   2218  HB2 LEU A 146     -12.045 -11.190   3.084  1.00 86.58           H  
ATOM   2219  HB3 LEU A 146     -13.461 -10.212   3.396  1.00 86.58           H  
ATOM   2220  O   LEU A 146     -13.151 -13.857   4.111  1.00 86.58           O  
ATOM   2221  CG  LEU A 146     -12.781 -10.157   1.355  1.00 86.58           C  
ATOM   2222  HG  LEU A 146     -13.733  -9.861   0.915  1.00 86.58           H  
ATOM   2223  CD1 LEU A 146     -11.964  -8.904   1.656  1.00 86.58           C  
ATOM   2224 HD11 LEU A 146     -11.694  -8.391   0.734  1.00 86.58           H  
ATOM   2225 HD12 LEU A 146     -12.557  -8.227   2.272  1.00 86.58           H  
ATOM   2226 HD13 LEU A 146     -11.048  -9.159   2.188  1.00 86.58           H  
ATOM   2227  CD2 LEU A 146     -11.996 -10.996   0.342  1.00 86.58           C  
ATOM   2228 HD21 LEU A 146     -12.558 -11.895   0.088  1.00 86.58           H  
ATOM   2229 HD22 LEU A 146     -11.022 -11.261   0.754  1.00 86.58           H  
ATOM   2230 HD23 LEU A 146     -11.855 -10.414  -0.569  1.00 86.58           H  
ATOM   2231  N   VAL A 147     -14.743 -12.457   4.897  1.00 89.74           N  
ATOM   2232  H   VAL A 147     -15.347 -11.678   4.674  1.00 89.74           H  
ATOM   2233  CA  VAL A 147     -14.735 -12.970   6.280  1.00 89.74           C  
ATOM   2234  HA  VAL A 147     -13.698 -13.100   6.589  1.00 89.74           H  
ATOM   2235  C   VAL A 147     -15.395 -14.339   6.375  1.00 89.74           C  
ATOM   2236  CB  VAL A 147     -15.384 -11.986   7.274  1.00 89.74           C  
ATOM   2237  HB  VAL A 147     -16.432 -11.841   7.013  1.00 89.74           H  
ATOM   2238  O   VAL A 147     -14.773 -15.274   6.876  1.00 89.74           O  
ATOM   2239  CG1 VAL A 147     -15.363 -12.504   8.716  1.00 89.74           C  
ATOM   2240 HG11 VAL A 147     -16.014 -13.374   8.807  1.00 89.74           H  
ATOM   2241 HG12 VAL A 147     -15.737 -11.735   9.391  1.00 89.74           H  
ATOM   2242 HG13 VAL A 147     -14.350 -12.785   9.005  1.00 89.74           H  
ATOM   2243  CG2 VAL A 147     -14.672 -10.632   7.235  1.00 89.74           C  
ATOM   2244 HG21 VAL A 147     -13.608 -10.757   7.433  1.00 89.74           H  
ATOM   2245 HG22 VAL A 147     -14.788 -10.171   6.254  1.00 89.74           H  
ATOM   2246 HG23 VAL A 147     -15.108  -9.962   7.977  1.00 89.74           H  
ATOM   2247  N   VAL A 148     -16.620 -14.498   5.863  1.00 89.63           N  
ATOM   2248  H   VAL A 148     -17.073 -13.695   5.450  1.00 89.63           H  
ATOM   2249  CA  VAL A 148     -17.373 -15.762   5.953  1.00 89.63           C  
ATOM   2250  HA  VAL A 148     -17.510 -15.986   7.011  1.00 89.63           H  
ATOM   2251  C   VAL A 148     -16.574 -16.941   5.376  1.00 89.63           C  
ATOM   2252  CB  VAL A 148     -18.784 -15.639   5.335  1.00 89.63           C  
ATOM   2253  HB  VAL A 148     -18.731 -15.192   4.343  1.00 89.63           H  
ATOM   2254  O   VAL A 148     -16.388 -17.921   6.105  1.00 89.63           O  
ATOM   2255  CG1 VAL A 148     -19.494 -16.995   5.216  1.00 89.63           C  
ATOM   2256 HG11 VAL A 148     -20.513 -16.842   4.859  1.00 89.63           H  
ATOM   2257 HG12 VAL A 148     -18.981 -17.628   4.492  1.00 89.63           H  
ATOM   2258 HG13 VAL A 148     -19.524 -17.492   6.186  1.00 89.63           H  
ATOM   2259  CG2 VAL A 148     -19.680 -14.738   6.183  1.00 89.63           C  
ATOM   2260 HG21 VAL A 148     -19.209 -13.769   6.351  1.00 89.63           H  
ATOM   2261 HG22 VAL A 148     -19.896 -15.208   7.143  1.00 89.63           H  
ATOM   2262 HG23 VAL A 148     -20.613 -14.578   5.643  1.00 89.63           H  
ATOM   2263  N   PRO A 149     -16.013 -16.881   4.147  1.00 89.30           N  
ATOM   2264  CA  PRO A 149     -15.242 -17.997   3.602  1.00 89.30           C  
ATOM   2265  HA  PRO A 149     -15.885 -18.876   3.562  1.00 89.30           H  
ATOM   2266  C   PRO A 149     -13.997 -18.330   4.431  1.00 89.30           C  
ATOM   2267  CB  PRO A 149     -14.867 -17.587   2.173  1.00 89.30           C  
ATOM   2268  HB2 PRO A 149     -14.875 -18.441   1.496  1.00 89.30           H  
ATOM   2269  HB3 PRO A 149     -13.892 -17.099   2.161  1.00 89.30           H  
ATOM   2270  O   PRO A 149     -13.696 -19.507   4.629  1.00 89.30           O  
ATOM   2271  CG  PRO A 149     -15.937 -16.568   1.797  1.00 89.30           C  
ATOM   2272  HG2 PRO A 149     -15.599 -15.886   1.017  1.00 89.30           H  
ATOM   2273  HG3 PRO A 149     -16.849 -17.082   1.491  1.00 89.30           H  
ATOM   2274  CD  PRO A 149     -16.170 -15.853   3.122  1.00 89.30           C  
ATOM   2275  HD2 PRO A 149     -17.164 -15.406   3.110  1.00 89.30           H  
ATOM   2276  HD3 PRO A 149     -15.416 -15.078   3.257  1.00 89.30           H  
ATOM   2277  N   ARG A 150     -13.294 -17.314   4.955  1.00 88.24           N  
ATOM   2278  H   ARG A 150     -13.637 -16.376   4.802  1.00 88.24           H  
ATOM   2279  CA  ARG A 150     -12.086 -17.486   5.781  1.00 88.24           C  
ATOM   2280  HA  ARG A 150     -11.406 -18.183   5.291  1.00 88.24           H  
ATOM   2281  C   ARG A 150     -12.400 -18.094   7.144  1.00 88.24           C  
ATOM   2282  CB  ARG A 150     -11.374 -16.135   5.959  1.00 88.24           C  
ATOM   2283  HB2 ARG A 150     -12.105 -15.372   6.225  1.00 88.24           H  
ATOM   2284  HB3 ARG A 150     -10.658 -16.213   6.777  1.00 88.24           H  
ATOM   2285  O   ARG A 150     -11.683 -18.989   7.585  1.00 88.24           O  
ATOM   2286  CG  ARG A 150     -10.611 -15.707   4.700  1.00 88.24           C  
ATOM   2287  HG2 ARG A 150      -9.783 -16.396   4.533  1.00 88.24           H  
ATOM   2288  HG3 ARG A 150     -11.282 -15.745   3.842  1.00 88.24           H  
ATOM   2289  CD  ARG A 150     -10.059 -14.283   4.878  1.00 88.24           C  
ATOM   2290  HD2 ARG A 150      -9.439 -14.281   5.775  1.00 88.24           H  
ATOM   2291  HD3 ARG A 150     -10.879 -13.585   5.047  1.00 88.24           H  
ATOM   2292  NE  ARG A 150      -9.240 -13.823   3.737  1.00 88.24           N  
ATOM   2293  HE  ARG A 150      -8.256 -13.659   3.899  1.00 88.24           H  
ATOM   2294  NH1 ARG A 150     -10.889 -13.770   2.137  1.00 88.24           N  
ATOM   2295 HH11 ARG A 150     -11.132 -13.805   1.157  1.00 88.24           H  
ATOM   2296 HH12 ARG A 150     -11.578 -13.983   2.844  1.00 88.24           H  
ATOM   2297  NH2 ARG A 150      -8.801 -13.233   1.589  1.00 88.24           N  
ATOM   2298 HH21 ARG A 150      -9.110 -13.137   0.632  1.00 88.24           H  
ATOM   2299 HH22 ARG A 150      -7.847 -13.015   1.837  1.00 88.24           H  
ATOM   2300  CZ  ARG A 150      -9.647 -13.610   2.501  1.00 88.24           C  
ATOM   2301  N   VAL A 151     -13.477 -17.656   7.796  1.00 90.81           N  
ATOM   2302  H   VAL A 151     -14.003 -16.898   7.384  1.00 90.81           H  
ATOM   2303  CA  VAL A 151     -13.908 -18.191   9.096  1.00 90.81           C  
ATOM   2304  HA  VAL A 151     -13.058 -18.177   9.779  1.00 90.81           H  
ATOM   2305  C   VAL A 151     -14.335 -19.648   8.954  1.00 90.81           C  
ATOM   2306  CB  VAL A 151     -15.024 -17.327   9.713  1.00 90.81           C  
ATOM   2307  HB  VAL A 151     -15.833 -17.212   8.992  1.00 90.81           H  
ATOM   2308  O   VAL A 151     -13.844 -20.494   9.698  1.00 90.81           O  
ATOM   2309  CG1 VAL A 151     -15.592 -17.942  11.001  1.00 90.81           C  
ATOM   2310 HG11 VAL A 151     -16.101 -18.881  10.783  1.00 90.81           H  
ATOM   2311 HG12 VAL A 151     -14.791 -18.127  11.716  1.00 90.81           H  
ATOM   2312 HG13 VAL A 151     -16.318 -17.261  11.444  1.00 90.81           H  
ATOM   2313  CG2 VAL A 151     -14.479 -15.943  10.082  1.00 90.81           C  
ATOM   2314 HG21 VAL A 151     -15.301 -15.290  10.375  1.00 90.81           H  
ATOM   2315 HG22 VAL A 151     -13.965 -15.481   9.238  1.00 90.81           H  
ATOM   2316 HG23 VAL A 151     -13.778 -16.028  10.912  1.00 90.81           H  
ATOM   2317  N   VAL A 152     -15.167 -19.973   7.958  1.00 91.14           N  
ATOM   2318  H   VAL A 152     -15.522 -19.238   7.363  1.00 91.14           H  
ATOM   2319  CA  VAL A 152     -15.606 -21.357   7.713  1.00 91.14           C  
ATOM   2320  HA  VAL A 152     -16.018 -21.755   8.640  1.00 91.14           H  
ATOM   2321  C   VAL A 152     -14.426 -22.251   7.332  1.00 91.14           C  
ATOM   2322  CB  VAL A 152     -16.708 -21.410   6.640  1.00 91.14           C  
ATOM   2323  HB  VAL A 152     -16.341 -20.972   5.712  1.00 91.14           H  
ATOM   2324  O   VAL A 152     -14.333 -23.373   7.829  1.00 91.14           O  
ATOM   2325  CG1 VAL A 152     -17.195 -22.839   6.365  1.00 91.14           C  
ATOM   2326 HG11 VAL A 152     -16.388 -23.451   5.962  1.00 91.14           H  
ATOM   2327 HG12 VAL A 152     -17.553 -23.297   7.287  1.00 91.14           H  
ATOM   2328 HG13 VAL A 152     -18.005 -22.823   5.636  1.00 91.14           H  
ATOM   2329  CG2 VAL A 152     -17.941 -20.639   7.114  1.00 91.14           C  
ATOM   2330 HG21 VAL A 152     -18.333 -21.095   8.023  1.00 91.14           H  
ATOM   2331 HG22 VAL A 152     -17.701 -19.598   7.330  1.00 91.14           H  
ATOM   2332 HG23 VAL A 152     -18.703 -20.658   6.335  1.00 91.14           H  
ATOM   2333  N   ALA A 153     -13.491 -21.757   6.513  1.00 90.61           N  
ATOM   2334  H   ALA A 153     -13.627 -20.843   6.104  1.00 90.61           H  
ATOM   2335  CA  ALA A 153     -12.254 -22.468   6.193  1.00 90.61           C  
ATOM   2336  HA  ALA A 153     -12.497 -23.443   5.773  1.00 90.61           H  
ATOM   2337  C   ALA A 153     -11.404 -22.724   7.446  1.00 90.61           C  
ATOM   2338  CB  ALA A 153     -11.484 -21.679   5.130  1.00 90.61           C  
ATOM   2339  HB1 ALA A 153     -12.080 -21.603   4.221  1.00 90.61           H  
ATOM   2340  HB2 ALA A 153     -11.245 -20.680   5.494  1.00 90.61           H  
ATOM   2341  HB3 ALA A 153     -10.557 -22.203   4.896  1.00 90.61           H  
ATOM   2342  O   ALA A 153     -10.976 -23.852   7.669  1.00 90.61           O  
ATOM   2343  N   SER A 154     -11.215 -21.720   8.306  1.00 90.31           N  
ATOM   2344  H   SER A 154     -11.575 -20.808   8.063  1.00 90.31           H  
ATOM   2345  CA  SER A 154     -10.471 -21.856   9.565  1.00 90.31           C  
ATOM   2346  HA  SER A 154      -9.466 -22.222   9.352  1.00 90.31           H  
ATOM   2347  C   SER A 154     -11.109 -22.878  10.507  1.00 90.31           C  
ATOM   2348  CB  SER A 154     -10.338 -20.481  10.222  1.00 90.31           C  
ATOM   2349  HB2 SER A 154     -11.322 -20.105  10.501  1.00 90.31           H  
ATOM   2350  HB3 SER A 154      -9.887 -19.789   9.510  1.00 90.31           H  
ATOM   2351  O   SER A 154     -10.418 -23.741  11.049  1.00 90.31           O  
ATOM   2352  OG  SER A 154      -9.515 -20.556  11.364  1.00 90.31           O  
ATOM   2353  HG  SER A 154     -10.086 -20.502  12.134  1.00 90.31           H  
ATOM   2354  N   THR A 155     -12.436 -22.861  10.645  1.00 91.06           N  
ATOM   2355  H   THR A 155     -12.957 -22.108  10.219  1.00 91.06           H  
ATOM   2356  CA  THR A 155     -13.185 -23.858  11.423  1.00 91.06           C  
ATOM   2357  HA  THR A 155     -12.792 -23.889  12.439  1.00 91.06           H  
ATOM   2358  C   THR A 155     -13.051 -25.267  10.841  1.00 91.06           C  
ATOM   2359  CB  THR A 155     -14.666 -23.461  11.485  1.00 91.06           C  
ATOM   2360  HB  THR A 155     -15.087 -23.439  10.480  1.00 91.06           H  
ATOM   2361  O   THR A 155     -12.753 -26.210  11.575  1.00 91.06           O  
ATOM   2362  CG2 THR A 155     -15.493 -24.391  12.361  1.00 91.06           C  
ATOM   2363 HG21 THR A 155     -16.501 -23.992  12.469  1.00 91.06           H  
ATOM   2364 HG22 THR A 155     -15.028 -24.479  13.343  1.00 91.06           H  
ATOM   2365 HG23 THR A 155     -15.559 -25.376  11.898  1.00 91.06           H  
ATOM   2366  OG1 THR A 155     -14.795 -22.190  12.061  1.00 91.06           O  
ATOM   2367  HG1 THR A 155     -14.488 -22.254  12.968  1.00 91.06           H  
ATOM   2368  N   PHE A 156     -13.238 -25.421   9.528  1.00 90.39           N  
ATOM   2369  H   PHE A 156     -13.472 -24.610   8.974  1.00 90.39           H  
ATOM   2370  CA  PHE A 156     -13.168 -26.716   8.849  1.00 90.39           C  
ATOM   2371  HA  PHE A 156     -13.839 -27.415   9.348  1.00 90.39           H  
ATOM   2372  C   PHE A 156     -11.760 -27.319   8.904  1.00 90.39           C  
ATOM   2373  CB  PHE A 156     -13.629 -26.541   7.395  1.00 90.39           C  
ATOM   2374  HB2 PHE A 156     -14.667 -26.208   7.390  1.00 90.39           H  
ATOM   2375  HB3 PHE A 156     -13.031 -25.764   6.921  1.00 90.39           H  
ATOM   2376  O   PHE A 156     -11.592 -28.497   9.224  1.00 90.39           O  
ATOM   2377  CG  PHE A 156     -13.524 -27.814   6.579  1.00 90.39           C  
ATOM   2378  CD1 PHE A 156     -12.530 -27.944   5.590  1.00 90.39           C  
ATOM   2379  HD1 PHE A 156     -11.860 -27.123   5.384  1.00 90.39           H  
ATOM   2380  CD2 PHE A 156     -14.395 -28.887   6.843  1.00 90.39           C  
ATOM   2381  HD2 PHE A 156     -15.154 -28.792   7.605  1.00 90.39           H  
ATOM   2382  CE1 PHE A 156     -12.408 -29.147   4.872  1.00 90.39           C  
ATOM   2383  HE1 PHE A 156     -11.642 -29.247   4.117  1.00 90.39           H  
ATOM   2384  CE2 PHE A 156     -14.271 -30.089   6.124  1.00 90.39           C  
ATOM   2385  HE2 PHE A 156     -14.936 -30.915   6.333  1.00 90.39           H  
ATOM   2386  CZ  PHE A 156     -13.276 -30.220   5.140  1.00 90.39           C  
ATOM   2387  HZ  PHE A 156     -13.175 -31.146   4.595  1.00 90.39           H  
ATOM   2388  N   VAL A 157     -10.737 -26.505   8.644  1.00 90.40           N  
ATOM   2389  H   VAL A 157     -10.935 -25.549   8.386  1.00 90.40           H  
ATOM   2390  CA  VAL A 157      -9.341 -26.939   8.686  1.00 90.40           C  
ATOM   2391  HA  VAL A 157      -9.258 -27.870   8.124  1.00 90.40           H  
ATOM   2392  C   VAL A 157      -8.916 -27.267  10.114  1.00 90.40           C  
ATOM   2393  CB  VAL A 157      -8.421 -25.907   8.008  1.00 90.40           C  
ATOM   2394  HB  VAL A 157      -8.586 -24.920   8.439  1.00 90.40           H  
ATOM   2395  O   VAL A 157      -8.242 -28.273  10.302  1.00 90.40           O  
ATOM   2396  CG1 VAL A 157      -6.940 -26.265   8.169  1.00 90.40           C  
ATOM   2397 HG11 VAL A 157      -6.767 -27.302   7.879  1.00 90.40           H  
ATOM   2398 HG12 VAL A 157      -6.647 -26.120   9.209  1.00 90.40           H  
ATOM   2399 HG13 VAL A 157      -6.323 -25.613   7.551  1.00 90.40           H  
ATOM   2400  CG2 VAL A 157      -8.729 -25.869   6.504  1.00 90.40           C  
ATOM   2401 HG21 VAL A 157      -8.049 -25.185   5.997  1.00 90.40           H  
ATOM   2402 HG22 VAL A 157      -8.625 -26.867   6.078  1.00 90.40           H  
ATOM   2403 HG23 VAL A 157      -9.749 -25.530   6.325  1.00 90.40           H  
ATOM   2404  N   ALA A 158      -9.357 -26.518  11.129  1.00 90.58           N  
ATOM   2405  H   ALA A 158      -9.891 -25.681  10.939  1.00 90.58           H  
ATOM   2406  CA  ALA A 158      -9.086 -26.865  12.525  1.00 90.58           C  
ATOM   2407  HA  ALA A 158      -8.008 -26.954  12.658  1.00 90.58           H  
ATOM   2408  C   ALA A 158      -9.711 -28.210  12.929  1.00 90.58           C  
ATOM   2409  CB  ALA A 158      -9.593 -25.738  13.423  1.00 90.58           C  
ATOM   2410  HB1 ALA A 158      -9.309 -25.942  14.456  1.00 90.58           H  
ATOM   2411  HB2 ALA A 158      -9.145 -24.793  13.118  1.00 90.58           H  
ATOM   2412  HB3 ALA A 158     -10.678 -25.665  13.357  1.00 90.58           H  
ATOM   2413  O   ALA A 158      -9.049 -29.033  13.561  1.00 90.58           O  
ATOM   2414  N   PHE A 159     -10.956 -28.471  12.515  1.00 90.35           N  
ATOM   2415  H   PHE A 159     -11.466 -27.747  12.030  1.00 90.35           H  
ATOM   2416  CA  PHE A 159     -11.612 -29.764  12.727  1.00 90.35           C  
ATOM   2417  HA  PHE A 159     -11.648 -29.969  13.797  1.00 90.35           H  
ATOM   2418  C   PHE A 159     -10.829 -30.918  12.074  1.00 90.35           C  
ATOM   2419  CB  PHE A 159     -13.052 -29.680  12.199  1.00 90.35           C  
ATOM   2420  HB2 PHE A 159     -13.620 -29.001  12.836  1.00 90.35           H  
ATOM   2421  HB3 PHE A 159     -13.046 -29.253  11.197  1.00 90.35           H  
ATOM   2422  O   PHE A 159     -10.549 -31.928  12.723  1.00 90.35           O  
ATOM   2423  CG  PHE A 159     -13.767 -31.016  12.153  1.00 90.35           C  
ATOM   2424  CD1 PHE A 159     -14.112 -31.601  10.922  1.00 90.35           C  
ATOM   2425  HD1 PHE A 159     -13.898 -31.078  10.002  1.00 90.35           H  
ATOM   2426  CD2 PHE A 159     -14.067 -31.688  13.349  1.00 90.35           C  
ATOM   2427  HD2 PHE A 159     -13.795 -31.232  14.289  1.00 90.35           H  
ATOM   2428  CE1 PHE A 159     -14.755 -32.854  10.892  1.00 90.35           C  
ATOM   2429  HE1 PHE A 159     -15.053 -33.293   9.952  1.00 90.35           H  
ATOM   2430  CE2 PHE A 159     -14.690 -32.949  13.317  1.00 90.35           C  
ATOM   2431  HE2 PHE A 159     -14.900 -33.478  14.234  1.00 90.35           H  
ATOM   2432  CZ  PHE A 159     -15.031 -33.534  12.088  1.00 90.35           C  
ATOM   2433  HZ  PHE A 159     -15.516 -34.499  12.064  1.00 90.35           H  
ATOM   2434  N   MET A 160     -10.419 -30.748  10.812  1.00 90.98           N  
ATOM   2435  H   MET A 160     -10.689 -29.899  10.337  1.00 90.98           H  
ATOM   2436  CA  MET A 160      -9.630 -31.742  10.074  1.00 90.98           C  
ATOM   2437  HA  MET A 160     -10.132 -32.709  10.125  1.00 90.98           H  
ATOM   2438  C   MET A 160      -8.229 -31.952  10.665  1.00 90.98           C  
ATOM   2439  CB  MET A 160      -9.522 -31.315   8.602  1.00 90.98           C  
ATOM   2440  HB2 MET A 160      -9.201 -30.275   8.553  1.00 90.98           H  
ATOM   2441  HB3 MET A 160      -8.764 -31.923   8.108  1.00 90.98           H  
ATOM   2442  O   MET A 160      -7.787 -33.093  10.807  1.00 90.98           O  
ATOM   2443  CG  MET A 160     -10.832 -31.467   7.820  1.00 90.98           C  
ATOM   2444  HG2 MET A 160     -11.643 -30.964   8.346  1.00 90.98           H  
ATOM   2445  HG3 MET A 160     -10.703 -30.965   6.861  1.00 90.98           H  
ATOM   2446  SD  MET A 160     -11.296 -33.189   7.476  1.00 90.98           S  
ATOM   2447  CE  MET A 160     -12.590 -33.429   8.709  1.00 90.98           C  
ATOM   2448  HE1 MET A 160     -12.939 -34.461   8.672  1.00 90.98           H  
ATOM   2449  HE2 MET A 160     -12.205 -33.215   9.706  1.00 90.98           H  
ATOM   2450  HE3 MET A 160     -13.417 -32.759   8.474  1.00 90.98           H  
ATOM   2451  N   LEU A 161      -7.533 -30.874  11.037  1.00 88.29           N  
ATOM   2452  H   LEU A 161      -7.947 -29.963  10.900  1.00 88.29           H  
ATOM   2453  CA  LEU A 161      -6.196 -30.938  11.629  1.00 88.29           C  
ATOM   2454  HA  LEU A 161      -5.555 -31.540  10.985  1.00 88.29           H  
ATOM   2455  C   LEU A 161      -6.215 -31.632  12.984  1.00 88.29           C  
ATOM   2456  CB  LEU A 161      -5.593 -29.535  11.783  1.00 88.29           C  
ATOM   2457  HB2 LEU A 161      -4.759 -29.584  12.482  1.00 88.29           H  
ATOM   2458  HB3 LEU A 161      -6.347 -28.883  12.225  1.00 88.29           H  
ATOM   2459  O   LEU A 161      -5.339 -32.452  13.226  1.00 88.29           O  
ATOM   2460  CG  LEU A 161      -5.078 -28.922  10.474  1.00 88.29           C  
ATOM   2461  HG  LEU A 161      -5.856 -28.956   9.711  1.00 88.29           H  
ATOM   2462  CD1 LEU A 161      -4.712 -27.466  10.741  1.00 88.29           C  
ATOM   2463 HD11 LEU A 161      -3.864 -27.407  11.422  1.00 88.29           H  
ATOM   2464 HD12 LEU A 161      -5.564 -26.952  11.187  1.00 88.29           H  
ATOM   2465 HD13 LEU A 161      -4.477 -26.980   9.794  1.00 88.29           H  
ATOM   2466  CD2 LEU A 161      -3.834 -29.629   9.924  1.00 88.29           C  
ATOM   2467 HD21 LEU A 161      -4.070 -30.662   9.667  1.00 88.29           H  
ATOM   2468 HD22 LEU A 161      -3.491 -29.114   9.027  1.00 88.29           H  
ATOM   2469 HD23 LEU A 161      -3.042 -29.613  10.673  1.00 88.29           H  
ATOM   2470  N   ASN A 162      -7.220 -31.384  13.828  1.00 89.36           N  
ATOM   2471  H   ASN A 162      -7.884 -30.655  13.608  1.00 89.36           H  
ATOM   2472  CA  ASN A 162      -7.336 -32.085  15.104  1.00 89.36           C  
ATOM   2473  HA  ASN A 162      -6.439 -31.888  15.692  1.00 89.36           H  
ATOM   2474  C   ASN A 162      -7.430 -33.603  14.900  1.00 89.36           C  
ATOM   2475  CB  ASN A 162      -8.546 -31.536  15.864  1.00 89.36           C  
ATOM   2476  HB2 ASN A 162      -9.467 -31.744  15.320  1.00 89.36           H  
ATOM   2477  HB3 ASN A 162      -8.421 -30.456  15.947  1.00 89.36           H  
ATOM   2478  O   ASN A 162      -6.696 -34.361  15.530  1.00 89.36           O  
ATOM   2479  CG  ASN A 162      -8.616 -32.102  17.270  1.00 89.36           C  
ATOM   2480  ND2 ASN A 162      -9.654 -32.821  17.625  1.00 89.36           N  
ATOM   2481 HD21 ASN A 162     -10.406 -33.023  16.982  1.00 89.36           H  
ATOM   2482 HD22 ASN A 162      -9.643 -33.110  18.592  1.00 89.36           H  
ATOM   2483  OD1 ASN A 162      -7.727 -31.901  18.076  1.00 89.36           O  
ATOM   2484  N   GLY A 163      -8.267 -34.046  13.954  1.00 89.34           N  
ATOM   2485  H   GLY A 163      -8.822 -33.372  13.446  1.00 89.34           H  
ATOM   2486  CA  GLY A 163      -8.349 -35.459  13.577  1.00 89.34           C  
ATOM   2487  HA2 GLY A 163      -9.099 -35.572  12.794  1.00 89.34           H  
ATOM   2488  HA3 GLY A 163      -8.650 -36.049  14.443  1.00 89.34           H  
ATOM   2489  C   GLY A 163      -7.020 -36.014  13.049  1.00 89.34           C  
ATOM   2490  O   GLY A 163      -6.610 -37.114  13.430  1.00 89.34           O  
ATOM   2491  N   ALA A 164      -6.309 -35.242  12.223  1.00 88.85           N  
ATOM   2492  H   ALA A 164      -6.698 -34.356  11.935  1.00 88.85           H  
ATOM   2493  CA  ALA A 164      -5.002 -35.629  11.701  1.00 88.85           C  
ATOM   2494  HA  ALA A 164      -5.096 -36.615  11.247  1.00 88.85           H  
ATOM   2495  C   ALA A 164      -3.941 -35.744  12.810  1.00 88.85           C  
ATOM   2496  CB  ALA A 164      -4.585 -34.645  10.601  1.00 88.85           C  
ATOM   2497  HB1 ALA A 164      -3.648 -34.976  10.153  1.00 88.85           H  
ATOM   2498  HB2 ALA A 164      -4.444 -33.649  11.020  1.00 88.85           H  
ATOM   2499  HB3 ALA A 164      -5.355 -34.604   9.831  1.00 88.85           H  
ATOM   2500  O   ALA A 164      -3.271 -36.769  12.881  1.00 88.85           O  
ATOM   2501  N   VAL A 165      -3.814 -34.750  13.699  1.00 87.78           N  
ATOM   2502  H   VAL A 165      -4.417 -33.947  13.595  1.00 87.78           H  
ATOM   2503  CA  VAL A 165      -2.848 -34.739  14.817  1.00 87.78           C  
ATOM   2504  HA  VAL A 165      -1.836 -34.834  14.422  1.00 87.78           H  
ATOM   2505  C   VAL A 165      -3.085 -35.910  15.752  1.00 87.78           C  
ATOM   2506  CB  VAL A 165      -2.931 -33.440  15.642  1.00 87.78           C  
ATOM   2507  HB  VAL A 165      -3.963 -33.268  15.949  1.00 87.78           H  
ATOM   2508  O   VAL A 165      -2.134 -36.605  16.095  1.00 87.78           O  
ATOM   2509  CG1 VAL A 165      -2.030 -33.474  16.888  1.00 87.78           C  
ATOM   2510 HG11 VAL A 165      -2.007 -32.490  17.358  1.00 87.78           H  
ATOM   2511 HG12 VAL A 165      -2.413 -34.184  17.621  1.00 87.78           H  
ATOM   2512 HG13 VAL A 165      -1.014 -33.756  16.615  1.00 87.78           H  
ATOM   2513  CG2 VAL A 165      -2.456 -32.252  14.820  1.00 87.78           C  
ATOM   2514 HG21 VAL A 165      -2.645 -31.326  15.364  1.00 87.78           H  
ATOM   2515 HG22 VAL A 165      -2.973 -32.209  13.862  1.00 87.78           H  
ATOM   2516 HG23 VAL A 165      -1.384 -32.365  14.657  1.00 87.78           H  
ATOM   2517  N   ILE A 166      -4.342 -36.162  16.127  1.00 89.45           N  
ATOM   2518  H   ILE A 166      -5.076 -35.534  15.831  1.00 89.45           H  
ATOM   2519  CA  ILE A 166      -4.694 -37.305  16.974  1.00 89.45           C  
ATOM   2520  HA  ILE A 166      -4.139 -37.234  17.909  1.00 89.45           H  
ATOM   2521  C   ILE A 166      -4.263 -38.605  16.294  1.00 89.45           C  
ATOM   2522  CB  ILE A 166      -6.204 -37.287  17.297  1.00 89.45           C  
ATOM   2523  HB  ILE A 166      -6.762 -37.157  16.370  1.00 89.45           H  
ATOM   2524  O   ILE A 166      -3.600 -39.431  16.912  1.00 89.45           O  
ATOM   2525  CG1 ILE A 166      -6.506 -36.101  18.237  1.00 89.45           C  
ATOM   2526 HG12 ILE A 166      -6.077 -35.184  17.833  1.00 89.45           H  
ATOM   2527 HG13 ILE A 166      -6.016 -36.283  19.194  1.00 89.45           H  
ATOM   2528  CG2 ILE A 166      -6.638 -38.617  17.942  1.00 89.45           C  
ATOM   2529 HG21 ILE A 166      -6.524 -39.442  17.239  1.00 89.45           H  
ATOM   2530 HG22 ILE A 166      -6.031 -38.820  18.824  1.00 89.45           H  
ATOM   2531 HG23 ILE A 166      -7.692 -38.586  18.220  1.00 89.45           H  
ATOM   2532  CD1 ILE A 166      -7.999 -35.845  18.471  1.00 89.45           C  
ATOM   2533 HD11 ILE A 166      -8.109 -34.926  19.046  1.00 89.45           H  
ATOM   2534 HD12 ILE A 166      -8.451 -36.661  19.035  1.00 89.45           H  
ATOM   2535 HD13 ILE A 166      -8.510 -35.727  17.515  1.00 89.45           H  
ATOM   2536  N   THR A 167      -4.572 -38.769  15.005  1.00 89.07           N  
ATOM   2537  H   THR A 167      -5.099 -38.043  14.542  1.00 89.07           H  
ATOM   2538  CA  THR A 167      -4.201 -39.975  14.251  1.00 89.07           C  
ATOM   2539  HA  THR A 167      -4.592 -40.846  14.778  1.00 89.07           H  
ATOM   2540  C   THR A 167      -2.685 -40.138  14.158  1.00 89.07           C  
ATOM   2541  CB  THR A 167      -4.811 -39.958  12.844  1.00 89.07           C  
ATOM   2542  HB  THR A 167      -4.389 -39.136  12.267  1.00 89.07           H  
ATOM   2543  O   THR A 167      -2.171 -41.216  14.433  1.00 89.07           O  
ATOM   2544  CG2 THR A 167      -4.568 -41.270  12.096  1.00 89.07           C  
ATOM   2545 HG21 THR A 167      -5.095 -41.246  11.143  1.00 89.07           H  
ATOM   2546 HG22 THR A 167      -4.937 -42.108  12.688  1.00 89.07           H  
ATOM   2547 HG23 THR A 167      -3.504 -41.405  11.903  1.00 89.07           H  
ATOM   2548  OG1 THR A 167      -6.208 -39.789  12.920  1.00 89.07           O  
ATOM   2549  HG1 THR A 167      -6.386 -38.871  13.139  1.00 89.07           H  
ATOM   2550  N   ILE A 168      -1.953 -39.076  13.817  1.00 88.10           N  
ATOM   2551  H   ILE A 168      -2.434 -38.207  13.630  1.00 88.10           H  
ATOM   2552  CA  ILE A 168      -0.485 -39.080  13.738  1.00 88.10           C  
ATOM   2553  HA  ILE A 168      -0.165 -39.879  13.070  1.00 88.10           H  
ATOM   2554  C   ILE A 168       0.126 -39.363  15.111  1.00 88.10           C  
ATOM   2555  CB  ILE A 168       0.024 -37.732  13.180  1.00 88.10           C  
ATOM   2556  HB  ILE A 168      -0.418 -36.935  13.777  1.00 88.10           H  
ATOM   2557  O   ILE A 168       1.105 -40.095  15.190  1.00 88.10           O  
ATOM   2558  CG1 ILE A 168      -0.394 -37.542  11.704  1.00 88.10           C  
ATOM   2559 HG12 ILE A 168       0.319 -38.044  11.050  1.00 88.10           H  
ATOM   2560 HG13 ILE A 168      -1.372 -37.986  11.521  1.00 88.10           H  
ATOM   2561  CG2 ILE A 168       1.559 -37.610  13.281  1.00 88.10           C  
ATOM   2562 HG21 ILE A 168       1.904 -36.691  12.808  1.00 88.10           H  
ATOM   2563 HG22 ILE A 168       2.036 -38.462  12.796  1.00 88.10           H  
ATOM   2564 HG23 ILE A 168       1.873 -37.576  14.325  1.00 88.10           H  
ATOM   2565  CD1 ILE A 168      -0.482 -36.058  11.323  1.00 88.10           C  
ATOM   2566 HD11 ILE A 168      -1.259 -35.566  11.908  1.00 88.10           H  
ATOM   2567 HD12 ILE A 168       0.453 -35.539  11.535  1.00 88.10           H  
ATOM   2568 HD13 ILE A 168      -0.736 -35.962  10.268  1.00 88.10           H  
ATOM   2569  N   GLY A 169      -0.446 -38.820  16.185  1.00 87.80           N  
ATOM   2570  H   GLY A 169      -1.228 -38.194  16.057  1.00 87.80           H  
ATOM   2571  CA  GLY A 169       0.040 -39.031  17.541  1.00 87.80           C  
ATOM   2572  HA2 GLY A 169       1.105 -38.799  17.563  1.00 87.80           H  
ATOM   2573  HA3 GLY A 169      -0.485 -38.359  18.220  1.00 87.80           H  
ATOM   2574  C   GLY A 169      -0.166 -40.468  18.018  1.00 87.80           C  
ATOM   2575  O   GLY A 169       0.761 -41.082  18.539  1.00 87.80           O  
ATOM   2576  N   LEU A 170      -1.345 -41.042  17.767  1.00 88.88           N  
ATOM   2577  H   LEU A 170      -2.070 -40.478  17.348  1.00 88.88           H  
ATOM   2578  CA  LEU A 170      -1.651 -42.437  18.094  1.00 88.88           C  
ATOM   2579  HA  LEU A 170      -1.379 -42.633  19.132  1.00 88.88           H  
ATOM   2580  C   LEU A 170      -0.843 -43.423  17.240  1.00 88.88           C  
ATOM   2581  CB  LEU A 170      -3.158 -42.678  17.903  1.00 88.88           C  
ATOM   2582  HB2 LEU A 170      -3.342 -43.750  17.980  1.00 88.88           H  
ATOM   2583  HB3 LEU A 170      -3.440 -42.366  16.897  1.00 88.88           H  
ATOM   2584  O   LEU A 170      -0.281 -44.382  17.756  1.00 88.88           O  
ATOM   2585  CG  LEU A 170      -4.065 -41.962  18.919  1.00 88.88           C  
ATOM   2586  HG  LEU A 170      -3.940 -40.881  18.856  1.00 88.88           H  
ATOM   2587  CD1 LEU A 170      -5.525 -42.294  18.608  1.00 88.88           C  
ATOM   2588 HD11 LEU A 170      -5.758 -41.994  17.586  1.00 88.88           H  
ATOM   2589 HD12 LEU A 170      -6.177 -41.747  19.289  1.00 88.88           H  
ATOM   2590 HD13 LEU A 170      -5.698 -43.364  18.724  1.00 88.88           H  
ATOM   2591  CD2 LEU A 170      -3.745 -42.381  20.348  1.00 88.88           C  
ATOM   2592 HD21 LEU A 170      -3.477 -43.438  20.374  1.00 88.88           H  
ATOM   2593 HD22 LEU A 170      -2.902 -41.801  20.723  1.00 88.88           H  
ATOM   2594 HD23 LEU A 170      -4.613 -42.213  20.986  1.00 88.88           H  
ATOM   2595  N   VAL A 171      -0.748 -43.184  15.930  1.00 88.37           N  
ATOM   2596  H   VAL A 171      -1.242 -42.389  15.551  1.00 88.37           H  
ATOM   2597  CA  VAL A 171       0.020 -44.038  15.012  1.00 88.37           C  
ATOM   2598  HA  VAL A 171      -0.232 -45.080  15.210  1.00 88.37           H  
ATOM   2599  C   VAL A 171       1.518 -43.892  15.270  1.00 88.37           C  
ATOM   2600  CB  VAL A 171      -0.344 -43.728  13.547  1.00 88.37           C  
ATOM   2601  HB  VAL A 171      -0.250 -42.656  13.369  1.00 88.37           H  
ATOM   2602  O   VAL A 171       2.222 -44.891  15.356  1.00 88.37           O  
ATOM   2603  CG1 VAL A 171       0.560 -44.451  12.545  1.00 88.37           C  
ATOM   2604 HG11 VAL A 171       1.563 -44.026  12.581  1.00 88.37           H  
ATOM   2605 HG12 VAL A 171       0.177 -44.318  11.533  1.00 88.37           H  
ATOM   2606 HG13 VAL A 171       0.596 -45.514  12.783  1.00 88.37           H  
ATOM   2607  CG2 VAL A 171      -1.784 -44.165  13.245  1.00 88.37           C  
ATOM   2608 HG21 VAL A 171      -1.874 -45.247  13.338  1.00 88.37           H  
ATOM   2609 HG22 VAL A 171      -2.058 -43.864  12.234  1.00 88.37           H  
ATOM   2610 HG23 VAL A 171      -2.481 -43.699  13.942  1.00 88.37           H  
ATOM   2611  N   GLY A 172       2.013 -42.669  15.447  1.00 87.26           N  
ATOM   2612  H   GLY A 172       1.389 -41.877  15.387  1.00 87.26           H  
ATOM   2613  CA  GLY A 172       3.408 -42.396  15.790  1.00 87.26           C  
ATOM   2614  HA2 GLY A 172       4.064 -42.809  15.024  1.00 87.26           H  
ATOM   2615  HA3 GLY A 172       3.555 -41.317  15.840  1.00 87.26           H  
ATOM   2616  C   GLY A 172       3.794 -42.994  17.142  1.00 87.26           C  
ATOM   2617  O   GLY A 172       4.841 -43.628  17.248  1.00 87.26           O  
ATOM   2618  N   GLY A 173       2.919 -42.875  18.144  1.00 87.23           N  
ATOM   2619  H   GLY A 173       2.089 -42.316  18.004  1.00 87.23           H  
ATOM   2620  CA  GLY A 173       3.077 -43.519  19.444  1.00 87.23           C  
ATOM   2621  HA2 GLY A 173       4.012 -43.194  19.901  1.00 87.23           H  
ATOM   2622  HA3 GLY A 173       2.246 -43.216  20.081  1.00 87.23           H  
ATOM   2623  C   GLY A 173       3.083 -45.044  19.354  1.00 87.23           C  
ATOM   2624  O   GLY A 173       3.924 -45.676  19.984  1.00 87.23           O  
ATOM   2625  N   PHE A 174       2.221 -45.633  18.519  1.00 89.14           N  
ATOM   2626  H   PHE A 174       1.489 -45.075  18.105  1.00 89.14           H  
ATOM   2627  CA  PHE A 174       2.236 -47.069  18.240  1.00 89.14           C  
ATOM   2628  HA  PHE A 174       2.152 -47.611  19.182  1.00 89.14           H  
ATOM   2629  C   PHE A 174       3.551 -47.493  17.579  1.00 89.14           C  
ATOM   2630  CB  PHE A 174       1.036 -47.441  17.357  1.00 89.14           C  
ATOM   2631  HB2 PHE A 174       1.065 -46.860  16.435  1.00 89.14           H  
ATOM   2632  HB3 PHE A 174       0.117 -47.170  17.877  1.00 89.14           H  
ATOM   2633  O   PHE A 174       4.196 -48.429  18.042  1.00 89.14           O  
ATOM   2634  CG  PHE A 174       0.974 -48.912  16.996  1.00 89.14           C  
ATOM   2635  CD1 PHE A 174       1.554 -49.383  15.803  1.00 89.14           C  
ATOM   2636  HD1 PHE A 174       2.049 -48.694  15.134  1.00 89.14           H  
ATOM   2637  CD2 PHE A 174       0.346 -49.820  17.865  1.00 89.14           C  
ATOM   2638  HD2 PHE A 174      -0.085 -49.466  18.790  1.00 89.14           H  
ATOM   2639  CE1 PHE A 174       1.501 -50.753  15.488  1.00 89.14           C  
ATOM   2640  HE1 PHE A 174       1.954 -51.114  14.576  1.00 89.14           H  
ATOM   2641  CE2 PHE A 174       0.281 -51.185  17.548  1.00 89.14           C  
ATOM   2642  HE2 PHE A 174      -0.203 -51.871  18.227  1.00 89.14           H  
ATOM   2643  CZ  PHE A 174       0.861 -51.654  16.358  1.00 89.14           C  
ATOM   2644  HZ  PHE A 174       0.822 -52.705  16.113  1.00 89.14           H  
ATOM   2645  N   PHE A 175       3.990 -46.792  16.527  1.00 87.07           N  
ATOM   2646  H   PHE A 175       3.426 -46.025  16.189  1.00 87.07           H  
ATOM   2647  CA  PHE A 175       5.235 -47.121  15.833  1.00 87.07           C  
ATOM   2648  HA  PHE A 175       5.160 -48.156  15.500  1.00 87.07           H  
ATOM   2649  C   PHE A 175       6.443 -47.035  16.768  1.00 87.07           C  
ATOM   2650  CB  PHE A 175       5.439 -46.229  14.598  1.00 87.07           C  
ATOM   2651  HB2 PHE A 175       6.509 -46.113  14.423  1.00 87.07           H  
ATOM   2652  HB3 PHE A 175       5.041 -45.233  14.790  1.00 87.07           H  
ATOM   2653  O   PHE A 175       7.251 -47.958  16.814  1.00 87.07           O  
ATOM   2654  CG  PHE A 175       4.842 -46.799  13.326  1.00 87.07           C  
ATOM   2655  CD1 PHE A 175       5.485 -47.860  12.663  1.00 87.07           C  
ATOM   2656  HD1 PHE A 175       6.405 -48.265  13.057  1.00 87.07           H  
ATOM   2657  CD2 PHE A 175       3.657 -46.269  12.790  1.00 87.07           C  
ATOM   2658  HD2 PHE A 175       3.183 -45.427  13.272  1.00 87.07           H  
ATOM   2659  CE1 PHE A 175       4.933 -48.397  11.486  1.00 87.07           C  
ATOM   2660  HE1 PHE A 175       5.432 -49.212  10.983  1.00 87.07           H  
ATOM   2661  CE2 PHE A 175       3.096 -46.810  11.620  1.00 87.07           C  
ATOM   2662  HE2 PHE A 175       2.185 -46.397  11.213  1.00 87.07           H  
ATOM   2663  CZ  PHE A 175       3.734 -47.877  10.968  1.00 87.07           C  
ATOM   2664  HZ  PHE A 175       3.310 -48.291  10.065  1.00 87.07           H  
ATOM   2665  N   PHE A 176       6.561 -45.957  17.538  1.00 86.21           N  
ATOM   2666  H   PHE A 176       5.867 -45.225  17.475  1.00 86.21           H  
ATOM   2667  CA  PHE A 176       7.699 -45.769  18.429  1.00 86.21           C  
ATOM   2668  HA  PHE A 176       8.607 -46.013  17.877  1.00 86.21           H  
ATOM   2669  C   PHE A 176       7.644 -46.718  19.637  1.00 86.21           C  
ATOM   2670  CB  PHE A 176       7.771 -44.290  18.826  1.00 86.21           C  
ATOM   2671  HB2 PHE A 176       7.032 -44.074  19.598  1.00 86.21           H  
ATOM   2672  HB3 PHE A 176       7.533 -43.674  17.959  1.00 86.21           H  
ATOM   2673  O   PHE A 176       8.630 -47.379  19.957  1.00 86.21           O  
ATOM   2674  CG  PHE A 176       9.146 -43.907  19.312  1.00 86.21           C  
ATOM   2675  CD1 PHE A 176       9.552 -44.277  20.601  1.00 86.21           C  
ATOM   2676  HD1 PHE A 176       8.875 -44.794  21.266  1.00 86.21           H  
ATOM   2677  CD2 PHE A 176      10.066 -43.299  18.438  1.00 86.21           C  
ATOM   2678  HD2 PHE A 176       9.763 -43.030  17.437  1.00 86.21           H  
ATOM   2679  CE1 PHE A 176      10.886 -44.090  20.977  1.00 86.21           C  
ATOM   2680  HE1 PHE A 176      11.247 -44.560  21.880  1.00 86.21           H  
ATOM   2681  CE2 PHE A 176      11.384 -43.042  18.857  1.00 86.21           C  
ATOM   2682  HE2 PHE A 176      12.087 -42.566  18.189  1.00 86.21           H  
ATOM   2683  CZ  PHE A 176      11.794 -43.429  20.140  1.00 86.21           C  
ATOM   2684  HZ  PHE A 176      12.816 -43.283  20.456  1.00 86.21           H  
ATOM   2685  N   GLY A 177       6.480 -46.853  20.274  1.00 88.03           N  
ATOM   2686  H   GLY A 177       5.682 -46.316  19.964  1.00 88.03           H  
ATOM   2687  CA  GLY A 177       6.292 -47.746  21.415  1.00 88.03           C  
ATOM   2688  HA2 GLY A 177       6.952 -47.446  22.228  1.00 88.03           H  
ATOM   2689  HA3 GLY A 177       5.259 -47.672  21.757  1.00 88.03           H  
ATOM   2690  C   GLY A 177       6.574 -49.203  21.055  1.00 88.03           C  
ATOM   2691  O   GLY A 177       7.348 -49.867  21.738  1.00 88.03           O  
ATOM   2692  N   VAL A 178       6.006 -49.689  19.949  1.00 89.29           N  
ATOM   2693  H   VAL A 178       5.398 -49.089  19.410  1.00 89.29           H  
ATOM   2694  CA  VAL A 178       6.113 -51.100  19.556  1.00 89.29           C  
ATOM   2695  HA  VAL A 178       6.039 -51.712  20.455  1.00 89.29           H  
ATOM   2696  C   VAL A 178       7.467 -51.428  18.933  1.00 89.29           C  
ATOM   2697  CB  VAL A 178       4.950 -51.501  18.628  1.00 89.29           C  
ATOM   2698  HB  VAL A 178       4.967 -50.869  17.739  1.00 89.29           H  
ATOM   2699  O   VAL A 178       8.083 -52.415  19.322  1.00 89.29           O  
ATOM   2700  CG1 VAL A 178       5.042 -52.959  18.160  1.00 89.29           C  
ATOM   2701 HG11 VAL A 178       4.196 -53.190  17.513  1.00 89.29           H  
ATOM   2702 HG12 VAL A 178       5.955 -53.115  17.584  1.00 89.29           H  
ATOM   2703 HG13 VAL A 178       5.048 -53.624  19.023  1.00 89.29           H  
ATOM   2704  CG2 VAL A 178       3.600 -51.332  19.341  1.00 89.29           C  
ATOM   2705 HG21 VAL A 178       2.793 -51.617  18.667  1.00 89.29           H  
ATOM   2706 HG22 VAL A 178       3.576 -51.954  20.236  1.00 89.29           H  
ATOM   2707 HG23 VAL A 178       3.445 -50.294  19.636  1.00 89.29           H  
ATOM   2708  N   TYR A 179       7.954 -50.625  17.980  1.00 88.99           N  
ATOM   2709  H   TYR A 179       7.441 -49.796  17.715  1.00 88.99           H  
ATOM   2710  CA  TYR A 179       9.165 -50.978  17.225  1.00 88.99           C  
ATOM   2711  HA  TYR A 179       9.255 -52.064  17.195  1.00 88.99           H  
ATOM   2712  C   TYR A 179      10.462 -50.471  17.845  1.00 88.99           C  
ATOM   2713  CB  TYR A 179       9.070 -50.495  15.774  1.00 88.99           C  
ATOM   2714  HB2 TYR A 179       8.910 -49.417  15.745  1.00 88.99           H  
ATOM   2715  HB3 TYR A 179      10.031 -50.674  15.291  1.00 88.99           H  
ATOM   2716  O   TYR A 179      11.515 -51.036  17.561  1.00 88.99           O  
ATOM   2717  CG  TYR A 179       8.015 -51.206  14.958  1.00 88.99           C  
ATOM   2718  CD1 TYR A 179       8.312 -52.451  14.377  1.00 88.99           C  
ATOM   2719  HD1 TYR A 179       9.282 -52.899  14.532  1.00 88.99           H  
ATOM   2720  CD2 TYR A 179       6.745 -50.633  14.779  1.00 88.99           C  
ATOM   2721  HD2 TYR A 179       6.524 -49.689  15.254  1.00 88.99           H  
ATOM   2722  CE1 TYR A 179       7.342 -53.113  13.601  1.00 88.99           C  
ATOM   2723  HE1 TYR A 179       7.559 -54.071  13.152  1.00 88.99           H  
ATOM   2724  CE2 TYR A 179       5.770 -51.284  14.003  1.00 88.99           C  
ATOM   2725  HE2 TYR A 179       4.797 -50.834  13.873  1.00 88.99           H  
ATOM   2726  OH  TYR A 179       5.142 -53.165  12.654  1.00 88.99           O  
ATOM   2727  HH  TYR A 179       4.319 -52.672  12.630  1.00 88.99           H  
ATOM   2728  CZ  TYR A 179       6.074 -52.529  13.410  1.00 88.99           C  
ATOM   2729  N   ILE A 180      10.414 -49.405  18.646  1.00 87.49           N  
ATOM   2730  H   ILE A 180       9.523 -48.970  18.837  1.00 87.49           H  
ATOM   2731  CA  ILE A 180      11.623 -48.811  19.231  1.00 87.49           C  
ATOM   2732  HA  ILE A 180      12.502 -49.280  18.789  1.00 87.49           H  
ATOM   2733  C   ILE A 180      11.720 -49.135  20.723  1.00 87.49           C  
ATOM   2734  CB  ILE A 180      11.726 -47.305  18.883  1.00 87.49           C  
ATOM   2735  HB  ILE A 180      10.847 -46.771  19.245  1.00 87.49           H  
ATOM   2736  O   ILE A 180      12.808 -49.434  21.204  1.00 87.49           O  
ATOM   2737  CG1 ILE A 180      11.812 -47.140  17.345  1.00 87.49           C  
ATOM   2738 HG12 ILE A 180      11.019 -47.713  16.864  1.00 87.49           H  
ATOM   2739 HG13 ILE A 180      12.763 -47.547  17.001  1.00 87.49           H  
ATOM   2740  CG2 ILE A 180      12.962 -46.693  19.565  1.00 87.49           C  
ATOM   2741 HG21 ILE A 180      13.099 -45.654  19.265  1.00 87.49           H  
ATOM   2742 HG22 ILE A 180      12.842 -46.710  20.649  1.00 87.49           H  
ATOM   2743 HG23 ILE A 180      13.855 -47.258  19.300  1.00 87.49           H  
ATOM   2744  CD1 ILE A 180      11.674 -45.709  16.822  1.00 87.49           C  
ATOM   2745 HD11 ILE A 180      12.430 -45.055  17.256  1.00 87.49           H  
ATOM   2746 HD12 ILE A 180      10.669 -45.348  17.040  1.00 87.49           H  
ATOM   2747 HD13 ILE A 180      11.806 -45.714  15.740  1.00 87.49           H  
ATOM   2748  N   GLN A 181      10.601 -49.142  21.453  1.00 86.23           N  
ATOM   2749  H   GLN A 181       9.737 -48.854  21.016  1.00 86.23           H  
ATOM   2750  CA  GLN A 181      10.589 -49.407  22.901  1.00 86.23           C  
ATOM   2751  HA  GLN A 181      11.611 -49.354  23.275  1.00 86.23           H  
ATOM   2752  C   GLN A 181      10.110 -50.813  23.287  1.00 86.23           C  
ATOM   2753  CB  GLN A 181       9.802 -48.312  23.627  1.00 86.23           C  
ATOM   2754  HB2 GLN A 181       9.787 -48.524  24.696  1.00 86.23           H  
ATOM   2755  HB3 GLN A 181       8.774 -48.290  23.264  1.00 86.23           H  
ATOM   2756  O   GLN A 181      10.028 -51.114  24.474  1.00 86.23           O  
ATOM   2757  CG  GLN A 181      10.459 -46.947  23.414  1.00 86.23           C  
ATOM   2758  HG2 GLN A 181      11.498 -46.989  23.739  1.00 86.23           H  
ATOM   2759  HG3 GLN A 181      10.434 -46.685  22.357  1.00 86.23           H  
ATOM   2760  CD  GLN A 181       9.724 -45.872  24.183  1.00 86.23           C  
ATOM   2761  NE2 GLN A 181      10.364 -45.242  25.145  1.00 86.23           N  
ATOM   2762 HE21 GLN A 181       9.888 -44.518  25.663  1.00 86.23           H  
ATOM   2763 HE22 GLN A 181      11.299 -45.519  25.408  1.00 86.23           H  
ATOM   2764  OE1 GLN A 181       8.572 -45.584  23.908  1.00 86.23           O  
ATOM   2765  N   ASN A 182       9.836 -51.686  22.313  1.00 89.69           N  
ATOM   2766  H   ASN A 182       9.921 -51.369  21.358  1.00 89.69           H  
ATOM   2767  CA  ASN A 182       9.399 -53.073  22.524  1.00 89.69           C  
ATOM   2768  HA  ASN A 182       9.135 -53.466  21.542  1.00 89.69           H  
ATOM   2769  C   ASN A 182       8.114 -53.228  23.365  1.00 89.69           C  
ATOM   2770  CB  ASN A 182      10.570 -53.926  23.049  1.00 89.69           C  
ATOM   2771  HB2 ASN A 182      10.238 -54.956  23.174  1.00 89.69           H  
ATOM   2772  HB3 ASN A 182      10.880 -53.558  24.027  1.00 89.69           H  
ATOM   2773  O   ASN A 182       7.907 -54.264  23.998  1.00 89.69           O  
ATOM   2774  CG  ASN A 182      11.749 -53.953  22.101  1.00 89.69           C  
ATOM   2775  ND2 ASN A 182      12.926 -53.609  22.566  1.00 89.69           N  
ATOM   2776 HD21 ASN A 182      13.672 -53.554  21.887  1.00 89.69           H  
ATOM   2777 HD22 ASN A 182      13.010 -53.261  23.511  1.00 89.69           H  
ATOM   2778  OD1 ASN A 182      11.634 -54.291  20.936  1.00 89.69           O  
ATOM   2779  N   VAL A 183       7.225 -52.231  23.359  1.00 88.07           N  
ATOM   2780  H   VAL A 183       7.438 -51.403  22.821  1.00 88.07           H  
ATOM   2781  CA  VAL A 183       5.886 -52.355  23.951  1.00 88.07           C  
ATOM   2782  HA  VAL A 183       5.989 -52.712  24.976  1.00 88.07           H  
ATOM   2783  C   VAL A 183       5.080 -53.378  23.156  1.00 88.07           C  
ATOM   2784  CB  VAL A 183       5.141 -51.010  23.978  1.00 88.07           C  
ATOM   2785  HB  VAL A 183       5.044 -50.638  22.958  1.00 88.07           H  
ATOM   2786  O   VAL A 183       5.079 -53.371  21.922  1.00 88.07           O  
ATOM   2787  CG1 VAL A 183       3.728 -51.152  24.560  1.00 88.07           C  
ATOM   2788 HG11 VAL A 183       3.769 -51.430  25.613  1.00 88.07           H  
ATOM   2789 HG12 VAL A 183       3.199 -50.207  24.435  1.00 88.07           H  
ATOM   2790 HG13 VAL A 183       3.142 -51.888  24.011  1.00 88.07           H  
ATOM   2791  CG2 VAL A 183       5.894 -49.968  24.815  1.00 88.07           C  
ATOM   2792 HG21 VAL A 183       5.356 -49.020  24.802  1.00 88.07           H  
ATOM   2793 HG22 VAL A 183       5.976 -50.319  25.843  1.00 88.07           H  
ATOM   2794 HG23 VAL A 183       6.895 -49.805  24.415  1.00 88.07           H  
ATOM   2795  N   SER A 184       4.331 -54.239  23.844  1.00 89.20           N  
ATOM   2796  H   SER A 184       4.320 -54.199  24.853  1.00 89.20           H  
ATOM   2797  CA  SER A 184       3.455 -55.175  23.149  1.00 89.20           C  
ATOM   2798  HA  SER A 184       4.072 -55.696  22.417  1.00 89.20           H  
ATOM   2799  C   SER A 184       2.352 -54.425  22.378  1.00 89.20           C  
ATOM   2800  CB  SER A 184       2.932 -56.249  24.108  1.00 89.20           C  
ATOM   2801  HB2 SER A 184       3.762 -56.668  24.677  1.00 89.20           H  
ATOM   2802  HB3 SER A 184       2.484 -57.048  23.519  1.00 89.20           H  
ATOM   2803  O   SER A 184       1.585 -53.635  22.930  1.00 89.20           O  
ATOM   2804  OG  SER A 184       1.959 -55.755  24.994  1.00 89.20           O  
ATOM   2805  HG  SER A 184       2.371 -55.417  25.792  1.00 89.20           H  
ATOM   2806  N   ALA A 185       2.250 -54.676  21.068  1.00 90.62           N  
ATOM   2807  H   ALA A 185       2.988 -55.213  20.634  1.00 90.62           H  
ATOM   2808  CA  ALA A 185       1.272 -54.008  20.201  1.00 90.62           C  
ATOM   2809  HA  ALA A 185       1.482 -52.939  20.185  1.00 90.62           H  
ATOM   2810  C   ALA A 185      -0.174 -54.182  20.698  1.00 90.62           C  
ATOM   2811  CB  ALA A 185       1.427 -54.576  18.785  1.00 90.62           C  
ATOM   2812  HB1 ALA A 185       1.256 -55.652  18.789  1.00 90.62           H  
ATOM   2813  HB2 ALA A 185       0.702 -54.106  18.120  1.00 90.62           H  
ATOM   2814  HB3 ALA A 185       2.432 -54.374  18.414  1.00 90.62           H  
ATOM   2815  O   ALA A 185      -0.981 -53.255  20.623  1.00 90.62           O  
ATOM   2816  N   GLY A 186      -0.484 -55.366  21.236  1.00 88.36           N  
ATOM   2817  H   GLY A 186       0.248 -56.059  21.297  1.00 88.36           H  
ATOM   2818  CA  GLY A 186      -1.774 -55.659  21.852  1.00 88.36           C  
ATOM   2819  HA2 GLY A 186      -2.571 -55.474  21.132  1.00 88.36           H  
ATOM   2820  HA3 GLY A 186      -1.801 -56.708  22.148  1.00 88.36           H  
ATOM   2821  C   GLY A 186      -2.043 -54.813  23.095  1.00 88.36           C  
ATOM   2822  O   GLY A 186      -3.127 -54.237  23.189  1.00 88.36           O  
ATOM   2823  N   ALA A 187      -1.073 -54.677  24.010  1.00 88.80           N  
ATOM   2824  H   ALA A 187      -0.165 -55.101  23.882  1.00 88.80           H  
ATOM   2825  CA  ALA A 187      -1.260 -53.852  25.202  1.00 88.80           C  
ATOM   2826  HA  ALA A 187      -2.164 -54.185  25.712  1.00 88.80           H  
ATOM   2827  C   ALA A 187      -1.439 -52.381  24.834  1.00 88.80           C  
ATOM   2828  CB  ALA A 187      -0.109 -54.018  26.188  1.00 88.80           C  
ATOM   2829  HB1 ALA A 187      -0.338 -53.446  27.087  1.00 88.80           H  
ATOM   2830  HB2 ALA A 187       0.000 -55.064  26.473  1.00 88.80           H  
ATOM   2831  HB3 ALA A 187       0.818 -53.629  25.767  1.00 88.80           H  
ATOM   2832  O   ALA A 187      -2.390 -51.762  25.314  1.00 88.80           O  
ATOM   2833  N   TYR A 188      -0.627 -51.857  23.907  1.00 89.58           N  
ATOM   2834  H   TYR A 188       0.143 -52.417  23.571  1.00 89.58           H  
ATOM   2835  CA  TYR A 188      -0.766 -50.479  23.433  1.00 89.58           C  
ATOM   2836  HA  TYR A 188      -0.585 -49.806  24.271  1.00 89.58           H  
ATOM   2837  C   TYR A 188      -2.184 -50.218  22.920  1.00 89.58           C  
ATOM   2838  CB  TYR A 188       0.267 -50.176  22.338  1.00 89.58           C  
ATOM   2839  HB2 TYR A 188       1.260 -50.420  22.715  1.00 89.58           H  
ATOM   2840  HB3 TYR A 188       0.085 -50.811  21.471  1.00 89.58           H  
ATOM   2841  O   TYR A 188      -2.863 -49.316  23.397  1.00 89.58           O  
ATOM   2842  CG  TYR A 188       0.250 -48.721  21.904  1.00 89.58           C  
ATOM   2843  CD1 TYR A 188      -0.676 -48.269  20.942  1.00 89.58           C  
ATOM   2844  HD1 TYR A 188      -1.386 -48.957  20.506  1.00 89.58           H  
ATOM   2845  CD2 TYR A 188       1.135 -47.807  22.504  1.00 89.58           C  
ATOM   2846  HD2 TYR A 188       1.831 -48.145  23.257  1.00 89.58           H  
ATOM   2847  CE1 TYR A 188      -0.693 -46.917  20.556  1.00 89.58           C  
ATOM   2848  HE1 TYR A 188      -1.387 -46.558  19.810  1.00 89.58           H  
ATOM   2849  CE2 TYR A 188       1.101 -46.447  22.144  1.00 89.58           C  
ATOM   2850  HE2 TYR A 188       1.774 -45.751  22.623  1.00 89.58           H  
ATOM   2851  OH  TYR A 188       0.136 -44.694  20.823  1.00 89.58           O  
ATOM   2852  HH  TYR A 188       0.709 -44.169  21.386  1.00 89.58           H  
ATOM   2853  CZ  TYR A 188       0.186 -46.004  21.167  1.00 89.58           C  
ATOM   2854  N   VAL A 189      -2.672 -51.047  21.992  1.00 89.28           N  
ATOM   2855  H   VAL A 189      -2.083 -51.794  21.653  1.00 89.28           H  
ATOM   2856  CA  VAL A 189      -4.007 -50.859  21.406  1.00 89.28           C  
ATOM   2857  HA  VAL A 189      -4.084 -49.826  21.067  1.00 89.28           H  
ATOM   2858  C   VAL A 189      -5.118 -51.055  22.441  1.00 89.28           C  
ATOM   2859  CB  VAL A 189      -4.197 -51.764  20.176  1.00 89.28           C  
ATOM   2860  HB  VAL A 189      -3.999 -52.800  20.452  1.00 89.28           H  
ATOM   2861  O   VAL A 189      -6.081 -50.294  22.442  1.00 89.28           O  
ATOM   2862  CG1 VAL A 189      -5.615 -51.671  19.594  1.00 89.28           C  
ATOM   2863 HG11 VAL A 189      -5.683 -52.268  18.684  1.00 89.28           H  
ATOM   2864 HG12 VAL A 189      -6.342 -52.059  20.308  1.00 89.28           H  
ATOM   2865 HG13 VAL A 189      -5.858 -50.634  19.365  1.00 89.28           H  
ATOM   2866  CG2 VAL A 189      -3.232 -51.350  19.055  1.00 89.28           C  
ATOM   2867 HG21 VAL A 189      -2.202 -51.372  19.411  1.00 89.28           H  
ATOM   2868 HG22 VAL A 189      -3.461 -50.340  18.717  1.00 89.28           H  
ATOM   2869 HG23 VAL A 189      -3.320 -52.041  18.217  1.00 89.28           H  
ATOM   2870  N   SER A 190      -4.992 -52.029  23.347  1.00 89.19           N  
ATOM   2871  H   SER A 190      -4.188 -52.638  23.299  1.00 89.19           H  
ATOM   2872  CA  SER A 190      -6.014 -52.293  24.371  1.00 89.19           C  
ATOM   2873  HA  SER A 190      -6.984 -52.347  23.877  1.00 89.19           H  
ATOM   2874  C   SER A 190      -6.115 -51.192  25.432  1.00 89.19           C  
ATOM   2875  CB  SER A 190      -5.755 -53.642  25.041  1.00 89.19           C  
ATOM   2876  HB2 SER A 190      -5.604 -54.404  24.276  1.00 89.19           H  
ATOM   2877  HB3 SER A 190      -6.629 -53.918  25.631  1.00 89.19           H  
ATOM   2878  O   SER A 190      -7.195 -50.958  25.973  1.00 89.19           O  
ATOM   2879  OG  SER A 190      -4.629 -53.594  25.892  1.00 89.19           O  
ATOM   2880  HG  SER A 190      -3.921 -53.098  25.475  1.00 89.19           H  
ATOM   2881  N   THR A 191      -5.012 -50.489  25.710  1.00 89.62           N  
ATOM   2882  H   THR A 191      -4.149 -50.726  25.243  1.00 89.62           H  
ATOM   2883  CA  THR A 191      -4.969 -49.419  26.716  1.00 89.62           C  
ATOM   2884  HA  THR A 191      -5.732 -49.633  27.464  1.00 89.62           H  
ATOM   2885  C   THR A 191      -5.326 -48.049  26.145  1.00 89.62           C  
ATOM   2886  CB  THR A 191      -3.631 -49.379  27.470  1.00 89.62           C  
ATOM   2887  HB  THR A 191      -3.635 -48.524  28.145  1.00 89.62           H  
ATOM   2888  O   THR A 191      -5.584 -47.132  26.923  1.00 89.62           O  
ATOM   2889  CG2 THR A 191      -3.427 -50.641  28.310  1.00 89.62           C  
ATOM   2890 HG21 THR A 191      -3.452 -51.535  27.688  1.00 89.62           H  
ATOM   2891 HG22 THR A 191      -2.466 -50.599  28.822  1.00 89.62           H  
ATOM   2892 HG23 THR A 191      -4.215 -50.711  29.060  1.00 89.62           H  
ATOM   2893  OG1 THR A 191      -2.545 -49.248  26.589  1.00 89.62           O  
ATOM   2894  HG1 THR A 191      -2.275 -50.137  26.347  1.00 89.62           H  
ATOM   2895  N   LEU A 192      -5.453 -47.904  24.816  1.00 88.83           N  
ATOM   2896  H   LEU A 192      -5.189 -48.684  24.231  1.00 88.83           H  
ATOM   2897  CA  LEU A 192      -5.863 -46.649  24.163  1.00 88.83           C  
ATOM   2898  HA  LEU A 192      -5.075 -45.907  24.296  1.00 88.83           H  
ATOM   2899  C   LEU A 192      -7.136 -46.051  24.770  1.00 88.83           C  
ATOM   2900  CB  LEU A 192      -6.124 -46.888  22.662  1.00 88.83           C  
ATOM   2901  HB2 LEU A 192      -6.705 -46.049  22.277  1.00 88.83           H  
ATOM   2902  HB3 LEU A 192      -6.740 -47.780  22.549  1.00 88.83           H  
ATOM   2903  O   LEU A 192      -7.239 -44.839  24.935  1.00 88.83           O  
ATOM   2904  CG  LEU A 192      -4.872 -47.018  21.784  1.00 88.83           C  
ATOM   2905  HG  LEU A 192      -4.236 -47.818  22.162  1.00 88.83           H  
ATOM   2906  CD1 LEU A 192      -5.270 -47.365  20.348  1.00 88.83           C  
ATOM   2907 HD11 LEU A 192      -5.862 -46.556  19.920  1.00 88.83           H  
ATOM   2908 HD12 LEU A 192      -4.373 -47.521  19.748  1.00 88.83           H  
ATOM   2909 HD13 LEU A 192      -5.859 -48.282  20.350  1.00 88.83           H  
ATOM   2910  CD2 LEU A 192      -4.077 -45.718  21.747  1.00 88.83           C  
ATOM   2911 HD21 LEU A 192      -3.290 -45.781  20.996  1.00 88.83           H  
ATOM   2912 HD22 LEU A 192      -3.600 -45.549  22.712  1.00 88.83           H  
ATOM   2913 HD23 LEU A 192      -4.745 -44.887  21.519  1.00 88.83           H  
ATOM   2914  N   THR A 193      -8.108 -46.896  25.116  1.00 89.41           N  
ATOM   2915  H   THR A 193      -7.974 -47.882  24.944  1.00 89.41           H  
ATOM   2916  CA  THR A 193      -9.404 -46.450  25.640  1.00 89.41           C  
ATOM   2917  HA  THR A 193      -9.543 -45.409  25.349  1.00 89.41           H  
ATOM   2918  C   THR A 193      -9.494 -46.463  27.164  1.00 89.41           C  
ATOM   2919  CB  THR A 193     -10.561 -47.231  25.007  1.00 89.41           C  
ATOM   2920  HB  THR A 193     -11.506 -46.900  25.439  1.00 89.41           H  
ATOM   2921  O   THR A 193     -10.580 -46.264  27.703  1.00 89.41           O  
ATOM   2922  CG2 THR A 193     -10.626 -47.017  23.494  1.00 89.41           C  
ATOM   2923 HG21 THR A 193     -11.503 -47.527  23.096  1.00 89.41           H  
ATOM   2924 HG22 THR A 193     -10.703 -45.951  23.280  1.00 89.41           H  
ATOM   2925 HG23 THR A 193      -9.733 -47.419  23.015  1.00 89.41           H  
ATOM   2926  OG1 THR A 193     -10.408 -48.615  25.227  1.00 89.41           O  
ATOM   2927  HG1 THR A 193     -10.383 -48.772  26.174  1.00 89.41           H  
ATOM   2928  N   LEU A 194      -8.388 -46.724  27.872  1.00 87.45           N  
ATOM   2929  H   LEU A 194      -7.515 -46.856  27.380  1.00 87.45           H  
ATOM   2930  CA  LEU A 194      -8.386 -46.868  29.332  1.00 87.45           C  
ATOM   2931  HA  LEU A 194      -9.170 -47.573  29.610  1.00 87.45           H  
ATOM   2932  C   LEU A 194      -8.689 -45.538  30.038  1.00 87.45           C  
ATOM   2933  CB  LEU A 194      -7.026 -47.438  29.773  1.00 87.45           C  
ATOM   2934  HB2 LEU A 194      -6.281 -46.645  29.712  1.00 87.45           H  
ATOM   2935  HB3 LEU A 194      -6.725 -48.216  29.072  1.00 87.45           H  
ATOM   2936  O   LEU A 194      -9.455 -45.506  30.993  1.00 87.45           O  
ATOM   2937  CG  LEU A 194      -7.051 -48.033  31.197  1.00 87.45           C  
ATOM   2938  HG  LEU A 194      -8.000 -47.808  31.684  1.00 87.45           H  
ATOM   2939  CD1 LEU A 194      -6.889 -49.553  31.137  1.00 87.45           C  
ATOM   2940 HD11 LEU A 194      -5.919 -49.812  30.713  1.00 87.45           H  
ATOM   2941 HD12 LEU A 194      -7.682 -49.984  30.526  1.00 87.45           H  
ATOM   2942 HD13 LEU A 194      -6.957 -49.966  32.143  1.00 87.45           H  
ATOM   2943  CD2 LEU A 194      -5.924 -47.469  32.062  1.00 87.45           C  
ATOM   2944 HD21 LEU A 194      -5.936 -47.946  33.041  1.00 87.45           H  
ATOM   2945 HD22 LEU A 194      -4.957 -47.642  31.590  1.00 87.45           H  
ATOM   2946 HD23 LEU A 194      -6.075 -46.399  32.208  1.00 87.45           H  
ATOM   2947  N   LEU A 195      -8.108 -44.444  29.535  1.00 86.36           N  
ATOM   2948  H   LEU A 195      -7.466 -44.579  28.767  1.00 86.36           H  
ATOM   2949  CA  LEU A 195      -8.265 -43.085  30.078  1.00 86.36           C  
ATOM   2950  HA  LEU A 195      -8.905 -43.107  30.959  1.00 86.36           H  
ATOM   2951  C   LEU A 195      -8.927 -42.119  29.093  1.00 86.36           C  
ATOM   2952  CB  LEU A 195      -6.883 -42.531  30.468  1.00 86.36           C  
ATOM   2953  HB2 LEU A 195      -6.276 -42.475  29.565  1.00 86.36           H  
ATOM   2954  HB3 LEU A 195      -7.003 -41.518  30.851  1.00 86.36           H  
ATOM   2955  O   LEU A 195      -9.164 -40.962  29.422  1.00 86.36           O  
ATOM   2956  CG  LEU A 195      -6.130 -43.352  31.522  1.00 86.36           C  
ATOM   2957  HG  LEU A 195      -6.035 -44.379  31.170  1.00 86.36           H  
ATOM   2958  CD1 LEU A 195      -4.719 -42.780  31.673  1.00 86.36           C  
ATOM   2959 HD11 LEU A 195      -4.280 -42.586  30.694  1.00 86.36           H  
ATOM   2960 HD12 LEU A 195      -4.088 -43.514  32.174  1.00 86.36           H  
ATOM   2961 HD13 LEU A 195      -4.742 -41.852  32.243  1.00 86.36           H  
ATOM   2962  CD2 LEU A 195      -6.850 -43.352  32.873  1.00 86.36           C  
ATOM   2963 HD21 LEU A 195      -6.919 -42.339  33.271  1.00 86.36           H  
ATOM   2964 HD22 LEU A 195      -7.852 -43.766  32.766  1.00 86.36           H  
ATOM   2965 HD23 LEU A 195      -6.316 -43.992  33.575  1.00 86.36           H  
ATOM   2966  N   THR A 196      -9.153 -42.547  27.852  1.00 88.20           N  
ATOM   2967  H   THR A 196      -8.960 -43.514  27.633  1.00 88.20           H  
ATOM   2968  CA  THR A 196      -9.646 -41.682  26.780  1.00 88.20           C  
ATOM   2969  HA  THR A 196     -10.018 -40.747  27.199  1.00 88.20           H  
ATOM   2970  C   THR A 196     -10.808 -42.364  26.086  1.00 88.20           C  
ATOM   2971  CB  THR A 196      -8.524 -41.332  25.801  1.00 88.20           C  
ATOM   2972  HB  THR A 196      -8.193 -42.226  25.272  1.00 88.20           H  
ATOM   2973  O   THR A 196     -10.647 -43.349  25.370  1.00 88.20           O  
ATOM   2974  CG2 THR A 196      -8.953 -40.267  24.800  1.00 88.20           C  
ATOM   2975 HG21 THR A 196      -9.796 -40.619  24.205  1.00 88.20           H  
ATOM   2976 HG22 THR A 196      -8.107 -40.074  24.139  1.00 88.20           H  
ATOM   2977 HG23 THR A 196      -9.221 -39.348  25.321  1.00 88.20           H  
ATOM   2978  OG1 THR A 196      -7.442 -40.781  26.515  1.00 88.20           O  
ATOM   2979  HG1 THR A 196      -7.728 -40.684  27.426  1.00 88.20           H  
ATOM   2980  N   GLY A 197     -12.003 -41.850  26.333  1.00 87.94           N  
ATOM   2981  H   GLY A 197     -12.084 -41.020  26.903  1.00 87.94           H  
ATOM   2982  CA  GLY A 197     -13.232 -42.318  25.732  1.00 87.94           C  
ATOM   2983  HA2 GLY A 197     -13.094 -43.304  25.289  1.00 87.94           H  
ATOM   2984  HA3 GLY A 197     -13.979 -42.397  26.522  1.00 87.94           H  
ATOM   2985  C   GLY A 197     -13.760 -41.366  24.666  1.00 87.94           C  
ATOM   2986  O   GLY A 197     -13.132 -40.400  24.229  1.00 87.94           O  
ATOM   2987  N   PHE A 198     -14.986 -41.660  24.245  1.00 88.99           N  
ATOM   2988  H   PHE A 198     -15.439 -42.475  24.634  1.00 88.99           H  
ATOM   2989  CA  PHE A 198     -15.740 -40.813  23.330  1.00 88.99           C  
ATOM   2990  HA  PHE A 198     -15.172 -40.732  22.404  1.00 88.99           H  
ATOM   2991  C   PHE A 198     -15.947 -39.370  23.841  1.00 88.99           C  
ATOM   2992  CB  PHE A 198     -17.068 -41.509  23.015  1.00 88.99           C  
ATOM   2993  HB2 PHE A 198     -17.645 -41.649  23.930  1.00 88.99           H  
ATOM   2994  HB3 PHE A 198     -16.857 -42.498  22.611  1.00 88.99           H  
ATOM   2995  O   PHE A 198     -15.826 -38.458  23.021  1.00 88.99           O  
ATOM   2996  CG  PHE A 198     -17.914 -40.759  22.012  1.00 88.99           C  
ATOM   2997  CD1 PHE A 198     -19.006 -39.981  22.440  1.00 88.99           C  
ATOM   2998  HD1 PHE A 198     -19.249 -39.914  23.491  1.00 88.99           H  
ATOM   2999  CD2 PHE A 198     -17.591 -40.826  20.645  1.00 88.99           C  
ATOM   3000  HD2 PHE A 198     -16.745 -41.412  20.316  1.00 88.99           H  
ATOM   3001  CE1 PHE A 198     -19.781 -39.283  21.498  1.00 88.99           C  
ATOM   3002  HE1 PHE A 198     -20.619 -38.686  21.826  1.00 88.99           H  
ATOM   3003  CE2 PHE A 198     -18.364 -40.125  19.705  1.00 88.99           C  
ATOM   3004  HE2 PHE A 198     -18.114 -40.175  18.656  1.00 88.99           H  
ATOM   3005  CZ  PHE A 198     -19.460 -39.355  20.132  1.00 88.99           C  
ATOM   3006  HZ  PHE A 198     -20.052 -38.813  19.409  1.00 88.99           H  
ATOM   3007  N   PRO A 199     -16.218 -39.113  25.141  1.00 90.32           N  
ATOM   3008  CA  PRO A 199     -16.371 -37.748  25.646  1.00 90.32           C  
ATOM   3009  HA  PRO A 199     -17.214 -37.280  25.138  1.00 90.32           H  
ATOM   3010  C   PRO A 199     -15.125 -36.888  25.423  1.00 90.32           C  
ATOM   3011  CB  PRO A 199     -16.695 -37.880  27.139  1.00 90.32           C  
ATOM   3012  HB2 PRO A 199     -17.383 -37.104  27.473  1.00 90.32           H  
ATOM   3013  HB3 PRO A 199     -15.782 -37.855  27.734  1.00 90.32           H  
ATOM   3014  O   PRO A 199     -15.245 -35.763  24.946  1.00 90.32           O  
ATOM   3015  CG  PRO A 199     -17.316 -39.269  27.242  1.00 90.32           C  
ATOM   3016  HG2 PRO A 199     -18.363 -39.231  26.942  1.00 90.32           H  
ATOM   3017  HG3 PRO A 199     -17.212 -39.684  28.244  1.00 90.32           H  
ATOM   3018  CD  PRO A 199     -16.509 -40.055  26.216  1.00 90.32           C  
ATOM   3019  HD2 PRO A 199     -17.086 -40.915  25.876  1.00 90.32           H  
ATOM   3020  HD3 PRO A 199     -15.575 -40.381  26.673  1.00 90.32           H  
ATOM   3021  N   GLU A 200     -13.931 -37.415  25.691  1.00 88.17           N  
ATOM   3022  H   GLU A 200     -13.887 -38.333  26.110  1.00 88.17           H  
ATOM   3023  CA  GLU A 200     -12.661 -36.701  25.534  1.00 88.17           C  
ATOM   3024  HA  GLU A 200     -12.697 -35.769  26.098  1.00 88.17           H  
ATOM   3025  C   GLU A 200     -12.402 -36.350  24.067  1.00 88.17           C  
ATOM   3026  CB  GLU A 200     -11.494 -37.552  26.066  1.00 88.17           C  
ATOM   3027  HB2 GLU A 200     -10.567 -37.035  25.816  1.00 88.17           H  
ATOM   3028  HB3 GLU A 200     -11.475 -38.511  25.548  1.00 88.17           H  
ATOM   3029  O   GLU A 200     -12.008 -35.224  23.752  1.00 88.17           O  
ATOM   3030  CG  GLU A 200     -11.496 -37.782  27.587  1.00 88.17           C  
ATOM   3031  HG2 GLU A 200     -10.548 -38.247  27.856  1.00 88.17           H  
ATOM   3032  HG3 GLU A 200     -11.542 -36.811  28.080  1.00 88.17           H  
ATOM   3033  CD  GLU A 200     -12.640 -38.681  28.085  1.00 88.17           C  
ATOM   3034  OE1 GLU A 200     -13.092 -38.476  29.226  1.00 88.17           O  
ATOM   3035  OE2 GLU A 200     -13.119 -39.532  27.297  1.00 88.17           O  
ATOM   3036  N   VAL A 201     -12.689 -37.286  23.157  1.00 89.59           N  
ATOM   3037  H   VAL A 201     -12.992 -38.189  23.493  1.00 89.59           H  
ATOM   3038  CA  VAL A 201     -12.599 -37.054  21.709  1.00 89.59           C  
ATOM   3039  HA  VAL A 201     -11.607 -36.664  21.480  1.00 89.59           H  
ATOM   3040  C   VAL A 201     -13.614 -36.001  21.267  1.00 89.59           C  
ATOM   3041  CB  VAL A 201     -12.793 -38.364  20.923  1.00 89.59           C  
ATOM   3042  HB  VAL A 201     -13.753 -38.806  21.188  1.00 89.59           H  
ATOM   3043  O   VAL A 201     -13.260 -35.084  20.528  1.00 89.59           O  
ATOM   3044  CG1 VAL A 201     -12.766 -38.128  19.406  1.00 89.59           C  
ATOM   3045 HG11 VAL A 201     -13.619 -37.522  19.100  1.00 89.59           H  
ATOM   3046 HG12 VAL A 201     -12.825 -39.082  18.884  1.00 89.59           H  
ATOM   3047 HG13 VAL A 201     -11.843 -37.621  19.123  1.00 89.59           H  
ATOM   3048  CG2 VAL A 201     -11.685 -39.375  21.242  1.00 89.59           C  
ATOM   3049 HG21 VAL A 201     -11.886 -40.317  20.732  1.00 89.59           H  
ATOM   3050 HG22 VAL A 201     -10.719 -38.992  20.911  1.00 89.59           H  
ATOM   3051 HG23 VAL A 201     -11.638 -39.573  22.312  1.00 89.59           H  
ATOM   3052  N   LEU A 202     -14.860 -36.082  21.739  1.00 89.28           N  
ATOM   3053  H   LEU A 202     -15.097 -36.851  22.350  1.00 89.28           H  
ATOM   3054  CA  LEU A 202     -15.900 -35.112  21.403  1.00 89.28           C  
ATOM   3055  HA  LEU A 202     -15.966 -35.060  20.317  1.00 89.28           H  
ATOM   3056  C   LEU A 202     -15.541 -33.711  21.913  1.00 89.28           C  
ATOM   3057  CB  LEU A 202     -17.247 -35.601  21.965  1.00 89.28           C  
ATOM   3058  HB2 LEU A 202     -17.438 -36.609  21.595  1.00 89.28           H  
ATOM   3059  HB3 LEU A 202     -17.174 -35.653  23.051  1.00 89.28           H  
ATOM   3060  O   LEU A 202     -15.669 -32.740  21.172  1.00 89.28           O  
ATOM   3061  CG  LEU A 202     -18.438 -34.700  21.591  1.00 89.28           C  
ATOM   3062  HG  LEU A 202     -18.254 -33.682  21.934  1.00 89.28           H  
ATOM   3063  CD1 LEU A 202     -18.695 -34.679  20.082  1.00 89.28           C  
ATOM   3064 HD11 LEU A 202     -18.818 -35.696  19.709  1.00 89.28           H  
ATOM   3065 HD12 LEU A 202     -17.862 -34.199  19.568  1.00 89.28           H  
ATOM   3066 HD13 LEU A 202     -19.597 -34.104  19.871  1.00 89.28           H  
ATOM   3067  CD2 LEU A 202     -19.702 -35.206  22.286  1.00 89.28           C  
ATOM   3068 HD21 LEU A 202     -19.926 -36.220  21.956  1.00 89.28           H  
ATOM   3069 HD22 LEU A 202     -19.550 -35.206  23.365  1.00 89.28           H  
ATOM   3070 HD23 LEU A 202     -20.541 -34.552  22.050  1.00 89.28           H  
ATOM   3071  N   ILE A 203     -15.033 -33.598  23.142  1.00 89.62           N  
ATOM   3072  H   ILE A 203     -14.967 -34.435  23.705  1.00 89.62           H  
ATOM   3073  CA  ILE A 203     -14.555 -32.334  23.713  1.00 89.62           C  
ATOM   3074  HA  ILE A 203     -15.355 -31.596  23.649  1.00 89.62           H  
ATOM   3075  C   ILE A 203     -13.376 -31.797  22.902  1.00 89.62           C  
ATOM   3076  CB  ILE A 203     -14.181 -32.520  25.200  1.00 89.62           C  
ATOM   3077  HB  ILE A 203     -13.511 -33.376  25.278  1.00 89.62           H  
ATOM   3078  O   ILE A 203     -13.343 -30.606  22.610  1.00 89.62           O  
ATOM   3079  CG1 ILE A 203     -15.441 -32.787  26.052  1.00 89.62           C  
ATOM   3080 HG12 ILE A 203     -15.941 -31.845  26.277  1.00 89.62           H  
ATOM   3081 HG13 ILE A 203     -16.149 -33.408  25.504  1.00 89.62           H  
ATOM   3082  CG2 ILE A 203     -13.448 -31.279  25.754  1.00 89.62           C  
ATOM   3083 HG21 ILE A 203     -13.275 -31.386  26.824  1.00 89.62           H  
ATOM   3084 HG22 ILE A 203     -14.046 -30.384  25.578  1.00 89.62           H  
ATOM   3085 HG23 ILE A 203     -12.477 -31.175  25.270  1.00 89.62           H  
ATOM   3086  CD1 ILE A 203     -15.107 -33.512  27.361  1.00 89.62           C  
ATOM   3087 HD11 ILE A 203     -14.396 -32.936  27.953  1.00 89.62           H  
ATOM   3088 HD12 ILE A 203     -14.659 -34.482  27.147  1.00 89.62           H  
ATOM   3089 HD13 ILE A 203     -16.022 -33.675  27.929  1.00 89.62           H  
ATOM   3090  N   SER A 204     -12.432 -32.652  22.503  1.00 88.88           N  
ATOM   3091  H   SER A 204     -12.499 -33.613  22.808  1.00 88.88           H  
ATOM   3092  CA  SER A 204     -11.298 -32.280  21.648  1.00 88.88           C  
ATOM   3093  HA  SER A 204     -10.718 -31.501  22.144  1.00 88.88           H  
ATOM   3094  C   SER A 204     -11.767 -31.726  20.298  1.00 88.88           C  
ATOM   3095  CB  SER A 204     -10.394 -33.505  21.472  1.00 88.88           C  
ATOM   3096  HB2 SER A 204     -10.052 -33.837  22.452  1.00 88.88           H  
ATOM   3097  HB3 SER A 204     -10.948 -34.318  21.004  1.00 88.88           H  
ATOM   3098  O   SER A 204     -11.332 -30.656  19.874  1.00 88.88           O  
ATOM   3099  OG  SER A 204      -9.275 -33.195  20.677  1.00 88.88           O  
ATOM   3100  HG  SER A 204      -8.507 -33.573  21.111  1.00 88.88           H  
ATOM   3101  N   VAL A 205     -12.743 -32.386  19.669  1.00 90.23           N  
ATOM   3102  H   VAL A 205     -13.050 -33.259  20.072  1.00 90.23           H  
ATOM   3103  CA  VAL A 205     -13.375 -31.943  18.419  1.00 90.23           C  
ATOM   3104  HA  VAL A 205     -12.600 -31.784  17.669  1.00 90.23           H  
ATOM   3105  C   VAL A 205     -14.100 -30.606  18.588  1.00 90.23           C  
ATOM   3106  CB  VAL A 205     -14.328 -33.043  17.911  1.00 90.23           C  
ATOM   3107  HB  VAL A 205     -14.918 -33.425  18.744  1.00 90.23           H  
ATOM   3108  O   VAL A 205     -13.911 -29.699  17.774  1.00 90.23           O  
ATOM   3109  CG1 VAL A 205     -15.306 -32.544  16.844  1.00 90.23           C  
ATOM   3110 HG11 VAL A 205     -15.843 -33.386  16.408  1.00 90.23           H  
ATOM   3111 HG12 VAL A 205     -14.765 -32.003  16.067  1.00 90.23           H  
ATOM   3112 HG13 VAL A 205     -16.043 -31.878  17.292  1.00 90.23           H  
ATOM   3113  CG2 VAL A 205     -13.521 -34.206  17.320  1.00 90.23           C  
ATOM   3114 HG21 VAL A 205     -12.992 -33.880  16.424  1.00 90.23           H  
ATOM   3115 HG22 VAL A 205     -14.193 -35.025  17.062  1.00 90.23           H  
ATOM   3116 HG23 VAL A 205     -12.796 -34.576  18.045  1.00 90.23           H  
ATOM   3117  N   VAL A 206     -14.905 -30.454  19.644  1.00 90.19           N  
ATOM   3118  H   VAL A 206     -15.035 -31.244  20.260  1.00 90.19           H  
ATOM   3119  CA  VAL A 206     -15.630 -29.208  19.940  1.00 90.19           C  
ATOM   3120  HA  VAL A 206     -16.216 -28.925  19.066  1.00 90.19           H  
ATOM   3121  C   VAL A 206     -14.649 -28.068  20.202  1.00 90.19           C  
ATOM   3122  CB  VAL A 206     -16.600 -29.407  21.124  1.00 90.19           C  
ATOM   3123  HB  VAL A 206     -16.071 -29.892  21.944  1.00 90.19           H  
ATOM   3124  O   VAL A 206     -14.805 -26.992  19.628  1.00 90.19           O  
ATOM   3125  CG1 VAL A 206     -17.184 -28.086  21.643  1.00 90.19           C  
ATOM   3126 HG11 VAL A 206     -17.947 -28.288  22.394  1.00 90.19           H  
ATOM   3127 HG12 VAL A 206     -17.627 -27.522  20.823  1.00 90.19           H  
ATOM   3128 HG13 VAL A 206     -16.402 -27.490  22.114  1.00 90.19           H  
ATOM   3129  CG2 VAL A 206     -17.785 -30.288  20.706  1.00 90.19           C  
ATOM   3130 HG21 VAL A 206     -18.394 -29.770  19.965  1.00 90.19           H  
ATOM   3131 HG22 VAL A 206     -17.437 -31.225  20.271  1.00 90.19           H  
ATOM   3132 HG23 VAL A 206     -18.397 -30.521  21.578  1.00 90.19           H  
ATOM   3133  N   LYS A 207     -13.600 -28.314  20.998  1.00 88.52           N  
ATOM   3134  H   LYS A 207     -13.533 -29.231  21.416  1.00 88.52           H  
ATOM   3135  CA  LYS A 207     -12.510 -27.365  21.245  1.00 88.52           C  
ATOM   3136  HA  LYS A 207     -12.909 -26.454  21.690  1.00 88.52           H  
ATOM   3137  C   LYS A 207     -11.851 -26.941  19.940  1.00 88.52           C  
ATOM   3138  CB  LYS A 207     -11.468 -27.977  22.190  1.00 88.52           C  
ATOM   3139  HB2 LYS A 207     -11.274 -29.010  21.904  1.00 88.52           H  
ATOM   3140  HB3 LYS A 207     -10.534 -27.427  22.080  1.00 88.52           H  
ATOM   3141  O   LYS A 207     -11.865 -25.759  19.635  1.00 88.52           O  
ATOM   3142  CG  LYS A 207     -11.881 -27.914  23.665  1.00 88.52           C  
ATOM   3143  HG2 LYS A 207     -11.967 -26.870  23.964  1.00 88.52           H  
ATOM   3144  HG3 LYS A 207     -12.834 -28.418  23.825  1.00 88.52           H  
ATOM   3145  CD  LYS A 207     -10.788 -28.573  24.505  1.00 88.52           C  
ATOM   3146  HD2 LYS A 207     -10.676 -29.614  24.201  1.00 88.52           H  
ATOM   3147  HD3 LYS A 207      -9.849 -28.052  24.314  1.00 88.52           H  
ATOM   3148  CE  LYS A 207     -11.098 -28.512  26.000  1.00 88.52           C  
ATOM   3149  HE2 LYS A 207     -11.383 -27.492  26.258  1.00 88.52           H  
ATOM   3150  HE3 LYS A 207     -11.931 -29.176  26.229  1.00 88.52           H  
ATOM   3151  NZ  LYS A 207      -9.890 -28.887  26.766  1.00 88.52           N  
ATOM   3152  HZ1 LYS A 207      -9.164 -28.210  26.582  1.00 88.52           H  
ATOM   3153  HZ2 LYS A 207     -10.043 -28.825  27.762  1.00 88.52           H  
ATOM   3154  HZ3 LYS A 207      -9.546 -29.807  26.531  1.00 88.52           H  
ATOM   3155  N   ALA A 208     -11.347 -27.879  19.140  1.00 89.93           N  
ATOM   3156  H   ALA A 208     -11.388 -28.843  19.439  1.00 89.93           H  
ATOM   3157  CA  ALA A 208     -10.677 -27.579  17.876  1.00 89.93           C  
ATOM   3158  HA  ALA A 208      -9.782 -26.990  18.076  1.00 89.93           H  
ATOM   3159  C   ALA A 208     -11.561 -26.772  16.912  1.00 89.93           C  
ATOM   3160  CB  ALA A 208     -10.256 -28.903  17.242  1.00 89.93           C  
ATOM   3161  HB1 ALA A 208      -9.527 -29.398  17.883  1.00 89.93           H  
ATOM   3162  HB2 ALA A 208      -9.809 -28.706  16.267  1.00 89.93           H  
ATOM   3163  HB3 ALA A 208     -11.119 -29.555  17.108  1.00 89.93           H  
ATOM   3164  O   ALA A 208     -11.105 -25.797  16.318  1.00 89.93           O  
ATOM   3165  N   THR A 209     -12.841 -27.130  16.806  1.00 90.71           N  
ATOM   3166  H   THR A 209     -13.147 -27.946  17.318  1.00 90.71           H  
ATOM   3167  CA  THR A 209     -13.808 -26.435  15.944  1.00 90.71           C  
ATOM   3168  HA  THR A 209     -13.408 -26.386  14.932  1.00 90.71           H  
ATOM   3169  C   THR A 209     -14.048 -25.000  16.424  1.00 90.71           C  
ATOM   3170  CB  THR A 209     -15.133 -27.212  15.899  1.00 90.71           C  
ATOM   3171  HB  THR A 209     -15.596 -27.202  16.886  1.00 90.71           H  
ATOM   3172  O   THR A 209     -13.954 -24.056  15.637  1.00 90.71           O  
ATOM   3173  CG2 THR A 209     -16.118 -26.651  14.880  1.00 90.71           C  
ATOM   3174 HG21 THR A 209     -16.350 -25.609  15.100  1.00 90.71           H  
ATOM   3175 HG22 THR A 209     -17.041 -27.229  14.919  1.00 90.71           H  
ATOM   3176 HG23 THR A 209     -15.692 -26.739  13.880  1.00 90.71           H  
ATOM   3177  OG1 THR A 209     -14.897 -28.549  15.521  1.00 90.71           O  
ATOM   3178  HG1 THR A 209     -14.539 -29.008  16.284  1.00 90.71           H  
ATOM   3179  N   LEU A 210     -14.299 -24.812  17.726  1.00 90.37           N  
ATOM   3180  H   LEU A 210     -14.332 -25.614  18.338  1.00 90.37           H  
ATOM   3181  CA  LEU A 210     -14.467 -23.483  18.323  1.00 90.37           C  
ATOM   3182  HA  LEU A 210     -15.225 -22.937  17.762  1.00 90.37           H  
ATOM   3183  C   LEU A 210     -13.185 -22.654  18.226  1.00 90.37           C  
ATOM   3184  CB  LEU A 210     -14.912 -23.623  19.790  1.00 90.37           C  
ATOM   3185  HB2 LEU A 210     -14.800 -22.657  20.282  1.00 90.37           H  
ATOM   3186  HB3 LEU A 210     -14.249 -24.327  20.293  1.00 90.37           H  
ATOM   3187  O   LEU A 210     -13.249 -21.461  17.948  1.00 90.37           O  
ATOM   3188  CG  LEU A 210     -16.371 -24.084  19.961  1.00 90.37           C  
ATOM   3189  HG  LEU A 210     -16.538 -25.010  19.411  1.00 90.37           H  
ATOM   3190  CD1 LEU A 210     -16.654 -24.341  21.438  1.00 90.37           C  
ATOM   3191 HD11 LEU A 210     -16.452 -23.446  22.026  1.00 90.37           H  
ATOM   3192 HD12 LEU A 210     -17.694 -24.639  21.571  1.00 90.37           H  
ATOM   3193 HD13 LEU A 210     -16.018 -25.162  21.770  1.00 90.37           H  
ATOM   3194  CD2 LEU A 210     -17.372 -23.039  19.464  1.00 90.37           C  
ATOM   3195 HD21 LEU A 210     -17.183 -22.078  19.942  1.00 90.37           H  
ATOM   3196 HD22 LEU A 210     -18.387 -23.362  19.696  1.00 90.37           H  
ATOM   3197 HD23 LEU A 210     -17.298 -22.934  18.381  1.00 90.37           H  
ATOM   3198  N   PHE A 211     -12.023 -23.280  18.385  1.00 89.68           N  
ATOM   3199  H   PHE A 211     -12.034 -24.253  18.655  1.00 89.68           H  
ATOM   3200  CA  PHE A 211     -10.731 -22.625  18.257  1.00 89.68           C  
ATOM   3201  HA  PHE A 211     -10.746 -21.725  18.872  1.00 89.68           H  
ATOM   3202  C   PHE A 211     -10.465 -22.147  16.833  1.00 89.68           C  
ATOM   3203  CB  PHE A 211      -9.630 -23.574  18.749  1.00 89.68           C  
ATOM   3204  HB2 PHE A 211      -8.664 -23.120  18.528  1.00 89.68           H  
ATOM   3205  HB3 PHE A 211      -9.682 -24.496  18.170  1.00 89.68           H  
ATOM   3206  O   PHE A 211     -10.071 -20.999  16.646  1.00 89.68           O  
ATOM   3207  CG  PHE A 211      -9.646 -23.932  20.231  1.00 89.68           C  
ATOM   3208  CD1 PHE A 211     -10.329 -23.155  21.194  1.00 89.68           C  
ATOM   3209  HD1 PHE A 211     -10.921 -22.299  20.906  1.00 89.68           H  
ATOM   3210  CD2 PHE A 211      -8.923 -25.060  20.655  1.00 89.68           C  
ATOM   3211  HD2 PHE A 211      -8.422 -25.682  19.927  1.00 89.68           H  
ATOM   3212  CE1 PHE A 211     -10.228 -23.466  22.558  1.00 89.68           C  
ATOM   3213  HE1 PHE A 211     -10.710 -22.840  23.295  1.00 89.68           H  
ATOM   3214  CE2 PHE A 211      -8.820 -25.370  22.020  1.00 89.68           C  
ATOM   3215  HE2 PHE A 211      -8.228 -26.215  22.338  1.00 89.68           H  
ATOM   3216  CZ  PHE A 211      -9.480 -24.578  22.970  1.00 89.68           C  
ATOM   3217  HZ  PHE A 211      -9.414 -24.833  24.017  1.00 89.68           H  
ATOM   3218  N   GLY A 212     -10.759 -22.974  15.826  1.00 90.82           N  
ATOM   3219  H   GLY A 212     -11.045 -23.918  16.042  1.00 90.82           H  
ATOM   3220  CA  GLY A 212     -10.683 -22.569  14.424  1.00 90.82           C  
ATOM   3221  HA2 GLY A 212     -10.946 -23.417  13.792  1.00 90.82           H  
ATOM   3222  HA3 GLY A 212      -9.666 -22.252  14.190  1.00 90.82           H  
ATOM   3223  C   GLY A 212     -11.639 -21.427  14.090  1.00 90.82           C  
ATOM   3224  O   GLY A 212     -11.253 -20.491  13.392  1.00 90.82           O  
ATOM   3225  N   MET A 213     -12.860 -21.459  14.633  1.00 91.36           N  
ATOM   3226  H   MET A 213     -13.109 -22.253  15.205  1.00 91.36           H  
ATOM   3227  CA  MET A 213     -13.838 -20.378  14.468  1.00 91.36           C  
ATOM   3228  HA  MET A 213     -13.981 -20.190  13.404  1.00 91.36           H  
ATOM   3229  C   MET A 213     -13.350 -19.065  15.089  1.00 91.36           C  
ATOM   3230  CB  MET A 213     -15.177 -20.816  15.077  1.00 91.36           C  
ATOM   3231  HB2 MET A 213     -15.468 -21.782  14.665  1.00 91.36           H  
ATOM   3232  HB3 MET A 213     -15.058 -20.931  16.154  1.00 91.36           H  
ATOM   3233  O   MET A 213     -13.357 -18.034  14.421  1.00 91.36           O  
ATOM   3234  CG  MET A 213     -16.299 -19.812  14.794  1.00 91.36           C  
ATOM   3235  HG2 MET A 213     -16.013 -18.828  15.166  1.00 91.36           H  
ATOM   3236  HG3 MET A 213     -16.432 -19.740  13.715  1.00 91.36           H  
ATOM   3237  SD  MET A 213     -17.890 -20.263  15.538  1.00 91.36           S  
ATOM   3238  CE  MET A 213     -17.519 -20.012  17.296  1.00 91.36           C  
ATOM   3239  HE1 MET A 213     -17.203 -18.981  17.458  1.00 91.36           H  
ATOM   3240  HE2 MET A 213     -16.726 -20.688  17.614  1.00 91.36           H  
ATOM   3241  HE3 MET A 213     -18.415 -20.210  17.885  1.00 91.36           H  
ATOM   3242  N   ILE A 214     -12.884 -19.099  16.341  1.00 90.38           N  
ATOM   3243  H   ILE A 214     -12.902 -19.980  16.836  1.00 90.38           H  
ATOM   3244  CA  ILE A 214     -12.372 -17.918  17.049  1.00 90.38           C  
ATOM   3245  HA  ILE A 214     -13.125 -17.131  17.010  1.00 90.38           H  
ATOM   3246  C   ILE A 214     -11.128 -17.371  16.346  1.00 90.38           C  
ATOM   3247  CB  ILE A 214     -12.104 -18.254  18.532  1.00 90.38           C  
ATOM   3248  HB  ILE A 214     -11.499 -19.160  18.575  1.00 90.38           H  
ATOM   3249  O   ILE A 214     -11.058 -16.173  16.100  1.00 90.38           O  
ATOM   3250  CG1 ILE A 214     -13.446 -18.508  19.256  1.00 90.38           C  
ATOM   3251 HG12 ILE A 214     -13.965 -17.561  19.403  1.00 90.38           H  
ATOM   3252 HG13 ILE A 214     -14.091 -19.138  18.644  1.00 90.38           H  
ATOM   3253  CG2 ILE A 214     -11.335 -17.124  19.247  1.00 90.38           C  
ATOM   3254 HG21 ILE A 214     -11.170 -17.375  20.295  1.00 90.38           H  
ATOM   3255 HG22 ILE A 214     -10.351 -16.982  18.799  1.00 90.38           H  
ATOM   3256 HG23 ILE A 214     -11.891 -16.188  19.184  1.00 90.38           H  
ATOM   3257  CD1 ILE A 214     -13.277 -19.203  20.608  1.00 90.38           C  
ATOM   3258 HD11 ILE A 214     -12.766 -18.546  21.314  1.00 90.38           H  
ATOM   3259 HD12 ILE A 214     -12.707 -20.124  20.488  1.00 90.38           H  
ATOM   3260 HD13 ILE A 214     -14.264 -19.448  21.001  1.00 90.38           H  
ATOM   3261  N   ALA A 215     -10.184 -18.230  15.956  1.00 90.13           N  
ATOM   3262  H   ALA A 215     -10.283 -19.207  16.191  1.00 90.13           H  
ATOM   3263  CA  ALA A 215      -8.984 -17.823  15.229  1.00 90.13           C  
ATOM   3264  HA  ALA A 215      -8.441 -17.093  15.829  1.00 90.13           H  
ATOM   3265  C   ALA A 215      -9.323 -17.158  13.885  1.00 90.13           C  
ATOM   3266  CB  ALA A 215      -8.099 -19.060  15.040  1.00 90.13           C  
ATOM   3267  HB1 ALA A 215      -7.800 -19.453  16.012  1.00 90.13           H  
ATOM   3268  HB2 ALA A 215      -7.203 -18.796  14.477  1.00 90.13           H  
ATOM   3269  HB3 ALA A 215      -8.643 -19.830  14.493  1.00 90.13           H  
ATOM   3270  O   ALA A 215      -8.752 -16.119  13.549  1.00 90.13           O  
ATOM   3271  N   GLY A 216     -10.287 -17.708  13.143  1.00 90.67           N  
ATOM   3272  H   GLY A 216     -10.720 -18.562  13.468  1.00 90.67           H  
ATOM   3273  CA  GLY A 216     -10.775 -17.109  11.902  1.00 90.67           C  
ATOM   3274  HA2 GLY A 216     -11.527 -17.767  11.466  1.00 90.67           H  
ATOM   3275  HA3 GLY A 216      -9.951 -16.998  11.198  1.00 90.67           H  
ATOM   3276  C   GLY A 216     -11.413 -15.739  12.139  1.00 90.67           C  
ATOM   3277  O   GLY A 216     -11.086 -14.784  11.438  1.00 90.67           O  
ATOM   3278  N   LEU A 217     -12.281 -15.626  13.150  1.00 91.69           N  
ATOM   3279  H   LEU A 217     -12.499 -16.452  13.689  1.00 91.69           H  
ATOM   3280  CA  LEU A 217     -12.965 -14.377  13.496  1.00 91.69           C  
ATOM   3281  HA  LEU A 217     -13.456 -13.985  12.605  1.00 91.69           H  
ATOM   3282  C   LEU A 217     -11.985 -13.296  13.959  1.00 91.69           C  
ATOM   3283  CB  LEU A 217     -14.018 -14.641  14.589  1.00 91.69           C  
ATOM   3284  HB2 LEU A 217     -13.557 -15.235  15.378  1.00 91.69           H  
ATOM   3285  HB3 LEU A 217     -14.316 -13.690  15.029  1.00 91.69           H  
ATOM   3286  O   LEU A 217     -12.065 -12.168  13.489  1.00 91.69           O  
ATOM   3287  CG  LEU A 217     -15.292 -15.351  14.098  1.00 91.69           C  
ATOM   3288  HG  LEU A 217     -15.029 -16.227  13.506  1.00 91.69           H  
ATOM   3289  CD1 LEU A 217     -16.119 -15.801  15.304  1.00 91.69           C  
ATOM   3290 HD11 LEU A 217     -16.400 -14.937  15.906  1.00 91.69           H  
ATOM   3291 HD12 LEU A 217     -17.019 -16.313  14.961  1.00 91.69           H  
ATOM   3292 HD13 LEU A 217     -15.532 -16.491  15.910  1.00 91.69           H  
ATOM   3293  CD2 LEU A 217     -16.163 -14.422  13.249  1.00 91.69           C  
ATOM   3294 HD21 LEU A 217     -17.074 -14.939  12.951  1.00 91.69           H  
ATOM   3295 HD22 LEU A 217     -15.630 -14.114  12.349  1.00 91.69           H  
ATOM   3296 HD23 LEU A 217     -16.422 -13.533  13.825  1.00 91.69           H  
ATOM   3297  N   VAL A 218     -11.050 -13.619  14.854  1.00 90.54           N  
ATOM   3298  H   VAL A 218     -11.029 -14.564  15.210  1.00 90.54           H  
ATOM   3299  CA  VAL A 218     -10.074 -12.649  15.377  1.00 90.54           C  
ATOM   3300  HA  VAL A 218     -10.606 -11.765  15.729  1.00 90.54           H  
ATOM   3301  C   VAL A 218      -9.133 -12.177  14.269  1.00 90.54           C  
ATOM   3302  CB  VAL A 218      -9.302 -13.240  16.571  1.00 90.54           C  
ATOM   3303  HB  VAL A 218      -8.876 -14.197  16.268  1.00 90.54           H  
ATOM   3304  O   VAL A 218      -8.930 -10.973  14.132  1.00 90.54           O  
ATOM   3305  CG1 VAL A 218      -8.176 -12.320  17.057  1.00 90.54           C  
ATOM   3306 HG11 VAL A 218      -7.420 -12.195  16.282  1.00 90.54           H  
ATOM   3307 HG12 VAL A 218      -7.691 -12.765  17.926  1.00 90.54           H  
ATOM   3308 HG13 VAL A 218      -8.574 -11.341  17.325  1.00 90.54           H  
ATOM   3309  CG2 VAL A 218     -10.228 -13.466  17.776  1.00 90.54           C  
ATOM   3310 HG21 VAL A 218      -9.676 -13.967  18.571  1.00 90.54           H  
ATOM   3311 HG22 VAL A 218     -11.079 -14.090  17.501  1.00 90.54           H  
ATOM   3312 HG23 VAL A 218     -10.602 -12.512  18.145  1.00 90.54           H  
ATOM   3313  N   GLY A 219      -8.631 -13.092  13.432  1.00 90.72           N  
ATOM   3314  H   GLY A 219      -8.841 -14.067  13.591  1.00 90.72           H  
ATOM   3315  CA  GLY A 219      -7.755 -12.743  12.308  1.00 90.72           C  
ATOM   3316  HA2 GLY A 219      -6.887 -12.198  12.680  1.00 90.72           H  
ATOM   3317  HA3 GLY A 219      -7.412 -13.653  11.816  1.00 90.72           H  
ATOM   3318  C   GLY A 219      -8.451 -11.867  11.272  1.00 90.72           C  
ATOM   3319  O   GLY A 219      -7.872 -10.891  10.796  1.00 90.72           O  
ATOM   3320  N   CYS A 220      -9.721 -12.158  10.972  1.00 90.87           N  
ATOM   3321  H   CYS A 220     -10.148 -12.978  11.379  1.00 90.87           H  
ATOM   3322  CA  CYS A 220     -10.522 -11.311  10.094  1.00 90.87           C  
ATOM   3323  HA  CYS A 220      -9.962 -11.123   9.178  1.00 90.87           H  
ATOM   3324  C   CYS A 220     -10.792  -9.939  10.712  1.00 90.87           C  
ATOM   3325  CB  CYS A 220     -11.832 -12.011   9.726  1.00 90.87           C  
ATOM   3326  HB2 CYS A 220     -12.353 -12.331  10.629  1.00 90.87           H  
ATOM   3327  HB3 CYS A 220     -12.464 -11.299   9.195  1.00 90.87           H  
ATOM   3328  O   CYS A 220     -10.555  -8.920  10.071  1.00 90.87           O  
ATOM   3329  SG  CYS A 220     -11.514 -13.440   8.651  1.00 90.87           S  
ATOM   3330  HG  CYS A 220     -11.019 -14.210   9.624  1.00 90.87           H  
ATOM   3331  N   TYR A 221     -11.243  -9.902  11.966  1.00 90.14           N  
ATOM   3332  H   TYR A 221     -11.399 -10.770  12.458  1.00 90.14           H  
ATOM   3333  CA  TYR A 221     -11.592  -8.655  12.636  1.00 90.14           C  
ATOM   3334  HA  TYR A 221     -12.349  -8.137  12.048  1.00 90.14           H  
ATOM   3335  C   TYR A 221     -10.397  -7.717  12.755  1.00 90.14           C  
ATOM   3336  CB  TYR A 221     -12.146  -8.962  14.028  1.00 90.14           C  
ATOM   3337  HB2 TYR A 221     -13.039  -9.581  13.944  1.00 90.14           H  
ATOM   3338  HB3 TYR A 221     -11.406  -9.523  14.597  1.00 90.14           H  
ATOM   3339  O   TYR A 221     -10.496  -6.528  12.445  1.00 90.14           O  
ATOM   3340  CG  TYR A 221     -12.509  -7.702  14.774  1.00 90.14           C  
ATOM   3341  CD1 TYR A 221     -11.740  -7.289  15.876  1.00 90.14           C  
ATOM   3342  HD1 TYR A 221     -10.923  -7.897  16.235  1.00 90.14           H  
ATOM   3343  CD2 TYR A 221     -13.561  -6.900  14.296  1.00 90.14           C  
ATOM   3344  HD2 TYR A 221     -14.129  -7.210  13.432  1.00 90.14           H  
ATOM   3345  CE1 TYR A 221     -12.017  -6.055  16.485  1.00 90.14           C  
ATOM   3346  HE1 TYR A 221     -11.418  -5.717  17.318  1.00 90.14           H  
ATOM   3347  CE2 TYR A 221     -13.820  -5.655  14.887  1.00 90.14           C  
ATOM   3348  HE2 TYR A 221     -14.585  -5.013  14.475  1.00 90.14           H  
ATOM   3349  OH  TYR A 221     -13.232  -3.988  16.488  1.00 90.14           O  
ATOM   3350  HH  TYR A 221     -13.839  -3.463  15.961  1.00 90.14           H  
ATOM   3351  CZ  TYR A 221     -13.037  -5.226  15.977  1.00 90.14           C  
ATOM   3352  N   ARG A 222      -9.248  -8.244  13.181  1.00 89.81           N  
ATOM   3353  H   ARG A 222      -9.208  -9.227  13.412  1.00 89.81           H  
ATOM   3354  CA  ARG A 222      -8.061  -7.420  13.364  1.00 89.81           C  
ATOM   3355  HA  ARG A 222      -8.394  -6.506  13.856  1.00 89.81           H  
ATOM   3356  C   ARG A 222      -7.463  -6.971  12.032  1.00 89.81           C  
ATOM   3357  CB  ARG A 222      -7.067  -8.148  14.271  1.00 89.81           C  
ATOM   3358  HB2 ARG A 222      -7.586  -8.557  15.138  1.00 89.81           H  
ATOM   3359  HB3 ARG A 222      -6.643  -8.976  13.703  1.00 89.81           H  
ATOM   3360  O   ARG A 222      -7.054  -5.818  11.939  1.00 89.81           O  
ATOM   3361  CG  ARG A 222      -5.948  -7.222  14.762  1.00 89.81           C  
ATOM   3362  HG2 ARG A 222      -5.215  -7.812  15.313  1.00 89.81           H  
ATOM   3363  HG3 ARG A 222      -5.454  -6.779  13.897  1.00 89.81           H  
ATOM   3364  CD  ARG A 222      -6.460  -6.111  15.687  1.00 89.81           C  
ATOM   3365  HD2 ARG A 222      -6.636  -6.538  16.674  1.00 89.81           H  
ATOM   3366  HD3 ARG A 222      -7.409  -5.700  15.340  1.00 89.81           H  
ATOM   3367  NE  ARG A 222      -5.490  -5.021  15.804  1.00 89.81           N  
ATOM   3368  HE  ARG A 222      -4.790  -5.100  16.528  1.00 89.81           H  
ATOM   3369  NH1 ARG A 222      -6.412  -3.498  14.353  1.00 89.81           N  
ATOM   3370 HH11 ARG A 222      -6.490  -2.569  13.965  1.00 89.81           H  
ATOM   3371 HH12 ARG A 222      -7.102  -4.172  14.054  1.00 89.81           H  
ATOM   3372  NH2 ARG A 222      -4.606  -2.974  15.587  1.00 89.81           N  
ATOM   3373 HH21 ARG A 222      -4.573  -2.045  15.193  1.00 89.81           H  
ATOM   3374 HH22 ARG A 222      -4.037  -3.249  16.374  1.00 89.81           H  
ATOM   3375  CZ  ARG A 222      -5.510  -3.836  15.231  1.00 89.81           C  
ATOM   3376  N   GLY A 223      -7.510  -7.820  11.002  1.00 90.32           N  
ATOM   3377  H   GLY A 223      -7.834  -8.762  11.173  1.00 90.32           H  
ATOM   3378  CA  GLY A 223      -7.105  -7.476   9.637  1.00 90.32           C  
ATOM   3379  HA2 GLY A 223      -7.166  -8.377   9.027  1.00 90.32           H  
ATOM   3380  HA3 GLY A 223      -6.070  -7.134   9.636  1.00 90.32           H  
ATOM   3381  C   GLY A 223      -7.981  -6.400   8.980  1.00 90.32           C  
ATOM   3382  O   GLY A 223      -7.472  -5.549   8.259  1.00 90.32           O  
ATOM   3383  N   LEU A 224      -9.284  -6.374   9.269  1.00 88.72           N  
ATOM   3384  H   LEU A 224      -9.678  -7.131   9.810  1.00 88.72           H  
ATOM   3385  CA  LEU A 224     -10.197  -5.333   8.770  1.00 88.72           C  
ATOM   3386  HA  LEU A 224      -9.920  -5.065   7.751  1.00 88.72           H  
ATOM   3387  C   LEU A 224     -10.134  -4.021   9.568  1.00 88.72           C  
ATOM   3388  CB  LEU A 224     -11.631  -5.885   8.756  1.00 88.72           C  
ATOM   3389  HB2 LEU A 224     -11.873  -6.248   9.754  1.00 88.72           H  
ATOM   3390  HB3 LEU A 224     -12.313  -5.066   8.526  1.00 88.72           H  
ATOM   3391  O   LEU A 224     -10.667  -3.010   9.132  1.00 88.72           O  
ATOM   3392  CG  LEU A 224     -11.876  -7.008   7.733  1.00 88.72           C  
ATOM   3393  HG  LEU A 224     -11.188  -7.835   7.905  1.00 88.72           H  
ATOM   3394  CD1 LEU A 224     -13.305  -7.517   7.908  1.00 88.72           C  
ATOM   3395 HD11 LEU A 224     -13.414  -7.981   8.888  1.00 88.72           H  
ATOM   3396 HD12 LEU A 224     -14.009  -6.691   7.812  1.00 88.72           H  
ATOM   3397 HD13 LEU A 224     -13.520  -8.247   7.128  1.00 88.72           H  
ATOM   3398  CD2 LEU A 224     -11.709  -6.557   6.283  1.00 88.72           C  
ATOM   3399 HD21 LEU A 224     -10.684  -6.238   6.097  1.00 88.72           H  
ATOM   3400 HD22 LEU A 224     -12.384  -5.725   6.079  1.00 88.72           H  
ATOM   3401 HD23 LEU A 224     -11.942  -7.378   5.604  1.00 88.72           H  
ATOM   3402  N   THR A 225      -9.495  -4.018  10.740  1.00 88.64           N  
ATOM   3403  H   THR A 225      -9.066  -4.881  11.044  1.00 88.64           H  
ATOM   3404  CA  THR A 225      -9.400  -2.843  11.631  1.00 88.64           C  
ATOM   3405  HA  THR A 225      -9.987  -2.030  11.203  1.00 88.64           H  
ATOM   3406  C   THR A 225      -7.978  -2.290  11.730  1.00 88.64           C  
ATOM   3407  CB  THR A 225      -9.994  -3.136  13.017  1.00 88.64           C  
ATOM   3408  HB  THR A 225      -9.818  -2.286  13.677  1.00 88.64           H  
ATOM   3409  O   THR A 225      -7.625  -1.612  12.702  1.00 88.64           O  
ATOM   3410  CG2 THR A 225     -11.502  -3.376  12.954  1.00 88.64           C  
ATOM   3411 HG21 THR A 225     -11.732  -4.230  12.317  1.00 88.64           H  
ATOM   3412 HG22 THR A 225     -11.878  -3.557  13.960  1.00 88.64           H  
ATOM   3413 HG23 THR A 225     -11.991  -2.492  12.545  1.00 88.64           H  
ATOM   3414  OG1 THR A 225      -9.406  -4.287  13.582  1.00 88.64           O  
ATOM   3415  HG1 THR A 225      -9.863  -5.025  13.171  1.00 88.64           H  
ATOM   3416  N   VAL A 226      -7.115  -2.610  10.762  1.00 88.14           N  
ATOM   3417  H   VAL A 226      -7.456  -3.133   9.968  1.00 88.14           H  
ATOM   3418  CA  VAL A 226      -5.726  -2.139  10.752  1.00 88.14           C  
ATOM   3419  HA  VAL A 226      -5.295  -2.356  11.729  1.00 88.14           H  
ATOM   3420  C   VAL A 226      -5.673  -0.629  10.553  1.00 88.14           C  
ATOM   3421  CB  VAL A 226      -4.870  -2.874   9.706  1.00 88.14           C  
ATOM   3422  HB  VAL A 226      -5.300  -2.765   8.710  1.00 88.14           H  
ATOM   3423  O   VAL A 226      -6.295  -0.084   9.650  1.00 88.14           O  
ATOM   3424  CG1 VAL A 226      -3.433  -2.342   9.694  1.00 88.14           C  
ATOM   3425 HG11 VAL A 226      -3.015  -2.387  10.699  1.00 88.14           H  
ATOM   3426 HG12 VAL A 226      -3.410  -1.315   9.330  1.00 88.14           H  
ATOM   3427 HG13 VAL A 226      -2.824  -2.942   9.017  1.00 88.14           H  
ATOM   3428  CG2 VAL A 226      -4.806  -4.356  10.077  1.00 88.14           C  
ATOM   3429 HG21 VAL A 226      -4.669  -4.458  11.154  1.00 88.14           H  
ATOM   3430 HG22 VAL A 226      -5.753  -4.831   9.820  1.00 88.14           H  
ATOM   3431 HG23 VAL A 226      -3.995  -4.860   9.552  1.00 88.14           H  
ATOM   3432  N   ALA A 227      -4.881   0.034  11.394  1.00 85.85           N  
ATOM   3433  H   ALA A 227      -4.353  -0.493  12.075  1.00 85.85           H  
ATOM   3434  CA  ALA A 227      -4.562   1.452  11.294  1.00 85.85           C  
ATOM   3435  HA  ALA A 227      -4.794   1.806  10.290  1.00 85.85           H  
ATOM   3436  C   ALA A 227      -3.060   1.652  11.543  1.00 85.85           C  
ATOM   3437  CB  ALA A 227      -5.425   2.228  12.297  1.00 85.85           C  
ATOM   3438  HB1 ALA A 227      -5.218   3.295  12.215  1.00 85.85           H  
ATOM   3439  HB2 ALA A 227      -5.209   1.895  13.313  1.00 85.85           H  
ATOM   3440  HB3 ALA A 227      -6.479   2.057  12.078  1.00 85.85           H  
ATOM   3441  O   ALA A 227      -2.451   0.877  12.282  1.00 85.85           O  
ATOM   3442  N   GLY A 228      -2.469   2.696  10.951  1.00 83.32           N  
ATOM   3443  H   GLY A 228      -3.041   3.314  10.393  1.00 83.32           H  
ATOM   3444  CA  GLY A 228      -1.048   3.032  11.130  1.00 83.32           C  
ATOM   3445  HA2 GLY A 228      -0.694   2.651  12.088  1.00 83.32           H  
ATOM   3446  HA3 GLY A 228      -0.952   4.117  11.152  1.00 83.32           H  
ATOM   3447  C   GLY A 228      -0.102   2.512  10.038  1.00 83.32           C  
ATOM   3448  O   GLY A 228       1.071   2.265  10.316  1.00 83.32           O  
ATOM   3449  N   GLY A 229      -0.590   2.328   8.807  1.00 82.40           N  
ATOM   3450  H   GLY A 229      -1.571   2.499   8.643  1.00 82.40           H  
ATOM   3451  CA  GLY A 229       0.242   1.967   7.652  1.00 82.40           C  
ATOM   3452  HA2 GLY A 229       1.028   2.714   7.540  1.00 82.40           H  
ATOM   3453  HA3 GLY A 229      -0.365   1.986   6.747  1.00 82.40           H  
ATOM   3454  C   GLY A 229       0.896   0.585   7.762  1.00 82.40           C  
ATOM   3455  O   GLY A 229       0.358  -0.320   8.403  1.00 82.40           O  
ATOM   3456  N   SER A 230       2.072   0.425   7.150  1.00 85.17           N  
ATOM   3457  H   SER A 230       2.487   1.210   6.668  1.00 85.17           H  
ATOM   3458  CA  SER A 230       2.850  -0.825   7.140  1.00 85.17           C  
ATOM   3459  HA  SER A 230       2.266  -1.592   6.632  1.00 85.17           H  
ATOM   3460  C   SER A 230       3.163  -1.345   8.548  1.00 85.17           C  
ATOM   3461  CB  SER A 230       4.149  -0.596   6.357  1.00 85.17           C  
ATOM   3462  HB2 SER A 230       4.772  -1.490   6.406  1.00 85.17           H  
ATOM   3463  HB3 SER A 230       3.910  -0.387   5.315  1.00 85.17           H  
ATOM   3464  O   SER A 230       2.963  -2.530   8.835  1.00 85.17           O  
ATOM   3465  OG  SER A 230       4.839   0.510   6.908  1.00 85.17           O  
ATOM   3466  HG  SER A 230       5.226   1.013   6.188  1.00 85.17           H  
ATOM   3467  N   LYS A 231       3.538  -0.444   9.467  1.00 85.98           N  
ATOM   3468  H   LYS A 231       3.762   0.480   9.127  1.00 85.98           H  
ATOM   3469  CA  LYS A 231       3.706  -0.763  10.893  1.00 85.98           C  
ATOM   3470  HA  LYS A 231       4.424  -1.579  10.974  1.00 85.98           H  
ATOM   3471  C   LYS A 231       2.411  -1.281  11.520  1.00 85.98           C  
ATOM   3472  CB  LYS A 231       4.281   0.446  11.651  1.00 85.98           C  
ATOM   3473  HB2 LYS A 231       5.234   0.716  11.196  1.00 85.98           H  
ATOM   3474  HB3 LYS A 231       3.601   1.296  11.590  1.00 85.98           H  
ATOM   3475  O   LYS A 231       2.434  -2.268  12.253  1.00 85.98           O  
ATOM   3476  CG  LYS A 231       4.509   0.061  13.122  1.00 85.98           C  
ATOM   3477  HG2 LYS A 231       4.948  -0.937  13.146  1.00 85.98           H  
ATOM   3478  HG3 LYS A 231       3.550   0.023  13.638  1.00 85.98           H  
ATOM   3479  CD  LYS A 231       5.447   0.999  13.889  1.00 85.98           C  
ATOM   3480  HD2 LYS A 231       6.394   1.048  13.351  1.00 85.98           H  
ATOM   3481  HD3 LYS A 231       5.007   1.991  13.986  1.00 85.98           H  
ATOM   3482  CE  LYS A 231       5.671   0.354  15.265  1.00 85.98           C  
ATOM   3483  HE2 LYS A 231       5.771  -0.720  15.112  1.00 85.98           H  
ATOM   3484  HE3 LYS A 231       4.792   0.502  15.892  1.00 85.98           H  
ATOM   3485  NZ  LYS A 231       6.903   0.810  15.946  1.00 85.98           N  
ATOM   3486  HZ1 LYS A 231       7.184   0.106  16.613  1.00 85.98           H  
ATOM   3487  HZ2 LYS A 231       7.682   0.798  15.303  1.00 85.98           H  
ATOM   3488  HZ3 LYS A 231       6.801   1.707  16.399  1.00 85.98           H  
ATOM   3489  N   GLY A 232       1.280  -0.663  11.183  1.00 87.34           N  
ATOM   3490  H   GLY A 232       1.344   0.128  10.558  1.00 87.34           H  
ATOM   3491  CA  GLY A 232      -0.049  -1.095  11.608  1.00 87.34           C  
ATOM   3492  HA2 GLY A 232      -0.782  -0.477  11.089  1.00 87.34           H  
ATOM   3493  HA3 GLY A 232      -0.159  -0.952  12.683  1.00 87.34           H  
ATOM   3494  C   GLY A 232      -0.358  -2.552  11.261  1.00 87.34           C  
ATOM   3495  O   GLY A 232      -0.907  -3.265  12.100  1.00 87.34           O  
ATOM   3496  N   VAL A 233       0.039  -3.023  10.069  1.00 89.27           N  
ATOM   3497  H   VAL A 233       0.476  -2.378   9.427  1.00 89.27           H  
ATOM   3498  CA  VAL A 233      -0.144  -4.429   9.652  1.00 89.27           C  
ATOM   3499  HA  VAL A 233      -1.198  -4.684   9.763  1.00 89.27           H  
ATOM   3500  C   VAL A 233       0.655  -5.371  10.558  1.00 89.27           C  
ATOM   3501  CB  VAL A 233       0.255  -4.666   8.177  1.00 89.27           C  
ATOM   3502  HB  VAL A 233       1.337  -4.574   8.077  1.00 89.27           H  
ATOM   3503  O   VAL A 233       0.116  -6.368  11.040  1.00 89.27           O  
ATOM   3504  CG1 VAL A 233      -0.157  -6.069   7.711  1.00 89.27           C  
ATOM   3505 HG11 VAL A 233      -1.241  -6.175   7.749  1.00 89.27           H  
ATOM   3506 HG12 VAL A 233       0.181  -6.234   6.688  1.00 89.27           H  
ATOM   3507 HG13 VAL A 233       0.293  -6.830   8.347  1.00 89.27           H  
ATOM   3508  CG2 VAL A 233      -0.402  -3.674   7.212  1.00 89.27           C  
ATOM   3509 HG21 VAL A 233      -1.487  -3.706   7.311  1.00 89.27           H  
ATOM   3510 HG22 VAL A 233      -0.134  -3.920   6.185  1.00 89.27           H  
ATOM   3511 HG23 VAL A 233      -0.042  -2.666   7.417  1.00 89.27           H  
ATOM   3512  N   GLY A 234       1.915  -5.031  10.849  1.00 87.90           N  
ATOM   3513  H   GLY A 234       2.287  -4.185  10.440  1.00 87.90           H  
ATOM   3514  CA  GLY A 234       2.762  -5.790  11.774  1.00 87.90           C  
ATOM   3515  HA2 GLY A 234       2.907  -6.803  11.399  1.00 87.90           H  
ATOM   3516  HA3 GLY A 234       3.732  -5.297  11.843  1.00 87.90           H  
ATOM   3517  C   GLY A 234       2.184  -5.865  13.189  1.00 87.90           C  
ATOM   3518  O   GLY A 234       2.065  -6.952  13.760  1.00 87.90           O  
ATOM   3519  N   THR A 235       1.759  -4.724  13.741  1.00 88.46           N  
ATOM   3520  H   THR A 235       1.918  -3.860  13.243  1.00 88.46           H  
ATOM   3521  CA  THR A 235       1.129  -4.657  15.069  1.00 88.46           C  
ATOM   3522  HA  THR A 235       1.803  -5.109  15.797  1.00 88.46           H  
ATOM   3523  C   THR A 235      -0.179  -5.447  15.116  1.00 88.46           C  
ATOM   3524  CB  THR A 235       0.879  -3.200  15.488  1.00 88.46           C  
ATOM   3525  HB  THR A 235       0.204  -2.725  14.776  1.00 88.46           H  
ATOM   3526  O   THR A 235      -0.407  -6.185  16.071  1.00 88.46           O  
ATOM   3527  CG2 THR A 235       0.291  -3.077  16.894  1.00 88.46           C  
ATOM   3528 HG21 THR A 235       0.248  -2.026  17.182  1.00 88.46           H  
ATOM   3529 HG22 THR A 235       0.902  -3.623  17.611  1.00 88.46           H  
ATOM   3530 HG23 THR A 235      -0.724  -3.475  16.913  1.00 88.46           H  
ATOM   3531  OG1 THR A 235       2.094  -2.485  15.510  1.00 88.46           O  
ATOM   3532  HG1 THR A 235       2.719  -2.980  16.045  1.00 88.46           H  
ATOM   3533  N   ALA A 236      -1.010  -5.356  14.077  1.00 89.24           N  
ATOM   3534  H   ALA A 236      -0.776  -4.731  13.320  1.00 89.24           H  
ATOM   3535  CA  ALA A 236      -2.262  -6.097  13.976  1.00 89.24           C  
ATOM   3536  HA  ALA A 236      -2.882  -5.868  14.843  1.00 89.24           H  
ATOM   3537  C   ALA A 236      -2.050  -7.616  13.940  1.00 89.24           C  
ATOM   3538  CB  ALA A 236      -2.977  -5.612  12.720  1.00 89.24           C  
ATOM   3539  HB1 ALA A 236      -3.888  -6.186  12.553  1.00 89.24           H  
ATOM   3540  HB2 ALA A 236      -3.224  -4.557  12.840  1.00 89.24           H  
ATOM   3541  HB3 ALA A 236      -2.334  -5.732  11.847  1.00 89.24           H  
ATOM   3542  O   ALA A 236      -2.784  -8.352  14.600  1.00 89.24           O  
ATOM   3543  N   VAL A 237      -1.030  -8.095  13.225  1.00 88.95           N  
ATOM   3544  H   VAL A 237      -0.488  -7.451  12.668  1.00 88.95           H  
ATOM   3545  CA  VAL A 237      -0.684  -9.524  13.187  1.00 88.95           C  
ATOM   3546  HA  VAL A 237      -1.576 -10.093  12.926  1.00 88.95           H  
ATOM   3547  C   VAL A 237      -0.241 -10.026  14.557  1.00 88.95           C  
ATOM   3548  CB  VAL A 237       0.384  -9.784  12.112  1.00 88.95           C  
ATOM   3549  HB  VAL A 237       1.167  -9.028  12.169  1.00 88.95           H  
ATOM   3550  O   VAL A 237      -0.691 -11.086  14.994  1.00 88.95           O  
ATOM   3551  CG1 VAL A 237       1.033 -11.166  12.234  1.00 88.95           C  
ATOM   3552 HG11 VAL A 237       1.674 -11.206  13.114  1.00 88.95           H  
ATOM   3553 HG12 VAL A 237       0.250 -11.920  12.323  1.00 88.95           H  
ATOM   3554 HG13 VAL A 237       1.643 -11.370  11.354  1.00 88.95           H  
ATOM   3555  CG2 VAL A 237      -0.298  -9.704  10.744  1.00 88.95           C  
ATOM   3556 HG21 VAL A 237      -1.055 -10.484  10.654  1.00 88.95           H  
ATOM   3557 HG22 VAL A 237      -0.774  -8.733  10.606  1.00 88.95           H  
ATOM   3558 HG23 VAL A 237       0.443  -9.837   9.956  1.00 88.95           H  
ATOM   3559  N   ASN A 238       0.580  -9.252  15.266  1.00 85.22           N  
ATOM   3560  H   ASN A 238       0.924  -8.395  14.858  1.00 85.22           H  
ATOM   3561  CA  ASN A 238       1.017  -9.638  16.601  1.00 85.22           C  
ATOM   3562  HA  ASN A 238       1.330 -10.681  16.562  1.00 85.22           H  
ATOM   3563  C   ASN A 238      -0.167  -9.591  17.600  1.00 85.22           C  
ATOM   3564  CB  ASN A 238       2.268  -8.804  16.938  1.00 85.22           C  
ATOM   3565  HB2 ASN A 238       2.023  -7.743  16.986  1.00 85.22           H  
ATOM   3566  HB3 ASN A 238       2.984  -8.922  16.125  1.00 85.22           H  
ATOM   3567  O   ASN A 238      -0.414 -10.570  18.301  1.00 85.22           O  
ATOM   3568  CG  ASN A 238       2.983  -9.266  18.198  1.00 85.22           C  
ATOM   3569  ND2 ASN A 238       3.824  -8.444  18.782  1.00 85.22           N  
ATOM   3570 HD21 ASN A 238       4.272  -8.795  19.616  1.00 85.22           H  
ATOM   3571 HD22 ASN A 238       4.022  -7.537  18.384  1.00 85.22           H  
ATOM   3572  OD1 ASN A 238       2.849 -10.386  18.654  1.00 85.22           O  
ATOM   3573  N   GLU A 239      -1.006  -8.544  17.565  1.00 88.94           N  
ATOM   3574  H   GLU A 239      -0.783  -7.776  16.948  1.00 88.94           H  
ATOM   3575  CA  GLU A 239      -2.225  -8.431  18.388  1.00 88.94           C  
ATOM   3576  HA  GLU A 239      -1.953  -8.494  19.442  1.00 88.94           H  
ATOM   3577  C   GLU A 239      -3.220  -9.566  18.119  1.00 88.94           C  
ATOM   3578  CB  GLU A 239      -2.926  -7.083  18.134  1.00 88.94           C  
ATOM   3579  HB2 GLU A 239      -2.910  -6.866  17.066  1.00 88.94           H  
ATOM   3580  HB3 GLU A 239      -3.967  -7.158  18.448  1.00 88.94           H  
ATOM   3581  O   GLU A 239      -3.824 -10.089  19.055  1.00 88.94           O  
ATOM   3582  CG  GLU A 239      -2.283  -5.931  18.920  1.00 88.94           C  
ATOM   3583  HG2 GLU A 239      -2.446  -6.126  19.980  1.00 88.94           H  
ATOM   3584  HG3 GLU A 239      -1.212  -5.908  18.717  1.00 88.94           H  
ATOM   3585  CD  GLU A 239      -2.865  -4.551  18.610  1.00 88.94           C  
ATOM   3586  OE1 GLU A 239      -2.446  -3.571  19.259  1.00 88.94           O  
ATOM   3587  OE2 GLU A 239      -3.754  -4.441  17.742  1.00 88.94           O  
ATOM   3588  N   THR A 240      -3.361  -9.984  16.859  1.00 89.12           N  
ATOM   3589  H   THR A 240      -2.847  -9.493  16.141  1.00 89.12           H  
ATOM   3590  CA  THR A 240      -4.214 -11.112  16.458  1.00 89.12           C  
ATOM   3591  HA  THR A 240      -5.255 -10.882  16.686  1.00 89.12           H  
ATOM   3592  C   THR A 240      -3.836 -12.374  17.203  1.00 89.12           C  
ATOM   3593  CB  THR A 240      -4.088 -11.388  14.957  1.00 89.12           C  
ATOM   3594  HB  THR A 240      -3.039 -11.489  14.677  1.00 89.12           H  
ATOM   3595  O   THR A 240      -4.713 -13.053  17.740  1.00 89.12           O  
ATOM   3596  CG2 THR A 240      -4.831 -12.629  14.474  1.00 89.12           C  
ATOM   3597 HG21 THR A 240      -5.887 -12.565  14.736  1.00 89.12           H  
ATOM   3598 HG22 THR A 240      -4.400 -13.532  14.908  1.00 89.12           H  
ATOM   3599 HG23 THR A 240      -4.733 -12.705  13.391  1.00 89.12           H  
ATOM   3600  OG1 THR A 240      -4.641 -10.306  14.275  1.00 89.12           O  
ATOM   3601  HG1 THR A 240      -3.997  -9.594  14.286  1.00 89.12           H  
ATOM   3602  N   LEU A 241      -2.539 -12.683  17.271  1.00 85.33           N  
ATOM   3603  H   LEU A 241      -1.856 -12.069  16.851  1.00 85.33           H  
ATOM   3604  CA  LEU A 241      -2.087 -13.867  17.978  1.00 85.33           C  
ATOM   3605  HA  LEU A 241      -2.627 -14.723  17.575  1.00 85.33           H  
ATOM   3606  C   LEU A 241      -2.398 -13.775  19.470  1.00 85.33           C  
ATOM   3607  CB  LEU A 241      -0.593 -14.070  17.751  1.00 85.33           C  
ATOM   3608  HB2 LEU A 241      -0.403 -14.192  16.684  1.00 85.33           H  
ATOM   3609  HB3 LEU A 241      -0.053 -13.189  18.096  1.00 85.33           H  
ATOM   3610  O   LEU A 241      -2.890 -14.743  20.037  1.00 85.33           O  
ATOM   3611  CG  LEU A 241      -0.088 -15.305  18.518  1.00 85.33           C  
ATOM   3612  HG  LEU A 241      -0.215 -15.181  19.593  1.00 85.33           H  
ATOM   3613  CD1 LEU A 241      -0.761 -16.599  18.053  1.00 85.33           C  
ATOM   3614 HD11 LEU A 241      -0.213 -17.466  18.424  1.00 85.33           H  
ATOM   3615 HD12 LEU A 241      -0.798 -16.612  16.964  1.00 85.33           H  
ATOM   3616 HD13 LEU A 241      -1.781 -16.646  18.433  1.00 85.33           H  
ATOM   3617  CD2 LEU A 241       1.379 -15.441  18.237  1.00 85.33           C  
ATOM   3618 HD21 LEU A 241       1.454 -15.745  17.193  1.00 85.33           H  
ATOM   3619 HD22 LEU A 241       1.857 -14.467  18.340  1.00 85.33           H  
ATOM   3620 HD23 LEU A 241       1.832 -16.174  18.904  1.00 85.33           H  
ATOM   3621  N   VAL A 242      -2.149 -12.630  20.104  1.00 86.54           N  
ATOM   3622  H   VAL A 242      -1.729 -11.876  19.581  1.00 86.54           H  
ATOM   3623  CA  VAL A 242      -2.405 -12.450  21.544  1.00 86.54           C  
ATOM   3624  HA  VAL A 242      -1.846 -13.201  22.103  1.00 86.54           H  
ATOM   3625  C   VAL A 242      -3.877 -12.615  21.857  1.00 86.54           C  
ATOM   3626  CB  VAL A 242      -1.987 -11.058  22.029  1.00 86.54           C  
ATOM   3627  HB  VAL A 242      -2.658 -10.310  21.608  1.00 86.54           H  
ATOM   3628  O   VAL A 242      -4.238 -13.366  22.759  1.00 86.54           O  
ATOM   3629  CG1 VAL A 242      -2.059 -10.915  23.554  1.00 86.54           C  
ATOM   3630 HG11 VAL A 242      -3.083 -11.052  23.901  1.00 86.54           H  
ATOM   3631 HG12 VAL A 242      -1.418 -11.654  24.035  1.00 86.54           H  
ATOM   3632 HG13 VAL A 242      -1.734  -9.916  23.847  1.00 86.54           H  
ATOM   3633  CG2 VAL A 242      -0.595 -10.742  21.520  1.00 86.54           C  
ATOM   3634 HG21 VAL A 242      -0.727 -10.158  20.610  1.00 86.54           H  
ATOM   3635 HG22 VAL A 242      -0.033 -11.635  21.247  1.00 86.54           H  
ATOM   3636 HG23 VAL A 242      -0.046 -10.136  22.241  1.00 86.54           H  
ATOM   3637  N   LEU A 243      -4.731 -11.940  21.088  1.00 87.46           N  
ATOM   3638  H   LEU A 243      -4.355 -11.356  20.355  1.00 87.46           H  
ATOM   3639  CA  LEU A 243      -6.177 -12.008  21.246  1.00 87.46           C  
ATOM   3640  HA  LEU A 243      -6.439 -11.743  22.270  1.00 87.46           H  
ATOM   3641  C   LEU A 243      -6.678 -13.433  21.019  1.00 87.46           C  
ATOM   3642  CB  LEU A 243      -6.837 -11.026  20.268  1.00 87.46           C  
ATOM   3643  HB2 LEU A 243      -6.437 -11.213  19.271  1.00 87.46           H  
ATOM   3644  HB3 LEU A 243      -7.908 -11.225  20.240  1.00 87.46           H  
ATOM   3645  O   LEU A 243      -7.505 -13.907  21.797  1.00 87.46           O  
ATOM   3646  CG  LEU A 243      -6.626  -9.540  20.611  1.00 87.46           C  
ATOM   3647  HG  LEU A 243      -5.564  -9.322  20.715  1.00 87.46           H  
ATOM   3648  CD1 LEU A 243      -7.194  -8.685  19.477  1.00 87.46           C  
ATOM   3649 HD11 LEU A 243      -8.262  -8.870  19.360  1.00 87.46           H  
ATOM   3650 HD12 LEU A 243      -7.026  -7.631  19.694  1.00 87.46           H  
ATOM   3651 HD13 LEU A 243      -6.678  -8.930  18.548  1.00 87.46           H  
ATOM   3652  CD2 LEU A 243      -7.320  -9.142  21.916  1.00 87.46           C  
ATOM   3653 HD21 LEU A 243      -6.856  -9.653  22.759  1.00 87.46           H  
ATOM   3654 HD22 LEU A 243      -7.211  -8.069  22.072  1.00 87.46           H  
ATOM   3655 HD23 LEU A 243      -8.380  -9.394  21.871  1.00 87.46           H  
ATOM   3656  N   CYS A 244      -6.138 -14.140  20.019  1.00 87.67           N  
ATOM   3657  H   CYS A 244      -5.478 -13.690  19.402  1.00 87.67           H  
ATOM   3658  CA  CYS A 244      -6.415 -15.558  19.838  1.00 87.67           C  
ATOM   3659  HA  CYS A 244      -7.491 -15.698  19.734  1.00 87.67           H  
ATOM   3660  C   CYS A 244      -5.976 -16.350  21.067  1.00 87.67           C  
ATOM   3661  CB  CYS A 244      -5.725 -16.114  18.589  1.00 87.67           C  
ATOM   3662  HB2 CYS A 244      -5.809 -17.200  18.620  1.00 87.67           H  
ATOM   3663  HB3 CYS A 244      -4.671 -15.838  18.580  1.00 87.67           H  
ATOM   3664  O   CYS A 244      -6.801 -17.016  21.668  1.00 87.67           O  
ATOM   3665  SG  CYS A 244      -6.523 -15.536  17.074  1.00 87.67           S  
ATOM   3666  HG  CYS A 244      -6.024 -14.298  17.109  1.00 87.67           H  
ATOM   3667  N   VAL A 245      -4.715 -16.271  21.485  1.00 85.35           N  
ATOM   3668  H   VAL A 245      -4.083 -15.656  20.992  1.00 85.35           H  
ATOM   3669  CA  VAL A 245      -4.189 -17.047  22.616  1.00 85.35           C  
ATOM   3670  HA  VAL A 245      -4.287 -18.107  22.384  1.00 85.35           H  
ATOM   3671  C   VAL A 245      -5.018 -16.806  23.883  1.00 85.35           C  
ATOM   3672  CB  VAL A 245      -2.689 -16.746  22.814  1.00 85.35           C  
ATOM   3673  HB  VAL A 245      -2.526 -15.669  22.839  1.00 85.35           H  
ATOM   3674  O   VAL A 245      -5.473 -17.770  24.493  1.00 85.35           O  
ATOM   3675  CG1 VAL A 245      -2.148 -17.357  24.105  1.00 85.35           C  
ATOM   3676 HG11 VAL A 245      -2.399 -18.418  24.112  1.00 85.35           H  
ATOM   3677 HG12 VAL A 245      -2.575 -16.856  24.973  1.00 85.35           H  
ATOM   3678 HG13 VAL A 245      -1.064 -17.249  24.147  1.00 85.35           H  
ATOM   3679  CG2 VAL A 245      -1.862 -17.364  21.677  1.00 85.35           C  
ATOM   3680 HG21 VAL A 245      -1.908 -18.452  21.721  1.00 85.35           H  
ATOM   3681 HG22 VAL A 245      -0.824 -17.043  21.760  1.00 85.35           H  
ATOM   3682 HG23 VAL A 245      -2.243 -17.044  20.707  1.00 85.35           H  
ATOM   3683  N   VAL A 246      -5.311 -15.551  24.233  1.00 86.72           N  
ATOM   3684  H   VAL A 246      -4.939 -14.802  23.666  1.00 86.72           H  
ATOM   3685  CA  VAL A 246      -6.143 -15.196  25.396  1.00 86.72           C  
ATOM   3686  HA  VAL A 246      -5.707 -15.648  26.287  1.00 86.72           H  
ATOM   3687  C   VAL A 246      -7.564 -15.759  25.266  1.00 86.72           C  
ATOM   3688  CB  VAL A 246      -6.162 -13.666  25.598  1.00 86.72           C  
ATOM   3689  HB  VAL A 246      -6.451 -13.185  24.663  1.00 86.72           H  
ATOM   3690  O   VAL A 246      -8.058 -16.401  26.196  1.00 86.72           O  
ATOM   3691  CG1 VAL A 246      -7.148 -13.227  26.690  1.00 86.72           C  
ATOM   3692 HG11 VAL A 246      -6.931 -13.749  27.621  1.00 86.72           H  
ATOM   3693 HG12 VAL A 246      -8.173 -13.439  26.385  1.00 86.72           H  
ATOM   3694 HG13 VAL A 246      -7.062 -12.153  26.853  1.00 86.72           H  
ATOM   3695  CG2 VAL A 246      -4.776 -13.150  26.013  1.00 86.72           C  
ATOM   3696 HG21 VAL A 246      -4.020 -13.438  25.282  1.00 86.72           H  
ATOM   3697 HG22 VAL A 246      -4.496 -13.562  26.982  1.00 86.72           H  
ATOM   3698 HG23 VAL A 246      -4.791 -12.062  26.077  1.00 86.72           H  
ATOM   3699  N   ALA A 247      -8.221 -15.574  24.117  1.00 87.38           N  
ATOM   3700  H   ALA A 247      -7.774 -15.064  23.368  1.00 87.38           H  
ATOM   3701  CA  ALA A 247      -9.578 -16.076  23.893  1.00 87.38           C  
ATOM   3702  HA  ALA A 247     -10.220 -15.714  24.696  1.00 87.38           H  
ATOM   3703  C   ALA A 247      -9.637 -17.612  23.908  1.00 87.38           C  
ATOM   3704  CB  ALA A 247     -10.100 -15.516  22.564  1.00 87.38           C  
ATOM   3705  HB1 ALA A 247     -10.090 -14.426  22.594  1.00 87.38           H  
ATOM   3706  HB2 ALA A 247      -9.472 -15.855  21.740  1.00 87.38           H  
ATOM   3707  HB3 ALA A 247     -11.122 -15.855  22.400  1.00 87.38           H  
ATOM   3708  O   ALA A 247     -10.525 -18.203  24.521  1.00 87.38           O  
ATOM   3709  N   LEU A 248      -8.671 -18.267  23.265  1.00 85.70           N  
ATOM   3710  H   LEU A 248      -7.957 -17.715  22.811  1.00 85.70           H  
ATOM   3711  CA  LEU A 248      -8.574 -19.720  23.168  1.00 85.70           C  
ATOM   3712  HA  LEU A 248      -9.534 -20.120  22.842  1.00 85.70           H  
ATOM   3713  C   LEU A 248      -8.285 -20.336  24.528  1.00 85.70           C  
ATOM   3714  CB  LEU A 248      -7.489 -20.101  22.147  1.00 85.70           C  
ATOM   3715  HB2 LEU A 248      -6.548 -19.644  22.453  1.00 85.70           H  
ATOM   3716  HB3 LEU A 248      -7.354 -21.183  22.159  1.00 85.70           H  
ATOM   3717  O   LEU A 248      -8.886 -21.352  24.859  1.00 85.70           O  
ATOM   3718  CG  LEU A 248      -7.817 -19.661  20.708  1.00 85.70           C  
ATOM   3719  HG  LEU A 248      -8.104 -18.610  20.660  1.00 85.70           H  
ATOM   3720  CD1 LEU A 248      -6.635 -19.899  19.778  1.00 85.70           C  
ATOM   3721 HD11 LEU A 248      -5.733 -19.457  20.202  1.00 85.70           H  
ATOM   3722 HD12 LEU A 248      -6.846 -19.422  18.821  1.00 85.70           H  
ATOM   3723 HD13 LEU A 248      -6.499 -20.968  19.617  1.00 85.70           H  
ATOM   3724  CD2 LEU A 248      -8.990 -20.405  20.119  1.00 85.70           C  
ATOM   3725 HD21 LEU A 248      -9.895 -20.205  20.694  1.00 85.70           H  
ATOM   3726 HD22 LEU A 248      -9.148 -20.075  19.092  1.00 85.70           H  
ATOM   3727 HD23 LEU A 248      -8.737 -21.465  20.132  1.00 85.70           H  
ATOM   3728  N   PHE A 249      -7.444 -19.713  25.353  1.00 84.40           N  
ATOM   3729  H   PHE A 249      -6.934 -18.905  25.026  1.00 84.40           H  
ATOM   3730  CA  PHE A 249      -7.219 -20.181  26.713  1.00 84.40           C  
ATOM   3731  HA  PHE A 249      -7.034 -21.255  26.667  1.00 84.40           H  
ATOM   3732  C   PHE A 249      -8.430 -20.009  27.617  1.00 84.40           C  
ATOM   3733  CB  PHE A 249      -5.995 -19.504  27.308  1.00 84.40           C  
ATOM   3734  HB2 PHE A 249      -5.943 -18.460  26.997  1.00 84.40           H  
ATOM   3735  HB3 PHE A 249      -6.090 -19.515  28.394  1.00 84.40           H  
ATOM   3736  O   PHE A 249      -8.770 -20.950  28.336  1.00 84.40           O  
ATOM   3737  CG  PHE A 249      -4.730 -20.244  26.954  1.00 84.40           C  
ATOM   3738  CD1 PHE A 249      -4.565 -21.572  27.392  1.00 84.40           C  
ATOM   3739  HD1 PHE A 249      -5.358 -22.070  27.931  1.00 84.40           H  
ATOM   3740  CD2 PHE A 249      -3.667 -19.589  26.317  1.00 84.40           C  
ATOM   3741  HD2 PHE A 249      -3.763 -18.546  26.055  1.00 84.40           H  
ATOM   3742  CE1 PHE A 249      -3.354 -22.240  27.172  1.00 84.40           C  
ATOM   3743  HE1 PHE A 249      -3.246 -23.269  27.482  1.00 84.40           H  
ATOM   3744  CE2 PHE A 249      -2.449 -20.257  26.114  1.00 84.40           C  
ATOM   3745  HE2 PHE A 249      -1.617 -19.731  25.671  1.00 84.40           H  
ATOM   3746  CZ  PHE A 249      -2.289 -21.583  26.540  1.00 84.40           C  
ATOM   3747  HZ  PHE A 249      -1.357 -22.102  26.373  1.00 84.40           H  
ATOM   3748  N   ALA A 250      -9.129 -18.876  27.539  1.00 85.71           N  
ATOM   3749  H   ALA A 250      -8.788 -18.123  26.958  1.00 85.71           H  
ATOM   3750  CA  ALA A 250     -10.382 -18.692  28.264  1.00 85.71           C  
ATOM   3751  HA  ALA A 250     -10.186 -18.785  29.332  1.00 85.71           H  
ATOM   3752  C   ALA A 250     -11.405 -19.779  27.881  1.00 85.71           C  
ATOM   3753  CB  ALA A 250     -10.903 -17.278  27.986  1.00 85.71           C  
ATOM   3754  HB1 ALA A 250     -11.824 -17.110  28.544  1.00 85.71           H  
ATOM   3755  HB2 ALA A 250     -11.100 -17.147  26.922  1.00 85.71           H  
ATOM   3756  HB3 ALA A 250     -10.160 -16.545  28.299  1.00 85.71           H  
ATOM   3757  O   ALA A 250     -11.957 -20.459  28.749  1.00 85.71           O  
ATOM   3758  N   VAL A 251     -11.592 -20.021  26.579  1.00 86.92           N  
ATOM   3759  H   VAL A 251     -11.117 -19.429  25.913  1.00 86.92           H  
ATOM   3760  CA  VAL A 251     -12.486 -21.074  26.075  1.00 86.92           C  
ATOM   3761  HA  VAL A 251     -13.456 -20.960  26.560  1.00 86.92           H  
ATOM   3762  C   VAL A 251     -11.984 -22.472  26.450  1.00 86.92           C  
ATOM   3763  CB  VAL A 251     -12.698 -20.908  24.558  1.00 86.92           C  
ATOM   3764  HB  VAL A 251     -11.733 -20.823  24.059  1.00 86.92           H  
ATOM   3765  O   VAL A 251     -12.788 -23.328  26.816  1.00 86.92           O  
ATOM   3766  CG1 VAL A 251     -13.476 -22.068  23.925  1.00 86.92           C  
ATOM   3767 HG11 VAL A 251     -13.660 -21.859  22.871  1.00 86.92           H  
ATOM   3768 HG12 VAL A 251     -14.428 -22.206  24.438  1.00 86.92           H  
ATOM   3769 HG13 VAL A 251     -12.892 -22.986  23.988  1.00 86.92           H  
ATOM   3770  CG2 VAL A 251     -13.514 -19.636  24.300  1.00 86.92           C  
ATOM   3771 HG21 VAL A 251     -13.677 -19.507  23.230  1.00 86.92           H  
ATOM   3772 HG22 VAL A 251     -14.482 -19.702  24.797  1.00 86.92           H  
ATOM   3773 HG23 VAL A 251     -12.989 -18.756  24.673  1.00 86.92           H  
ATOM   3774  N   ASN A 252     -10.670 -22.716  26.440  1.00 86.45           N  
ATOM   3775  H   ASN A 252     -10.050 -21.992  26.108  1.00 86.45           H  
ATOM   3776  CA  ASN A 252     -10.087 -23.995  26.834  1.00 86.45           C  
ATOM   3777  HA  ASN A 252     -10.559 -24.778  26.240  1.00 86.45           H  
ATOM   3778  C   ASN A 252     -10.360 -24.307  28.307  1.00 86.45           C  
ATOM   3779  CB  ASN A 252      -8.571 -24.017  26.568  1.00 86.45           C  
ATOM   3780  HB2 ASN A 252      -8.075 -23.319  27.243  1.00 86.45           H  
ATOM   3781  HB3 ASN A 252      -8.350 -23.703  25.548  1.00 86.45           H  
ATOM   3782  O   ASN A 252     -10.784 -25.418  28.613  1.00 86.45           O  
ATOM   3783  CG  ASN A 252      -7.989 -25.409  26.760  1.00 86.45           C  
ATOM   3784  ND2 ASN A 252      -6.836 -25.516  27.374  1.00 86.45           N  
ATOM   3785 HD21 ASN A 252      -6.434 -26.437  27.470  1.00 86.45           H  
ATOM   3786 HD22 ASN A 252      -6.332 -24.692  27.671  1.00 86.45           H  
ATOM   3787  OD1 ASN A 252      -8.574 -26.417  26.379  1.00 86.45           O  
ATOM   3788  N   VAL A 253     -10.152 -23.350  29.217  1.00 86.53           N  
ATOM   3789  H   VAL A 253      -9.800 -22.457  28.903  1.00 86.53           H  
ATOM   3790  CA  VAL A 253     -10.418 -23.526  30.655  1.00 86.53           C  
ATOM   3791  HA  VAL A 253      -9.853 -24.384  31.020  1.00 86.53           H  
ATOM   3792  C   VAL A 253     -11.897 -23.831  30.889  1.00 86.53           C  
ATOM   3793  CB  VAL A 253      -9.965 -22.284  31.450  1.00 86.53           C  
ATOM   3794  HB  VAL A 253     -10.381 -21.389  30.987  1.00 86.53           H  
ATOM   3795  O   VAL A 253     -12.225 -24.791  31.590  1.00 86.53           O  
ATOM   3796  CG1 VAL A 253     -10.419 -22.327  32.915  1.00 86.53           C  
ATOM   3797 HG11 VAL A 253      -9.999 -21.479  33.455  1.00 86.53           H  
ATOM   3798 HG12 VAL A 253     -11.504 -22.261  32.984  1.00 86.53           H  
ATOM   3799 HG13 VAL A 253     -10.082 -23.250  33.388  1.00 86.53           H  
ATOM   3800  CG2 VAL A 253      -8.434 -22.176  31.451  1.00 86.53           C  
ATOM   3801 HG21 VAL A 253      -8.131 -21.255  31.949  1.00 86.53           H  
ATOM   3802 HG22 VAL A 253      -7.996 -23.024  31.978  1.00 86.53           H  
ATOM   3803 HG23 VAL A 253      -8.045 -22.156  30.433  1.00 86.53           H  
ATOM   3804  N   VAL A 254     -12.796 -23.083  30.242  1.00 86.04           N  
ATOM   3805  H   VAL A 254     -12.464 -22.307  29.687  1.00 86.04           H  
ATOM   3806  CA  VAL A 254     -14.247 -23.298  30.346  1.00 86.04           C  
ATOM   3807  HA  VAL A 254     -14.530 -23.261  31.398  1.00 86.04           H  
ATOM   3808  C   VAL A 254     -14.637 -24.688  29.834  1.00 86.04           C  
ATOM   3809  CB  VAL A 254     -15.011 -22.179  29.611  1.00 86.04           C  
ATOM   3810  HB  VAL A 254     -14.622 -22.083  28.597  1.00 86.04           H  
ATOM   3811  O   VAL A 254     -15.253 -25.462  30.566  1.00 86.04           O  
ATOM   3812  CG1 VAL A 254     -16.518 -22.456  29.528  1.00 86.04           C  
ATOM   3813 HG11 VAL A 254     -17.026 -21.595  29.093  1.00 86.04           H  
ATOM   3814 HG12 VAL A 254     -16.921 -22.646  30.522  1.00 86.04           H  
ATOM   3815 HG13 VAL A 254     -16.709 -23.316  28.886  1.00 86.04           H  
ATOM   3816  CG2 VAL A 254     -14.835 -20.840  30.339  1.00 86.04           C  
ATOM   3817 HG21 VAL A 254     -13.779 -20.602  30.466  1.00 86.04           H  
ATOM   3818 HG22 VAL A 254     -15.300 -20.882  31.323  1.00 86.04           H  
ATOM   3819 HG23 VAL A 254     -15.295 -20.041  29.757  1.00 86.04           H  
ATOM   3820  N   LEU A 255     -14.234 -25.050  28.612  1.00 87.51           N  
ATOM   3821  H   LEU A 255     -13.711 -24.386  28.060  1.00 87.51           H  
ATOM   3822  CA  LEU A 255     -14.577 -26.344  28.012  1.00 87.51           C  
ATOM   3823  HA  LEU A 255     -15.653 -26.497  28.098  1.00 87.51           H  
ATOM   3824  C   LEU A 255     -13.923 -27.526  28.734  1.00 87.51           C  
ATOM   3825  CB  LEU A 255     -14.186 -26.352  26.526  1.00 87.51           C  
ATOM   3826  HB2 LEU A 255     -13.139 -26.060  26.445  1.00 87.51           H  
ATOM   3827  HB3 LEU A 255     -14.280 -27.369  26.145  1.00 87.51           H  
ATOM   3828  O   LEU A 255     -14.523 -28.593  28.803  1.00 87.51           O  
ATOM   3829  CG  LEU A 255     -15.036 -25.429  25.638  1.00 87.51           C  
ATOM   3830  HG  LEU A 255     -15.006 -24.410  26.023  1.00 87.51           H  
ATOM   3831  CD1 LEU A 255     -14.453 -25.433  24.229  1.00 87.51           C  
ATOM   3832 HD11 LEU A 255     -13.394 -25.177  24.270  1.00 87.51           H  
ATOM   3833 HD12 LEU A 255     -14.581 -26.409  23.760  1.00 87.51           H  
ATOM   3834 HD13 LEU A 255     -14.956 -24.667  23.639  1.00 87.51           H  
ATOM   3835  CD2 LEU A 255     -16.497 -25.873  25.548  1.00 87.51           C  
ATOM   3836 HD21 LEU A 255     -17.025 -25.244  24.832  1.00 87.51           H  
ATOM   3837 HD22 LEU A 255     -16.557 -26.911  25.222  1.00 87.51           H  
ATOM   3838 HD23 LEU A 255     -16.985 -25.766  26.517  1.00 87.51           H  
ATOM   3839  N   THR A 256     -12.724 -27.354  29.298  1.00 84.27           N  
ATOM   3840  H   THR A 256     -12.272 -26.456  29.199  1.00 84.27           H  
ATOM   3841  CA  THR A 256     -12.078 -28.387  30.128  1.00 84.27           C  
ATOM   3842  HA  THR A 256     -12.101 -29.337  29.595  1.00 84.27           H  
ATOM   3843  C   THR A 256     -12.839 -28.586  31.429  1.00 84.27           C  
ATOM   3844  CB  THR A 256     -10.615 -28.054  30.456  1.00 84.27           C  
ATOM   3845  HB  THR A 256     -10.567 -27.173  31.095  1.00 84.27           H  
ATOM   3846  O   THR A 256     -13.090 -29.721  31.805  1.00 84.27           O  
ATOM   3847  CG2 THR A 256      -9.884 -29.212  31.131  1.00 84.27           C  
ATOM   3848 HG21 THR A 256     -10.305 -29.399  32.120  1.00 84.27           H  
ATOM   3849 HG22 THR A 256      -9.968 -30.118  30.531  1.00 84.27           H  
ATOM   3850 HG23 THR A 256      -8.831 -28.959  31.254  1.00 84.27           H  
ATOM   3851  OG1 THR A 256      -9.922 -27.792  29.264  1.00 84.27           O  
ATOM   3852  HG1 THR A 256     -10.098 -26.870  29.064  1.00 84.27           H  
ATOM   3853  N   THR A 257     -13.273 -27.510  32.088  1.00 84.54           N  
ATOM   3854  H   THR A 257     -13.040 -26.593  31.733  1.00 84.54           H  
ATOM   3855  CA  THR A 257     -14.040 -27.603  33.341  1.00 84.54           C  
ATOM   3856  HA  THR A 257     -13.478 -28.204  34.055  1.00 84.54           H  
ATOM   3857  C   THR A 257     -15.394 -28.281  33.122  1.00 84.54           C  
ATOM   3858  CB  THR A 257     -14.254 -26.209  33.947  1.00 84.54           C  
ATOM   3859  HB  THR A 257     -14.884 -25.613  33.287  1.00 84.54           H  
ATOM   3860  O   THR A 257     -15.807 -29.120  33.922  1.00 84.54           O  
ATOM   3861  CG2 THR A 257     -14.902 -26.276  35.330  1.00 84.54           C  
ATOM   3862 HG21 THR A 257     -14.946 -25.272  35.753  1.00 84.54           H  
ATOM   3863 HG22 THR A 257     -14.308 -26.912  35.986  1.00 84.54           H  
ATOM   3864 HG23 THR A 257     -15.915 -26.671  35.256  1.00 84.54           H  
ATOM   3865  OG1 THR A 257     -13.021 -25.551  34.113  1.00 84.54           O  
ATOM   3866  HG1 THR A 257     -12.705 -25.260  33.255  1.00 84.54           H  
ATOM   3867  N   ILE A 258     -16.073 -27.958  32.016  1.00 84.62           N  
ATOM   3868  H   ILE A 258     -15.698 -27.231  31.423  1.00 84.62           H  
ATOM   3869  CA  ILE A 258     -17.296 -28.648  31.581  1.00 84.62           C  
ATOM   3870  HA  ILE A 258     -18.027 -28.631  32.390  1.00 84.62           H  
ATOM   3871  C   ILE A 258     -16.978 -30.119  31.290  1.00 84.62           C  
ATOM   3872  CB  ILE A 258     -17.899 -27.924  30.353  1.00 84.62           C  
ATOM   3873  HB  ILE A 258     -17.116 -27.828  29.601  1.00 84.62           H  
ATOM   3874  O   ILE A 258     -17.665 -31.008  31.781  1.00 84.62           O  
ATOM   3875  CG1 ILE A 258     -18.386 -26.511  30.750  1.00 84.62           C  
ATOM   3876 HG12 ILE A 258     -19.267 -26.595  31.386  1.00 84.62           H  
ATOM   3877 HG13 ILE A 258     -17.619 -25.999  31.332  1.00 84.62           H  
ATOM   3878  CG2 ILE A 258     -19.070 -28.704  29.723  1.00 84.62           C  
ATOM   3879 HG21 ILE A 258     -19.377 -28.231  28.790  1.00 84.62           H  
ATOM   3880 HG22 ILE A 258     -18.779 -29.726  29.478  1.00 84.62           H  
ATOM   3881 HG23 ILE A 258     -19.922 -28.722  30.402  1.00 84.62           H  
ATOM   3882  CD1 ILE A 258     -18.721 -25.616  29.551  1.00 84.62           C  
ATOM   3883 HD11 ILE A 258     -18.943 -24.609  29.906  1.00 84.62           H  
ATOM   3884 HD12 ILE A 258     -19.593 -25.994  29.018  1.00 84.62           H  
ATOM   3885 HD13 ILE A 258     -17.868 -25.570  28.874  1.00 84.62           H  
ATOM   3886  N   GLY A 259     -15.903 -30.380  30.549  1.00 82.89           N  
ATOM   3887  H   GLY A 259     -15.383 -29.608  30.158  1.00 82.89           H  
ATOM   3888  CA  GLY A 259     -15.460 -31.725  30.211  1.00 82.89           C  
ATOM   3889  HA2 GLY A 259     -14.533 -31.641  29.644  1.00 82.89           H  
ATOM   3890  HA3 GLY A 259     -16.223 -32.211  29.604  1.00 82.89           H  
ATOM   3891  C   GLY A 259     -15.179 -32.600  31.427  1.00 82.89           C  
ATOM   3892  O   GLY A 259     -15.665 -33.718  31.482  1.00 82.89           O  
ATOM   3893  N   VAL A 260     -14.477 -32.083  32.434  1.00 80.15           N  
ATOM   3894  H   VAL A 260     -14.069 -31.166  32.316  1.00 80.15           H  
ATOM   3895  CA  VAL A 260     -14.234 -32.804  33.690  1.00 80.15           C  
ATOM   3896  HA  VAL A 260     -13.835 -33.791  33.456  1.00 80.15           H  
ATOM   3897  C   VAL A 260     -15.553 -33.034  34.428  1.00 80.15           C  
ATOM   3898  CB  VAL A 260     -13.195 -32.071  34.560  1.00 80.15           C  
ATOM   3899  HB  VAL A 260     -13.517 -31.041  34.711  1.00 80.15           H  
ATOM   3900  O   VAL A 260     -15.847 -34.161  34.792  1.00 80.15           O  
ATOM   3901  CG1 VAL A 260     -13.015 -32.733  35.931  1.00 80.15           C  
ATOM   3902 HG11 VAL A 260     -13.932 -32.657  36.516  1.00 80.15           H  
ATOM   3903 HG12 VAL A 260     -12.767 -33.787  35.807  1.00 80.15           H  
ATOM   3904 HG13 VAL A 260     -12.214 -32.242  36.483  1.00 80.15           H  
ATOM   3905  CG2 VAL A 260     -11.819 -32.064  33.878  1.00 80.15           C  
ATOM   3906 HG21 VAL A 260     -11.114 -31.485  34.474  1.00 80.15           H  
ATOM   3907 HG22 VAL A 260     -11.875 -31.626  32.881  1.00 80.15           H  
ATOM   3908 HG23 VAL A 260     -11.448 -33.085  33.785  1.00 80.15           H  
ATOM   3909  N   ARG A 261     -16.415 -32.017  34.575  1.00 79.90           N  
ATOM   3910  H   ARG A 261     -16.159 -31.111  34.209  1.00 79.90           H  
ATOM   3911  CA  ARG A 261     -17.704 -32.179  35.278  1.00 79.90           C  
ATOM   3912  HA  ARG A 261     -17.508 -32.609  36.260  1.00 79.90           H  
ATOM   3913  C   ARG A 261     -18.669 -33.176  34.628  1.00 79.90           C  
ATOM   3914  CB  ARG A 261     -18.410 -30.826  35.433  1.00 79.90           C  
ATOM   3915  HB2 ARG A 261     -18.220 -30.197  34.563  1.00 79.90           H  
ATOM   3916  HB3 ARG A 261     -19.485 -30.999  35.487  1.00 79.90           H  
ATOM   3917  O   ARG A 261     -19.441 -33.794  35.353  1.00 79.90           O  
ATOM   3918  CG  ARG A 261     -17.989 -30.107  36.718  1.00 79.90           C  
ATOM   3919  HG2 ARG A 261     -18.130 -30.778  37.565  1.00 79.90           H  
ATOM   3920  HG3 ARG A 261     -16.940 -29.818  36.655  1.00 79.90           H  
ATOM   3921  CD  ARG A 261     -18.869 -28.868  36.907  1.00 79.90           C  
ATOM   3922  HD2 ARG A 261     -19.913 -29.168  36.828  1.00 79.90           H  
ATOM   3923  HD3 ARG A 261     -18.643 -28.158  36.111  1.00 79.90           H  
ATOM   3924  NE  ARG A 261     -18.648 -28.238  38.221  1.00 79.90           N  
ATOM   3925  HE  ARG A 261     -17.946 -28.662  38.810  1.00 79.90           H  
ATOM   3926  NH1 ARG A 261     -20.217 -26.577  38.007  1.00 79.90           N  
ATOM   3927 HH11 ARG A 261     -20.705 -25.778  38.387  1.00 79.90           H  
ATOM   3928 HH12 ARG A 261     -20.441 -26.932  37.089  1.00 79.90           H  
ATOM   3929  NH2 ARG A 261     -19.025 -26.733  39.889  1.00 79.90           N  
ATOM   3930 HH21 ARG A 261     -18.315 -27.183  40.449  1.00 79.90           H  
ATOM   3931 HH22 ARG A 261     -19.516 -25.930  40.254  1.00 79.90           H  
ATOM   3932  CZ  ARG A 261     -19.295 -27.190  38.698  1.00 79.90           C  
ATOM   3933  N   PHE A 262     -18.676 -33.290  33.300  1.00 77.55           N  
ATOM   3934  H   PHE A 262     -18.055 -32.693  32.773  1.00 77.55           H  
ATOM   3935  CA  PHE A 262     -19.623 -34.144  32.567  1.00 77.55           C  
ATOM   3936  HA  PHE A 262     -20.405 -34.482  33.246  1.00 77.55           H  
ATOM   3937  C   PHE A 262     -18.999 -35.431  31.998  1.00 77.55           C  
ATOM   3938  CB  PHE A 262     -20.303 -33.314  31.464  1.00 77.55           C  
ATOM   3939  HB2 PHE A 262     -20.854 -33.993  30.813  1.00 77.55           H  
ATOM   3940  HB3 PHE A 262     -19.539 -32.836  30.851  1.00 77.55           H  
ATOM   3941  O   PHE A 262     -19.733 -36.355  31.660  1.00 77.55           O  
ATOM   3942  CG  PHE A 262     -21.287 -32.270  31.970  1.00 77.55           C  
ATOM   3943  CD1 PHE A 262     -22.574 -32.660  32.383  1.00 77.55           C  
ATOM   3944  HD1 PHE A 262     -22.852 -33.703  32.359  1.00 77.55           H  
ATOM   3945  CD2 PHE A 262     -20.939 -30.908  32.009  1.00 77.55           C  
ATOM   3946  HD2 PHE A 262     -19.959 -30.598  31.677  1.00 77.55           H  
ATOM   3947  CE1 PHE A 262     -23.499 -31.696  32.826  1.00 77.55           C  
ATOM   3948  HE1 PHE A 262     -24.485 -32.005  33.139  1.00 77.55           H  
ATOM   3949  CE2 PHE A 262     -21.857 -29.942  32.455  1.00 77.55           C  
ATOM   3950  HE2 PHE A 262     -21.579 -28.898  32.471  1.00 77.55           H  
ATOM   3951  CZ  PHE A 262     -23.142 -30.337  32.862  1.00 77.55           C  
ATOM   3952  HZ  PHE A 262     -23.856 -29.600  33.198  1.00 77.55           H  
ATOM   3953  N   GLY A 263     -17.673 -35.502  31.873  1.00 69.33           N  
ATOM   3954  H   GLY A 263     -17.121 -34.699  32.140  1.00 69.33           H  
ATOM   3955  CA  GLY A 263     -16.933 -36.623  31.287  1.00 69.33           C  
ATOM   3956  HA2 GLY A 263     -17.540 -37.115  30.527  1.00 69.33           H  
ATOM   3957  HA3 GLY A 263     -16.033 -36.240  30.805  1.00 69.33           H  
ATOM   3958  C   GLY A 263     -16.496 -37.671  32.308  1.00 69.33           C  
ATOM   3959  O   GLY A 263     -16.646 -38.861  32.043  1.00 69.33           O  
ATOM   3960  N   THR A 264     -16.072 -37.271  33.515  1.00 59.54           N  
ATOM   3961  H   THR A 264     -15.993 -36.285  33.719  1.00 59.54           H  
ATOM   3962  CA  THR A 264     -15.702 -38.212  34.596  1.00 59.54           C  
ATOM   3963  HA  THR A 264     -15.197 -39.063  34.139  1.00 59.54           H  
ATOM   3964  C   THR A 264     -16.918 -38.791  35.322  1.00 59.54           C  
ATOM   3965  CB  THR A 264     -14.711 -37.613  35.606  1.00 59.54           C  
ATOM   3966  HB  THR A 264     -14.455 -38.372  36.345  1.00 59.54           H  
ATOM   3967  O   THR A 264     -16.851 -39.134  36.496  1.00 59.54           O  
ATOM   3968  CG2 THR A 264     -13.411 -37.147  34.960  1.00 59.54           C  
ATOM   3969 HG21 THR A 264     -12.950 -37.976  34.424  1.00 59.54           H  
ATOM   3970 HG22 THR A 264     -13.607 -36.329  34.267  1.00 59.54           H  
ATOM   3971 HG23 THR A 264     -12.728 -36.802  35.736  1.00 59.54           H  
ATOM   3972  OG1 THR A 264     -15.293 -36.519  36.267  1.00 59.54           O  
ATOM   3973  HG1 THR A 264     -15.929 -36.894  36.880  1.00 59.54           H  
ATOM   3974  N   GLY A 265     -18.059 -38.900  34.642  1.00 54.59           N  
ATOM   3975  H   GLY A 265     -18.035 -38.663  33.660  1.00 54.59           H  
ATOM   3976  CA  GLY A 265     -19.239 -39.592  35.161  1.00 54.59           C  
ATOM   3977  HA2 GLY A 265     -20.107 -39.318  34.562  1.00 54.59           H  
ATOM   3978  HA3 GLY A 265     -19.415 -39.280  36.191  1.00 54.59           H  
ATOM   3979  C   GLY A 265     -19.109 -41.119  35.151  1.00 54.59           C  
ATOM   3980  O   GLY A 265     -20.126 -41.800  35.257  1.00 54.59           O  
ATOM   3981  N   ARG A 266     -17.900 -41.651  34.957  1.00 51.91           N  
ATOM   3982  H   ARG A 266     -17.102 -41.042  35.068  1.00 51.91           H  
ATOM   3983  CA  ARG A 266     -17.597 -43.077  35.055  1.00 51.91           C  
ATOM   3984  HA  ARG A 266     -18.513 -43.649  35.205  1.00 51.91           H  
ATOM   3985  C   ARG A 266     -16.786 -43.354  36.302  1.00 51.91           C  
ATOM   3986  CB  ARG A 266     -16.872 -43.579  33.806  1.00 51.91           C  
ATOM   3987  HB2 ARG A 266     -16.163 -42.829  33.454  1.00 51.91           H  
ATOM   3988  HB3 ARG A 266     -16.318 -44.480  34.070  1.00 51.91           H  
ATOM   3989  O   ARG A 266     -15.775 -42.647  36.489  1.00 51.91           O  
ATOM   3990  CG  ARG A 266     -17.882 -43.930  32.717  1.00 51.91           C  
ATOM   3991  HG2 ARG A 266     -18.607 -44.639  33.117  1.00 51.91           H  
ATOM   3992  HG3 ARG A 266     -18.400 -43.031  32.382  1.00 51.91           H  
ATOM   3993  CD  ARG A 266     -17.147 -44.575  31.545  1.00 51.91           C  
ATOM   3994  HD2 ARG A 266     -16.519 -43.819  31.073  1.00 51.91           H  
ATOM   3995  HD3 ARG A 266     -16.510 -45.376  31.921  1.00 51.91           H  
ATOM   3996  NE  ARG A 266     -18.094 -45.139  30.570  1.00 51.91           N  
ATOM   3997  HE  ARG A 266     -19.049 -45.231  30.885  1.00 51.91           H  
ATOM   3998  NH1 ARG A 266     -16.576 -45.461  28.888  1.00 51.91           N  
ATOM   3999 HH11 ARG A 266     -15.866 -45.063  29.486  1.00 51.91           H  
ATOM   4000 HH12 ARG A 266     -16.318 -45.840  27.988  1.00 51.91           H  
ATOM   4001  NH2 ARG A 266     -18.701 -46.090  28.602  1.00 51.91           N  
ATOM   4002 HH21 ARG A 266     -18.452 -46.432  27.685  1.00 51.91           H  
ATOM   4003 HH22 ARG A 266     -19.641 -46.192  28.957  1.00 51.91           H  
ATOM   4004  CZ  ARG A 266     -17.786 -45.557  29.361  1.00 51.91           C  
ATOM   4005  OXT ARG A 266     -17.216 -44.296  36.995  1.00 51.91           O  
TER    4006      ARG A 266                                                       
ATOM   4006  N   MET B   1      16.848 -27.479 -39.321  1.00 52.72           N  
ATOM   4007  H   MET B   1      16.453 -28.315 -39.728  1.00 52.72           H  
ATOM   4008  H2  MET B   1      17.846 -27.604 -39.234  1.00 52.72           H  
ATOM   4009  H3  MET B   1      16.663 -26.695 -39.931  1.00 52.72           H  
ATOM   4010  CA  MET B   1      16.239 -27.253 -37.995  1.00 52.72           C  
ATOM   4011  HA  MET B   1      16.705 -26.381 -37.538  1.00 52.72           H  
ATOM   4012  C   MET B   1      16.511 -28.469 -37.126  1.00 52.72           C  
ATOM   4013  CB  MET B   1      14.726 -27.008 -38.096  1.00 52.72           C  
ATOM   4014  HB2 MET B   1      14.267 -27.787 -38.706  1.00 52.72           H  
ATOM   4015  HB3 MET B   1      14.294 -27.060 -37.097  1.00 52.72           H  
ATOM   4016  O   MET B   1      16.110 -29.558 -37.510  1.00 52.72           O  
ATOM   4017  CG  MET B   1      14.387 -25.636 -38.685  1.00 52.72           C  
ATOM   4018  HG2 MET B   1      14.832 -25.540 -39.675  1.00 52.72           H  
ATOM   4019  HG3 MET B   1      14.798 -24.861 -38.038  1.00 52.72           H  
ATOM   4020  SD  MET B   1      12.603 -25.381 -38.833  1.00 52.72           S  
ATOM   4021  CE  MET B   1      12.557 -23.672 -39.443  1.00 52.72           C  
ATOM   4022  HE1 MET B   1      13.028 -23.006 -38.720  1.00 52.72           H  
ATOM   4023  HE2 MET B   1      13.080 -23.603 -40.397  1.00 52.72           H  
ATOM   4024  HE3 MET B   1      11.521 -23.365 -39.586  1.00 52.72           H  
ATOM   4025  N   SER B   2      17.240 -28.318 -36.019  1.00 64.47           N  
ATOM   4026  H   SER B   2      17.503 -27.381 -35.750  1.00 64.47           H  
ATOM   4027  CA  SER B   2      17.487 -29.412 -35.058  1.00 64.47           C  
ATOM   4028  HA  SER B   2      18.086 -30.186 -35.537  1.00 64.47           H  
ATOM   4029  C   SER B   2      16.157 -30.047 -34.613  1.00 64.47           C  
ATOM   4030  CB  SER B   2      18.285 -28.836 -33.875  1.00 64.47           C  
ATOM   4031  HB2 SER B   2      19.335 -28.762 -34.158  1.00 64.47           H  
ATOM   4032  HB3 SER B   2      17.917 -27.836 -33.645  1.00 64.47           H  
ATOM   4033  O   SER B   2      15.154 -29.340 -34.525  1.00 64.47           O  
ATOM   4034  OG  SER B   2      18.160 -29.621 -32.709  1.00 64.47           O  
ATOM   4035  HG  SER B   2      18.948 -29.500 -32.175  1.00 64.47           H  
ATOM   4036  N   THR B   3      16.110 -31.349 -34.303  1.00 63.58           N  
ATOM   4037  H   THR B   3      16.934 -31.923 -34.411  1.00 63.58           H  
ATOM   4038  CA  THR B   3      14.920 -32.023 -33.729  1.00 63.58           C  
ATOM   4039  HA  THR B   3      14.143 -32.074 -34.492  1.00 63.58           H  
ATOM   4040  C   THR B   3      14.367 -31.244 -32.537  1.00 63.58           C  
ATOM   4041  CB  THR B   3      15.255 -33.450 -33.239  1.00 63.58           C  
ATOM   4042  HB  THR B   3      15.316 -33.462 -32.151  1.00 63.58           H  
ATOM   4043  O   THR B   3      13.156 -31.136 -32.361  1.00 63.58           O  
ATOM   4044  CG2 THR B   3      14.203 -34.463 -33.681  1.00 63.58           C  
ATOM   4045 HG21 THR B   3      13.228 -34.171 -33.291  1.00 63.58           H  
ATOM   4046 HG22 THR B   3      14.159 -34.504 -34.769  1.00 63.58           H  
ATOM   4047 HG23 THR B   3      14.454 -35.450 -33.293  1.00 63.58           H  
ATOM   4048  OG1 THR B   3      16.500 -33.884 -33.742  1.00 63.58           O  
ATOM   4049  HG1 THR B   3      16.615 -34.806 -33.501  1.00 63.58           H  
ATOM   4050  N   VAL B   4      15.271 -30.613 -31.782  1.00 63.48           N  
ATOM   4051  H   VAL B   4      16.243 -30.734 -32.028  1.00 63.48           H  
ATOM   4052  CA  VAL B   4      14.966 -29.687 -30.693  1.00 63.48           C  
ATOM   4053  HA  VAL B   4      14.313 -30.191 -29.980  1.00 63.48           H  
ATOM   4054  C   VAL B   4      14.224 -28.453 -31.206  1.00 63.48           C  
ATOM   4055  CB  VAL B   4      16.260 -29.282 -29.961  1.00 63.48           C  
ATOM   4056  HB  VAL B   4      16.894 -28.708 -30.637  1.00 63.48           H  
ATOM   4057  O   VAL B   4      13.201 -28.109 -30.638  1.00 63.48           O  
ATOM   4058  CG1 VAL B   4      15.966 -28.409 -28.743  1.00 63.48           C  
ATOM   4059 HG11 VAL B   4      15.359 -28.982 -28.043  1.00 63.48           H  
ATOM   4060 HG12 VAL B   4      16.898 -28.125 -28.255  1.00 63.48           H  
ATOM   4061 HG13 VAL B   4      15.434 -27.501 -29.028  1.00 63.48           H  
ATOM   4062  CG2 VAL B   4      17.039 -30.512 -29.470  1.00 63.48           C  
ATOM   4063 HG21 VAL B   4      17.914 -30.195 -28.903  1.00 63.48           H  
ATOM   4064 HG22 VAL B   4      17.387 -31.113 -30.310  1.00 63.48           H  
ATOM   4065 HG23 VAL B   4      16.407 -31.126 -28.828  1.00 63.48           H  
ATOM   4066  N   GLN B   5      14.660 -27.814 -32.298  1.00 61.20           N  
ATOM   4067  H   GLN B   5      15.416 -28.237 -32.817  1.00 61.20           H  
ATOM   4068  CA  GLN B   5      13.942 -26.689 -32.920  1.00 61.20           C  
ATOM   4069  HA  GLN B   5      13.759 -25.924 -32.165  1.00 61.20           H  
ATOM   4070  C   GLN B   5      12.575 -27.100 -33.473  1.00 61.20           C  
ATOM   4071  CB  GLN B   5      14.760 -26.064 -34.060  1.00 61.20           C  
ATOM   4072  HB2 GLN B   5      14.093 -25.473 -34.689  1.00 61.20           H  
ATOM   4073  HB3 GLN B   5      15.179 -26.856 -34.680  1.00 61.20           H  
ATOM   4074  O   GLN B   5      11.619 -26.352 -33.305  1.00 61.20           O  
ATOM   4075  CG  GLN B   5      15.875 -25.129 -33.576  1.00 61.20           C  
ATOM   4076  HG2 GLN B   5      16.518 -25.654 -32.870  1.00 61.20           H  
ATOM   4077  HG3 GLN B   5      15.428 -24.274 -33.069  1.00 61.20           H  
ATOM   4078  CD  GLN B   5      16.738 -24.634 -34.735  1.00 61.20           C  
ATOM   4079  NE2 GLN B   5      17.333 -23.468 -34.637  1.00 61.20           N  
ATOM   4080 HE21 GLN B   5      17.889 -23.158 -35.421  1.00 61.20           H  
ATOM   4081 HE22 GLN B   5      17.193 -22.863 -33.840  1.00 61.20           H  
ATOM   4082  OE1 GLN B   5      16.922 -25.319 -35.735  1.00 61.20           O  
ATOM   4083  N   VAL B   6      12.446 -28.282 -34.086  1.00 59.65           N  
ATOM   4084  H   VAL B   6      13.270 -28.850 -34.217  1.00 59.65           H  
ATOM   4085  CA  VAL B   6      11.148 -28.760 -34.589  1.00 59.65           C  
ATOM   4086  HA  VAL B   6      10.712 -27.971 -35.203  1.00 59.65           H  
ATOM   4087  C   VAL B   6      10.193 -29.015 -33.428  1.00 59.65           C  
ATOM   4088  CB  VAL B   6      11.278 -30.005 -35.481  1.00 59.65           C  
ATOM   4089  HB  VAL B   6      11.747 -30.810 -34.915  1.00 59.65           H  
ATOM   4090  O   VAL B   6       9.075 -28.517 -33.462  1.00 59.65           O  
ATOM   4091  CG1 VAL B   6       9.905 -30.485 -35.977  1.00 59.65           C  
ATOM   4092 HG11 VAL B   6       9.390 -29.673 -36.491  1.00 59.65           H  
ATOM   4093 HG12 VAL B   6       9.295 -30.829 -35.141  1.00 59.65           H  
ATOM   4094 HG13 VAL B   6      10.034 -31.317 -36.669  1.00 59.65           H  
ATOM   4095  CG2 VAL B   6      12.145 -29.698 -36.708  1.00 59.65           C  
ATOM   4096 HG21 VAL B   6      11.716 -28.870 -37.273  1.00 59.65           H  
ATOM   4097 HG22 VAL B   6      13.158 -29.439 -36.402  1.00 59.65           H  
ATOM   4098 HG23 VAL B   6      12.201 -30.576 -37.351  1.00 59.65           H  
ATOM   4099  N   LEU B   7      10.630 -29.698 -32.366  1.00 57.32           N  
ATOM   4100  H   LEU B   7      11.561 -30.087 -32.393  1.00 57.32           H  
ATOM   4101  CA  LEU B   7       9.849 -29.873 -31.135  1.00 57.32           C  
ATOM   4102  HA  LEU B   7       8.891 -30.332 -31.378  1.00 57.32           H  
ATOM   4103  C   LEU B   7       9.535 -28.540 -30.453  1.00 57.32           C  
ATOM   4104  CB  LEU B   7      10.622 -30.790 -30.172  1.00 57.32           C  
ATOM   4105  HB2 LEU B   7      11.689 -30.588 -30.266  1.00 57.32           H  
ATOM   4106  HB3 LEU B   7      10.350 -30.555 -29.143  1.00 57.32           H  
ATOM   4107  O   LEU B   7       8.443 -28.379 -29.926  1.00 57.32           O  
ATOM   4108  CG  LEU B   7      10.336 -32.279 -30.427  1.00 57.32           C  
ATOM   4109  HG  LEU B   7      10.165 -32.446 -31.491  1.00 57.32           H  
ATOM   4110  CD1 LEU B   7      11.512 -33.147 -29.992  1.00 57.32           C  
ATOM   4111 HD11 LEU B   7      11.282 -34.198 -30.171  1.00 57.32           H  
ATOM   4112 HD12 LEU B   7      11.715 -33.000 -28.931  1.00 57.32           H  
ATOM   4113 HD13 LEU B   7      12.400 -32.883 -30.567  1.00 57.32           H  
ATOM   4114  CD2 LEU B   7       9.105 -32.732 -29.639  1.00 57.32           C  
ATOM   4115 HD21 LEU B   7       8.239 -32.141 -29.937  1.00 57.32           H  
ATOM   4116 HD22 LEU B   7       8.899 -33.782 -29.847  1.00 57.32           H  
ATOM   4117 HD23 LEU B   7       9.273 -32.610 -28.569  1.00 57.32           H  
ATOM   4118  N   ARG B   8      10.446 -27.570 -30.508  1.00 59.61           N  
ATOM   4119  H   ARG B   8      11.358 -27.802 -30.873  1.00 59.61           H  
ATOM   4120  CA  ARG B   8      10.235 -26.221 -29.974  1.00 59.61           C  
ATOM   4121  HA  ARG B   8       9.794 -26.310 -28.981  1.00 59.61           H  
ATOM   4122  C   ARG B   8       9.243 -25.418 -30.813  1.00 59.61           C  
ATOM   4123  CB  ARG B   8      11.602 -25.536 -29.855  1.00 59.61           C  
ATOM   4124  HB2 ARG B   8      11.922 -25.172 -30.832  1.00 59.61           H  
ATOM   4125  HB3 ARG B   8      12.315 -26.277 -29.495  1.00 59.61           H  
ATOM   4126  O   ARG B   8       8.496 -24.637 -30.252  1.00 59.61           O  
ATOM   4127  CG  ARG B   8      11.674 -24.412 -28.825  1.00 59.61           C  
ATOM   4128  HG2 ARG B   8      11.006 -23.596 -29.101  1.00 59.61           H  
ATOM   4129  HG3 ARG B   8      11.381 -24.805 -27.851  1.00 59.61           H  
ATOM   4130  CD  ARG B   8      13.125 -23.913 -28.769  1.00 59.61           C  
ATOM   4131  HD2 ARG B   8      13.800 -24.768 -28.801  1.00 59.61           H  
ATOM   4132  HD3 ARG B   8      13.308 -23.289 -29.644  1.00 59.61           H  
ATOM   4133  NE  ARG B   8      13.407 -23.158 -27.536  1.00 59.61           N  
ATOM   4134  HE  ARG B   8      12.711 -23.204 -26.805  1.00 59.61           H  
ATOM   4135  NH1 ARG B   8      15.457 -22.316 -28.152  1.00 59.61           N  
ATOM   4136 HH11 ARG B   8      16.271 -21.759 -27.931  1.00 59.61           H  
ATOM   4137 HH12 ARG B   8      15.331 -22.686 -29.083  1.00 59.61           H  
ATOM   4138  NH2 ARG B   8      14.679 -21.925 -26.102  1.00 59.61           N  
ATOM   4139 HH21 ARG B   8      13.991 -22.035 -25.371  1.00 59.61           H  
ATOM   4140 HH22 ARG B   8      15.523 -21.408 -25.903  1.00 59.61           H  
ATOM   4141  CZ  ARG B   8      14.508 -22.474 -27.272  1.00 59.61           C  
ATOM   4142  N   SER B   9       9.195 -25.635 -32.127  1.00 58.96           N  
ATOM   4143  H   SER B   9       9.930 -26.196 -32.534  1.00 58.96           H  
ATOM   4144  CA  SER B   9       8.206 -25.015 -33.021  1.00 58.96           C  
ATOM   4145  HA  SER B   9       8.043 -23.986 -32.702  1.00 58.96           H  
ATOM   4146  C   SER B   9       6.844 -25.716 -32.982  1.00 58.96           C  
ATOM   4147  CB  SER B   9       8.740 -24.966 -34.458  1.00 58.96           C  
ATOM   4148  HB2 SER B   9       8.094 -24.320 -35.053  1.00 58.96           H  
ATOM   4149  HB3 SER B   9       9.743 -24.539 -34.457  1.00 58.96           H  
ATOM   4150  O   SER B   9       5.816 -25.055 -33.049  1.00 58.96           O  
ATOM   4151  OG  SER B   9       8.769 -26.250 -35.056  1.00 58.96           O  
ATOM   4152  HG  SER B   9       9.056 -26.903 -34.414  1.00 58.96           H  
ATOM   4153  N   ARG B  10       6.820 -27.049 -32.824  1.00 57.83           N  
ATOM   4154  H   ARG B  10       7.708 -27.531 -32.825  1.00 57.83           H  
ATOM   4155  CA  ARG B  10       5.592 -27.859 -32.746  1.00 57.83           C  
ATOM   4156  HA  ARG B  10       4.841 -27.435 -33.413  1.00 57.83           H  
ATOM   4157  C   ARG B  10       4.959 -27.827 -31.368  1.00 57.83           C  
ATOM   4158  CB  ARG B  10       5.863 -29.325 -33.122  1.00 57.83           C  
ATOM   4159  HB2 ARG B  10       6.880 -29.616 -32.858  1.00 57.83           H  
ATOM   4160  HB3 ARG B  10       5.186 -29.957 -32.548  1.00 57.83           H  
ATOM   4161  O   ARG B  10       3.745 -27.751 -31.245  1.00 57.83           O  
ATOM   4162  CG  ARG B  10       5.587 -29.599 -34.601  1.00 57.83           C  
ATOM   4163  HG2 ARG B  10       6.300 -29.057 -35.223  1.00 57.83           H  
ATOM   4164  HG3 ARG B  10       4.577 -29.265 -34.837  1.00 57.83           H  
ATOM   4165  CD  ARG B  10       5.693 -31.104 -34.871  1.00 57.83           C  
ATOM   4166  HD2 ARG B  10       5.174 -31.644 -34.078  1.00 57.83           H  
ATOM   4167  HD3 ARG B  10       6.745 -31.389 -34.866  1.00 57.83           H  
ATOM   4168  NE  ARG B  10       5.073 -31.461 -36.158  1.00 57.83           N  
ATOM   4169  HE  ARG B  10       4.583 -30.724 -36.643  1.00 57.83           H  
ATOM   4170  NH1 ARG B  10       5.673 -33.680 -36.179  1.00 57.83           N  
ATOM   4171 HH11 ARG B  10       5.636 -34.587 -36.624  1.00 57.83           H  
ATOM   4172 HH12 ARG B  10       6.166 -33.552 -35.307  1.00 57.83           H  
ATOM   4173  NH2 ARG B  10       4.408 -32.860 -37.823  1.00 57.83           N  
ATOM   4174 HH21 ARG B  10       3.914 -32.100 -38.267  1.00 57.83           H  
ATOM   4175 HH22 ARG B  10       4.375 -33.779 -38.242  1.00 57.83           H  
ATOM   4176  CZ  ARG B  10       5.056 -32.661 -36.711  1.00 57.83           C  
ATOM   4177  N   PHE B  11       5.781 -27.904 -30.333  1.00 62.90           N  
ATOM   4178  H   PHE B  11       6.772 -27.977 -30.516  1.00 62.90           H  
ATOM   4179  CA  PHE B  11       5.366 -27.845 -28.942  1.00 62.90           C  
ATOM   4180  HA  PHE B  11       4.303 -27.610 -28.892  1.00 62.90           H  
ATOM   4181  C   PHE B  11       6.109 -26.724 -28.216  1.00 62.90           C  
ATOM   4182  CB  PHE B  11       5.562 -29.200 -28.267  1.00 62.90           C  
ATOM   4183  HB2 PHE B  11       6.623 -29.450 -28.230  1.00 62.90           H  
ATOM   4184  HB3 PHE B  11       5.197 -29.099 -27.245  1.00 62.90           H  
ATOM   4185  O   PHE B  11       6.787 -26.985 -27.218  1.00 62.90           O  
ATOM   4186  CG  PHE B  11       4.801 -30.337 -28.896  1.00 62.90           C  
ATOM   4187  CD1 PHE B  11       3.462 -30.568 -28.535  1.00 62.90           C  
ATOM   4188  HD1 PHE B  11       2.967 -29.920 -27.826  1.00 62.90           H  
ATOM   4189  CD2 PHE B  11       5.434 -31.173 -29.829  1.00 62.90           C  
ATOM   4190  HD2 PHE B  11       6.453 -30.967 -30.121  1.00 62.90           H  
ATOM   4191  CE1 PHE B  11       2.763 -31.647 -29.098  1.00 62.90           C  
ATOM   4192  HE1 PHE B  11       1.734 -31.828 -28.824  1.00 62.90           H  
ATOM   4193  CE2 PHE B  11       4.740 -32.262 -30.383  1.00 62.90           C  
ATOM   4194  HE2 PHE B  11       5.229 -32.919 -31.087  1.00 62.90           H  
ATOM   4195  CZ  PHE B  11       3.404 -32.499 -30.015  1.00 62.90           C  
ATOM   4196  HZ  PHE B  11       2.865 -33.334 -30.437  1.00 62.90           H  
ATOM   4197  N   PRO B  12       5.953 -25.462 -28.653  1.00 64.75           N  
ATOM   4198  CA  PRO B  12       6.553 -24.323 -27.966  1.00 64.75           C  
ATOM   4199  HA  PRO B  12       7.640 -24.390 -28.007  1.00 64.75           H  
ATOM   4200  C   PRO B  12       6.153 -24.308 -26.493  1.00 64.75           C  
ATOM   4201  CB  PRO B  12       6.091 -23.078 -28.734  1.00 64.75           C  
ATOM   4202  HB2 PRO B  12       5.862 -22.245 -28.069  1.00 64.75           H  
ATOM   4203  HB3 PRO B  12       6.863 -22.778 -29.442  1.00 64.75           H  
ATOM   4204  O   PRO B  12       6.990 -24.030 -25.644  1.00 64.75           O  
ATOM   4205  CG  PRO B  12       4.854 -23.531 -29.508  1.00 64.75           C  
ATOM   4206  HG2 PRO B  12       3.967 -23.407 -28.887  1.00 64.75           H  
ATOM   4207  HG3 PRO B  12       4.743 -22.989 -30.448  1.00 64.75           H  
ATOM   4208  CD  PRO B  12       5.105 -25.012 -29.744  1.00 64.75           C  
ATOM   4209  HD2 PRO B  12       5.655 -25.133 -30.677  1.00 64.75           H  
ATOM   4210  HD3 PRO B  12       4.155 -25.545 -29.785  1.00 64.75           H  
ATOM   4211  N   ARG B  13       4.927 -24.749 -26.179  1.00 61.89           N  
ATOM   4212  H   ARG B  13       4.309 -24.949 -26.953  1.00 61.89           H  
ATOM   4213  CA  ARG B  13       4.413 -24.897 -24.811  1.00 61.89           C  
ATOM   4214  HA  ARG B  13       4.665 -23.999 -24.246  1.00 61.89           H  
ATOM   4215  C   ARG B  13       5.022 -26.056 -24.019  1.00 61.89           C  
ATOM   4216  CB  ARG B  13       2.887 -25.047 -24.851  1.00 61.89           C  
ATOM   4217  HB2 ARG B  13       2.536 -25.274 -23.844  1.00 61.89           H  
ATOM   4218  HB3 ARG B  13       2.618 -25.878 -25.502  1.00 61.89           H  
ATOM   4219  O   ARG B  13       5.207 -25.928 -22.815  1.00 61.89           O  
ATOM   4220  CG  ARG B  13       2.183 -23.767 -25.325  1.00 61.89           C  
ATOM   4221  HG2 ARG B  13       2.488 -23.524 -26.343  1.00 61.89           H  
ATOM   4222  HG3 ARG B  13       2.456 -22.943 -24.666  1.00 61.89           H  
ATOM   4223  CD  ARG B  13       0.663 -23.962 -25.290  1.00 61.89           C  
ATOM   4224  HD2 ARG B  13       0.400 -24.755 -25.990  1.00 61.89           H  
ATOM   4225  HD3 ARG B  13       0.364 -24.263 -24.286  1.00 61.89           H  
ATOM   4226  NE  ARG B  13      -0.046 -22.720 -25.647  1.00 61.89           N  
ATOM   4227  HE  ARG B  13       0.465 -21.854 -25.558  1.00 61.89           H  
ATOM   4228  NH1 ARG B  13      -2.084 -23.646 -26.187  1.00 61.89           N  
ATOM   4229 HH11 ARG B  13      -1.728 -24.573 -26.003  1.00 61.89           H  
ATOM   4230 HH12 ARG B  13      -3.035 -23.512 -26.501  1.00 61.89           H  
ATOM   4231  NH2 ARG B  13      -1.812 -21.439 -26.305  1.00 61.89           N  
ATOM   4232 HH21 ARG B  13      -1.261 -20.597 -26.211  1.00 61.89           H  
ATOM   4233 HH22 ARG B  13      -2.769 -21.341 -26.612  1.00 61.89           H  
ATOM   4234  CZ  ARG B  13      -1.305 -22.610 -26.042  1.00 61.89           C  
ATOM   4235  N   ALA B  14       5.300 -27.203 -24.646  1.00 59.84           N  
ATOM   4236  H   ALA B  14       5.238 -27.239 -25.653  1.00 59.84           H  
ATOM   4237  CA  ALA B  14       5.911 -28.327 -23.927  1.00 59.84           C  
ATOM   4238  HA  ALA B  14       5.448 -28.412 -22.944  1.00 59.84           H  
ATOM   4239  C   ALA B  14       7.400 -28.080 -23.712  1.00 59.84           C  
ATOM   4240  CB  ALA B  14       5.681 -29.653 -24.656  1.00 59.84           C  
ATOM   4241  HB1 ALA B  14       4.638 -29.749 -24.956  1.00 59.84           H  
ATOM   4242  HB2 ALA B  14       6.339 -29.723 -25.522  1.00 59.84           H  
ATOM   4243  HB3 ALA B  14       5.929 -30.475 -23.984  1.00 59.84           H  
ATOM   4244  O   ALA B  14       7.922 -28.413 -22.657  1.00 59.84           O  
ATOM   4245  N   PHE B  15       8.062 -27.453 -24.687  1.00 58.70           N  
ATOM   4246  H   PHE B  15       7.581 -27.230 -25.546  1.00 58.70           H  
ATOM   4247  CA  PHE B  15       9.463 -27.095 -24.570  1.00 58.70           C  
ATOM   4248  HA  PHE B  15       9.991 -27.960 -24.168  1.00 58.70           H  
ATOM   4249  C   PHE B  15       9.671 -25.932 -23.601  1.00 58.70           C  
ATOM   4250  CB  PHE B  15      10.049 -26.799 -25.951  1.00 58.70           C  
ATOM   4251  HB2 PHE B  15       9.865 -25.759 -26.219  1.00 58.70           H  
ATOM   4252  HB3 PHE B  15       9.556 -27.424 -26.695  1.00 58.70           H  
ATOM   4253  O   PHE B  15      10.609 -25.970 -22.809  1.00 58.70           O  
ATOM   4254  CG  PHE B  15      11.530 -27.104 -25.990  1.00 58.70           C  
ATOM   4255  CD1 PHE B  15      12.474 -26.149 -25.569  1.00 58.70           C  
ATOM   4256  HD1 PHE B  15      12.144 -25.180 -25.225  1.00 58.70           H  
ATOM   4257  CD2 PHE B  15      11.953 -28.394 -26.358  1.00 58.70           C  
ATOM   4258  HD2 PHE B  15      11.228 -29.140 -26.647  1.00 58.70           H  
ATOM   4259  CE1 PHE B  15      13.841 -26.478 -25.535  1.00 58.70           C  
ATOM   4260  HE1 PHE B  15      14.565 -25.760 -25.182  1.00 58.70           H  
ATOM   4261  CE2 PHE B  15      13.314 -28.729 -26.305  1.00 58.70           C  
ATOM   4262  HE2 PHE B  15      13.632 -29.731 -26.553  1.00 58.70           H  
ATOM   4263  CZ  PHE B  15      14.258 -27.771 -25.894  1.00 58.70           C  
ATOM   4264  HZ  PHE B  15      15.302 -28.037 -25.823  1.00 58.70           H  
ATOM   4265  N   SER B  16       8.785 -24.926 -23.606  1.00 57.18           N  
ATOM   4266  H   SER B  16       8.050 -24.892 -24.299  1.00 57.18           H  
ATOM   4267  CA  SER B  16       8.799 -23.883 -22.578  1.00 57.18           C  
ATOM   4268  HA  SER B  16       9.786 -23.419 -22.583  1.00 57.18           H  
ATOM   4269  C   SER B  16       8.598 -24.510 -21.200  1.00 57.18           C  
ATOM   4270  CB  SER B  16       7.786 -22.764 -22.852  1.00 57.18           C  
ATOM   4271  HB2 SER B  16       7.986 -21.937 -22.172  1.00 57.18           H  
ATOM   4272  HB3 SER B  16       7.915 -22.402 -23.873  1.00 57.18           H  
ATOM   4273  O   SER B  16       9.429 -24.287 -20.327  1.00 57.18           O  
ATOM   4274  OG  SER B  16       6.452 -23.189 -22.664  1.00 57.18           O  
ATOM   4275  HG  SER B  16       6.149 -22.834 -21.825  1.00 57.18           H  
ATOM   4276  N   ARG B  17       7.626 -25.421 -21.044  1.00 58.33           N  
ATOM   4277  H   ARG B  17       6.949 -25.515 -21.787  1.00 58.33           H  
ATOM   4278  CA  ARG B  17       7.413 -26.164 -19.792  1.00 58.33           C  
ATOM   4279  HA  ARG B  17       7.291 -25.447 -18.980  1.00 58.33           H  
ATOM   4280  C   ARG B  17       8.589 -27.044 -19.385  1.00 58.33           C  
ATOM   4281  CB  ARG B  17       6.154 -27.028 -19.879  1.00 58.33           C  
ATOM   4282  HB2 ARG B  17       6.218 -27.814 -19.127  1.00 58.33           H  
ATOM   4283  HB3 ARG B  17       6.091 -27.503 -20.858  1.00 58.33           H  
ATOM   4284  O   ARG B  17       8.938 -27.074 -18.216  1.00 58.33           O  
ATOM   4285  CG  ARG B  17       4.891 -26.214 -19.591  1.00 58.33           C  
ATOM   4286  HG2 ARG B  17       4.961 -25.789 -18.590  1.00 58.33           H  
ATOM   4287  HG3 ARG B  17       4.785 -25.403 -20.312  1.00 58.33           H  
ATOM   4288  CD  ARG B  17       3.684 -27.150 -19.666  1.00 58.33           C  
ATOM   4289  HD2 ARG B  17       3.857 -27.995 -19.000  1.00 58.33           H  
ATOM   4290  HD3 ARG B  17       3.590 -27.513 -20.689  1.00 58.33           H  
ATOM   4291  NE  ARG B  17       2.448 -26.462 -19.263  1.00 58.33           N  
ATOM   4292  HE  ARG B  17       2.553 -25.507 -18.950  1.00 58.33           H  
ATOM   4293  NH1 ARG B  17       1.014 -28.228 -19.569  1.00 58.33           N  
ATOM   4294 HH11 ARG B  17       1.804 -28.804 -19.823  1.00 58.33           H  
ATOM   4295 HH12 ARG B  17       0.090 -28.626 -19.487  1.00 58.33           H  
ATOM   4296  NH2 ARG B  17       0.223 -26.272 -18.830  1.00 58.33           N  
ATOM   4297 HH21 ARG B  17      -0.700 -26.675 -18.758  1.00 58.33           H  
ATOM   4298 HH22 ARG B  17       0.370 -25.322 -18.522  1.00 58.33           H  
ATOM   4299  CZ  ARG B  17       1.238 -26.989 -19.223  1.00 58.33           C  
ATOM   4300  N   SER B  18       9.225 -27.773 -20.299  1.00 59.15           N  
ATOM   4301  H   SER B  18       8.887 -27.783 -21.250  1.00 59.15           H  
ATOM   4302  CA  SER B  18      10.377 -28.611 -19.949  1.00 59.15           C  
ATOM   4303  HA  SER B  18      10.129 -29.189 -19.059  1.00 59.15           H  
ATOM   4304  C   SER B  18      11.594 -27.766 -19.617  1.00 59.15           C  
ATOM   4305  CB  SER B  18      10.718 -29.606 -21.058  1.00 59.15           C  
ATOM   4306  HB2 SER B  18       9.848 -30.234 -21.249  1.00 59.15           H  
ATOM   4307  HB3 SER B  18      11.538 -30.243 -20.728  1.00 59.15           H  
ATOM   4308  O   SER B  18      12.349 -28.130 -18.728  1.00 59.15           O  
ATOM   4309  OG  SER B  18      11.085 -28.954 -22.257  1.00 59.15           O  
ATOM   4310  HG  SER B  18      11.894 -28.455 -22.123  1.00 59.15           H  
ATOM   4311  N   SER B  19      11.783 -26.631 -20.294  1.00 60.38           N  
ATOM   4312  H   SER B  19      11.150 -26.390 -21.044  1.00 60.38           H  
ATOM   4313  CA  SER B  19      12.817 -25.673 -19.913  1.00 60.38           C  
ATOM   4314  HA  SER B  19      13.753 -26.218 -19.786  1.00 60.38           H  
ATOM   4315  C   SER B  19      12.509 -25.024 -18.568  1.00 60.38           C  
ATOM   4316  CB  SER B  19      13.055 -24.635 -21.010  1.00 60.38           C  
ATOM   4317  HB2 SER B  19      13.928 -24.040 -20.740  1.00 60.38           H  
ATOM   4318  HB3 SER B  19      13.280 -25.157 -21.940  1.00 60.38           H  
ATOM   4319  O   SER B  19      13.427 -24.811 -17.792  1.00 60.38           O  
ATOM   4320  OG  SER B  19      11.969 -23.757 -21.233  1.00 60.38           O  
ATOM   4321  HG  SER B  19      11.177 -24.068 -20.789  1.00 60.38           H  
ATOM   4322  N   GLU B  20      11.237 -24.806 -18.231  1.00 59.16           N  
ATOM   4323  H   GLU B  20      10.506 -24.937 -18.915  1.00 59.16           H  
ATOM   4324  CA  GLU B  20      10.830 -24.374 -16.893  1.00 59.16           C  
ATOM   4325  HA  GLU B  20      11.415 -23.503 -16.599  1.00 59.16           H  
ATOM   4326  C   GLU B  20      11.091 -25.457 -15.843  1.00 59.16           C  
ATOM   4327  CB  GLU B  20       9.346 -23.991 -16.883  1.00 59.16           C  
ATOM   4328  HB2 GLU B  20       8.998 -23.949 -15.851  1.00 59.16           H  
ATOM   4329  HB3 GLU B  20       8.773 -24.758 -17.405  1.00 59.16           H  
ATOM   4330  O   GLU B  20      11.571 -25.133 -14.761  1.00 59.16           O  
ATOM   4331  CG  GLU B  20       9.095 -22.622 -17.517  1.00 59.16           C  
ATOM   4332  HG2 GLU B  20       9.556 -22.571 -18.504  1.00 59.16           H  
ATOM   4333  HG3 GLU B  20       9.581 -21.870 -16.895  1.00 59.16           H  
ATOM   4334  CD  GLU B  20       7.600 -22.300 -17.635  1.00 59.16           C  
ATOM   4335  OE1 GLU B  20       7.306 -21.089 -17.619  1.00 59.16           O  
ATOM   4336  OE2 GLU B  20       6.778 -23.242 -17.751  1.00 59.16           O  
ATOM   4337  N   ILE B  21      10.844 -26.733 -16.168  1.00 60.08           N  
ATOM   4338  H   ILE B  21      10.367 -26.907 -17.041  1.00 60.08           H  
ATOM   4339  CA  ILE B  21      11.086 -27.864 -15.264  1.00 60.08           C  
ATOM   4340  HA  ILE B  21      10.667 -27.581 -14.298  1.00 60.08           H  
ATOM   4341  C   ILE B  21      12.590 -28.138 -15.096  1.00 60.08           C  
ATOM   4342  CB  ILE B  21      10.323 -29.134 -15.697  1.00 60.08           C  
ATOM   4343  HB  ILE B  21      10.581 -29.356 -16.733  1.00 60.08           H  
ATOM   4344  O   ILE B  21      13.064 -28.359 -13.985  1.00 60.08           O  
ATOM   4345  CG1 ILE B  21       8.795 -28.932 -15.581  1.00 60.08           C  
ATOM   4346 HG12 ILE B  21       8.497 -28.994 -14.534  1.00 60.08           H  
ATOM   4347 HG13 ILE B  21       8.516 -27.937 -15.927  1.00 60.08           H  
ATOM   4348  CG2 ILE B  21      10.724 -30.336 -14.815  1.00 60.08           C  
ATOM   4349 HG21 ILE B  21      10.133 -31.217 -15.067  1.00 60.08           H  
ATOM   4350 HG22 ILE B  21      10.570 -30.097 -13.763  1.00 60.08           H  
ATOM   4351 HG23 ILE B  21      11.770 -30.600 -14.971  1.00 60.08           H  
ATOM   4352  CD1 ILE B  21       7.991 -29.955 -16.395  1.00 60.08           C  
ATOM   4353 HD11 ILE B  21       6.931 -29.708 -16.330  1.00 60.08           H  
ATOM   4354 HD12 ILE B  21       8.135 -30.963 -16.006  1.00 60.08           H  
ATOM   4355 HD13 ILE B  21       8.296 -29.919 -17.440  1.00 60.08           H  
ATOM   4356  N   ALA B  22      13.375 -28.100 -16.169  1.00 59.00           N  
ATOM   4357  H   ALA B  22      12.950 -27.943 -17.071  1.00 59.00           H  
ATOM   4358  CA  ALA B  22      14.832 -28.227 -16.105  1.00 59.00           C  
ATOM   4359  HA  ALA B  22      15.090 -29.110 -15.522  1.00 59.00           H  
ATOM   4360  C   ALA B  22      15.467 -27.013 -15.418  1.00 59.00           C  
ATOM   4361  CB  ALA B  22      15.371 -28.402 -17.527  1.00 59.00           C  
ATOM   4362  HB1 ALA B  22      16.453 -28.529 -17.492  1.00 59.00           H  
ATOM   4363  HB2 ALA B  22      14.925 -29.285 -17.985  1.00 59.00           H  
ATOM   4364  HB3 ALA B  22      15.134 -27.524 -18.127  1.00 59.00           H  
ATOM   4365  O   ALA B  22      16.476 -27.139 -14.728  1.00 59.00           O  
ATOM   4366  N   ALA B  23      14.831 -25.849 -15.537  1.00 65.54           N  
ATOM   4367  H   ALA B  23      14.063 -25.760 -16.187  1.00 65.54           H  
ATOM   4368  CA  ALA B  23      15.172 -24.692 -14.740  1.00 65.54           C  
ATOM   4369  HA  ALA B  23      16.259 -24.620 -14.692  1.00 65.54           H  
ATOM   4370  C   ALA B  23      14.676 -24.811 -13.295  1.00 65.54           C  
ATOM   4371  CB  ALA B  23      14.663 -23.417 -15.419  1.00 65.54           C  
ATOM   4372  HB1 ALA B  23      14.981 -22.548 -14.843  1.00 65.54           H  
ATOM   4373  HB2 ALA B  23      15.085 -23.338 -16.421  1.00 65.54           H  
ATOM   4374  HB3 ALA B  23      13.575 -23.429 -15.475  1.00 65.54           H  
ATOM   4375  O   ALA B  23      15.078 -23.981 -12.505  1.00 65.54           O  
ATOM   4376  N   THR B  24      13.866 -25.797 -12.882  1.00 67.25           N  
ATOM   4377  H   THR B  24      13.489 -26.443 -13.560  1.00 67.25           H  
ATOM   4378  CA  THR B  24      13.434 -25.902 -11.471  1.00 67.25           C  
ATOM   4379  HA  THR B  24      12.991 -24.940 -11.214  1.00 67.25           H  
ATOM   4380  C   THR B  24      14.591 -26.120 -10.502  1.00 67.25           C  
ATOM   4381  CB  THR B  24      12.382 -26.979 -11.149  1.00 67.25           C  
ATOM   4382  HB  THR B  24      12.867 -27.897 -10.817  1.00 67.25           H  
ATOM   4383  O   THR B  24      14.635 -25.390  -9.522  1.00 67.25           O  
ATOM   4384  CG2 THR B  24      11.413 -26.503 -10.073  1.00 67.25           C  
ATOM   4385 HG21 THR B  24      10.875 -25.620 -10.416  1.00 67.25           H  
ATOM   4386 HG22 THR B  24      11.962 -26.261  -9.162  1.00 67.25           H  
ATOM   4387 HG23 THR B  24      10.698 -27.295  -9.850  1.00 67.25           H  
ATOM   4388  OG1 THR B  24      11.561 -27.289 -12.218  1.00 67.25           O  
ATOM   4389  HG1 THR B  24      12.109 -27.763 -12.848  1.00 67.25           H  
ATOM   4390  N   PRO B  25      15.537 -27.060 -10.712  1.00 69.99           N  
ATOM   4391  CA  PRO B  25      16.682 -27.205  -9.816  1.00 69.99           C  
ATOM   4392  HA  PRO B  25      16.336 -27.295  -8.787  1.00 69.99           H  
ATOM   4393  C   PRO B  25      17.635 -26.016  -9.901  1.00 69.99           C  
ATOM   4394  CB  PRO B  25      17.377 -28.509 -10.211  1.00 69.99           C  
ATOM   4395  HB2 PRO B  25      18.460 -28.454 -10.103  1.00 69.99           H  
ATOM   4396  HB3 PRO B  25      16.980 -29.325  -9.608  1.00 69.99           H  
ATOM   4397  O   PRO B  25      18.154 -25.615  -8.871  1.00 69.99           O  
ATOM   4398  CG  PRO B  25      16.961 -28.706 -11.665  1.00 69.99           C  
ATOM   4399  HG2 PRO B  25      16.974 -29.757 -11.953  1.00 69.99           H  
ATOM   4400  HG3 PRO B  25      17.613 -28.124 -12.317  1.00 69.99           H  
ATOM   4401  CD  PRO B  25      15.550 -28.127 -11.700  1.00 69.99           C  
ATOM   4402  HD2 PRO B  25      15.320 -27.777 -12.706  1.00 69.99           H  
ATOM   4403  HD3 PRO B  25      14.836 -28.898 -11.409  1.00 69.99           H  
ATOM   4404  N   ALA B  26      17.833 -25.420 -11.083  1.00 72.57           N  
ATOM   4405  H   ALA B  26      17.389 -25.797 -11.908  1.00 72.57           H  
ATOM   4406  CA  ALA B  26      18.622 -24.195 -11.215  1.00 72.57           C  
ATOM   4407  HA  ALA B  26      19.599 -24.352 -10.758  1.00 72.57           H  
ATOM   4408  C   ALA B  26      17.954 -23.034 -10.470  1.00 72.57           C  
ATOM   4409  CB  ALA B  26      18.839 -23.877 -12.696  1.00 72.57           C  
ATOM   4410  HB1 ALA B  26      19.471 -22.994 -12.782  1.00 72.57           H  
ATOM   4411  HB2 ALA B  26      19.334 -24.714 -13.188  1.00 72.57           H  
ATOM   4412  HB3 ALA B  26      17.886 -23.675 -13.185  1.00 72.57           H  
ATOM   4413  O   ALA B  26      18.595 -22.400  -9.658  1.00 72.57           O  
ATOM   4414  N   ARG B  27      16.639 -22.848 -10.615  1.00 72.96           N  
ATOM   4415  H   ARG B  27      16.171 -23.408 -11.313  1.00 72.96           H  
ATOM   4416  CA  ARG B  27      15.829 -21.900  -9.839  1.00 72.96           C  
ATOM   4417  HA  ARG B  27      16.256 -20.902  -9.937  1.00 72.96           H  
ATOM   4418  C   ARG B  27      15.839 -22.233  -8.356  1.00 72.96           C  
ATOM   4419  CB  ARG B  27      14.374 -21.891 -10.331  1.00 72.96           C  
ATOM   4420  HB2 ARG B  27      13.759 -21.375  -9.595  1.00 72.96           H  
ATOM   4421  HB3 ARG B  27      14.012 -22.917 -10.397  1.00 72.96           H  
ATOM   4422  O   ARG B  27      15.795 -21.322  -7.544  1.00 72.96           O  
ATOM   4423  CG  ARG B  27      14.185 -21.172 -11.674  1.00 72.96           C  
ATOM   4424  HG2 ARG B  27      14.323 -20.100 -11.527  1.00 72.96           H  
ATOM   4425  HG3 ARG B  27      14.920 -21.513 -12.403  1.00 72.96           H  
ATOM   4426  CD  ARG B  27      12.767 -21.444 -12.192  1.00 72.96           C  
ATOM   4427  HD2 ARG B  27      12.052 -21.067 -11.462  1.00 72.96           H  
ATOM   4428  HD3 ARG B  27      12.637 -22.522 -12.293  1.00 72.96           H  
ATOM   4429  NE  ARG B  27      12.524 -20.807 -13.499  1.00 72.96           N  
ATOM   4430  HE  ARG B  27      13.298 -20.296 -13.900  1.00 72.96           H  
ATOM   4431  NH1 ARG B  27      10.324 -21.441 -13.742  1.00 72.96           N  
ATOM   4432 HH11 ARG B  27       9.468 -21.424 -14.278  1.00 72.96           H  
ATOM   4433 HH12 ARG B  27      10.385 -21.962 -12.879  1.00 72.96           H  
ATOM   4434  NH2 ARG B  27      11.290 -20.223 -15.329  1.00 72.96           N  
ATOM   4435 HH21 ARG B  27      10.410 -20.221 -15.824  1.00 72.96           H  
ATOM   4436 HH22 ARG B  27      12.067 -19.688 -15.690  1.00 72.96           H  
ATOM   4437  CZ  ARG B  27      11.388 -20.827 -14.179  1.00 72.96           C  
ATOM   4438  N   PHE B  28      15.885 -23.512  -7.988  1.00 72.32           N  
ATOM   4439  H   PHE B  28      15.829 -24.219  -8.708  1.00 72.32           H  
ATOM   4440  CA  PHE B  28      15.996 -23.932  -6.599  1.00 72.32           C  
ATOM   4441  HA  PHE B  28      15.258 -23.377  -6.020  1.00 72.32           H  
ATOM   4442  C   PHE B  28      17.378 -23.586  -6.044  1.00 72.32           C  
ATOM   4443  CB  PHE B  28      15.676 -25.421  -6.430  1.00 72.32           C  
ATOM   4444  HB2 PHE B  28      16.399 -26.014  -6.990  1.00 72.32           H  
ATOM   4445  HB3 PHE B  28      14.684 -25.622  -6.833  1.00 72.32           H  
ATOM   4446  O   PHE B  28      17.450 -22.990  -4.980  1.00 72.32           O  
ATOM   4447  CG  PHE B  28      15.706 -25.853  -4.978  1.00 72.32           C  
ATOM   4448  CD1 PHE B  28      16.841 -26.500  -4.453  1.00 72.32           C  
ATOM   4449  HD1 PHE B  28      17.688 -26.713  -5.088  1.00 72.32           H  
ATOM   4450  CD2 PHE B  28      14.621 -25.550  -4.135  1.00 72.32           C  
ATOM   4451  HD2 PHE B  28      13.762 -25.027  -4.528  1.00 72.32           H  
ATOM   4452  CE1 PHE B  28      16.885 -26.848  -3.091  1.00 72.32           C  
ATOM   4453  HE1 PHE B  28      17.762 -27.331  -2.684  1.00 72.32           H  
ATOM   4454  CE2 PHE B  28      14.667 -25.897  -2.773  1.00 72.32           C  
ATOM   4455  HE2 PHE B  28      13.843 -25.646  -2.122  1.00 72.32           H  
ATOM   4456  CZ  PHE B  28      15.800 -26.545  -2.251  1.00 72.32           C  
ATOM   4457  HZ  PHE B  28      15.846 -26.794  -1.201  1.00 72.32           H  
ATOM   4458  N   LEU B  29      18.461 -23.873  -6.767  1.00 76.90           N  
ATOM   4459  H   LEU B  29      18.327 -24.342  -7.652  1.00 76.90           H  
ATOM   4460  CA  LEU B  29      19.830 -23.491  -6.417  1.00 76.90           C  
ATOM   4461  HA  LEU B  29      20.047 -23.836  -5.406  1.00 76.90           H  
ATOM   4462  C   LEU B  29      20.019 -21.977  -6.411  1.00 76.90           C  
ATOM   4463  CB  LEU B  29      20.820 -24.139  -7.398  1.00 76.90           C  
ATOM   4464  HB2 LEU B  29      20.385 -24.130  -8.397  1.00 76.90           H  
ATOM   4465  HB3 LEU B  29      21.731 -23.542  -7.445  1.00 76.90           H  
ATOM   4466  O   LEU B  29      20.631 -21.472  -5.486  1.00 76.90           O  
ATOM   4467  CG  LEU B  29      21.201 -25.573  -7.001  1.00 76.90           C  
ATOM   4468  HG  LEU B  29      20.314 -26.109  -6.661  1.00 76.90           H  
ATOM   4469  CD1 LEU B  29      21.774 -26.315  -8.207  1.00 76.90           C  
ATOM   4470 HD11 LEU B  29      22.654 -25.792  -8.582  1.00 76.90           H  
ATOM   4471 HD12 LEU B  29      22.049 -27.330  -7.920  1.00 76.90           H  
ATOM   4472 HD13 LEU B  29      21.022 -26.362  -8.995  1.00 76.90           H  
ATOM   4473  CD2 LEU B  29      22.253 -25.579  -5.887  1.00 76.90           C  
ATOM   4474 HD21 LEU B  29      22.504 -26.606  -5.622  1.00 76.90           H  
ATOM   4475 HD22 LEU B  29      23.154 -25.064  -6.220  1.00 76.90           H  
ATOM   4476 HD23 LEU B  29      21.866 -25.076  -5.001  1.00 76.90           H  
ATOM   4477  N   ASP B  30      19.445 -21.255  -7.366  1.00 78.36           N  
ATOM   4478  H   ASP B  30      19.073 -21.737  -8.172  1.00 78.36           H  
ATOM   4479  CA  ASP B  30      19.423 -19.795  -7.399  1.00 78.36           C  
ATOM   4480  HA  ASP B  30      20.440 -19.412  -7.318  1.00 78.36           H  
ATOM   4481  C   ASP B  30      18.626 -19.265  -6.212  1.00 78.36           C  
ATOM   4482  CB  ASP B  30      18.802 -19.278  -8.708  1.00 78.36           C  
ATOM   4483  HB2 ASP B  30      18.577 -18.219  -8.584  1.00 78.36           H  
ATOM   4484  HB3 ASP B  30      17.857 -19.793  -8.885  1.00 78.36           H  
ATOM   4485  O   ASP B  30      19.072 -18.346  -5.537  1.00 78.36           O  
ATOM   4486  CG  ASP B  30      19.706 -19.410  -9.938  1.00 78.36           C  
ATOM   4487  OD1 ASP B  30      19.141 -19.357 -11.055  1.00 78.36           O  
ATOM   4488  OD2 ASP B  30      20.938 -19.533  -9.758  1.00 78.36           O  
ATOM   4489  N   SER B  31      17.490 -19.884  -5.876  1.00 77.29           N  
ATOM   4490  H   SER B  31      17.126 -20.589  -6.501  1.00 77.29           H  
ATOM   4491  CA  SER B  31      16.715 -19.508  -4.692  1.00 77.29           C  
ATOM   4492  HA  SER B  31      16.567 -18.429  -4.729  1.00 77.29           H  
ATOM   4493  C   SER B  31      17.473 -19.807  -3.399  1.00 77.29           C  
ATOM   4494  CB  SER B  31      15.322 -20.149  -4.685  1.00 77.29           C  
ATOM   4495  HB2 SER B  31      14.711 -19.624  -3.951  1.00 77.29           H  
ATOM   4496  HB3 SER B  31      14.854 -20.006  -5.659  1.00 77.29           H  
ATOM   4497  O   SER B  31      17.474 -18.984  -2.493  1.00 77.29           O  
ATOM   4498  OG  SER B  31      15.320 -21.524  -4.348  1.00 77.29           O  
ATOM   4499  HG  SER B  31      16.132 -21.933  -4.655  1.00 77.29           H  
ATOM   4500  N   MET B  32      18.177 -20.938  -3.319  1.00 78.76           N  
ATOM   4501  H   MET B  32      18.161 -21.564  -4.111  1.00 78.76           H  
ATOM   4502  CA  MET B  32      19.003 -21.316  -2.174  1.00 78.76           C  
ATOM   4503  HA  MET B  32      18.439 -21.175  -1.252  1.00 78.76           H  
ATOM   4504  C   MET B  32      20.234 -20.428  -2.066  1.00 78.76           C  
ATOM   4505  CB  MET B  32      19.430 -22.786  -2.281  1.00 78.76           C  
ATOM   4506  HB2 MET B  32      19.811 -22.975  -3.285  1.00 78.76           H  
ATOM   4507  HB3 MET B  32      20.241 -22.976  -1.578  1.00 78.76           H  
ATOM   4508  O   MET B  32      20.570 -20.008  -0.969  1.00 78.76           O  
ATOM   4509  CG  MET B  32      18.306 -23.783  -1.980  1.00 78.76           C  
ATOM   4510  HG2 MET B  32      18.642 -24.758  -2.333  1.00 78.76           H  
ATOM   4511  HG3 MET B  32      17.409 -23.522  -2.543  1.00 78.76           H  
ATOM   4512  SD  MET B  32      17.880 -23.967  -0.224  1.00 78.76           S  
ATOM   4513  CE  MET B  32      16.465 -22.842  -0.084  1.00 78.76           C  
ATOM   4514  HE1 MET B  32      16.018 -22.949   0.905  1.00 78.76           H  
ATOM   4515  HE2 MET B  32      15.724 -23.090  -0.844  1.00 78.76           H  
ATOM   4516  HE3 MET B  32      16.783 -21.807  -0.214  1.00 78.76           H  
ATOM   4517  N   GLY B  33      20.871 -20.093  -3.184  1.00 83.39           N  
ATOM   4518  H   GLY B  33      20.551 -20.493  -4.054  1.00 83.39           H  
ATOM   4519  CA  GLY B  33      21.975 -19.147  -3.259  1.00 83.39           C  
ATOM   4520  HA2 GLY B  33      22.788 -19.470  -2.608  1.00 83.39           H  
ATOM   4521  HA3 GLY B  33      22.334 -19.101  -4.288  1.00 83.39           H  
ATOM   4522  C   GLY B  33      21.524 -17.755  -2.843  1.00 83.39           C  
ATOM   4523  O   GLY B  33      22.201 -17.099  -2.061  1.00 83.39           O  
ATOM   4524  N   HIS B  34      20.332 -17.342  -3.264  1.00 83.87           N  
ATOM   4525  H   HIS B  34      19.849 -17.899  -3.956  1.00 83.87           H  
ATOM   4526  CA  HIS B  34      19.723 -16.081  -2.868  1.00 83.87           C  
ATOM   4527  HA  HIS B  34      20.435 -15.277  -3.051  1.00 83.87           H  
ATOM   4528  C   HIS B  34      19.372 -16.053  -1.371  1.00 83.87           C  
ATOM   4529  CB  HIS B  34      18.503 -15.853  -3.763  1.00 83.87           C  
ATOM   4530  HB2 HIS B  34      17.760 -16.630  -3.587  1.00 83.87           H  
ATOM   4531  HB3 HIS B  34      18.817 -15.911  -4.805  1.00 83.87           H  
ATOM   4532  O   HIS B  34      19.654 -15.066  -0.694  1.00 83.87           O  
ATOM   4533  CG  HIS B  34      17.861 -14.517  -3.560  1.00 83.87           C  
ATOM   4534  CD2 HIS B  34      17.981 -13.425  -4.375  1.00 83.87           C  
ATOM   4535  HD2 HIS B  34      18.572 -13.363  -5.276  1.00 83.87           H  
ATOM   4536  ND1 HIS B  34      17.002 -14.185  -2.545  1.00 83.87           N  
ATOM   4537  HD1 HIS B  34      16.805 -14.742  -1.726  1.00 83.87           H  
ATOM   4538  CE1 HIS B  34      16.578 -12.934  -2.765  1.00 83.87           C  
ATOM   4539  HE1 HIS B  34      15.838 -12.423  -2.166  1.00 83.87           H  
ATOM   4540  NE2 HIS B  34      17.159 -12.422  -3.859  1.00 83.87           N  
ATOM   4541  N   VAL B  35      18.811 -17.137  -0.819  1.00 85.84           N  
ATOM   4542  H   VAL B  35      18.564 -17.905  -1.427  1.00 85.84           H  
ATOM   4543  CA  VAL B  35      18.571 -17.283   0.629  1.00 85.84           C  
ATOM   4544  HA  VAL B  35      17.988 -16.433   0.984  1.00 85.84           H  
ATOM   4545  C   VAL B  35      19.893 -17.276   1.392  1.00 85.84           C  
ATOM   4546  CB  VAL B  35      17.793 -18.575   0.956  1.00 85.84           C  
ATOM   4547  HB  VAL B  35      18.299 -19.422   0.492  1.00 85.84           H  
ATOM   4548  O   VAL B  35      20.035 -16.532   2.355  1.00 85.84           O  
ATOM   4549  CG1 VAL B  35      17.689 -18.833   2.467  1.00 85.84           C  
ATOM   4550 HG11 VAL B  35      17.275 -17.959   2.971  1.00 85.84           H  
ATOM   4551 HG12 VAL B  35      18.670 -19.056   2.886  1.00 85.84           H  
ATOM   4552 HG13 VAL B  35      17.045 -19.692   2.654  1.00 85.84           H  
ATOM   4553  CG2 VAL B  35      16.352 -18.533   0.445  1.00 85.84           C  
ATOM   4554 HG21 VAL B  35      15.946 -19.545   0.411  1.00 85.84           H  
ATOM   4555 HG22 VAL B  35      16.300 -18.099  -0.553  1.00 85.84           H  
ATOM   4556 HG23 VAL B  35      15.743 -17.938   1.125  1.00 85.84           H  
ATOM   4557  N   ALA B  36      20.876 -18.068   0.965  1.00 86.54           N  
ATOM   4558  H   ALA B  36      20.707 -18.660   0.165  1.00 86.54           H  
ATOM   4559  CA  ALA B  36      22.177 -18.165   1.615  1.00 86.54           C  
ATOM   4560  HA  ALA B  36      22.032 -18.461   2.654  1.00 86.54           H  
ATOM   4561  C   ALA B  36      22.896 -16.813   1.611  1.00 86.54           C  
ATOM   4562  CB  ALA B  36      23.008 -19.242   0.907  1.00 86.54           C  
ATOM   4563  HB1 ALA B  36      23.982 -19.327   1.389  1.00 86.54           H  
ATOM   4564  HB2 ALA B  36      22.497 -20.203   0.971  1.00 86.54           H  
ATOM   4565  HB3 ALA B  36      23.150 -18.980  -0.141  1.00 86.54           H  
ATOM   4566  O   ALA B  36      23.423 -16.391   2.637  1.00 86.54           O  
ATOM   4567  N   TRP B  37      22.860 -16.097   0.489  1.00 88.22           N  
ATOM   4568  H   TRP B  37      22.439 -16.506  -0.333  1.00 88.22           H  
ATOM   4569  CA  TRP B  37      23.420 -14.759   0.375  1.00 88.22           C  
ATOM   4570  HA  TRP B  37      24.463 -14.789   0.691  1.00 88.22           H  
ATOM   4571  C   TRP B  37      22.703 -13.761   1.285  1.00 88.22           C  
ATOM   4572  CB  TRP B  37      23.367 -14.323  -1.086  1.00 88.22           C  
ATOM   4573  HB2 TRP B  37      22.328 -14.263  -1.410  1.00 88.22           H  
ATOM   4574  HB3 TRP B  37      23.865 -15.078  -1.695  1.00 88.22           H  
ATOM   4575  O   TRP B  37      23.367 -13.015   2.001  1.00 88.22           O  
ATOM   4576  CG  TRP B  37      24.043 -13.024  -1.353  1.00 88.22           C  
ATOM   4577  CD1 TRP B  37      23.441 -11.904  -1.803  1.00 88.22           C  
ATOM   4578  HD1 TRP B  37      22.389 -11.815  -2.029  1.00 88.22           H  
ATOM   4579  CD2 TRP B  37      25.457 -12.699  -1.204  1.00 88.22           C  
ATOM   4580  CE2 TRP B  37      25.645 -11.342  -1.595  1.00 88.22           C  
ATOM   4581  CE3 TRP B  37      26.601 -13.414  -0.787  1.00 88.22           C  
ATOM   4582  HE3 TRP B  37      26.501 -14.452  -0.508  1.00 88.22           H  
ATOM   4583  NE1 TRP B  37      24.393 -10.930  -2.004  1.00 88.22           N  
ATOM   4584  HE1 TRP B  37      24.170 -10.031  -2.408  1.00 88.22           H  
ATOM   4585  CH2 TRP B  37      28.011 -11.444  -1.106  1.00 88.22           C  
ATOM   4586  HH2 TRP B  37      28.987 -10.982  -1.077  1.00 88.22           H  
ATOM   4587  CZ2 TRP B  37      26.894 -10.707  -1.538  1.00 88.22           C  
ATOM   4588  HZ2 TRP B  37      27.008  -9.682  -1.861  1.00 88.22           H  
ATOM   4589  CZ3 TRP B  37      27.864 -12.794  -0.741  1.00 88.22           C  
ATOM   4590  HZ3 TRP B  37      28.728 -13.360  -0.426  1.00 88.22           H  
ATOM   4591  N   PHE B  38      21.367 -13.797   1.341  1.00 88.57           N  
ATOM   4592  H   PHE B  38      20.866 -14.415   0.718  1.00 88.57           H  
ATOM   4593  CA  PHE B  38      20.598 -12.989   2.287  1.00 88.57           C  
ATOM   4594  HA  PHE B  38      20.819 -11.936   2.112  1.00 88.57           H  
ATOM   4595  C   PHE B  38      20.977 -13.295   3.739  1.00 88.57           C  
ATOM   4596  CB  PHE B  38      19.099 -13.207   2.069  1.00 88.57           C  
ATOM   4597  HB2 PHE B  38      18.834 -12.866   1.068  1.00 88.57           H  
ATOM   4598  HB3 PHE B  38      18.867 -14.271   2.123  1.00 88.57           H  
ATOM   4599  O   PHE B  38      21.215 -12.371   4.509  1.00 88.57           O  
ATOM   4600  CG  PHE B  38      18.243 -12.474   3.083  1.00 88.57           C  
ATOM   4601  CD1 PHE B  38      17.794 -13.132   4.246  1.00 88.57           C  
ATOM   4602  HD1 PHE B  38      18.077 -14.158   4.434  1.00 88.57           H  
ATOM   4603  CD2 PHE B  38      17.895 -11.130   2.861  1.00 88.57           C  
ATOM   4604  HD2 PHE B  38      18.255 -10.610   1.986  1.00 88.57           H  
ATOM   4605  CE1 PHE B  38      16.957 -12.462   5.153  1.00 88.57           C  
ATOM   4606  HE1 PHE B  38      16.598 -12.970   6.036  1.00 88.57           H  
ATOM   4607  CE2 PHE B  38      17.030 -10.472   3.751  1.00 88.57           C  
ATOM   4608  HE2 PHE B  38      16.721  -9.457   3.547  1.00 88.57           H  
ATOM   4609  CZ  PHE B  38      16.548 -11.145   4.886  1.00 88.57           C  
ATOM   4610  HZ  PHE B  38      15.856 -10.649   5.551  1.00 88.57           H  
ATOM   4611  N   VAL B  39      21.087 -14.574   4.111  1.00 87.90           N  
ATOM   4612  H   VAL B  39      20.866 -15.284   3.428  1.00 87.90           H  
ATOM   4613  CA  VAL B  39      21.482 -15.000   5.462  1.00 87.90           C  
ATOM   4614  HA  VAL B  39      20.804 -14.542   6.181  1.00 87.90           H  
ATOM   4615  C   VAL B  39      22.886 -14.499   5.802  1.00 87.90           C  
ATOM   4616  CB  VAL B  39      21.378 -16.534   5.602  1.00 87.90           C  
ATOM   4617  HB  VAL B  39      21.885 -17.007   4.761  1.00 87.90           H  
ATOM   4618  O   VAL B  39      23.083 -13.914   6.866  1.00 87.90           O  
ATOM   4619  CG1 VAL B  39      22.017 -17.050   6.896  1.00 87.90           C  
ATOM   4620 HG11 VAL B  39      21.631 -16.491   7.749  1.00 87.90           H  
ATOM   4621 HG12 VAL B  39      21.797 -18.109   7.026  1.00 87.90           H  
ATOM   4622 HG13 VAL B  39      23.100 -16.935   6.852  1.00 87.90           H  
ATOM   4623  CG2 VAL B  39      19.913 -16.991   5.608  1.00 87.90           C  
ATOM   4624 HG21 VAL B  39      19.376 -16.584   4.751  1.00 87.90           H  
ATOM   4625 HG22 VAL B  39      19.868 -18.079   5.557  1.00 87.90           H  
ATOM   4626 HG23 VAL B  39      19.415 -16.656   6.518  1.00 87.90           H  
ATOM   4627  N   VAL B  40      23.852 -14.658   4.893  1.00 88.52           N  
ATOM   4628  H   VAL B  40      23.627 -15.143   4.036  1.00 88.52           H  
ATOM   4629  CA  VAL B  40      25.222 -14.158   5.078  1.00 88.52           C  
ATOM   4630  HA  VAL B  40      25.623 -14.571   6.003  1.00 88.52           H  
ATOM   4631  C   VAL B  40      25.222 -12.643   5.237  1.00 88.52           C  
ATOM   4632  CB  VAL B  40      26.137 -14.598   3.918  1.00 88.52           C  
ATOM   4633  HB  VAL B  40      25.651 -14.377   2.968  1.00 88.52           H  
ATOM   4634  O   VAL B  40      25.821 -12.137   6.183  1.00 88.52           O  
ATOM   4635  CG1 VAL B  40      27.503 -13.895   3.937  1.00 88.52           C  
ATOM   4636 HG11 VAL B  40      27.979 -14.026   4.909  1.00 88.52           H  
ATOM   4637 HG12 VAL B  40      27.387 -12.832   3.728  1.00 88.52           H  
ATOM   4638 HG13 VAL B  40      28.145 -14.318   3.164  1.00 88.52           H  
ATOM   4639  CG2 VAL B  40      26.411 -16.105   4.000  1.00 88.52           C  
ATOM   4640 HG21 VAL B  40      25.477 -16.665   4.040  1.00 88.52           H  
ATOM   4641 HG22 VAL B  40      26.967 -16.426   3.120  1.00 88.52           H  
ATOM   4642 HG23 VAL B  40      26.989 -16.334   4.895  1.00 88.52           H  
ATOM   4643  N   GLN B  41      24.521 -11.905   4.373  1.00 88.44           N  
ATOM   4644  H   GLN B  41      24.020 -12.363   3.625  1.00 88.44           H  
ATOM   4645  CA  GLN B  41      24.438 -10.453   4.495  1.00 88.44           C  
ATOM   4646  HA  GLN B  41      25.450 -10.046   4.501  1.00 88.44           H  
ATOM   4647  C   GLN B  41      23.782 -10.030   5.809  1.00 88.44           C  
ATOM   4648  CB  GLN B  41      23.670  -9.842   3.322  1.00 88.44           C  
ATOM   4649  HB2 GLN B  41      22.725 -10.363   3.170  1.00 88.44           H  
ATOM   4650  HB3 GLN B  41      23.449  -8.811   3.596  1.00 88.44           H  
ATOM   4651  O   GLN B  41      24.325  -9.171   6.503  1.00 88.44           O  
ATOM   4652  CG  GLN B  41      24.478  -9.835   2.015  1.00 88.44           C  
ATOM   4653  HG2 GLN B  41      25.509  -9.549   2.226  1.00 88.44           H  
ATOM   4654  HG3 GLN B  41      24.489 -10.829   1.568  1.00 88.44           H  
ATOM   4655  CD  GLN B  41      23.921  -8.837   1.009  1.00 88.44           C  
ATOM   4656  NE2 GLN B  41      24.461  -8.765  -0.178  1.00 88.44           N  
ATOM   4657 HE21 GLN B  41      25.152  -9.446  -0.458  1.00 88.44           H  
ATOM   4658 HE22 GLN B  41      24.069  -8.057  -0.782  1.00 88.44           H  
ATOM   4659  OE1 GLN B  41      23.047  -8.038   1.275  1.00 88.44           O  
ATOM   4660  N   ALA B  42      22.660 -10.644   6.177  1.00 89.26           N  
ATOM   4661  H   ALA B  42      22.262 -11.337   5.560  1.00 89.26           H  
ATOM   4662  CA  ALA B  42      21.929 -10.331   7.394  1.00 89.26           C  
ATOM   4663  HA  ALA B  42      21.654  -9.277   7.375  1.00 89.26           H  
ATOM   4664  C   ALA B  42      22.780 -10.570   8.650  1.00 89.26           C  
ATOM   4665  CB  ALA B  42      20.646 -11.164   7.407  1.00 89.26           C  
ATOM   4666  HB1 ALA B  42      20.887 -12.226   7.367  1.00 89.26           H  
ATOM   4667  HB2 ALA B  42      20.088 -10.956   8.320  1.00 89.26           H  
ATOM   4668  HB3 ALA B  42      20.029 -10.907   6.545  1.00 89.26           H  
ATOM   4669  O   ALA B  42      22.783  -9.715   9.535  1.00 89.26           O  
ATOM   4670  N   ILE B  43      23.540 -11.673   8.707  1.00 88.62           N  
ATOM   4671  H   ILE B  43      23.463 -12.337   7.950  1.00 88.62           H  
ATOM   4672  CA  ILE B  43      24.416 -12.014   9.841  1.00 88.62           C  
ATOM   4673  HA  ILE B  43      23.875 -11.805  10.764  1.00 88.62           H  
ATOM   4674  C   ILE B  43      25.683 -11.141   9.864  1.00 88.62           C  
ATOM   4675  CB  ILE B  43      24.747 -13.528   9.845  1.00 88.62           C  
ATOM   4676  HB  ILE B  43      25.168 -13.790   8.874  1.00 88.62           H  
ATOM   4677  O   ILE B  43      26.017 -10.578  10.905  1.00 88.62           O  
ATOM   4678  CG1 ILE B  43      23.471 -14.372  10.083  1.00 88.62           C  
ATOM   4679 HG12 ILE B  43      23.089 -14.180  11.086  1.00 88.62           H  
ATOM   4680 HG13 ILE B  43      22.695 -14.076   9.377  1.00 88.62           H  
ATOM   4681  CG2 ILE B  43      25.793 -13.856  10.932  1.00 88.62           C  
ATOM   4682 HG21 ILE B  43      26.726 -13.324  10.748  1.00 88.62           H  
ATOM   4683 HG22 ILE B  43      26.034 -14.919  10.925  1.00 88.62           H  
ATOM   4684 HG23 ILE B  43      25.411 -13.582  11.915  1.00 88.62           H  
ATOM   4685  CD1 ILE B  43      23.694 -15.882   9.917  1.00 88.62           C  
ATOM   4686 HD11 ILE B  43      22.735 -16.400   9.933  1.00 88.62           H  
ATOM   4687 HD12 ILE B  43      24.186 -16.082   8.965  1.00 88.62           H  
ATOM   4688 HD13 ILE B  43      24.300 -16.276  10.733  1.00 88.62           H  
ATOM   4689  N   VAL B  44      26.385 -10.976   8.737  1.00 88.43           N  
ATOM   4690  H   VAL B  44      26.061 -11.439   7.900  1.00 88.43           H  
ATOM   4691  CA  VAL B  44      27.644 -10.200   8.658  1.00 88.43           C  
ATOM   4692  HA  VAL B  44      28.334 -10.581   9.410  1.00 88.43           H  
ATOM   4693  C   VAL B  44      27.425  -8.719   8.983  1.00 88.43           C  
ATOM   4694  CB  VAL B  44      28.302 -10.375   7.271  1.00 88.43           C  
ATOM   4695  HB  VAL B  44      27.556 -10.177   6.501  1.00 88.43           H  
ATOM   4696  O   VAL B  44      28.330  -8.060   9.494  1.00 88.43           O  
ATOM   4697  CG1 VAL B  44      29.491  -9.435   7.019  1.00 88.43           C  
ATOM   4698 HG11 VAL B  44      29.982  -9.699   6.083  1.00 88.43           H  
ATOM   4699 HG12 VAL B  44      29.143  -8.405   6.938  1.00 88.43           H  
ATOM   4700 HG13 VAL B  44      30.209  -9.510   7.835  1.00 88.43           H  
ATOM   4701  CG2 VAL B  44      28.829 -11.808   7.098  1.00 88.43           C  
ATOM   4702 HG21 VAL B  44      28.076 -12.536   7.399  1.00 88.43           H  
ATOM   4703 HG22 VAL B  44      29.071 -11.981   6.049  1.00 88.43           H  
ATOM   4704 HG23 VAL B  44      29.722 -11.961   7.704  1.00 88.43           H  
ATOM   4705  N   HIS B  45      26.220  -8.191   8.751  1.00 89.24           N  
ATOM   4706  H   HIS B  45      25.523  -8.757   8.289  1.00 89.24           H  
ATOM   4707  CA  HIS B  45      25.864  -6.820   9.115  1.00 89.24           C  
ATOM   4708  HA  HIS B  45      26.759  -6.203   9.030  1.00 89.24           H  
ATOM   4709  C   HIS B  45      25.397  -6.656  10.571  1.00 89.24           C  
ATOM   4710  CB  HIS B  45      24.852  -6.256   8.111  1.00 89.24           C  
ATOM   4711  HB2 HIS B  45      24.441  -5.327   8.507  1.00 89.24           H  
ATOM   4712  HB3 HIS B  45      24.025  -6.955   7.988  1.00 89.24           H  
ATOM   4713  O   HIS B  45      25.286  -5.517  11.021  1.00 89.24           O  
ATOM   4714  CG  HIS B  45      25.464  -5.956   6.765  1.00 89.24           C  
ATOM   4715  CD2 HIS B  45      26.021  -4.776   6.357  1.00 89.24           C  
ATOM   4716  HD2 HIS B  45      26.092  -3.881   6.957  1.00 89.24           H  
ATOM   4717  ND1 HIS B  45      25.559  -6.827   5.713  1.00 89.24           N  
ATOM   4718  HD1 HIS B  45      25.183  -7.765   5.718  1.00 89.24           H  
ATOM   4719  CE1 HIS B  45      26.152  -6.195   4.688  1.00 89.24           C  
ATOM   4720  HE1 HIS B  45      26.334  -6.631   3.717  1.00 89.24           H  
ATOM   4721  NE2 HIS B  45      26.468  -4.931   5.035  1.00 89.24           N  
ATOM   4722  N   VAL B  46      25.204  -7.726  11.357  1.00 87.72           N  
ATOM   4723  H   VAL B  46      25.336  -8.650  10.971  1.00 87.72           H  
ATOM   4724  CA  VAL B  46      24.822  -7.612  12.784  1.00 87.72           C  
ATOM   4725  HA  VAL B  46      23.863  -7.097  12.828  1.00 87.72           H  
ATOM   4726  C   VAL B  46      25.798  -6.736  13.589  1.00 87.72           C  
ATOM   4727  CB  VAL B  46      24.616  -8.989  13.459  1.00 87.72           C  
ATOM   4728  HB  VAL B  46      25.489  -9.624  13.307  1.00 87.72           H  
ATOM   4729  O   VAL B  46      25.333  -5.815  14.262  1.00 87.72           O  
ATOM   4730  CG1 VAL B  46      24.387  -8.870  14.970  1.00 87.72           C  
ATOM   4731 HG11 VAL B  46      24.127  -9.843  15.386  1.00 87.72           H  
ATOM   4732 HG12 VAL B  46      25.293  -8.526  15.471  1.00 87.72           H  
ATOM   4733 HG13 VAL B  46      23.578  -8.168  15.171  1.00 87.72           H  
ATOM   4734  CG2 VAL B  46      23.399  -9.706  12.875  1.00 87.72           C  
ATOM   4735 HG21 VAL B  46      22.496  -9.116  13.032  1.00 87.72           H  
ATOM   4736 HG22 VAL B  46      23.551  -9.857  11.806  1.00 87.72           H  
ATOM   4737 HG23 VAL B  46      23.279 -10.683  13.342  1.00 87.72           H  
ATOM   4738  N   PRO B  47      27.137  -6.899  13.502  1.00 89.06           N  
ATOM   4739  CA  PRO B  47      28.074  -6.027  14.217  1.00 89.06           C  
ATOM   4740  HA  PRO B  47      27.857  -6.079  15.284  1.00 89.06           H  
ATOM   4741  C   PRO B  47      28.004  -4.564  13.759  1.00 89.06           C  
ATOM   4742  CB  PRO B  47      29.470  -6.606  13.948  1.00 89.06           C  
ATOM   4743  HB2 PRO B  47      29.945  -6.080  13.119  1.00 89.06           H  
ATOM   4744  HB3 PRO B  47      30.101  -6.556  14.835  1.00 89.06           H  
ATOM   4745  O   PRO B  47      28.233  -3.649  14.554  1.00 89.06           O  
ATOM   4746  CG  PRO B  47      29.207  -8.050  13.529  1.00 89.06           C  
ATOM   4747  HG2 PRO B  47      29.990  -8.436  12.876  1.00 89.06           H  
ATOM   4748  HG3 PRO B  47      29.094  -8.677  14.413  1.00 89.06           H  
ATOM   4749  CD  PRO B  47      27.872  -7.942  12.806  1.00 89.06           C  
ATOM   4750  HD2 PRO B  47      27.368  -8.909  12.813  1.00 89.06           H  
ATOM   4751  HD3 PRO B  47      28.045  -7.615  11.781  1.00 89.06           H  
ATOM   4752  N   HIS B  48      27.698  -4.333  12.478  1.00 88.20           N  
ATOM   4753  H   HIS B  48      27.434  -5.117  11.899  1.00 88.20           H  
ATOM   4754  CA  HIS B  48      27.516  -2.990  11.934  1.00 88.20           C  
ATOM   4755  HA  HIS B  48      28.349  -2.367  12.261  1.00 88.20           H  
ATOM   4756  C   HIS B  48      26.234  -2.354  12.481  1.00 88.20           C  
ATOM   4757  CB  HIS B  48      27.536  -3.037  10.402  1.00 88.20           C  
ATOM   4758  HB2 HIS B  48      28.463  -3.505  10.069  1.00 88.20           H  
ATOM   4759  HB3 HIS B  48      26.705  -3.642  10.039  1.00 88.20           H  
ATOM   4760  O   HIS B  48      26.296  -1.233  12.987  1.00 88.20           O  
ATOM   4761  CG  HIS B  48      27.439  -1.670   9.776  1.00 88.20           C  
ATOM   4762  CD2 HIS B  48      26.343  -1.144   9.147  1.00 88.20           C  
ATOM   4763  HD2 HIS B  48      25.387  -1.627   9.011  1.00 88.20           H  
ATOM   4764  ND1 HIS B  48      28.429  -0.710   9.740  1.00 88.20           N  
ATOM   4765  HD1 HIS B  48      29.370  -0.795  10.096  1.00 88.20           H  
ATOM   4766  CE1 HIS B  48      27.936   0.373   9.114  1.00 88.20           C  
ATOM   4767  HE1 HIS B  48      28.459   1.303   8.948  1.00 88.20           H  
ATOM   4768  NE2 HIS B  48      26.684   0.134   8.706  1.00 88.20           N  
ATOM   4769  N   ALA B  49      25.126  -3.100  12.490  1.00 87.75           N  
ATOM   4770  H   ALA B  49      25.153  -4.009  12.052  1.00 87.75           H  
ATOM   4771  CA  ALA B  49      23.856  -2.676  13.062  1.00 87.75           C  
ATOM   4772  HA  ALA B  49      23.579  -1.736  12.585  1.00 87.75           H  
ATOM   4773  C   ALA B  49      23.958  -2.390  14.566  1.00 87.75           C  
ATOM   4774  CB  ALA B  49      22.798  -3.744  12.751  1.00 87.75           C  
ATOM   4775  HB1 ALA B  49      21.826  -3.417  13.121  1.00 87.75           H  
ATOM   4776  HB2 ALA B  49      23.057  -4.688  13.231  1.00 87.75           H  
ATOM   4777  HB3 ALA B  49      22.729  -3.899  11.674  1.00 87.75           H  
ATOM   4778  O   ALA B  49      23.469  -1.362  15.027  1.00 87.75           O  
ATOM   4779  N   PHE B  50      24.689  -3.218  15.317  1.00 86.02           N  
ATOM   4780  H   PHE B  50      24.995  -4.090  14.910  1.00 86.02           H  
ATOM   4781  CA  PHE B  50      24.953  -2.976  16.738  1.00 86.02           C  
ATOM   4782  HA  PHE B  50      23.999  -2.871  17.255  1.00 86.02           H  
ATOM   4783  C   PHE B  50      25.757  -1.693  16.998  1.00 86.02           C  
ATOM   4784  CB  PHE B  50      25.710  -4.174  17.323  1.00 86.02           C  
ATOM   4785  HB2 PHE B  50      25.205  -5.101  17.052  1.00 86.02           H  
ATOM   4786  HB3 PHE B  50      26.702  -4.218  16.876  1.00 86.02           H  
ATOM   4787  O   PHE B  50      25.584  -1.034  18.025  1.00 86.02           O  
ATOM   4788  CG  PHE B  50      25.838  -4.110  18.835  1.00 86.02           C  
ATOM   4789  CD1 PHE B  50      27.096  -3.901  19.430  1.00 86.02           C  
ATOM   4790  HD1 PHE B  50      27.976  -3.810  18.810  1.00 86.02           H  
ATOM   4791  CD2 PHE B  50      24.699  -4.223  19.656  1.00 86.02           C  
ATOM   4792  HD2 PHE B  50      23.716  -4.327  19.222  1.00 86.02           H  
ATOM   4793  CE1 PHE B  50      27.211  -3.831  20.831  1.00 86.02           C  
ATOM   4794  HE1 PHE B  50      28.179  -3.696  21.291  1.00 86.02           H  
ATOM   4795  CE2 PHE B  50      24.815  -4.178  21.053  1.00 86.02           C  
ATOM   4796  HE2 PHE B  50      23.936  -4.286  21.671  1.00 86.02           H  
ATOM   4797  CZ  PHE B  50      26.073  -3.981  21.643  1.00 86.02           C  
ATOM   4798  HZ  PHE B  50      26.163  -3.953  22.718  1.00 86.02           H  
ATOM   4799  N   ARG B  51      26.679  -1.326  16.095  1.00 86.48           N  
ATOM   4800  H   ARG B  51      26.783  -1.901  15.271  1.00 86.48           H  
ATOM   4801  CA  ARG B  51      27.505  -0.116  16.247  1.00 86.48           C  
ATOM   4802  HA  ARG B  51      27.653   0.072  17.310  1.00 86.48           H  
ATOM   4803  C   ARG B  51      26.822   1.155  15.744  1.00 86.48           C  
ATOM   4804  CB  ARG B  51      28.885  -0.310  15.603  1.00 86.48           C  
ATOM   4805  HB2 ARG B  51      29.335   0.670  15.443  1.00 86.48           H  
ATOM   4806  HB3 ARG B  51      28.775  -0.798  14.635  1.00 86.48           H  
ATOM   4807  O   ARG B  51      26.989   2.175  16.405  1.00 86.48           O  
ATOM   4808  CG  ARG B  51      29.821  -1.126  16.508  1.00 86.48           C  
ATOM   4809  HG2 ARG B  51      29.906  -0.632  17.476  1.00 86.48           H  
ATOM   4810  HG3 ARG B  51      29.411  -2.125  16.651  1.00 86.48           H  
ATOM   4811  CD  ARG B  51      31.212  -1.229  15.871  1.00 86.48           C  
ATOM   4812  HD2 ARG B  51      31.101  -1.748  14.919  1.00 86.48           H  
ATOM   4813  HD3 ARG B  51      31.591  -0.225  15.680  1.00 86.48           H  
ATOM   4814  NE  ARG B  51      32.165  -1.951  16.739  1.00 86.48           N  
ATOM   4815  HE  ARG B  51      31.985  -1.928  17.733  1.00 86.48           H  
ATOM   4816  NH1 ARG B  51      33.536  -2.771  15.084  1.00 86.48           N  
ATOM   4817 HH11 ARG B  51      34.341  -3.312  14.804  1.00 86.48           H  
ATOM   4818 HH12 ARG B  51      32.952  -2.330  14.387  1.00 86.48           H  
ATOM   4819  NH2 ARG B  51      33.985  -3.243  17.213  1.00 86.48           N  
ATOM   4820 HH21 ARG B  51      33.778  -3.196  18.201  1.00 86.48           H  
ATOM   4821 HH22 ARG B  51      34.782  -3.780  16.903  1.00 86.48           H  
ATOM   4822  CZ  ARG B  51      33.219  -2.647  16.343  1.00 86.48           C  
ATOM   4823  N   HIS B  52      26.097   1.096  14.627  1.00 85.63           N  
ATOM   4824  H   HIS B  52      25.997   0.205  14.162  1.00 85.63           H  
ATOM   4825  CA  HIS B  52      25.505   2.272  13.972  1.00 85.63           C  
ATOM   4826  HA  HIS B  52      26.006   3.171  14.329  1.00 85.63           H  
ATOM   4827  C   HIS B  52      24.027   2.453  14.346  1.00 85.63           C  
ATOM   4828  CB  HIS B  52      25.750   2.216  12.453  1.00 85.63           C  
ATOM   4829  HB2 HIS B  52      25.422   1.257  12.053  1.00 85.63           H  
ATOM   4830  HB3 HIS B  52      25.151   2.992  11.976  1.00 85.63           H  
ATOM   4831  O   HIS B  52      23.673   3.465  14.942  1.00 85.63           O  
ATOM   4832  CG  HIS B  52      27.199   2.451  12.088  1.00 85.63           C  
ATOM   4833  CD2 HIS B  52      27.740   3.583  11.535  1.00 85.63           C  
ATOM   4834  HD2 HIS B  52      27.194   4.469  11.246  1.00 85.63           H  
ATOM   4835  ND1 HIS B  52      28.232   1.570  12.304  1.00 85.63           N  
ATOM   4836  HD1 HIS B  52      28.099   0.617  12.609  1.00 85.63           H  
ATOM   4837  CE1 HIS B  52      29.373   2.162  11.910  1.00 85.63           C  
ATOM   4838  HE1 HIS B  52      30.352   1.707  11.934  1.00 85.63           H  
ATOM   4839  NE2 HIS B  52      29.129   3.390  11.441  1.00 85.63           N  
ATOM   4840  N   TYR B  53      23.186   1.431  14.170  1.00 87.17           N  
ATOM   4841  H   TYR B  53      23.534   0.588  13.736  1.00 87.17           H  
ATOM   4842  CA  TYR B  53      21.736   1.491  14.424  1.00 87.17           C  
ATOM   4843  HA  TYR B  53      21.405   2.504  14.198  1.00 87.17           H  
ATOM   4844  C   TYR B  53      21.364   1.227  15.891  1.00 87.17           C  
ATOM   4845  CB  TYR B  53      20.998   0.551  13.458  1.00 87.17           C  
ATOM   4846  HB2 TYR B  53      21.244  -0.481  13.710  1.00 87.17           H  
ATOM   4847  HB3 TYR B  53      19.924   0.680  13.585  1.00 87.17           H  
ATOM   4848  O   TYR B  53      20.420   0.493  16.199  1.00 87.17           O  
ATOM   4849  CG  TYR B  53      21.316   0.800  12.001  1.00 87.17           C  
ATOM   4850  CD1 TYR B  53      21.089   2.069  11.448  1.00 87.17           C  
ATOM   4851  HD1 TYR B  53      20.651   2.857  12.043  1.00 87.17           H  
ATOM   4852  CD2 TYR B  53      21.835  -0.223  11.188  1.00 87.17           C  
ATOM   4853  HD2 TYR B  53      21.902  -1.232  11.568  1.00 87.17           H  
ATOM   4854  CE1 TYR B  53      21.417   2.326  10.104  1.00 87.17           C  
ATOM   4855  HE1 TYR B  53      21.223   3.297   9.670  1.00 87.17           H  
ATOM   4856  CE2 TYR B  53      22.228   0.058   9.865  1.00 87.17           C  
ATOM   4857  HE2 TYR B  53      22.677  -0.693   9.232  1.00 87.17           H  
ATOM   4858  OH  TYR B  53      22.399   1.616   8.047  1.00 87.17           O  
ATOM   4859  HH  TYR B  53      22.283   2.554   7.881  1.00 87.17           H  
ATOM   4860  CZ  TYR B  53      22.026   1.339   9.322  1.00 87.17           C  
ATOM   4861  N   ARG B  54      22.110   1.811  16.837  1.00 85.38           N  
ATOM   4862  H   ARG B  54      22.842   2.426  16.512  1.00 85.38           H  
ATOM   4863  CA  ARG B  54      21.918   1.567  18.280  1.00 85.38           C  
ATOM   4864  HA  ARG B  54      22.021   0.500  18.476  1.00 85.38           H  
ATOM   4865  C   ARG B  54      20.522   1.941  18.762  1.00 85.38           C  
ATOM   4866  CB  ARG B  54      22.962   2.338  19.095  1.00 85.38           C  
ATOM   4867  HB2 ARG B  54      23.039   3.361  18.728  1.00 85.38           H  
ATOM   4868  HB3 ARG B  54      22.649   2.364  20.138  1.00 85.38           H  
ATOM   4869  O   ARG B  54      19.933   1.204  19.547  1.00 85.38           O  
ATOM   4870  CG  ARG B  54      24.321   1.646  19.019  1.00 85.38           C  
ATOM   4871  HG2 ARG B  54      24.218   0.641  19.427  1.00 85.38           H  
ATOM   4872  HG3 ARG B  54      24.655   1.587  17.983  1.00 85.38           H  
ATOM   4873  CD  ARG B  54      25.347   2.418  19.843  1.00 85.38           C  
ATOM   4874  HD2 ARG B  54      24.942   2.588  20.841  1.00 85.38           H  
ATOM   4875  HD3 ARG B  54      25.531   3.377  19.359  1.00 85.38           H  
ATOM   4876  NE  ARG B  54      26.599   1.658  19.945  1.00 85.38           N  
ATOM   4877  HE  ARG B  54      26.607   0.774  19.456  1.00 85.38           H  
ATOM   4878  NH1 ARG B  54      27.724   3.163  21.263  1.00 85.38           N  
ATOM   4879 HH11 ARG B  54      26.923   3.775  21.209  1.00 85.38           H  
ATOM   4880 HH12 ARG B  54      28.547   3.442  21.778  1.00 85.38           H  
ATOM   4881  NH2 ARG B  54      28.715   1.251  20.669  1.00 85.38           N  
ATOM   4882 HH21 ARG B  54      28.646   0.332  20.258  1.00 85.38           H  
ATOM   4883 HH22 ARG B  54      29.512   1.519  21.229  1.00 85.38           H  
ATOM   4884  CZ  ARG B  54      27.671   2.029  20.618  1.00 85.38           C  
ATOM   4885  N   ARG B  55      19.990   3.071  18.294  1.00 86.05           N  
ATOM   4886  H   ARG B  55      20.513   3.587  17.601  1.00 86.05           H  
ATOM   4887  CA  ARG B  55      18.663   3.552  18.704  1.00 86.05           C  
ATOM   4888  HA  ARG B  55      18.578   3.513  19.790  1.00 86.05           H  
ATOM   4889  C   ARG B  55      17.548   2.662  18.183  1.00 86.05           C  
ATOM   4890  CB  ARG B  55      18.447   4.991  18.243  1.00 86.05           C  
ATOM   4891  HB2 ARG B  55      18.603   5.066  17.167  1.00 86.05           H  
ATOM   4892  HB3 ARG B  55      17.415   5.266  18.461  1.00 86.05           H  
ATOM   4893  O   ARG B  55      16.681   2.281  18.958  1.00 86.05           O  
ATOM   4894  CG  ARG B  55      19.382   5.956  18.975  1.00 86.05           C  
ATOM   4895  HG2 ARG B  55      19.300   5.815  20.052  1.00 86.05           H  
ATOM   4896  HG3 ARG B  55      20.411   5.797  18.655  1.00 86.05           H  
ATOM   4897  CD  ARG B  55      18.937   7.363  18.610  1.00 86.05           C  
ATOM   4898  HD2 ARG B  55      18.935   7.454  17.524  1.00 86.05           H  
ATOM   4899  HD3 ARG B  55      17.922   7.518  18.975  1.00 86.05           H  
ATOM   4900  NE  ARG B  55      19.820   8.392  19.176  1.00 86.05           N  
ATOM   4901  HE  ARG B  55      20.622   8.109  19.721  1.00 86.05           H  
ATOM   4902  NH1 ARG B  55      18.689  10.093  18.174  1.00 86.05           N  
ATOM   4903 HH11 ARG B  55      18.742  11.037  17.818  1.00 86.05           H  
ATOM   4904 HH12 ARG B  55      17.942   9.478  17.885  1.00 86.05           H  
ATOM   4905  NH2 ARG B  55      20.610  10.535  19.178  1.00 86.05           N  
ATOM   4906 HH21 ARG B  55      20.507  11.419  18.701  1.00 86.05           H  
ATOM   4907 HH22 ARG B  55      21.489  10.277  19.603  1.00 86.05           H  
ATOM   4908  CZ  ARG B  55      19.704   9.663  18.859  1.00 86.05           C  
ATOM   4909  N   GLU B  56      17.619   2.276  16.913  1.00 86.57           N  
ATOM   4910  H   GLU B  56      18.335   2.661  16.315  1.00 86.57           H  
ATOM   4911  CA  GLU B  56      16.643   1.364  16.316  1.00 86.57           C  
ATOM   4912  HA  GLU B  56      15.647   1.771  16.488  1.00 86.57           H  
ATOM   4913  C   GLU B  56      16.688  -0.016  16.974  1.00 86.57           C  
ATOM   4914  CB  GLU B  56      16.917   1.277  14.805  1.00 86.57           C  
ATOM   4915  HB2 GLU B  56      17.917   0.871  14.653  1.00 86.57           H  
ATOM   4916  HB3 GLU B  56      16.896   2.280  14.380  1.00 86.57           H  
ATOM   4917  O   GLU B  56      15.658  -0.604  17.286  1.00 86.57           O  
ATOM   4918  CG  GLU B  56      15.919   0.394  14.046  1.00 86.57           C  
ATOM   4919  HG2 GLU B  56      16.183   0.403  12.989  1.00 86.57           H  
ATOM   4920  HG3 GLU B  56      16.025  -0.634  14.394  1.00 86.57           H  
ATOM   4921  CD  GLU B  56      14.463   0.845  14.210  1.00 86.57           C  
ATOM   4922  OE1 GLU B  56      13.567   0.022  13.940  1.00 86.57           O  
ATOM   4923  OE2 GLU B  56      14.200   1.972  14.688  1.00 86.57           O  
ATOM   4924  N   SER B  57      17.889  -0.496  17.290  1.00 86.39           N  
ATOM   4925  H   SER B  57      18.702   0.018  16.981  1.00 86.39           H  
ATOM   4926  CA  SER B  57      18.073  -1.755  18.009  1.00 86.39           C  
ATOM   4927  HA  SER B  57      17.594  -2.558  17.450  1.00 86.39           H  
ATOM   4928  C   SER B  57      17.446  -1.716  19.404  1.00 86.39           C  
ATOM   4929  CB  SER B  57      19.560  -2.066  18.128  1.00 86.39           C  
ATOM   4930  HB2 SER B  57      19.675  -3.021  18.640  1.00 86.39           H  
ATOM   4931  HB3 SER B  57      20.056  -1.293  18.715  1.00 86.39           H  
ATOM   4932  O   SER B  57      16.746  -2.649  19.784  1.00 86.39           O  
ATOM   4933  OG  SER B  57      20.148  -2.129  16.843  1.00 86.39           O  
ATOM   4934  HG  SER B  57      20.208  -1.238  16.491  1.00 86.39           H  
ATOM   4935  N   LEU B  58      17.649  -0.629  20.159  1.00 86.86           N  
ATOM   4936  H   LEU B  58      18.230   0.112  19.796  1.00 86.86           H  
ATOM   4937  CA  LEU B  58      17.014  -0.443  21.469  1.00 86.86           C
[truncated: 1,173,620 more chars]
