# Supplementary material for: A conserved membrane protein negatively regulates Mce1 complexes in mycobacteria
Source: Nat Commun. 2023 Sep 22;14:5897. doi: 10.1038/s41467-023-41578-y (PMC10517005; doi:10.1038/s41467-023-41578-y)
Supplement: Supplementary file 4 — Supplementary Data 1 [file 41467_2023_41578_MOESM4_ESM.zip › Mce1A-F.pdb]

MODEL     1                                                                     
ATOM      1  N   MET B   1       2.533 129.595  80.609  1.00 23.06           N  
ATOM      2  CA  MET B   1       2.834 128.201  80.297  1.00 23.06           C  
ATOM      3  C   MET B   1       2.799 127.960  78.791  1.00 23.06           C  
ATOM      4  CB  MET B   1       1.848 127.267  81.000  1.00 23.06           C  
ATOM      5  O   MET B   1       1.786 128.224  78.140  1.00 23.06           O  
ATOM      6  CG  MET B   1       2.356 126.725  82.326  1.00 23.06           C  
ATOM      7  SD  MET B   1       1.235 125.463  83.046  1.00 23.06           S  
ATOM      8  CE  MET B   1       2.146 125.051  84.560  1.00 23.06           C  
ATOM      9  N   THR B   2       3.889 128.013  78.109  1.00 24.91           N  
ATOM     10  CA  THR B   2       3.644 128.934  77.004  1.00 24.91           C  
ATOM     11  C   THR B   2       2.801 128.268  75.921  1.00 24.91           C  
ATOM     12  CB  THR B   2       4.965 129.437  76.394  1.00 24.91           C  
ATOM     13  O   THR B   2       2.331 128.933  74.996  1.00 24.91           O  
ATOM     14  CG2 THR B   2       5.529 130.608  77.191  1.00 24.91           C  
ATOM     15  OG1 THR B   2       5.922 128.370  76.393  1.00 24.91           O  
ATOM     16  N   GLU B   3       2.660 126.943  76.045  1.00 26.28           N  
ATOM     17  CA  GLU B   3       3.225 126.019  75.066  1.00 26.28           C  
ATOM     18  C   GLU B   3       2.202 125.657  73.993  1.00 26.28           C  
ATOM     19  CB  GLU B   3       3.735 124.751  75.756  1.00 26.28           C  
ATOM     20  O   GLU B   3       1.134 125.124  74.301  1.00 26.28           O  
ATOM     21  CG  GLU B   3       5.249 124.596  75.717  1.00 26.28           C  
ATOM     22  CD  GLU B   3       5.737 123.313  76.369  1.00 26.28           C  
ATOM     23  OE1 GLU B   3       6.940 122.989  76.245  1.00 26.28           O  
ATOM     24  OE2 GLU B   3       4.910 122.625  77.009  1.00 26.28           O  
ATOM     25  N   PRO B   4       2.232 126.280  72.890  1.00 29.80           N  
ATOM     26  CA  PRO B   4       1.104 126.564  71.999  1.00 29.80           C  
ATOM     27  C   PRO B   4       0.648 125.336  71.214  1.00 29.80           C  
ATOM     28  CB  PRO B   4       1.657 127.638  71.060  1.00 29.80           C  
ATOM     29  O   PRO B   4      -0.536 124.993  71.230  1.00 29.80           O  
ATOM     30  CG  PRO B   4       3.123 127.679  71.349  1.00 29.80           C  
ATOM     31  CD  PRO B   4       3.415 126.729  72.474  1.00 29.80           C  
ATOM     32  N   PRO B   5       1.038 125.122  69.999  1.00 30.14           N  
ATOM     33  CA  PRO B   5       0.156 125.128  68.829  1.00 30.14           C  
ATOM     34  C   PRO B   5      -0.144 123.724  68.310  1.00 30.14           C  
ATOM     35  CB  PRO B   5       0.947 125.935  67.797  1.00 30.14           C  
ATOM     36  O   PRO B   5      -1.279 123.436  67.920  1.00 30.14           O  
ATOM     37  CG  PRO B   5       2.343 125.975  68.330  1.00 30.14           C  
ATOM     38  CD  PRO B   5       2.355 125.321  69.682  1.00 30.14           C  
ATOM     39  N   ALA B   6       0.872 122.839  67.948  1.00 30.37           N  
ATOM     40  CA  ALA B   6       1.099 122.404  66.572  1.00 30.37           C  
ATOM     41  C   ALA B   6       0.439 121.054  66.308  1.00 30.37           C  
ATOM     42  CB  ALA B   6       2.595 122.328  66.279  1.00 30.37           C  
ATOM     43  O   ALA B   6       0.642 120.099  67.060  1.00 30.37           O  
ATOM     44  N   PRO B   7      -0.655 120.919  65.536  1.00 34.77           N  
ATOM     45  CA  PRO B   7      -1.708 119.901  65.570  1.00 34.77           C  
ATOM     46  C   PRO B   7      -1.304 118.610  64.861  1.00 34.77           C  
ATOM     47  CB  PRO B   7      -2.876 120.578  64.847  1.00 34.77           C  
ATOM     48  O   PRO B   7      -2.083 117.654  64.821  1.00 34.77           O  
ATOM     49  CG  PRO B   7      -2.281 121.797  64.219  1.00 34.77           C  
ATOM     50  CD  PRO B   7      -0.839 121.889  64.628  1.00 34.77           C  
ATOM     51  N   THR B   8      -0.061 118.570  64.210  1.00 31.50           N  
ATOM     52  CA  THR B   8      -0.031 117.905  62.912  1.00 31.50           C  
ATOM     53  C   THR B   8      -0.265 116.405  63.067  1.00 31.50           C  
ATOM     54  CB  THR B   8       1.309 118.146  62.192  1.00 31.50           C  
ATOM     55  O   THR B   8       0.168 115.803  64.052  1.00 31.50           O  
ATOM     56  CG2 THR B   8       1.222 119.349  61.258  1.00 31.50           C  
ATOM     57  OG1 THR B   8       2.332 118.385  63.166  1.00 31.50           O  
ATOM     58  N   ALA B   9      -1.115 115.881  62.257  1.00 33.94           N  
ATOM     59  CA  ALA B   9      -1.983 114.708  62.187  1.00 33.94           C  
ATOM     60  C   ALA B   9      -1.180 113.450  61.871  1.00 33.94           C  
ATOM     61  CB  ALA B   9      -3.075 114.916  61.141  1.00 33.94           C  
ATOM     62  O   ALA B   9      -0.316 113.462  60.991  1.00 33.94           O  
ATOM     63  N   PRO B  10      -0.925 112.672  62.807  1.00 30.87           N  
ATOM     64  CA  PRO B  10       0.015 111.550  62.849  1.00 30.87           C  
ATOM     65  C   PRO B  10      -0.309 110.470  61.819  1.00 30.87           C  
ATOM     66  CB  PRO B  10      -0.143 111.010  64.273  1.00 30.87           C  
ATOM     67  O   PRO B  10      -1.472 110.093  61.659  1.00 30.87           O  
ATOM     68  CG  PRO B  10      -1.353 111.704  64.812  1.00 30.87           C  
ATOM     69  CD  PRO B  10      -1.815 112.713  63.800  1.00 30.87           C  
ATOM     70  N   LEU B  11       0.394 110.574  60.701  1.00 31.67           N  
ATOM     71  CA  LEU B  11       0.321 109.754  59.498  1.00 31.67           C  
ATOM     72  C   LEU B  11       0.479 108.275  59.837  1.00 31.67           C  
ATOM     73  CB  LEU B  11       1.396 110.177  58.493  1.00 31.67           C  
ATOM     74  O   LEU B  11       1.474 107.878  60.449  1.00 31.67           O  
ATOM     75  CG  LEU B  11       1.022 111.309  57.536  1.00 31.67           C  
ATOM     76  CD1 LEU B  11       2.253 112.140  57.191  1.00 31.67           C  
ATOM     77  CD2 LEU B  11       0.376 110.751  56.273  1.00 31.67           C  
ATOM     78  N   ASN B  12      -0.614 107.644  60.098  1.00 31.06           N  
ATOM     79  CA  ASN B  12      -0.677 106.282  60.617  1.00 31.06           C  
ATOM     80  C   ASN B  12       0.067 105.303  59.714  1.00 31.06           C  
ATOM     81  CB  ASN B  12      -2.132 105.841  60.793  1.00 31.06           C  
ATOM     82  O   ASN B  12       0.103 105.481  58.495  1.00 31.06           O  
ATOM     83  CG  ASN B  12      -2.606 105.953  62.229  1.00 31.06           C  
ATOM     84  ND2 ASN B  12      -3.918 105.893  62.427  1.00 31.06           N  
ATOM     85  OD1 ASN B  12      -1.800 106.092  63.153  1.00 31.06           O  
ATOM     86  N   LYS B  13       0.804 104.399  60.203  1.00 31.86           N  
ATOM     87  CA  LYS B  13       1.819 103.397  59.892  1.00 31.86           C  
ATOM     88  C   LYS B  13       1.250 102.297  59.000  1.00 31.86           C  
ATOM     89  CB  LYS B  13       2.384 102.789  61.177  1.00 31.86           C  
ATOM     90  O   LYS B  13       0.166 101.773  59.265  1.00 31.86           O  
ATOM     91  CG  LYS B  13       3.507 103.601  61.804  1.00 31.86           C  
ATOM     92  CD  LYS B  13       4.115 102.883  63.002  1.00 31.86           C  
ATOM     93  CE  LYS B  13       5.194 103.724  63.671  1.00 31.86           C  
ATOM     94  NZ  LYS B  13       5.779 103.032  64.858  1.00 31.86           N  
ATOM     95  N   PRO B  14       1.590 102.236  57.712  1.00 36.75           N  
ATOM     96  CA  PRO B  14       1.136 101.349  56.638  1.00 36.75           C  
ATOM     97  C   PRO B  14       1.357  99.873  56.960  1.00 36.75           C  
ATOM     98  CB  PRO B  14       1.986 101.781  55.441  1.00 36.75           C  
ATOM     99  O   PRO B  14       2.445  99.488  57.395  1.00 36.75           O  
ATOM    100  CG  PRO B  14       2.936 102.794  55.992  1.00 36.75           C  
ATOM    101  CD  PRO B  14       2.648 102.971  57.456  1.00 36.75           C  
ATOM    102  N   LYS B  15       0.421  99.057  57.408  1.00 41.26           N  
ATOM    103  CA  LYS B  15       0.433  97.680  57.893  1.00 41.26           C  
ATOM    104  C   LYS B  15       0.752  96.703  56.765  1.00 41.26           C  
ATOM    105  CB  LYS B  15      -0.910  97.324  58.531  1.00 41.26           C  
ATOM    106  O   LYS B  15       0.038  96.651  55.761  1.00 41.26           O  
ATOM    107  CG  LYS B  15      -1.033  97.740  59.989  1.00 41.26           C  
ATOM    108  CD  LYS B  15      -2.259  97.120  60.646  1.00 41.26           C  
ATOM    109  CE  LYS B  15      -2.387  97.542  62.104  1.00 41.26           C  
ATOM    110  NZ  LYS B  15      -3.568  96.908  62.763  1.00 41.26           N  
ATOM    111  N   THR B  16       2.019  96.444  56.389  1.00 40.84           N  
ATOM    112  CA  THR B  16       2.490  95.548  55.338  1.00 40.84           C  
ATOM    113  C   THR B  16       2.081  94.108  55.632  1.00 40.84           C  
ATOM    114  CB  THR B  16       4.019  95.629  55.179  1.00 40.84           C  
ATOM    115  O   THR B  16       2.377  93.580  56.706  1.00 40.84           O  
ATOM    116  CG2 THR B  16       4.418  96.793  54.278  1.00 40.84           C  
ATOM    117  OG1 THR B  16       4.619  95.810  56.468  1.00 40.84           O  
ATOM    118  N   PRO B  17       1.021  93.549  55.023  1.00 46.86           N  
ATOM    119  CA  PRO B  17       0.434  92.223  55.229  1.00 46.86           C  
ATOM    120  C   PRO B  17       1.424  91.092  54.963  1.00 46.86           C  
ATOM    121  CB  PRO B  17      -0.719  92.188  54.223  1.00 46.86           C  
ATOM    122  O   PRO B  17       2.322  91.236  54.129  1.00 46.86           O  
ATOM    123  CG  PRO B  17      -0.572  93.447  53.430  1.00 46.86           C  
ATOM    124  CD  PRO B  17       0.580  94.231  53.988  1.00 46.86           C  
ATOM    125  N   PRO B  18       1.562  90.117  55.789  1.00 56.91           N  
ATOM    126  CA  PRO B  18       2.587  89.072  55.852  1.00 56.91           C  
ATOM    127  C   PRO B  18       2.408  88.005  54.774  1.00 56.91           C  
ATOM    128  CB  PRO B  18       2.396  88.475  57.248  1.00 56.91           C  
ATOM    129  O   PRO B  18       1.670  87.037  54.975  1.00 56.91           O  
ATOM    130  CG  PRO B  18       1.022  88.896  57.660  1.00 56.91           C  
ATOM    131  CD  PRO B  18       0.575  90.010  56.758  1.00 56.91           C  
ATOM    132  N   TYR B  19       2.617  87.978  53.500  1.00 55.43           N  
ATOM    133  CA  TYR B  19       2.483  87.147  52.308  1.00 55.43           C  
ATOM    134  C   TYR B  19       3.320  85.879  52.431  1.00 55.43           C  
ATOM    135  CB  TYR B  19       2.900  87.929  51.058  1.00 55.43           C  
ATOM    136  O   TYR B  19       2.940  84.825  51.915  1.00 55.43           O  
ATOM    137  CG  TYR B  19       2.030  89.129  50.775  1.00 55.43           C  
ATOM    138  CD1 TYR B  19       0.708  88.974  50.364  1.00 55.43           C  
ATOM    139  CD2 TYR B  19       2.528  90.420  50.917  1.00 55.43           C  
ATOM    140  CE1 TYR B  19      -0.097  90.078  50.100  1.00 55.43           C  
ATOM    141  CE2 TYR B  19       1.732  91.530  50.656  1.00 55.43           C  
ATOM    142  OH  TYR B  19      -0.370  92.445  49.989  1.00 55.43           O  
ATOM    143  CZ  TYR B  19       0.423  91.350  50.249  1.00 55.43           C  
ATOM    144  N   LYS B  20       4.351  85.828  53.147  1.00 62.47           N  
ATOM    145  CA  LYS B  20       5.239  84.675  53.273  1.00 62.47           C  
ATOM    146  C   LYS B  20       4.574  83.554  54.067  1.00 62.47           C  
ATOM    147  CB  LYS B  20       6.554  85.081  53.939  1.00 62.47           C  
ATOM    148  O   LYS B  20       4.670  82.382  53.697  1.00 62.47           O  
ATOM    149  CG  LYS B  20       7.559  85.716  52.989  1.00 62.47           C  
ATOM    150  CD  LYS B  20       8.879  86.013  53.688  1.00 62.47           C  
ATOM    151  CE  LYS B  20       9.853  86.732  52.764  1.00 62.47           C  
ATOM    152  NZ  LYS B  20      11.140  87.048  53.453  1.00 62.47           N  
ATOM    153  N   LEU B  21       3.815  83.902  55.167  1.00 66.43           N  
ATOM    154  CA  LEU B  21       3.126  82.911  55.986  1.00 66.43           C  
ATOM    155  C   LEU B  21       1.968  82.282  55.219  1.00 66.43           C  
ATOM    156  CB  LEU B  21       2.610  83.550  57.279  1.00 66.43           C  
ATOM    157  O   LEU B  21       1.748  81.072  55.300  1.00 66.43           O  
ATOM    158  CG  LEU B  21       2.540  82.637  58.504  1.00 66.43           C  
ATOM    159  CD1 LEU B  21       3.738  82.881  59.416  1.00 66.43           C  
ATOM    160  CD2 LEU B  21       1.233  82.856  59.259  1.00 66.43           C  
ATOM    161  N   ALA B  22       1.326  83.046  54.379  1.00 65.50           N  
ATOM    162  CA  ALA B  22       0.210  82.545  53.580  1.00 65.50           C  
ATOM    163  C   ALA B  22       0.690  81.538  52.539  1.00 65.50           C  
ATOM    164  CB  ALA B  22      -0.519  83.702  52.901  1.00 65.50           C  
ATOM    165  O   ALA B  22       0.039  80.516  52.309  1.00 65.50           O  
ATOM    166  N   GLY B  23       1.803  81.671  51.970  1.00 70.05           N  
ATOM    167  CA  GLY B  23       2.414  80.756  51.018  1.00 70.05           C  
ATOM    168  C   GLY B  23       2.801  79.425  51.634  1.00 70.05           C  
ATOM    169  O   GLY B  23       2.605  78.372  51.024  1.00 70.05           O  
ATOM    170  N   LEU B  24       3.265  79.400  52.787  1.00 73.81           N  
ATOM    171  CA  LEU B  24       3.658  78.188  53.498  1.00 73.81           C  
ATOM    172  C   LEU B  24       2.441  77.329  53.822  1.00 73.81           C  
ATOM    173  CB  LEU B  24       4.406  78.541  54.787  1.00 73.81           C  
ATOM    174  O   LEU B  24       2.474  76.108  53.651  1.00 73.81           O  
ATOM    175  CG  LEU B  24       5.531  77.590  55.199  1.00 73.81           C  
ATOM    176  CD1 LEU B  24       6.779  78.380  55.579  1.00 73.81           C  
ATOM    177  CD2 LEU B  24       5.083  76.701  56.354  1.00 73.81           C  
ATOM    178  N   ILE B  25       1.330  77.939  54.224  1.00 77.26           N  
ATOM    179  CA  ILE B  25       0.116  77.209  54.571  1.00 77.26           C  
ATOM    180  C   ILE B  25      -0.473  76.562  53.319  1.00 77.26           C  
ATOM    181  CB  ILE B  25      -0.928  78.134  55.237  1.00 77.26           C  
ATOM    182  O   ILE B  25      -0.898  75.405  53.353  1.00 77.26           O  
ATOM    183  CG1 ILE B  25      -0.421  78.615  56.602  1.00 77.26           C  
ATOM    184  CG2 ILE B  25      -2.275  77.417  55.374  1.00 77.26           C  
ATOM    185  CD1 ILE B  25      -1.337  79.623  57.282  1.00 77.26           C  
ATOM    186  N   LEU B  26      -0.403  77.224  52.220  1.00 72.94           N  
ATOM    187  CA  LEU B  26      -0.906  76.682  50.962  1.00 72.94           C  
ATOM    188  C   LEU B  26      -0.071  75.488  50.513  1.00 72.94           C  
ATOM    189  CB  LEU B  26      -0.902  77.760  49.875  1.00 72.94           C  
ATOM    190  O   LEU B  26      -0.615  74.490  50.035  1.00 72.94           O  
ATOM    191  CG  LEU B  26      -1.843  77.533  48.691  1.00 72.94           C  
ATOM    192  CD1 LEU B  26      -3.077  78.420  48.817  1.00 72.94           C  
ATOM    193  CD2 LEU B  26      -1.120  77.796  47.375  1.00 72.94           C  
ATOM    194  N   GLY B  27       1.192  75.574  50.685  1.00 80.48           N  
ATOM    195  CA  GLY B  27       2.079  74.459  50.395  1.00 80.48           C  
ATOM    196  C   GLY B  27       1.785  73.229  51.233  1.00 80.48           C  
ATOM    197  O   GLY B  27       1.758  72.110  50.716  1.00 80.48           O  
ATOM    198  N   LEU B  28       1.528  73.393  52.528  1.00 81.31           N  
ATOM    199  CA  LEU B  28       1.233  72.288  53.435  1.00 81.31           C  
ATOM    200  C   LEU B  28      -0.105  71.643  53.087  1.00 81.31           C  
ATOM    201  CB  LEU B  28       1.216  72.776  54.886  1.00 81.31           C  
ATOM    202  O   LEU B  28      -0.236  70.417  53.125  1.00 81.31           O  
ATOM    203  CG  LEU B  28       2.413  72.375  55.749  1.00 81.31           C  
ATOM    204  CD1 LEU B  28       2.651  73.414  56.840  1.00 81.31           C  
ATOM    205  CD2 LEU B  28       2.195  70.994  56.358  1.00 81.31           C  
ATOM    206  N   VAL B  29      -1.109  72.415  52.731  1.00 80.75           N  
ATOM    207  CA  VAL B  29      -2.419  71.898  52.348  1.00 80.75           C  
ATOM    208  C   VAL B  29      -2.299  71.095  51.055  1.00 80.75           C  
ATOM    209  CB  VAL B  29      -3.450  73.036  52.176  1.00 80.75           C  
ATOM    210  O   VAL B  29      -2.904  70.028  50.922  1.00 80.75           O  
ATOM    211  CG1 VAL B  29      -4.754  72.499  51.590  1.00 80.75           C  
ATOM    212  CG2 VAL B  29      -3.706  73.730  53.512  1.00 80.75           C  
ATOM    213  N   GLY B  30      -1.436  71.574  50.123  1.00 77.95           N  
ATOM    214  CA  GLY B  30      -1.181  70.855  48.885  1.00 77.95           C  
ATOM    215  C   GLY B  30      -0.557  69.490  49.105  1.00 77.95           C  
ATOM    216  O   GLY B  30      -0.967  68.507  48.483  1.00 77.95           O  
ATOM    217  N   VAL B  31       0.350  69.344  49.976  1.00 81.82           N  
ATOM    218  CA  VAL B  31       1.023  68.094  50.314  1.00 81.82           C  
ATOM    219  C   VAL B  31       0.029  67.131  50.961  1.00 81.82           C  
ATOM    220  CB  VAL B  31       2.223  68.333  51.257  1.00 81.82           C  
ATOM    221  O   VAL B  31       0.044  65.931  50.677  1.00 81.82           O  
ATOM    222  CG1 VAL B  31       2.777  67.006  51.773  1.00 81.82           C  
ATOM    223  CG2 VAL B  31       3.313  69.129  50.541  1.00 81.82           C  
ATOM    224  N   LEU B  32      -0.824  67.648  51.799  1.00 82.68           N  
ATOM    225  CA  LEU B  32      -1.833  66.832  52.465  1.00 82.68           C  
ATOM    226  C   LEU B  32      -2.809  66.242  51.453  1.00 82.68           C  
ATOM    227  CB  LEU B  32      -2.594  67.661  53.503  1.00 82.68           C  
ATOM    228  O   LEU B  32      -3.143  65.057  51.523  1.00 82.68           O  
ATOM    229  CG  LEU B  32      -3.371  66.875  54.560  1.00 82.68           C  
ATOM    230  CD1 LEU B  32      -2.581  66.816  55.863  1.00 82.68           C  
ATOM    231  CD2 LEU B  32      -4.744  67.499  54.789  1.00 82.68           C  
ATOM    232  N   VAL B  33      -3.254  67.018  50.445  1.00 82.20           N  
ATOM    233  CA  VAL B  33      -4.199  66.555  49.434  1.00 82.20           C  
ATOM    234  C   VAL B  33      -3.540  65.488  48.562  1.00 82.20           C  
ATOM    235  CB  VAL B  33      -4.708  67.720  48.557  1.00 82.20           C  
ATOM    236  O   VAL B  33      -4.154  64.464  48.253  1.00 82.20           O  
ATOM    237  CG1 VAL B  33      -5.535  67.193  47.385  1.00 82.20           C  
ATOM    238  CG2 VAL B  33      -5.528  68.699  49.396  1.00 82.20           C  
ATOM    239  N   LEU B  34      -2.321  65.687  48.215  1.00 76.51           N  
ATOM    240  CA  LEU B  34      -1.582  64.725  47.406  1.00 76.51           C  
ATOM    241  C   LEU B  34      -1.376  63.419  48.167  1.00 76.51           C  
ATOM    242  CB  LEU B  34      -0.228  65.304  46.988  1.00 76.51           C  
ATOM    243  O   LEU B  34      -1.483  62.335  47.588  1.00 76.51           O  
ATOM    244  CG  LEU B  34      -0.144  65.881  45.573  1.00 76.51           C  
ATOM    245  CD1 LEU B  34       0.931  66.959  45.503  1.00 76.51           C  
ATOM    246  CD2 LEU B  34       0.134  64.775  44.561  1.00 76.51           C  
ATOM    247  N   ALA B  35      -1.091  63.592  49.476  1.00 82.69           N  
ATOM    248  CA  ALA B  35      -0.914  62.416  50.324  1.00 82.69           C  
ATOM    249  C   ALA B  35      -2.210  61.618  50.433  1.00 82.69           C  
ATOM    250  CB  ALA B  35      -0.428  62.829  51.712  1.00 82.69           C  
ATOM    251  O   ALA B  35      -2.198  60.388  50.344  1.00 82.69           O  
ATOM    252  N   LEU B  36      -3.326  62.362  50.599  1.00 81.55           N  
ATOM    253  CA  LEU B  36      -4.612  61.686  50.734  1.00 81.55           C  
ATOM    254  C   LEU B  36      -5.019  61.025  49.421  1.00 81.55           C  
ATOM    255  CB  LEU B  36      -5.693  62.674  51.179  1.00 81.55           C  
ATOM    256  O   LEU B  36      -5.586  59.930  49.422  1.00 81.55           O  
ATOM    257  CG  LEU B  36      -5.776  62.960  52.679  1.00 81.55           C  
ATOM    258  CD1 LEU B  36      -6.544  64.253  52.931  1.00 81.55           C  
ATOM    259  CD2 LEU B  36      -6.429  61.793  53.411  1.00 81.55           C  
ATOM    260  N   THR B  37      -4.635  61.752  48.317  1.00 73.48           N  
ATOM    261  CA  THR B  37      -4.948  61.199  47.004  1.00 73.48           C  
ATOM    262  C   THR B  37      -4.102  59.960  46.724  1.00 73.48           C  
ATOM    263  CB  THR B  37      -4.723  62.240  45.892  1.00 73.48           C  
ATOM    264  O   THR B  37      -4.592  58.985  46.151  1.00 73.48           O  
ATOM    265  CG2 THR B  37      -5.730  62.062  44.760  1.00 73.48           C  
ATOM    266  OG1 THR B  37      -4.865  63.556  46.441  1.00 73.48           O  
ATOM    267  N   TRP B  38      -2.864  59.982  47.130  1.00 72.37           N  
ATOM    268  CA  TRP B  38      -1.960  58.843  47.008  1.00 72.37           C  
ATOM    269  C   TRP B  38      -2.478  57.649  47.802  1.00 72.37           C  
ATOM    270  CB  TRP B  38      -0.555  59.219  47.486  1.00 72.37           C  
ATOM    271  O   TRP B  38      -2.463  56.517  47.313  1.00 72.37           O  
ATOM    272  CG  TRP B  38       0.450  58.114  47.351  1.00 72.37           C  
ATOM    273  CD1 TRP B  38       1.001  57.639  46.194  1.00 72.37           C  
ATOM    274  CD2 TRP B  38       1.019  57.343  48.413  1.00 72.37           C  
ATOM    275  CE2 TRP B  38       1.910  56.417  47.826  1.00 72.37           C  
ATOM    276  CE3 TRP B  38       0.863  57.345  49.806  1.00 72.37           C  
ATOM    277  NE1 TRP B  38       1.881  56.618  46.473  1.00 72.37           N  
ATOM    278  CH2 TRP B  38       2.472  55.525  49.945  1.00 72.37           C  
ATOM    279  CZ2 TRP B  38       2.643  55.502  48.585  1.00 72.37           C  
ATOM    280  CZ3 TRP B  38       1.594  56.433  50.559  1.00 72.37           C  
ATOM    281  N   MET B  39      -2.986  58.002  49.050  1.00 78.47           N  
ATOM    282  CA  MET B  39      -3.538  56.955  49.904  1.00 78.47           C  
ATOM    283  C   MET B  39      -4.806  56.367  49.293  1.00 78.47           C  
ATOM    284  CB  MET B  39      -3.835  57.501  51.302  1.00 78.47           C  
ATOM    285  O   MET B  39      -5.046  55.162  49.391  1.00 78.47           O  
ATOM    286  CG  MET B  39      -2.650  57.432  52.251  1.00 78.47           C  
ATOM    287  SD  MET B  39      -3.092  57.925  53.963  1.00 78.47           S  
ATOM    288  CE  MET B  39      -1.755  57.114  54.884  1.00 78.47           C  
ATOM    289  N   GLN B  40      -5.578  57.234  48.657  1.00 70.70           N  
ATOM    290  CA  GLN B  40      -6.797  56.768  48.004  1.00 70.70           C  
ATOM    291  C   GLN B  40      -6.475  55.886  46.801  1.00 70.70           C  
ATOM    292  CB  GLN B  40      -7.660  57.954  47.570  1.00 70.70           C  
ATOM    293  O   GLN B  40      -7.133  54.868  46.577  1.00 70.70           O  
ATOM    294  CG  GLN B  40      -9.096  57.578  47.231  1.00 70.70           C  
ATOM    295  CD  GLN B  40     -10.010  58.784  47.129  1.00 70.70           C  
ATOM    296  NE2 GLN B  40     -11.265  58.548  46.761  1.00 70.70           N  
ATOM    297  OE1 GLN B  40      -9.593  59.919  47.379  1.00 70.70           O  
ATOM    298  N   PHE B  41      -5.412  56.212  46.038  1.00 64.90           N  
ATOM    299  CA  PHE B  41      -5.007  55.483  44.841  1.00 64.90           C  
ATOM    300  C   PHE B  41      -4.489  54.096  45.202  1.00 64.90           C  
ATOM    301  CB  PHE B  41      -3.933  56.262  44.075  1.00 64.90           C  
ATOM    302  O   PHE B  41      -4.729  53.130  44.475  1.00 64.90           O  
ATOM    303  CG  PHE B  41      -3.578  55.655  42.744  1.00 64.90           C  
ATOM    304  CD1 PHE B  41      -2.479  54.814  42.618  1.00 64.90           C  
ATOM    305  CD2 PHE B  41      -4.344  55.926  41.618  1.00 64.90           C  
ATOM    306  CE1 PHE B  41      -2.148  54.252  41.388  1.00 64.90           C  
ATOM    307  CE2 PHE B  41      -4.020  55.368  40.384  1.00 64.90           C  
ATOM    308  CZ  PHE B  41      -2.921  54.532  40.272  1.00 64.90           C  
ATOM    309  N   ARG B  42      -3.901  54.031  46.509  1.00 68.57           N  
ATOM    310  CA  ARG B  42      -3.343  52.758  46.953  1.00 68.57           C  
ATOM    311  C   ARG B  42      -4.411  51.893  47.615  1.00 68.57           C  
ATOM    312  CB  ARG B  42      -2.180  52.988  47.921  1.00 68.57           C  
ATOM    313  O   ARG B  42      -4.159  50.733  47.947  1.00 68.57           O  
ATOM    314  CG  ARG B  42      -0.821  53.060  47.244  1.00 68.57           C  
ATOM    315  CD  ARG B  42       0.297  52.615  48.177  1.00 68.57           C  
ATOM    316  NE  ARG B  42       1.613  52.937  47.632  1.00 68.57           N  
ATOM    317  NH1 ARG B  42       2.780  52.299  49.521  1.00 68.57           N  
ATOM    318  NH2 ARG B  42       3.903  53.104  47.693  1.00 68.57           N  
ATOM    319  CZ  ARG B  42       2.762  52.779  48.283  1.00 68.57           C  
ATOM    320  N   GLY B  43      -5.750  52.501  47.722  1.00 65.80           N  
ATOM    321  CA  GLY B  43      -6.888  51.773  48.263  1.00 65.80           C  
ATOM    322  C   GLY B  43      -6.795  51.549  49.760  1.00 65.80           C  
ATOM    323  O   GLY B  43      -7.285  50.541  50.274  1.00 65.80           O  
ATOM    324  N   GLN B  44      -6.051  52.423  50.606  1.00 68.09           N  
ATOM    325  CA  GLN B  44      -5.860  52.257  52.043  1.00 68.09           C  
ATOM    326  C   GLN B  44      -7.171  52.449  52.799  1.00 68.09           C  
ATOM    327  CB  GLN B  44      -4.807  53.238  52.561  1.00 68.09           C  
ATOM    328  O   GLN B  44      -7.340  51.927  53.903  1.00 68.09           O  
ATOM    329  CG  GLN B  44      -3.376  52.737  52.418  1.00 68.09           C  
ATOM    330  CD  GLN B  44      -2.490  53.151  53.578  1.00 68.09           C  
ATOM    331  NE2 GLN B  44      -1.273  52.619  53.614  1.00 68.09           N  
ATOM    332  OE1 GLN B  44      -2.896  53.943  54.435  1.00 68.09           O  
ATOM    333  N   PHE B  45      -8.186  53.140  52.072  1.00 75.32           N  
ATOM    334  CA  PHE B  45      -9.442  53.406  52.763  1.00 75.32           C  
ATOM    335  C   PHE B  45     -10.469  52.322  52.458  1.00 75.32           C  
ATOM    336  CB  PHE B  45      -9.995  54.779  52.366  1.00 75.32           C  
ATOM    337  O   PHE B  45     -11.567  52.325  53.017  1.00 75.32           O  
ATOM    338  CG  PHE B  45      -9.114  55.929  52.775  1.00 75.32           C  
ATOM    339  CD1 PHE B  45      -9.027  56.316  54.106  1.00 75.32           C  
ATOM    340  CD2 PHE B  45      -8.374  56.622  51.826  1.00 75.32           C  
ATOM    341  CE1 PHE B  45      -8.212  57.380  54.487  1.00 75.32           C  
ATOM    342  CE2 PHE B  45      -7.558  57.687  52.200  1.00 75.32           C  
ATOM    343  CZ  PHE B  45      -7.479  58.065  53.530  1.00 75.32           C  
ATOM    344  N   GLU B  46     -10.260  51.293  51.574  1.00 69.72           N  
ATOM    345  CA  GLU B  46     -11.170  50.197  51.257  1.00 69.72           C  
ATOM    346  C   GLU B  46     -10.971  49.022  52.210  1.00 69.72           C  
ATOM    347  CB  GLU B  46     -10.977  49.738  49.809  1.00 69.72           C  
ATOM    348  O   GLU B  46      -9.837  48.668  52.540  1.00 69.72           O  
ATOM    349  CG  GLU B  46     -11.790  50.534  48.799  1.00 69.72           C  
ATOM    350  CD  GLU B  46     -11.626  50.038  47.371  1.00 69.72           C  
ATOM    351  OE1 GLU B  46     -12.239  50.623  46.450  1.00 69.72           O  
ATOM    352  OE2 GLU B  46     -10.877  49.055  47.173  1.00 69.72           O  
ATOM    353  N   ASP B  47     -12.116  48.442  52.943  1.00 76.70           N  
ATOM    354  CA  ASP B  47     -12.043  47.282  53.826  1.00 76.70           C  
ATOM    355  C   ASP B  47     -11.699  46.017  53.044  1.00 76.70           C  
ATOM    356  CB  ASP B  47     -13.364  47.094  54.575  1.00 76.70           C  
ATOM    357  O   ASP B  47     -12.336  45.712  52.034  1.00 76.70           O  
ATOM    358  CG  ASP B  47     -13.482  47.981  55.801  1.00 76.70           C  
ATOM    359  OD1 ASP B  47     -12.442  48.387  56.363  1.00 76.70           O  
ATOM    360  OD2 ASP B  47     -14.626  48.275  56.212  1.00 76.70           O  
ATOM    361  N   LYS B  48     -10.568  45.276  53.297  1.00 79.65           N  
ATOM    362  CA  LYS B  48     -10.149  44.069  52.591  1.00 79.65           C  
ATOM    363  C   LYS B  48      -9.990  42.896  53.555  1.00 79.65           C  
ATOM    364  CB  LYS B  48      -8.838  44.313  51.842  1.00 79.65           C  
ATOM    365  O   LYS B  48      -9.641  43.088  54.722  1.00 79.65           O  
ATOM    366  CG  LYS B  48      -8.858  45.539  50.942  1.00 79.65           C  
ATOM    367  CD  LYS B  48      -7.591  45.637  50.102  1.00 79.65           C  
ATOM    368  CE  LYS B  48      -7.607  46.869  49.207  1.00 79.65           C  
ATOM    369  NZ  LYS B  48      -6.372  46.962  48.371  1.00 79.65           N  
ATOM    370  N   VAL B  49     -10.565  41.675  53.193  1.00 84.26           N  
ATOM    371  CA  VAL B  49     -10.310  40.447  53.938  1.00 84.26           C  
ATOM    372  C   VAL B  49      -9.234  39.627  53.230  1.00 84.26           C  
ATOM    373  CB  VAL B  49     -11.596  39.607  54.106  1.00 84.26           C  
ATOM    374  O   VAL B  49      -9.297  39.426  52.015  1.00 84.26           O  
ATOM    375  CG1 VAL B  49     -11.295  38.297  54.832  1.00 84.26           C  
ATOM    376  CG2 VAL B  49     -12.660  40.406  54.858  1.00 84.26           C  
ATOM    377  N   GLN B  50      -8.227  39.202  53.938  1.00 88.18           N  
ATOM    378  CA  GLN B  50      -7.091  38.494  53.359  1.00 88.18           C  
ATOM    379  C   GLN B  50      -7.319  36.985  53.371  1.00 88.18           C  
ATOM    380  CB  GLN B  50      -5.804  38.836  54.113  1.00 88.18           C  
ATOM    381  O   GLN B  50      -7.601  36.402  54.420  1.00 88.18           O  
ATOM    382  CG  GLN B  50      -5.100  40.081  53.593  1.00 88.18           C  
ATOM    383  CD  GLN B  50      -3.743  40.300  54.237  1.00 88.18           C  
ATOM    384  NE2 GLN B  50      -3.240  41.527  54.158  1.00 88.18           N  
ATOM    385  OE1 GLN B  50      -3.153  39.374  54.802  1.00 88.18           O  
ATOM    386  N   LEU B  51      -7.317  36.364  52.201  1.00 89.09           N  
ATOM    387  CA  LEU B  51      -7.381  34.915  52.049  1.00 89.09           C  
ATOM    388  C   LEU B  51      -6.041  34.358  51.579  1.00 89.09           C  
ATOM    389  CB  LEU B  51      -8.483  34.528  51.058  1.00 89.09           C  
ATOM    390  O   LEU B  51      -5.313  35.022  50.839  1.00 89.09           O  
ATOM    391  CG  LEU B  51      -9.921  34.652  51.563  1.00 89.09           C  
ATOM    392  CD1 LEU B  51     -10.870  34.916  50.398  1.00 89.09           C  
ATOM    393  CD2 LEU B  51     -10.333  33.394  52.320  1.00 89.09           C  
ATOM    394  N   THR B  52      -5.665  33.133  52.022  1.00 89.12           N  
ATOM    395  CA  THR B  52      -4.392  32.515  51.668  1.00 89.12           C  
ATOM    396  C   THR B  52      -4.613  31.281  50.799  1.00 89.12           C  
ATOM    397  CB  THR B  52      -3.591  32.126  52.924  1.00 89.12           C  
ATOM    398  O   THR B  52      -5.378  30.386  51.165  1.00 89.12           O  
ATOM    399  CG2 THR B  52      -2.124  31.878  52.587  1.00 89.12           C  
ATOM    400  OG1 THR B  52      -3.677  33.184  53.886  1.00 89.12           O  
ATOM    401  N   VAL B  53      -4.039  31.220  49.604  1.00 89.50           N  
ATOM    402  CA  VAL B  53      -4.108  30.085  48.691  1.00 89.50           C  
ATOM    403  C   VAL B  53      -2.723  29.461  48.535  1.00 89.50           C  
ATOM    404  CB  VAL B  53      -4.664  30.500  47.310  1.00 89.50           C  
ATOM    405  O   VAL B  53      -1.747  30.163  48.260  1.00 89.50           O  
ATOM    406  CG1 VAL B  53      -4.637  29.320  46.340  1.00 89.50           C  
ATOM    407  CG2 VAL B  53      -6.083  31.048  47.450  1.00 89.50           C  
ATOM    408  N   LEU B  54      -2.550  28.149  48.794  1.00 89.22           N  
ATOM    409  CA  LEU B  54      -1.309  27.408  48.601  1.00 89.22           C  
ATOM    410  C   LEU B  54      -1.332  26.643  47.282  1.00 89.22           C  
ATOM    411  CB  LEU B  54      -1.076  26.438  49.762  1.00 89.22           C  
ATOM    412  O   LEU B  54      -2.312  25.961  46.972  1.00 89.22           O  
ATOM    413  CG  LEU B  54      -0.634  27.061  51.088  1.00 89.22           C  
ATOM    414  CD1 LEU B  54      -1.073  26.186  52.257  1.00 89.22           C  
ATOM    415  CD2 LEU B  54       0.877  27.267  51.104  1.00 89.22           C  
ATOM    416  N   SER B  55      -0.315  26.829  46.448  1.00 86.05           N  
ATOM    417  CA  SER B  55      -0.239  26.170  45.148  1.00 86.05           C  
ATOM    418  C   SER B  55       1.153  25.599  44.899  1.00 86.05           C  
ATOM    419  CB  SER B  55      -0.606  27.145  44.029  1.00 86.05           C  
ATOM    420  O   SER B  55       2.145  26.118  45.417  1.00 86.05           O  
ATOM    421  OG  SER B  55      -0.008  26.756  42.805  1.00 86.05           O  
ATOM    422  N   GLY B  56       1.301  24.377  44.183  1.00 79.39           N  
ATOM    423  CA  GLY B  56       2.596  23.831  43.811  1.00 79.39           C  
ATOM    424  C   GLY B  56       3.475  24.827  43.078  1.00 79.39           C  
ATOM    425  O   GLY B  56       4.684  24.883  43.309  1.00 79.39           O  
ATOM    426  N   ARG B  57       2.891  25.650  42.217  1.00 80.97           N  
ATOM    427  CA  ARG B  57       3.554  26.726  41.487  1.00 80.97           C  
ATOM    428  C   ARG B  57       2.645  27.943  41.361  1.00 80.97           C  
ATOM    429  CB  ARG B  57       3.987  26.248  40.099  1.00 80.97           C  
ATOM    430  O   ARG B  57       1.421  27.807  41.300  1.00 80.97           O  
ATOM    431  CG  ARG B  57       3.860  24.747  39.897  1.00 80.97           C  
ATOM    432  CD  ARG B  57       4.505  24.297  38.594  1.00 80.97           C  
ATOM    433  NE  ARG B  57       3.896  23.069  38.088  1.00 80.97           N  
ATOM    434  NH1 ARG B  57       5.407  22.788  36.362  1.00 80.97           N  
ATOM    435  NH2 ARG B  57       3.709  21.277  36.664  1.00 80.97           N  
ATOM    436  CZ  ARG B  57       4.339  22.381  37.039  1.00 80.97           C  
ATOM    437  N   ALA B  58       3.189  29.097  41.370  1.00 81.16           N  
ATOM    438  CA  ALA B  58       2.413  30.335  41.364  1.00 81.16           C  
ATOM    439  C   ALA B  58       1.855  30.625  39.974  1.00 81.16           C  
ATOM    440  CB  ALA B  58       3.271  31.503  41.844  1.00 81.16           C  
ATOM    441  O   ALA B  58       0.833  31.301  39.837  1.00 81.16           O  
ATOM    442  N   GLY B  59       2.298  29.875  38.890  1.00 75.91           N  
ATOM    443  CA  GLY B  59       1.969  30.223  37.517  1.00 75.91           C  
ATOM    444  C   GLY B  59       2.760  31.407  36.995  1.00 75.91           C  
ATOM    445  O   GLY B  59       2.984  32.379  37.721  1.00 75.91           O  
ATOM    446  N   LEU B  60       3.350  31.283  35.746  1.00 72.89           N  
ATOM    447  CA  LEU B  60       4.141  32.347  35.139  1.00 72.89           C  
ATOM    448  C   LEU B  60       3.282  33.578  34.870  1.00 72.89           C  
ATOM    449  CB  LEU B  60       4.781  31.863  33.835  1.00 72.89           C  
ATOM    450  O   LEU B  60       2.115  33.455  34.492  1.00 72.89           O  
ATOM    451  CG  LEU B  60       6.107  31.112  33.969  1.00 72.89           C  
ATOM    452  CD1 LEU B  60       6.204  30.015  32.914  1.00 72.89           C  
ATOM    453  CD2 LEU B  60       7.282  32.077  33.855  1.00 72.89           C  
ATOM    454  N   SER B  61       3.594  34.780  35.074  1.00 71.57           N  
ATOM    455  CA  SER B  61       2.954  36.068  34.829  1.00 71.57           C  
ATOM    456  C   SER B  61       1.922  36.387  35.906  1.00 71.57           C  
ATOM    457  CB  SER B  61       2.288  36.082  33.452  1.00 71.57           C  
ATOM    458  O   SER B  61       0.862  36.943  35.611  1.00 71.57           O  
ATOM    459  OG  SER B  61       2.769  37.163  32.672  1.00 71.57           O  
ATOM    460  N   MET B  62       1.986  35.642  37.068  1.00 79.91           N  
ATOM    461  CA  MET B  62       1.181  35.974  38.240  1.00 79.91           C  
ATOM    462  C   MET B  62       1.821  37.107  39.036  1.00 79.91           C  
ATOM    463  CB  MET B  62       1.000  34.746  39.134  1.00 79.91           C  
ATOM    464  O   MET B  62       2.763  36.882  39.797  1.00 79.91           O  
ATOM    465  CG  MET B  62      -0.106  34.896  40.166  1.00 79.91           C  
ATOM    466  SD  MET B  62      -1.719  34.260  39.565  1.00 79.91           S  
ATOM    467  CE  MET B  62      -1.411  32.474  39.651  1.00 79.91           C  
ATOM    468  N   ASP B  63       1.472  38.464  38.913  1.00 73.39           N  
ATOM    469  CA  ASP B  63       2.038  39.645  39.558  1.00 73.39           C  
ATOM    470  C   ASP B  63       1.085  40.205  40.612  1.00 73.39           C  
ATOM    471  CB  ASP B  63       2.364  40.720  38.519  1.00 73.39           C  
ATOM    472  O   ASP B  63      -0.129  40.009  40.525  1.00 73.39           O  
ATOM    473  CG  ASP B  63       3.532  40.345  37.624  1.00 73.39           C  
ATOM    474  OD1 ASP B  63       4.569  39.875  38.140  1.00 73.39           O  
ATOM    475  OD2 ASP B  63       3.416  40.523  36.392  1.00 73.39           O  
ATOM    476  N   PRO B  64       1.638  40.695  41.651  1.00 79.55           N  
ATOM    477  CA  PRO B  64       0.762  41.379  42.605  1.00 79.55           C  
ATOM    478  C   PRO B  64      -0.218  42.334  41.927  1.00 79.55           C  
ATOM    479  CB  PRO B  64       1.742  42.145  43.497  1.00 79.55           C  
ATOM    480  O   PRO B  64       0.168  43.085  41.029  1.00 79.55           O  
ATOM    481  CG  PRO B  64       3.091  41.631  43.112  1.00 79.55           C  
ATOM    482  CD  PRO B  64       2.961  40.867  41.825  1.00 79.55           C  
ATOM    483  N   GLY B  65      -1.495  42.272  42.225  1.00 80.61           N  
ATOM    484  CA  GLY B  65      -2.549  43.053  41.598  1.00 80.61           C  
ATOM    485  C   GLY B  65      -3.420  42.238  40.660  1.00 80.61           C  
ATOM    486  O   GLY B  65      -4.437  42.728  40.165  1.00 80.61           O  
ATOM    487  N   SER B  66      -2.956  40.835  40.444  1.00 85.55           N  
ATOM    488  CA  SER B  66      -3.738  39.954  39.582  1.00 85.55           C  
ATOM    489  C   SER B  66      -5.152  39.765  40.122  1.00 85.55           C  
ATOM    490  CB  SER B  66      -3.052  38.595  39.441  1.00 85.55           C  
ATOM    491  O   SER B  66      -5.359  39.732  41.337  1.00 85.55           O  
ATOM    492  OG  SER B  66      -1.659  38.753  39.234  1.00 85.55           O  
ATOM    493  N   LYS B  67      -6.206  39.559  39.298  1.00 85.13           N  
ATOM    494  CA  LYS B  67      -7.625  39.484  39.632  1.00 85.13           C  
ATOM    495  C   LYS B  67      -7.955  38.174  40.341  1.00 85.13           C  
ATOM    496  CB  LYS B  67      -8.482  39.629  38.373  1.00 85.13           C  
ATOM    497  O   LYS B  67      -7.391  37.127  40.016  1.00 85.13           O  
ATOM    498  CG  LYS B  67      -8.366  40.988  37.699  1.00 85.13           C  
ATOM    499  CD  LYS B  67      -9.290  41.094  36.492  1.00 85.13           C  
ATOM    500  CE  LYS B  67      -9.048  42.379  35.712  1.00 85.13           C  
ATOM    501  NZ  LYS B  67      -9.968  42.498  34.541  1.00 85.13           N  
ATOM    502  N   VAL B  68      -8.679  38.144  41.295  1.00 89.68           N  
ATOM    503  CA  VAL B  68      -9.320  36.992  41.920  1.00 89.68           C  
ATOM    504  C   VAL B  68     -10.797  36.950  41.533  1.00 89.68           C  
ATOM    505  CB  VAL B  68      -9.173  37.025  43.457  1.00 89.68           C  
ATOM    506  O   VAL B  68     -11.537  37.905  41.781  1.00 89.68           O  
ATOM    507  CG1 VAL B  68      -9.818  35.792  44.088  1.00 89.68           C  
ATOM    508  CG2 VAL B  68      -7.700  37.120  43.850  1.00 89.68           C  
ATOM    509  N   THR B  69     -11.242  35.906  40.905  1.00 88.16           N  
ATOM    510  CA  THR B  69     -12.593  35.868  40.358  1.00 88.16           C  
ATOM    511  C   THR B  69     -13.395  34.726  40.976  1.00 88.16           C  
ATOM    512  CB  THR B  69     -12.573  35.714  38.826  1.00 88.16           C  
ATOM    513  O   THR B  69     -12.822  33.735  41.433  1.00 88.16           O  
ATOM    514  CG2 THR B  69     -11.881  36.900  38.163  1.00 88.16           C  
ATOM    515  OG1 THR B  69     -11.871  34.513  38.482  1.00 88.16           O  
ATOM    516  N   PHE B  70     -14.690  34.868  41.126  1.00 88.43           N  
ATOM    517  CA  PHE B  70     -15.659  33.829  41.456  1.00 88.43           C  
ATOM    518  C   PHE B  70     -16.657  33.640  40.320  1.00 88.43           C  
ATOM    519  CB  PHE B  70     -16.399  34.174  42.752  1.00 88.43           C  
ATOM    520  O   PHE B  70     -17.425  34.550  40.003  1.00 88.43           O  
ATOM    521  CG  PHE B  70     -17.379  33.120  43.191  1.00 88.43           C  
ATOM    522  CD1 PHE B  70     -18.732  33.413  43.303  1.00 88.43           C  
ATOM    523  CD2 PHE B  70     -16.947  31.835  43.490  1.00 88.43           C  
ATOM    524  CE1 PHE B  70     -19.642  32.439  43.709  1.00 88.43           C  
ATOM    525  CE2 PHE B  70     -17.850  30.856  43.896  1.00 88.43           C  
ATOM    526  CZ  PHE B  70     -19.197  31.161  44.006  1.00 88.43           C  
ATOM    527  N   ASN B  71     -16.593  32.619  39.607  1.00 87.09           N  
ATOM    528  CA  ASN B  71     -17.388  32.320  38.421  1.00 87.09           C  
ATOM    529  C   ASN B  71     -17.170  33.358  37.323  1.00 87.09           C  
ATOM    530  CB  ASN B  71     -18.873  32.229  38.778  1.00 87.09           C  
ATOM    531  O   ASN B  71     -18.129  33.826  36.707  1.00 87.09           O  
ATOM    532  CG  ASN B  71     -19.192  31.028  39.646  1.00 87.09           C  
ATOM    533  ND2 ASN B  71     -20.201  31.164  40.500  1.00 87.09           N  
ATOM    534  OD1 ASN B  71     -18.538  29.986  39.551  1.00 87.09           O  
ATOM    535  N   GLY B  72     -15.935  33.812  37.170  1.00 80.42           N  
ATOM    536  CA  GLY B  72     -15.521  34.714  36.107  1.00 80.42           C  
ATOM    537  C   GLY B  72     -15.693  36.178  36.467  1.00 80.42           C  
ATOM    538  O   GLY B  72     -15.260  37.060  35.722  1.00 80.42           O  
ATOM    539  N   VAL B  73     -16.346  36.517  37.687  1.00 87.24           N  
ATOM    540  CA  VAL B  73     -16.577  37.890  38.126  1.00 87.24           C  
ATOM    541  C   VAL B  73     -15.499  38.300  39.127  1.00 87.24           C  
ATOM    542  CB  VAL B  73     -17.979  38.057  38.753  1.00 87.24           C  
ATOM    543  O   VAL B  73     -15.257  37.597  40.111  1.00 87.24           O  
ATOM    544  CG1 VAL B  73     -18.235  39.517  39.121  1.00 87.24           C  
ATOM    545  CG2 VAL B  73     -19.055  37.546  37.796  1.00 87.24           C  
ATOM    546  N   PRO B  74     -14.759  39.426  38.890  1.00 85.44           N  
ATOM    547  CA  PRO B  74     -13.698  39.875  39.795  1.00 85.44           C  
ATOM    548  C   PRO B  74     -14.218  40.219  41.189  1.00 85.44           C  
ATOM    549  CB  PRO B  74     -13.143  41.119  39.097  1.00 85.44           C  
ATOM    550  O   PRO B  74     -15.149  41.018  41.325  1.00 85.44           O  
ATOM    551  CG  PRO B  74     -14.044  41.332  37.923  1.00 85.44           C  
ATOM    552  CD  PRO B  74     -15.068  40.234  37.902  1.00 85.44           C  
ATOM    553  N   ILE B  75     -13.698  39.661  42.334  1.00 87.27           N  
ATOM    554  CA  ILE B  75     -14.150  39.864  43.706  1.00 87.27           C  
ATOM    555  C   ILE B  75     -13.009  40.429  44.548  1.00 87.27           C  
ATOM    556  CB  ILE B  75     -14.676  38.550  44.328  1.00 87.27           C  
ATOM    557  O   ILE B  75     -13.217  40.837  45.693  1.00 87.27           O  
ATOM    558  CG1 ILE B  75     -13.673  37.413  44.100  1.00 87.27           C  
ATOM    559  CG2 ILE B  75     -16.049  38.192  43.753  1.00 87.27           C  
ATOM    560  CD1 ILE B  75     -13.901  36.199  44.991  1.00 87.27           C  
ATOM    561  N   GLY B  76     -11.794  40.413  44.019  1.00 86.78           N  
ATOM    562  CA  GLY B  76     -10.637  40.925  44.735  1.00 86.78           C  
ATOM    563  C   GLY B  76      -9.361  40.884  43.915  1.00 86.78           C  
ATOM    564  O   GLY B  76      -9.409  40.782  42.688  1.00 86.78           O  
ATOM    565  N   ARG B  77      -8.180  41.052  44.541  1.00 89.30           N  
ATOM    566  CA  ARG B  77      -6.887  41.104  43.865  1.00 89.30           C  
ATOM    567  C   ARG B  77      -5.818  40.374  44.671  1.00 89.30           C  
ATOM    568  CB  ARG B  77      -6.464  42.555  43.627  1.00 89.30           C  
ATOM    569  O   ARG B  77      -5.960  40.196  45.883  1.00 89.30           O  
ATOM    570  CG  ARG B  77      -7.453  43.357  42.795  1.00 89.30           C  
ATOM    571  CD  ARG B  77      -6.881  44.707  42.387  1.00 89.30           C  
ATOM    572  NE  ARG B  77      -7.866  45.516  41.674  1.00 89.30           N  
ATOM    573  NH1 ARG B  77      -6.488  47.354  41.432  1.00 89.30           N  
ATOM    574  NH2 ARG B  77      -8.623  47.399  40.599  1.00 89.30           N  
ATOM    575  CZ  ARG B  77      -7.657  46.755  41.237  1.00 89.30           C  
ATOM    576  N   LEU B  78      -4.698  39.891  44.049  1.00 87.89           N  
ATOM    577  CA  LEU B  78      -3.551  39.255  44.688  1.00 87.89           C  
ATOM    578  C   LEU B  78      -2.671  40.291  45.381  1.00 87.89           C  
ATOM    579  CB  LEU B  78      -2.728  38.476  43.659  1.00 87.89           C  
ATOM    580  O   LEU B  78      -2.237  41.260  44.755  1.00 87.89           O  
ATOM    581  CG  LEU B  78      -1.512  37.718  44.196  1.00 87.89           C  
ATOM    582  CD1 LEU B  78      -1.956  36.452  44.922  1.00 87.89           C  
ATOM    583  CD2 LEU B  78      -0.548  37.382  43.064  1.00 87.89           C  
ATOM    584  N   ALA B  79      -2.418  40.224  46.670  1.00 85.96           N  
ATOM    585  CA  ALA B  79      -1.630  41.166  47.461  1.00 85.96           C  
ATOM    586  C   ALA B  79      -0.141  40.840  47.379  1.00 85.96           C  
ATOM    587  CB  ALA B  79      -2.094  41.159  48.915  1.00 85.96           C  
ATOM    588  O   ALA B  79       0.674  41.707  47.054  1.00 85.96           O  
ATOM    589  N   SER B  80       0.207  39.604  47.679  1.00 86.64           N  
ATOM    590  CA  SER B  80       1.619  39.234  47.683  1.00 86.64           C  
ATOM    591  C   SER B  80       1.802  37.749  47.387  1.00 86.64           C  
ATOM    592  CB  SER B  80       2.260  39.577  49.029  1.00 86.64           C  
ATOM    593  O   SER B  80       0.889  36.950  47.606  1.00 86.64           O  
ATOM    594  OG  SER B  80       1.735  38.757  50.059  1.00 86.64           O  
ATOM    595  N   ILE B  81       3.026  37.437  46.765  1.00 85.29           N  
ATOM    596  CA  ILE B  81       3.401  36.056  46.476  1.00 85.29           C  
ATOM    597  C   ILE B  81       4.741  35.737  47.134  1.00 85.29           C  
ATOM    598  CB  ILE B  81       3.475  35.797  44.955  1.00 85.29           C  
ATOM    599  O   ILE B  81       5.704  36.496  46.997  1.00 85.29           O  
ATOM    600  CG1 ILE B  81       2.085  35.929  44.322  1.00 85.29           C  
ATOM    601  CG2 ILE B  81       4.078  34.418  44.671  1.00 85.29           C  
ATOM    602  CD1 ILE B  81       2.103  36.034  42.803  1.00 85.29           C  
ATOM    603  N   ASP B  82       4.816  34.647  47.975  1.00 82.62           N  
ATOM    604  CA  ASP B  82       6.043  34.257  48.664  1.00 82.62           C  
ATOM    605  C   ASP B  82       6.286  32.754  48.544  1.00 82.62           C  
ATOM    606  CB  ASP B  82       5.983  34.664  50.138  1.00 82.62           C  
ATOM    607  O   ASP B  82       5.367  31.994  48.231  1.00 82.62           O  
ATOM    608  CG  ASP B  82       5.993  36.169  50.338  1.00 82.62           C  
ATOM    609  OD1 ASP B  82       6.872  36.854  49.772  1.00 82.62           O  
ATOM    610  OD2 ASP B  82       5.115  36.675  51.071  1.00 82.62           O  
ATOM    611  N   VAL B  83       7.577  32.433  48.625  1.00 81.37           N  
ATOM    612  CA  VAL B  83       7.916  31.014  48.635  1.00 81.37           C  
ATOM    613  C   VAL B  83       7.957  30.502  50.073  1.00 81.37           C  
ATOM    614  CB  VAL B  83       9.269  30.749  47.937  1.00 81.37           C  
ATOM    615  O   VAL B  83       8.594  31.109  50.937  1.00 81.37           O  
ATOM    616  CG1 VAL B  83       9.639  29.269  48.021  1.00 81.37           C  
ATOM    617  CG2 VAL B  83       9.216  31.207  46.481  1.00 81.37           C  
ATOM    618  N   VAL B  84       7.073  29.421  50.399  1.00 80.86           N  
ATOM    619  CA  VAL B  84       7.053  28.838  51.736  1.00 80.86           C  
ATOM    620  C   VAL B  84       7.376  27.348  51.655  1.00 80.86           C  
ATOM    621  CB  VAL B  84       5.687  29.050  52.427  1.00 80.86           C  
ATOM    622  O   VAL B  84       7.137  26.709  50.627  1.00 80.86           O  
ATOM    623  CG1 VAL B  84       5.865  29.222  53.934  1.00 80.86           C  
ATOM    624  CG2 VAL B  84       4.969  30.259  51.829  1.00 80.86           C  
ATOM    625  N   GLU B  85       7.997  26.854  52.553  1.00 75.82           N  
ATOM    626  CA  GLU B  85       8.297  25.427  52.628  1.00 75.82           C  
ATOM    627  C   GLU B  85       7.171  24.662  53.319  1.00 75.82           C  
ATOM    628  CB  GLU B  85       9.620  25.193  53.361  1.00 75.82           C  
ATOM    629  O   GLU B  85       6.801  24.981  54.450  1.00 75.82           O  
ATOM    630  CG  GLU B  85      10.730  24.656  52.470  1.00 75.82           C  
ATOM    631  CD  GLU B  85      11.978  24.256  53.241  1.00 75.82           C  
ATOM    632  OE1 GLU B  85      12.912  23.687  52.632  1.00 75.82           O  
ATOM    633  OE2 GLU B  85      12.022  24.512  54.465  1.00 75.82           O  
ATOM    634  N   VAL B  86       6.383  23.950  52.584  1.00 74.53           N  
ATOM    635  CA  VAL B  86       5.351  23.087  53.150  1.00 74.53           C  
ATOM    636  C   VAL B  86       5.790  21.628  53.058  1.00 74.53           C  
ATOM    637  CB  VAL B  86       3.994  23.282  52.438  1.00 74.53           C  
ATOM    638  O   VAL B  86       6.001  21.105  51.962  1.00 74.53           O  
ATOM    639  CG1 VAL B  86       2.914  22.418  53.087  1.00 74.53           C  
ATOM    640  CG2 VAL B  86       3.588  24.755  52.457  1.00 74.53           C  
ATOM    641  N   ASP B  87       5.810  20.757  54.137  1.00 66.15           N  
ATOM    642  CA  ASP B  87       6.222  19.357  54.167  1.00 66.15           C  
ATOM    643  C   ASP B  87       7.559  19.163  53.456  1.00 66.15           C  
ATOM    644  CB  ASP B  87       5.152  18.469  53.527  1.00 66.15           C  
ATOM    645  O   ASP B  87       7.699  18.270  52.617  1.00 66.15           O  
ATOM    646  CG  ASP B  87       3.960  18.229  54.435  1.00 66.15           C  
ATOM    647  OD1 ASP B  87       4.121  18.260  55.674  1.00 66.15           O  
ATOM    648  OD2 ASP B  87       2.849  18.004  53.907  1.00 66.15           O  
ATOM    649  N   ASP B  88       8.653  20.143  53.671  1.00 63.17           N  
ATOM    650  CA  ASP B  88      10.012  20.120  53.141  1.00 63.17           C  
ATOM    651  C   ASP B  88      10.017  20.343  51.631  1.00 63.17           C  
ATOM    652  CB  ASP B  88      10.698  18.794  53.479  1.00 63.17           C  
ATOM    653  O   ASP B  88      10.975  19.977  50.947  1.00 63.17           O  
ATOM    654  CG  ASP B  88      11.276  18.766  54.883  1.00 63.17           C  
ATOM    655  OD1 ASP B  88      11.555  19.845  55.449  1.00 63.17           O  
ATOM    656  OD2 ASP B  88      11.458  17.655  55.426  1.00 63.17           O  
ATOM    657  N   ASN B  89       8.856  20.694  50.859  1.00 66.45           N  
ATOM    658  CA  ASN B  89       8.767  21.047  49.447  1.00 66.45           C  
ATOM    659  C   ASN B  89       8.439  22.526  49.258  1.00 66.45           C  
ATOM    660  CB  ASN B  89       7.724  20.178  48.741  1.00 66.45           C  
ATOM    661  O   ASN B  89       7.480  23.033  49.842  1.00 66.45           O  
ATOM    662  CG  ASN B  89       8.350  19.111  47.864  1.00 66.45           C  
ATOM    663  ND2 ASN B  89       7.536  18.167  47.407  1.00 66.45           N  
ATOM    664  OD1 ASN B  89       9.555  19.135  47.601  1.00 66.45           O  
ATOM    665  N   PRO B  90       9.289  23.236  48.598  1.00 75.44           N  
ATOM    666  CA  PRO B  90       8.980  24.646  48.353  1.00 75.44           C  
ATOM    667  C   PRO B  90       7.680  24.839  47.575  1.00 75.44           C  
ATOM    668  CB  PRO B  90      10.181  25.134  47.539  1.00 75.44           C  
ATOM    669  O   PRO B  90       7.474  24.198  46.541  1.00 75.44           O  
ATOM    670  CG  PRO B  90      10.937  23.892  47.193  1.00 75.44           C  
ATOM    671  CD  PRO B  90      10.341  22.743  47.953  1.00 75.44           C  
ATOM    672  N   GLU B  91       6.726  25.483  48.063  1.00 82.57           N  
ATOM    673  CA  GLU B  91       5.453  25.804  47.425  1.00 82.57           C  
ATOM    674  C   GLU B  91       5.230  27.313  47.365  1.00 82.57           C  
ATOM    675  CB  GLU B  91       4.295  25.131  48.166  1.00 82.57           C  
ATOM    676  O   GLU B  91       5.947  28.077  48.014  1.00 82.57           O  
ATOM    677  CG  GLU B  91       4.204  23.630  47.930  1.00 82.57           C  
ATOM    678  CD  GLU B  91       2.873  23.035  48.360  1.00 82.57           C  
ATOM    679  OE1 GLU B  91       2.711  21.795  48.290  1.00 82.57           O  
ATOM    680  OE2 GLU B  91       1.984  23.815  48.770  1.00 82.57           O  
ATOM    681  N   ALA B  92       4.299  27.751  46.548  1.00 86.93           N  
ATOM    682  CA  ALA B  92       3.981  29.171  46.419  1.00 86.93           C  
ATOM    683  C   ALA B  92       2.795  29.550  47.301  1.00 86.93           C  
ATOM    684  CB  ALA B  92       3.690  29.521  44.962  1.00 86.93           C  
ATOM    685  O   ALA B  92       1.778  28.853  47.317  1.00 86.93           O  
ATOM    686  N   ARG B  93       2.907  30.528  48.130  1.00 88.09           N  
ATOM    687  CA  ARG B  93       1.840  31.069  48.967  1.00 88.09           C  
ATOM    688  C   ARG B  93       1.298  32.371  48.388  1.00 88.09           C  
ATOM    689  CB  ARG B  93       2.340  31.298  50.395  1.00 88.09           C  
ATOM    690  O   ARG B  93       2.031  33.356  48.268  1.00 88.09           O  
ATOM    691  CG  ARG B  93       1.280  31.842  51.339  1.00 88.09           C  
ATOM    692  CD  ARG B  93       1.861  32.180  52.705  1.00 88.09           C  
ATOM    693  NE  ARG B  93       2.449  31.008  53.346  1.00 88.09           N  
ATOM    694  NH1 ARG B  93       3.238  32.155  55.189  1.00 88.09           N  
ATOM    695  NH2 ARG B  93       3.585  29.896  55.004  1.00 88.09           N  
ATOM    696  CZ  ARG B  93       3.089  31.022  54.511  1.00 88.09           C  
ATOM    697  N   LEU B  94       0.039  32.367  47.994  1.00 89.93           N  
ATOM    698  CA  LEU B  94      -0.624  33.542  47.440  1.00 89.93           C  
ATOM    699  C   LEU B  94      -1.572  34.163  48.460  1.00 89.93           C  
ATOM    700  CB  LEU B  94      -1.393  33.175  46.168  1.00 89.93           C  
ATOM    701  O   LEU B  94      -2.509  33.508  48.922  1.00 89.93           O  
ATOM    702  CG  LEU B  94      -0.555  32.680  44.988  1.00 89.93           C  
ATOM    703  CD1 LEU B  94      -1.109  31.361  44.460  1.00 89.93           C  
ATOM    704  CD2 LEU B  94      -0.514  33.730  43.883  1.00 89.93           C  
ATOM    705  N   THR B  95      -1.355  35.433  48.881  1.00 90.73           N  
ATOM    706  CA  THR B  95      -2.230  36.168  49.788  1.00 90.73           C  
ATOM    707  C   THR B  95      -3.182  37.071  49.009  1.00 90.73           C  
ATOM    708  CB  THR B  95      -1.417  37.015  50.785  1.00 90.73           C  
ATOM    709  O   THR B  95      -2.743  37.935  48.247  1.00 90.73           O  
ATOM    710  CG2 THR B  95      -2.219  37.295  52.051  1.00 90.73           C  
ATOM    711  OG1 THR B  95      -0.220  36.309  51.137  1.00 90.73           O  
ATOM    712  N   LEU B  96      -4.422  36.813  49.132  1.00 91.23           N  
ATOM    713  CA  LEU B  96      -5.444  37.505  48.355  1.00 91.23           C  
ATOM    714  C   LEU B  96      -6.157  38.552  49.203  1.00 91.23           C  
ATOM    715  CB  LEU B  96      -6.461  36.505  47.796  1.00 91.23           C  
ATOM    716  O   LEU B  96      -6.442  38.315  50.379  1.00 91.23           O  
ATOM    717  CG  LEU B  96      -5.895  35.361  46.954  1.00 91.23           C  
ATOM    718  CD1 LEU B  96      -6.845  34.169  46.973  1.00 91.23           C  
ATOM    719  CD2 LEU B  96      -5.638  35.825  45.524  1.00 91.23           C  
ATOM    720  N   ASP B  97      -6.503  39.777  48.622  1.00 87.90           N  
ATOM    721  CA  ASP B  97      -7.397  40.779  49.194  1.00 87.90           C  
ATOM    722  C   ASP B  97      -8.781  40.710  48.552  1.00 87.90           C  
ATOM    723  CB  ASP B  97      -6.809  42.182  49.025  1.00 87.90           C  
ATOM    724  O   ASP B  97      -8.944  41.041  47.376  1.00 87.90           O  
ATOM    725  CG  ASP B  97      -5.929  42.600  50.190  1.00 87.90           C  
ATOM    726  OD1 ASP B  97      -6.014  41.979  51.272  1.00 87.90           O  
ATOM    727  OD2 ASP B  97      -5.146  43.560  50.026  1.00 87.90           O  
ATOM    728  N   VAL B  98      -9.684  40.135  49.211  1.00 88.62           N  
ATOM    729  CA  VAL B  98     -11.022  39.930  48.664  1.00 88.62           C  
ATOM    730  C   VAL B  98     -11.999  40.913  49.305  1.00 88.62           C  
ATOM    731  CB  VAL B  98     -11.507  38.479  48.880  1.00 88.62           C  
ATOM    732  O   VAL B  98     -11.877  41.235  50.490  1.00 88.62           O  
ATOM    733  CG1 VAL B  98     -12.866  38.260  48.218  1.00 88.62           C  
ATOM    734  CG2 VAL B  98     -10.479  37.487  48.337  1.00 88.62           C  
ATOM    735  N   ASP B  99     -13.112  41.425  48.658  1.00 86.26           N  
ATOM    736  CA  ASP B  99     -14.186  42.277  49.159  1.00 86.26           C  
ATOM    737  C   ASP B  99     -15.107  41.503  50.100  1.00 86.26           C  
ATOM    738  CB  ASP B  99     -14.992  42.863  47.998  1.00 86.26           C  
ATOM    739  O   ASP B  99     -15.666  40.472  49.721  1.00 86.26           O  
ATOM    740  CG  ASP B  99     -15.727  44.138  48.371  1.00 86.26           C  
ATOM    741  OD1 ASP B  99     -16.029  44.342  49.567  1.00 86.26           O  
ATOM    742  OD2 ASP B  99     -16.010  44.946  47.460  1.00 86.26           O  
ATOM    743  N   PRO B 100     -15.218  41.915  51.306  1.00 82.35           N  
ATOM    744  CA  PRO B 100     -15.996  41.210  52.327  1.00 82.35           C  
ATOM    745  C   PRO B 100     -17.429  40.923  51.883  1.00 82.35           C  
ATOM    746  CB  PRO B 100     -15.975  42.174  53.516  1.00 82.35           C  
ATOM    747  O   PRO B 100     -18.043  39.960  52.349  1.00 82.35           O  
ATOM    748  CG  PRO B 100     -15.100  43.303  53.076  1.00 82.35           C  
ATOM    749  CD  PRO B 100     -14.753  43.102  51.629  1.00 82.35           C  
ATOM    750  N   LYS B 101     -18.047  41.621  50.892  1.00 79.78           N  
ATOM    751  CA  LYS B 101     -19.420  41.473  50.417  1.00 79.78           C  
ATOM    752  C   LYS B 101     -19.623  40.124  49.732  1.00 79.78           C  
ATOM    753  CB  LYS B 101     -19.782  42.608  49.458  1.00 79.78           C  
ATOM    754  O   LYS B 101     -20.736  39.594  49.711  1.00 79.78           O  
ATOM    755  CG  LYS B 101     -19.930  42.170  48.009  1.00 79.78           C  
ATOM    756  CD  LYS B 101     -20.285  43.342  47.104  1.00 79.78           C  
ATOM    757  CE  LYS B 101     -20.366  42.918  45.643  1.00 79.78           C  
ATOM    758  NZ  LYS B 101     -20.697  44.069  44.750  1.00 79.78           N  
ATOM    759  N   TYR B 102     -18.627  39.503  49.182  1.00 86.12           N  
ATOM    760  CA  TYR B 102     -18.772  38.304  48.364  1.00 86.12           C  
ATOM    761  C   TYR B 102     -18.453  37.051  49.171  1.00 86.12           C  
ATOM    762  CB  TYR B 102     -17.861  38.378  47.134  1.00 86.12           C  
ATOM    763  O   TYR B 102     -18.698  35.932  48.714  1.00 86.12           O  
ATOM    764  CG  TYR B 102     -18.195  39.516  46.200  1.00 86.12           C  
ATOM    765  CD1 TYR B 102     -19.398  39.538  45.499  1.00 86.12           C  
ATOM    766  CD2 TYR B 102     -17.307  40.571  46.016  1.00 86.12           C  
ATOM    767  CE1 TYR B 102     -19.709  40.584  44.636  1.00 86.12           C  
ATOM    768  CE2 TYR B 102     -17.607  41.621  45.155  1.00 86.12           C  
ATOM    769  OH  TYR B 102     -19.110  42.657  43.617  1.00 86.12           O  
ATOM    770  CZ  TYR B 102     -18.808  41.619  44.471  1.00 86.12           C  
ATOM    771  N   LEU B 103     -17.983  37.112  50.477  1.00 80.87           N  
ATOM    772  CA  LEU B 103     -17.571  35.966  51.280  1.00 80.87           C  
ATOM    773  C   LEU B 103     -18.765  35.077  51.612  1.00 80.87           C  
ATOM    774  CB  LEU B 103     -16.893  36.432  52.571  1.00 80.87           C  
ATOM    775  O   LEU B 103     -18.619  33.860  51.747  1.00 80.87           O  
ATOM    776  CG  LEU B 103     -15.367  36.535  52.537  1.00 80.87           C  
ATOM    777  CD1 LEU B 103     -14.890  37.652  53.459  1.00 80.87           C  
ATOM    778  CD2 LEU B 103     -14.732  35.204  52.928  1.00 80.87           C  
ATOM    779  N   ASP B 104     -20.037  35.744  51.715  1.00 79.12           N  
ATOM    780  CA  ASP B 104     -21.241  35.001  52.074  1.00 79.12           C  
ATOM    781  C   ASP B 104     -21.732  34.151  50.905  1.00 79.12           C  
ATOM    782  CB  ASP B 104     -22.346  35.956  52.530  1.00 79.12           C  
ATOM    783  O   ASP B 104     -22.503  33.209  51.096  1.00 79.12           O  
ATOM    784  CG  ASP B 104     -21.998  36.698  53.809  1.00 79.12           C  
ATOM    785  OD1 ASP B 104     -21.220  36.166  54.630  1.00 79.12           O  
ATOM    786  OD2 ASP B 104     -22.510  37.823  53.998  1.00 79.12           O  
ATOM    787  N   LEU B 105     -21.059  34.366  49.705  1.00 83.49           N  
ATOM    788  CA  LEU B 105     -21.495  33.668  48.501  1.00 83.49           C  
ATOM    789  C   LEU B 105     -20.569  32.499  48.185  1.00 83.49           C  
ATOM    790  CB  LEU B 105     -21.546  34.631  47.312  1.00 83.49           C  
ATOM    791  O   LEU B 105     -20.966  31.554  47.500  1.00 83.49           O  
ATOM    792  CG  LEU B 105     -22.785  35.522  47.213  1.00 83.49           C  
ATOM    793  CD1 LEU B 105     -22.419  36.874  46.609  1.00 83.49           C  
ATOM    794  CD2 LEU B 105     -23.871  34.838  46.388  1.00 83.49           C  
ATOM    795  N   ILE B 106     -19.347  32.365  48.749  1.00 84.24           N  
ATOM    796  CA  ILE B 106     -18.334  31.387  48.366  1.00 84.24           C  
ATOM    797  C   ILE B 106     -18.373  30.201  49.327  1.00 84.24           C  
ATOM    798  CB  ILE B 106     -16.922  32.015  48.347  1.00 84.24           C  
ATOM    799  O   ILE B 106     -18.044  30.338  50.507  1.00 84.24           O  
ATOM    800  CG1 ILE B 106     -16.911  33.280  47.482  1.00 84.24           C  
ATOM    801  CG2 ILE B 106     -15.887  31.001  47.848  1.00 84.24           C  
ATOM    802  CD1 ILE B 106     -15.584  34.025  47.491  1.00 84.24           C  
ATOM    803  N   PRO B 107     -18.737  29.043  48.775  1.00 83.71           N  
ATOM    804  CA  PRO B 107     -18.737  27.848  49.621  1.00 83.71           C  
ATOM    805  C   PRO B 107     -17.334  27.442  50.068  1.00 83.71           C  
ATOM    806  CB  PRO B 107     -19.354  26.776  48.719  1.00 83.71           C  
ATOM    807  O   PRO B 107     -16.357  27.708  49.364  1.00 83.71           O  
ATOM    808  CG  PRO B 107     -19.613  27.473  47.422  1.00 83.71           C  
ATOM    809  CD  PRO B 107     -19.145  28.894  47.542  1.00 83.71           C  
ATOM    810  N   GLU B 108     -17.140  26.816  51.174  1.00 81.10           N  
ATOM    811  CA  GLU B 108     -15.861  26.394  51.735  1.00 81.10           C  
ATOM    812  C   GLU B 108     -15.136  25.432  50.797  1.00 81.10           C  
ATOM    813  CB  GLU B 108     -16.064  25.739  53.104  1.00 81.10           C  
ATOM    814  O   GLU B 108     -13.905  25.381  50.783  1.00 81.10           O  
ATOM    815  CG  GLU B 108     -14.788  25.626  53.927  1.00 81.10           C  
ATOM    816  CD  GLU B 108     -15.006  24.977  55.285  1.00 81.10           C  
ATOM    817  OE1 GLU B 108     -14.020  24.790  56.033  1.00 81.10           O  
ATOM    818  OE2 GLU B 108     -16.172  24.652  55.602  1.00 81.10           O  
ATOM    819  N   ASN B 109     -16.016  24.559  49.964  1.00 80.02           N  
ATOM    820  CA  ASN B 109     -15.413  23.581  49.065  1.00 80.02           C  
ATOM    821  C   ASN B 109     -15.302  24.121  47.642  1.00 80.02           C  
ATOM    822  CB  ASN B 109     -16.212  22.276  49.077  1.00 80.02           C  
ATOM    823  O   ASN B 109     -15.351  23.356  46.677  1.00 80.02           O  
ATOM    824  CG  ASN B 109     -17.640  22.462  48.603  1.00 80.02           C  
ATOM    825  ND2 ASN B 109     -18.263  21.377  48.157  1.00 80.02           N  
ATOM    826  OD1 ASN B 109     -18.179  23.571  48.638  1.00 80.02           O  
ATOM    827  N   ALA B 110     -15.172  25.415  47.510  1.00 83.51           N  
ATOM    828  CA  ALA B 110     -15.036  26.036  46.195  1.00 83.51           C  
ATOM    829  C   ALA B 110     -13.755  25.578  45.502  1.00 83.51           C  
ATOM    830  CB  ALA B 110     -15.055  27.557  46.321  1.00 83.51           C  
ATOM    831  O   ALA B 110     -12.725  25.387  46.152  1.00 83.51           O  
ATOM    832  N   ASN B 111     -13.787  25.166  44.182  1.00 83.39           N  
ATOM    833  CA  ASN B 111     -12.621  24.789  43.391  1.00 83.39           C  
ATOM    834  C   ASN B 111     -11.788  26.008  43.005  1.00 83.39           C  
ATOM    835  CB  ASN B 111     -13.047  24.018  42.139  1.00 83.39           C  
ATOM    836  O   ASN B 111     -12.288  26.925  42.351  1.00 83.39           O  
ATOM    837  CG  ASN B 111     -13.002  22.516  42.335  1.00 83.39           C  
ATOM    838  ND2 ASN B 111     -13.630  21.780  41.425  1.00 83.39           N  
ATOM    839  OD1 ASN B 111     -12.408  22.020  43.296  1.00 83.39           O  
ATOM    840  N   VAL B 112     -10.573  26.002  43.491  1.00 87.38           N  
ATOM    841  CA  VAL B 112      -9.700  27.137  43.211  1.00 87.38           C  
ATOM    842  C   VAL B 112      -8.620  26.726  42.213  1.00 87.38           C  
ATOM    843  CB  VAL B 112      -9.051  27.685  44.502  1.00 87.38           C  
ATOM    844  O   VAL B 112      -7.895  25.754  42.439  1.00 87.38           O  
ATOM    845  CG1 VAL B 112      -8.168  28.893  44.192  1.00 87.38           C  
ATOM    846  CG2 VAL B 112     -10.125  28.052  45.524  1.00 87.38           C  
ATOM    847  N   GLU B 113      -8.542  27.372  41.085  1.00 84.93           N  
ATOM    848  CA  GLU B 113      -7.554  27.109  40.044  1.00 84.93           C  
ATOM    849  C   GLU B 113      -6.866  28.397  39.598  1.00 84.93           C  
ATOM    850  CB  GLU B 113      -8.208  26.420  38.843  1.00 84.93           C  
ATOM    851  O   GLU B 113      -7.465  29.473  39.642  1.00 84.93           O  
ATOM    852  CG  GLU B 113      -8.493  24.941  39.064  1.00 84.93           C  
ATOM    853  CD  GLU B 113      -9.072  24.253  37.838  1.00 84.93           C  
ATOM    854  OE1 GLU B 113      -9.361  23.037  37.905  1.00 84.93           O  
ATOM    855  OE2 GLU B 113      -9.238  24.935  36.802  1.00 84.93           O  
ATOM    856  N   LEU B 114      -5.666  28.279  39.324  1.00 85.33           N  
ATOM    857  CA  LEU B 114      -4.966  29.383  38.677  1.00 85.33           C  
ATOM    858  C   LEU B 114      -5.062  29.273  37.159  1.00 85.33           C  
ATOM    859  CB  LEU B 114      -3.496  29.411  39.107  1.00 85.33           C  
ATOM    860  O   LEU B 114      -4.455  28.383  36.558  1.00 85.33           O  
ATOM    861  CG  LEU B 114      -3.227  29.695  40.585  1.00 85.33           C  
ATOM    862  CD1 LEU B 114      -2.827  28.412  41.307  1.00 85.33           C  
ATOM    863  CD2 LEU B 114      -2.147  30.760  40.737  1.00 85.33           C  
ATOM    864  N   ARG B 115      -5.830  30.113  36.500  1.00 76.66           N  
ATOM    865  CA  ARG B 115      -6.161  29.980  35.084  1.00 76.66           C  
ATOM    866  C   ARG B 115      -5.571  31.129  34.274  1.00 76.66           C  
ATOM    867  CB  ARG B 115      -7.678  29.927  34.889  1.00 76.66           C  
ATOM    868  O   ARG B 115      -5.241  32.180  34.827  1.00 76.66           O  
ATOM    869  CG  ARG B 115      -8.312  28.620  35.339  1.00 76.66           C  
ATOM    870  CD  ARG B 115      -9.677  28.406  34.700  1.00 76.66           C  
ATOM    871  NE  ARG B 115     -10.276  27.143  35.121  1.00 76.66           N  
ATOM    872  NH1 ARG B 115     -12.090  27.292  33.697  1.00 76.66           N  
ATOM    873  NH2 ARG B 115     -11.865  25.484  35.089  1.00 76.66           N  
ATOM    874  CZ  ARG B 115     -11.409  26.642  34.635  1.00 76.66           C  
ATOM    875  N   ALA B 116      -5.357  30.867  32.983  1.00 71.24           N  
ATOM    876  CA  ALA B 116      -4.914  31.888  32.037  1.00 71.24           C  
ATOM    877  C   ALA B 116      -6.063  32.338  31.138  1.00 71.24           C  
ATOM    878  CB  ALA B 116      -3.756  31.365  31.192  1.00 71.24           C  
ATOM    879  O   ALA B 116      -6.874  31.519  30.700  1.00 71.24           O  
ATOM    880  N   THR B 117      -6.273  33.657  30.978  1.00 63.23           N  
ATOM    881  CA  THR B 117      -7.337  34.190  30.136  1.00 63.23           C  
ATOM    882  C   THR B 117      -7.066  33.889  28.665  1.00 63.23           C  
ATOM    883  CB  THR B 117      -7.496  35.710  30.331  1.00 63.23           C  
ATOM    884  O   THR B 117      -7.984  33.548  27.916  1.00 63.23           O  
ATOM    885  CG2 THR B 117      -8.636  36.025  31.293  1.00 63.23           C  
ATOM    886  OG1 THR B 117      -6.277  36.247  30.859  1.00 63.23           O  
ATOM    887  N   THR B 118      -5.856  34.081  28.158  1.00 62.82           N  
ATOM    888  CA  THR B 118      -5.429  33.879  26.778  1.00 62.82           C  
ATOM    889  C   THR B 118      -4.081  33.166  26.727  1.00 62.82           C  
ATOM    890  CB  THR B 118      -5.334  35.216  26.021  1.00 62.82           C  
ATOM    891  O   THR B 118      -3.457  32.933  27.765  1.00 62.82           O  
ATOM    892  CG2 THR B 118      -6.648  35.987  26.100  1.00 62.82           C  
ATOM    893  OG1 THR B 118      -4.291  36.012  26.598  1.00 62.82           O  
ATOM    894  N   VAL B 119      -3.661  32.785  25.454  1.00 56.80           N  
ATOM    895  CA  VAL B 119      -2.359  32.150  25.284  1.00 56.80           C  
ATOM    896  C   VAL B 119      -1.251  33.143  25.628  1.00 56.80           C  
ATOM    897  CB  VAL B 119      -2.170  31.616  23.847  1.00 56.80           C  
ATOM    898  O   VAL B 119      -0.121  32.745  25.923  1.00 56.80           O  
ATOM    899  CG1 VAL B 119      -1.097  30.530  23.810  1.00 56.80           C  
ATOM    900  CG2 VAL B 119      -3.492  31.084  23.298  1.00 56.80           C  
ATOM    901  N   PHE B 120      -1.593  34.624  25.685  1.00 55.93           N  
ATOM    902  CA  PHE B 120      -0.616  35.692  25.864  1.00 55.93           C  
ATOM    903  C   PHE B 120      -0.760  36.331  27.240  1.00 55.93           C  
ATOM    904  CB  PHE B 120      -0.773  36.754  24.772  1.00 55.93           C  
ATOM    905  O   PHE B 120       0.153  37.011  27.713  1.00 55.93           O  
ATOM    906  CG  PHE B 120      -0.609  36.218  23.375  1.00 55.93           C  
ATOM    907  CD1 PHE B 120       0.656  35.985  22.849  1.00 55.93           C  
ATOM    908  CD2 PHE B 120      -1.720  35.947  22.588  1.00 55.93           C  
ATOM    909  CE1 PHE B 120       0.811  35.489  21.557  1.00 55.93           C  
ATOM    910  CE2 PHE B 120      -1.573  35.451  21.296  1.00 55.93           C  
ATOM    911  CZ  PHE B 120      -0.307  35.224  20.782  1.00 55.93           C  
ATOM    912  N   GLY B 121      -1.988  36.092  27.980  1.00 57.45           N  
ATOM    913  CA  GLY B 121      -2.428  36.983  29.041  1.00 57.45           C  
ATOM    914  C   GLY B 121      -1.956  36.553  30.417  1.00 57.45           C  
ATOM    915  O   GLY B 121      -1.327  35.502  30.563  1.00 57.45           O  
ATOM    916  N   ASN B 122      -2.082  37.478  31.403  1.00 65.29           N  
ATOM    917  CA  ASN B 122      -1.804  37.340  32.829  1.00 65.29           C  
ATOM    918  C   ASN B 122      -2.702  36.290  33.476  1.00 65.29           C  
ATOM    919  CB  ASN B 122      -1.964  38.686  33.539  1.00 65.29           C  
ATOM    920  O   ASN B 122      -3.861  36.132  33.086  1.00 65.29           O  
ATOM    921  CG  ASN B 122      -1.108  39.776  32.926  1.00 65.29           C  
ATOM    922  ND2 ASN B 122      -1.333  41.015  33.347  1.00 65.29           N  
ATOM    923  OD1 ASN B 122      -0.251  39.507  32.080  1.00 65.29           O  
ATOM    924  N   LYS B 123      -2.151  35.455  34.254  1.00 75.71           N  
ATOM    925  CA  LYS B 123      -2.915  34.457  34.997  1.00 75.71           C  
ATOM    926  C   LYS B 123      -3.728  35.106  36.114  1.00 75.71           C  
ATOM    927  CB  LYS B 123      -1.984  33.391  35.578  1.00 75.71           C  
ATOM    928  O   LYS B 123      -3.383  36.189  36.591  1.00 75.71           O  
ATOM    929  CG  LYS B 123      -1.432  32.421  34.544  1.00 75.71           C  
ATOM    930  CD  LYS B 123      -0.714  31.250  35.203  1.00 75.71           C  
ATOM    931  CE  LYS B 123      -0.096  30.319  34.169  1.00 75.71           C  
ATOM    932  NZ  LYS B 123      -0.017  28.913  34.667  1.00 75.71           N  
ATOM    933  N   TYR B 124      -4.888  34.654  36.487  1.00 83.06           N  
ATOM    934  CA  TYR B 124      -5.732  35.110  37.586  1.00 83.06           C  
ATOM    935  C   TYR B 124      -6.179  33.938  38.452  1.00 83.06           C  
ATOM    936  CB  TYR B 124      -6.955  35.859  37.050  1.00 83.06           C  
ATOM    937  O   TYR B 124      -6.046  32.778  38.055  1.00 83.06           O  
ATOM    938  CG  TYR B 124      -7.844  35.017  36.167  1.00 83.06           C  
ATOM    939  CD1 TYR B 124      -7.568  34.865  34.811  1.00 83.06           C  
ATOM    940  CD2 TYR B 124      -8.962  34.374  36.688  1.00 83.06           C  
ATOM    941  CE1 TYR B 124      -8.386  34.091  33.993  1.00 83.06           C  
ATOM    942  CE2 TYR B 124      -9.787  33.598  35.880  1.00 83.06           C  
ATOM    943  OH  TYR B 124     -10.304  32.696  33.732  1.00 83.06           O  
ATOM    944  CZ  TYR B 124      -9.491  33.463  34.536  1.00 83.06           C  
ATOM    945  N   ILE B 125      -6.516  34.116  39.611  1.00 89.54           N  
ATOM    946  CA  ILE B 125      -6.994  33.095  40.536  1.00 89.54           C  
ATOM    947  C   ILE B 125      -8.504  32.928  40.386  1.00 89.54           C  
ATOM    948  CB  ILE B 125      -6.637  33.445  41.998  1.00 89.54           C  
ATOM    949  O   ILE B 125      -9.261  33.887  40.555  1.00 89.54           O  
ATOM    950  CG1 ILE B 125      -5.124  33.643  42.145  1.00 89.54           C  
ATOM    951  CG2 ILE B 125      -7.142  32.359  42.952  1.00 89.54           C  
ATOM    952  CD1 ILE B 125      -4.737  34.795  43.062  1.00 89.54           C  
ATOM    953  N   SER B 126      -8.940  31.762  40.034  1.00 87.19           N  
ATOM    954  CA  SER B 126     -10.342  31.524  39.708  1.00 87.19           C  
ATOM    955  C   SER B 126     -11.002  30.612  40.737  1.00 87.19           C  
ATOM    956  CB  SER B 126     -10.472  30.910  38.313  1.00 87.19           C  
ATOM    957  O   SER B 126     -10.568  29.475  40.935  1.00 87.19           O  
ATOM    958  OG  SER B 126     -11.809  30.515  38.060  1.00 87.19           O  
ATOM    959  N   PHE B 127     -12.061  31.146  41.458  1.00 87.48           N  
ATOM    960  CA  PHE B 127     -12.928  30.337  42.307  1.00 87.48           C  
ATOM    961  C   PHE B 127     -14.150  29.859  41.532  1.00 87.48           C  
ATOM    962  CB  PHE B 127     -13.366  31.131  43.542  1.00 87.48           C  
ATOM    963  O   PHE B 127     -14.861  30.663  40.926  1.00 87.48           O  
ATOM    964  CG  PHE B 127     -12.264  31.355  44.542  1.00 87.48           C  
ATOM    965  CD1 PHE B 127     -12.209  30.611  45.714  1.00 87.48           C  
ATOM    966  CD2 PHE B 127     -11.283  32.310  44.309  1.00 87.48           C  
ATOM    967  CE1 PHE B 127     -11.190  30.817  46.642  1.00 87.48           C  
ATOM    968  CE2 PHE B 127     -10.262  32.520  45.231  1.00 87.48           C  
ATOM    969  CZ  PHE B 127     -10.218  31.774  46.397  1.00 87.48           C  
ATOM    970  N   LEU B 128     -14.337  28.619  41.418  1.00 83.98           N  
ATOM    971  CA  LEU B 128     -15.473  28.060  40.694  1.00 83.98           C  
ATOM    972  C   LEU B 128     -16.432  27.354  41.647  1.00 83.98           C  
ATOM    973  CB  LEU B 128     -14.994  27.082  39.617  1.00 83.98           C  
ATOM    974  O   LEU B 128     -15.999  26.703  42.601  1.00 83.98           O  
ATOM    975  CG  LEU B 128     -14.390  27.704  38.357  1.00 83.98           C  
ATOM    976  CD1 LEU B 128     -13.319  26.788  37.775  1.00 83.98           C  
ATOM    977  CD2 LEU B 128     -15.478  27.986  37.326  1.00 83.98           C  
ATOM    978  N   SER B 129     -17.816  27.508  41.381  1.00 82.71           N  
ATOM    979  CA  SER B 129     -18.826  26.812  42.172  1.00 82.71           C  
ATOM    980  C   SER B 129     -18.794  25.310  41.909  1.00 82.71           C  
ATOM    981  CB  SER B 129     -20.219  27.362  41.866  1.00 82.71           C  
ATOM    982  O   SER B 129     -18.801  24.876  40.755  1.00 82.71           O  
ATOM    983  OG  SER B 129     -20.213  28.780  41.872  1.00 82.71           O  
ATOM    984  N   PRO B 130     -18.581  24.561  42.974  1.00 75.54           N  
ATOM    985  CA  PRO B 130     -18.594  23.108  42.792  1.00 75.54           C  
ATOM    986  C   PRO B 130     -19.955  22.583  42.340  1.00 75.54           C  
ATOM    987  CB  PRO B 130     -18.236  22.575  44.181  1.00 75.54           C  
ATOM    988  O   PRO B 130     -20.964  23.280  42.471  1.00 75.54           O  
ATOM    989  CG  PRO B 130     -18.366  23.756  45.089  1.00 75.54           C  
ATOM    990  CD  PRO B 130     -18.502  24.992  44.246  1.00 75.54           C  
ATOM    991  N   LYS B 131     -20.117  21.505  41.746  1.00 71.42           N  
ATOM    992  CA  LYS B 131     -21.376  20.884  41.346  1.00 71.42           C  
ATOM    993  C   LYS B 131     -22.285  20.656  42.550  1.00 71.42           C  
ATOM    994  CB  LYS B 131     -21.118  19.560  40.626  1.00 71.42           C  
ATOM    995  O   LYS B 131     -23.500  20.842  42.462  1.00 71.42           O  
ATOM    996  CG  LYS B 131     -20.924  19.699  39.123  1.00 71.42           C  
ATOM    997  CD  LYS B 131     -20.829  18.340  38.443  1.00 71.42           C  
ATOM    998  CE  LYS B 131     -20.590  18.478  36.946  1.00 71.42           C  
ATOM    999  NZ  LYS B 131     -20.488  17.147  36.276  1.00 71.42           N  
ATOM   1000  N   ASN B 132     -21.652  20.319  44.001  1.00 80.24           N  
ATOM   1001  CA  ASN B 132     -22.348  20.145  45.271  1.00 80.24           C  
ATOM   1002  C   ASN B 132     -21.824  21.106  46.334  1.00 80.24           C  
ATOM   1003  CB  ASN B 132     -22.227  18.699  45.756  1.00 80.24           C  
ATOM   1004  O   ASN B 132     -20.979  20.734  47.151  1.00 80.24           O  
ATOM   1005  CG  ASN B 132     -23.572  18.010  45.878  1.00 80.24           C  
ATOM   1006  ND2 ASN B 132     -23.555  16.684  45.948  1.00 80.24           N  
ATOM   1007  OD1 ASN B 132     -24.618  18.664  45.909  1.00 80.24           O  
ATOM   1008  N   PRO B 133     -22.318  22.557  46.408  1.00 77.19           N  
ATOM   1009  CA  PRO B 133     -21.815  23.589  47.317  1.00 77.19           C  
ATOM   1010  C   PRO B 133     -22.060  23.252  48.786  1.00 77.19           C  
ATOM   1011  CB  PRO B 133     -22.601  24.836  46.905  1.00 77.19           C  
ATOM   1012  O   PRO B 133     -23.150  22.801  49.147  1.00 77.19           O  
ATOM   1013  CG  PRO B 133     -23.637  24.336  45.950  1.00 77.19           C  
ATOM   1014  CD  PRO B 133     -23.347  22.894  45.644  1.00 77.19           C  
ATOM   1015  N   SER B 134     -21.008  23.371  49.732  1.00 78.85           N  
ATOM   1016  CA  SER B 134     -21.124  23.191  51.175  1.00 78.85           C  
ATOM   1017  C   SER B 134     -21.897  24.340  51.815  1.00 78.85           C  
ATOM   1018  CB  SER B 134     -19.740  23.078  51.815  1.00 78.85           C  
ATOM   1019  O   SER B 134     -21.846  25.473  51.333  1.00 78.85           O  
ATOM   1020  OG  SER B 134     -19.323  24.329  52.336  1.00 78.85           O  
ATOM   1021  N   ALA B 135     -22.717  24.049  52.850  1.00 80.85           N  
ATOM   1022  CA  ALA B 135     -23.506  25.055  53.557  1.00 80.85           C  
ATOM   1023  C   ALA B 135     -22.605  26.034  54.304  1.00 80.85           C  
ATOM   1024  CB  ALA B 135     -24.477  24.384  54.525  1.00 80.85           C  
ATOM   1025  O   ALA B 135     -22.978  27.189  54.521  1.00 80.85           O  
ATOM   1026  N   GLU B 136     -21.212  25.542  54.648  1.00 81.24           N  
ATOM   1027  CA  GLU B 136     -20.272  26.396  55.368  1.00 81.24           C  
ATOM   1028  C   GLU B 136     -19.599  27.391  54.427  1.00 81.24           C  
ATOM   1029  CB  GLU B 136     -19.216  25.550  56.083  1.00 81.24           C  
ATOM   1030  O   GLU B 136     -19.206  27.033  53.315  1.00 81.24           O  
ATOM   1031  CG  GLU B 136     -19.437  25.431  57.584  1.00 81.24           C  
ATOM   1032  CD  GLU B 136     -18.470  24.470  58.259  1.00 81.24           C  
ATOM   1033  OE1 GLU B 136     -18.560  24.286  59.494  1.00 81.24           O  
ATOM   1034  OE2 GLU B 136     -17.615  23.899  57.546  1.00 81.24           O  
ATOM   1035  N   ARG B 137     -19.562  28.591  54.848  1.00 82.96           N  
ATOM   1036  CA  ARG B 137     -19.016  29.658  54.015  1.00 82.96           C  
ATOM   1037  C   ARG B 137     -17.547  29.907  54.339  1.00 82.96           C  
ATOM   1038  CB  ARG B 137     -19.819  30.947  54.197  1.00 82.96           C  
ATOM   1039  O   ARG B 137     -17.084  29.586  55.436  1.00 82.96           O  
ATOM   1040  CG  ARG B 137     -21.268  30.839  53.751  1.00 82.96           C  
ATOM   1041  CD  ARG B 137     -21.433  31.190  52.279  1.00 82.96           C  
ATOM   1042  NE  ARG B 137     -22.841  31.267  51.898  1.00 82.96           N  
ATOM   1043  NH1 ARG B 137     -22.434  31.353  49.625  1.00 82.96           N  
ATOM   1044  NH2 ARG B 137     -24.586  31.408  50.412  1.00 82.96           N  
ATOM   1045  CZ  ARG B 137     -23.284  31.343  50.646  1.00 82.96           C  
ATOM   1046  N   LEU B 138     -16.665  30.488  53.525  1.00 76.65           N  
ATOM   1047  CA  LEU B 138     -15.232  30.732  53.641  1.00 76.65           C  
ATOM   1048  C   LEU B 138     -14.947  31.815  54.677  1.00 76.65           C  
ATOM   1049  CB  LEU B 138     -14.645  31.138  52.287  1.00 76.65           C  
ATOM   1050  O   LEU B 138     -15.663  32.817  54.746  1.00 76.65           O  
ATOM   1051  CG  LEU B 138     -13.563  30.221  51.715  1.00 76.65           C  
ATOM   1052  CD1 LEU B 138     -13.950  29.753  50.316  1.00 76.65           C  
ATOM   1053  CD2 LEU B 138     -12.215  30.934  51.691  1.00 76.65           C  
ATOM   1054  N   SER B 139     -14.059  31.562  55.673  1.00 79.04           N  
ATOM   1055  CA  SER B 139     -13.611  32.544  56.655  1.00 79.04           C  
ATOM   1056  C   SER B 139     -12.134  32.875  56.471  1.00 79.04           C  
ATOM   1057  CB  SER B 139     -13.856  32.034  58.075  1.00 79.04           C  
ATOM   1058  O   SER B 139     -11.401  32.127  55.821  1.00 79.04           O  
ATOM   1059  OG  SER B 139     -12.675  31.466  58.616  1.00 79.04           O  
ATOM   1060  N   ALA B 140     -11.544  33.965  56.855  1.00 75.01           N  
ATOM   1061  CA  ALA B 140     -10.185  34.487  56.736  1.00 75.01           C  
ATOM   1062  C   ALA B 140      -9.165  33.493  57.284  1.00 75.01           C  
ATOM   1063  CB  ALA B 140     -10.063  35.825  57.462  1.00 75.01           C  
ATOM   1064  O   ALA B 140      -7.999  33.506  56.883  1.00 75.01           O  
ATOM   1065  N   SER B 141      -9.468  32.560  58.202  1.00 70.46           N  
ATOM   1066  CA  SER B 141      -8.536  31.686  58.907  1.00 70.46           C  
ATOM   1067  C   SER B 141      -8.357  30.361  58.173  1.00 70.46           C  
ATOM   1068  CB  SER B 141      -9.019  31.427  60.334  1.00 70.46           C  
ATOM   1069  O   SER B 141      -7.471  29.574  58.511  1.00 70.46           O  
ATOM   1070  OG  SER B 141     -10.413  31.169  60.355  1.00 70.46           O  
ATOM   1071  N   THR B 142      -8.961  30.188  56.902  1.00 71.72           N  
ATOM   1072  CA  THR B 142      -8.917  28.885  56.248  1.00 71.72           C  
ATOM   1073  C   THR B 142      -7.975  28.914  55.047  1.00 71.72           C  
ATOM   1074  CB  THR B 142     -10.319  28.441  55.792  1.00 71.72           C  
ATOM   1075  O   THR B 142      -8.216  29.639  54.080  1.00 71.72           O  
ATOM   1076  CG2 THR B 142     -10.410  26.922  55.694  1.00 71.72           C  
ATOM   1077  OG1 THR B 142     -11.292  28.906  56.737  1.00 71.72           O  
ATOM   1078  N   PRO B 143      -6.811  28.143  55.109  1.00 77.08           N  
ATOM   1079  CA  PRO B 143      -5.949  28.045  53.930  1.00 77.08           C  
ATOM   1080  C   PRO B 143      -6.577  27.224  52.806  1.00 77.08           C  
ATOM   1081  CB  PRO B 143      -4.691  27.359  54.469  1.00 77.08           C  
ATOM   1082  O   PRO B 143      -7.151  26.162  53.059  1.00 77.08           O  
ATOM   1083  CG  PRO B 143      -5.058  26.918  55.849  1.00 77.08           C  
ATOM   1084  CD  PRO B 143      -6.410  27.479  56.185  1.00 77.08           C  
ATOM   1085  N   ILE B 144      -6.576  27.664  51.576  1.00 84.96           N  
ATOM   1086  CA  ILE B 144      -7.189  27.014  50.423  1.00 84.96           C  
ATOM   1087  C   ILE B 144      -6.102  26.430  49.523  1.00 84.96           C  
ATOM   1088  CB  ILE B 144      -8.074  27.997  49.624  1.00 84.96           C  
ATOM   1089  O   ILE B 144      -5.114  27.101  49.216  1.00 84.96           O  
ATOM   1090  CG1 ILE B 144      -9.065  28.701  50.558  1.00 84.96           C  
ATOM   1091  CG2 ILE B 144      -8.809  27.267  48.496  1.00 84.96           C  
ATOM   1092  CD1 ILE B 144      -9.722  29.932  49.949  1.00 84.96           C  
ATOM   1093  N   ARG B 145      -6.153  25.146  49.082  1.00 82.23           N  
ATOM   1094  CA  ARG B 145      -5.205  24.515  48.169  1.00 82.23           C  
ATOM   1095  C   ARG B 145      -5.706  24.575  46.730  1.00 82.23           C  
ATOM   1096  CB  ARG B 145      -4.954  23.061  48.576  1.00 82.23           C  
ATOM   1097  O   ARG B 145      -6.812  24.120  46.433  1.00 82.23           O  
ATOM   1098  CG  ARG B 145      -3.580  22.819  49.181  1.00 82.23           C  
ATOM   1099  CD  ARG B 145      -3.355  21.347  49.497  1.00 82.23           C  
ATOM   1100  NE  ARG B 145      -2.244  21.159  50.426  1.00 82.23           N  
ATOM   1101  NH1 ARG B 145      -2.706  18.936  50.853  1.00 82.23           N  
ATOM   1102  NH2 ARG B 145      -0.925  19.958  51.873  1.00 82.23           N  
ATOM   1103  CZ  ARG B 145      -1.961  20.018  51.048  1.00 82.23           C  
ATOM   1104  N   ALA B 146      -4.971  25.042  45.906  1.00 83.55           N  
ATOM   1105  CA  ALA B 146      -5.346  25.154  44.499  1.00 83.55           C  
ATOM   1106  C   ALA B 146      -5.329  23.789  43.817  1.00 83.55           C  
ATOM   1107  CB  ALA B 146      -4.411  26.119  43.774  1.00 83.55           C  
ATOM   1108  O   ALA B 146      -4.430  22.980  44.056  1.00 83.55           O  
ATOM   1109  N   GLN B 147      -6.321  23.407  43.118  1.00 71.68           N  
ATOM   1110  CA  GLN B 147      -6.453  22.122  42.441  1.00 71.68           C  
ATOM   1111  C   GLN B 147      -5.538  22.046  41.222  1.00 71.68           C  
ATOM   1112  CB  GLN B 147      -7.904  21.881  42.023  1.00 71.68           C  
ATOM   1113  O   GLN B 147      -5.173  20.954  40.780  1.00 71.68           O  
ATOM   1114  CG  GLN B 147      -8.788  21.355  43.146  1.00 71.68           C  
ATOM   1115  CD  GLN B 147     -10.179  20.979  42.672  1.00 71.68           C  
ATOM   1116  NE2 GLN B 147     -11.027  20.550  43.600  1.00 71.68           N  
ATOM   1117  OE1 GLN B 147     -10.490  21.075  41.480  1.00 71.68           O  
ATOM   1118  N   GLY B 148      -5.206  23.138  40.664  1.00 75.61           N  
ATOM   1119  CA  GLY B 148      -4.325  23.074  39.508  1.00 75.61           C  
ATOM   1120  C   GLY B 148      -3.954  24.440  38.964  1.00 75.61           C  
ATOM   1121  O   GLY B 148      -4.560  25.447  39.335  1.00 75.61           O  
ATOM   1122  N   VAL B 149      -2.890  24.392  38.175  1.00 78.55           N  
ATOM   1123  CA  VAL B 149      -2.413  25.577  37.470  1.00 78.55           C  
ATOM   1124  C   VAL B 149      -2.417  25.321  35.965  1.00 78.55           C  
ATOM   1125  CB  VAL B 149      -0.998  25.985  37.938  1.00 78.55           C  
ATOM   1126  O   VAL B 149      -2.005  24.251  35.511  1.00 78.55           O  
ATOM   1127  CG1 VAL B 149      -0.555  27.277  37.255  1.00 78.55           C  
ATOM   1128  CG2 VAL B 149      -0.964  26.142  39.458  1.00 78.55           C  
ATOM   1129  N   THR B 150      -3.047  26.118  35.152  1.00 74.36           N  
ATOM   1130  CA  THR B 150      -3.071  25.966  33.701  1.00 74.36           C  
ATOM   1131  C   THR B 150      -1.674  25.668  33.165  1.00 74.36           C  
ATOM   1132  CB  THR B 150      -3.629  27.228  33.017  1.00 74.36           C  
ATOM   1133  O   THR B 150      -0.693  26.270  33.605  1.00 74.36           O  
ATOM   1134  CG2 THR B 150      -3.903  26.976  31.538  1.00 74.36           C  
ATOM   1135  OG1 THR B 150      -4.850  27.613  33.660  1.00 74.36           O  
ATOM   1136  N   THR B 151      -1.561  24.696  32.213  1.00 73.49           N  
ATOM   1137  CA  THR B 151      -0.292  24.295  31.617  1.00 73.49           C  
ATOM   1138  C   THR B 151       0.363  25.471  30.896  1.00 73.49           C  
ATOM   1139  CB  THR B 151      -0.482  23.127  30.631  1.00 73.49           C  
ATOM   1140  O   THR B 151      -0.319  26.259  30.237  1.00 73.49           O  
ATOM   1141  CG2 THR B 151       0.854  22.483  30.277  1.00 73.49           C  
ATOM   1142  OG1 THR B 151      -1.333  22.140  31.227  1.00 73.49           O  
ATOM   1143  N   GLU B 152       1.588  25.512  31.223  1.00 74.25           N  
ATOM   1144  CA  GLU B 152       2.348  26.587  30.591  1.00 74.25           C  
ATOM   1145  C   GLU B 152       2.747  26.217  29.166  1.00 74.25           C  
ATOM   1146  CB  GLU B 152       3.594  26.921  31.416  1.00 74.25           C  
ATOM   1147  O   GLU B 152       2.966  25.043  28.862  1.00 74.25           O  
ATOM   1148  CG  GLU B 152       3.288  27.577  32.754  1.00 74.25           C  
ATOM   1149  CD  GLU B 152       2.932  29.051  32.633  1.00 74.25           C  
ATOM   1150  OE1 GLU B 152       2.413  29.633  33.612  1.00 74.25           O  
ATOM   1151  OE2 GLU B 152       3.175  29.628  31.549  1.00 74.25           O  
ATOM   1152  N   PHE B 153       2.839  27.055  28.095  1.00 71.15           N  
ATOM   1153  CA  PHE B 153       3.226  26.807  26.711  1.00 71.15           C  
ATOM   1154  C   PHE B 153       4.607  26.168  26.640  1.00 71.15           C  
ATOM   1155  CB  PHE B 153       3.209  28.110  25.905  1.00 71.15           C  
ATOM   1156  O   PHE B 153       4.876  25.355  25.753  1.00 71.15           O  
ATOM   1157  CG  PHE B 153       1.847  28.485  25.386  1.00 71.15           C  
ATOM   1158  CD1 PHE B 153       1.404  28.018  24.155  1.00 71.15           C  
ATOM   1159  CD2 PHE B 153       1.009  29.306  26.130  1.00 71.15           C  
ATOM   1160  CE1 PHE B 153       0.144  28.363  23.672  1.00 71.15           C  
ATOM   1161  CE2 PHE B 153      -0.252  29.655  25.654  1.00 71.15           C  
ATOM   1162  CZ  PHE B 153      -0.682  29.184  24.424  1.00 71.15           C  
ATOM   1163  N   ASN B 154       5.578  26.507  27.631  1.00 78.94           N  
ATOM   1164  CA  ASN B 154       6.914  25.922  27.672  1.00 78.94           C  
ATOM   1165  C   ASN B 154       6.856  24.402  27.795  1.00 78.94           C  
ATOM   1166  CB  ASN B 154       7.726  26.517  28.824  1.00 78.94           C  
ATOM   1167  O   ASN B 154       7.599  23.691  27.115  1.00 78.94           O  
ATOM   1168  CG  ASN B 154       8.104  27.966  28.585  1.00 78.94           C  
ATOM   1169  ND2 ASN B 154       8.292  28.716  29.664  1.00 78.94           N  
ATOM   1170  OD1 ASN B 154       8.225  28.407  27.439  1.00 78.94           O  
ATOM   1171  N   THR B 155       5.858  23.964  28.631  1.00 77.42           N  
ATOM   1172  CA  THR B 155       5.691  22.531  28.851  1.00 77.42           C  
ATOM   1173  C   THR B 155       5.110  21.858  27.610  1.00 77.42           C  
ATOM   1174  CB  THR B 155       4.780  22.254  30.062  1.00 77.42           C  
ATOM   1175  O   THR B 155       5.514  20.750  27.253  1.00 77.42           O  
ATOM   1176  CG2 THR B 155       5.004  20.848  30.607  1.00 77.42           C  
ATOM   1177  OG1 THR B 155       5.066  23.206  31.094  1.00 77.42           O  
ATOM   1178  N   LEU B 156       4.132  22.471  26.977  1.00 75.80           N  
ATOM   1179  CA  LEU B 156       3.530  21.944  25.757  1.00 75.80           C  
ATOM   1180  C   LEU B 156       4.568  21.825  24.646  1.00 75.80           C  
ATOM   1181  CB  LEU B 156       2.376  22.839  25.299  1.00 75.80           C  
ATOM   1182  O   LEU B 156       4.648  20.796  23.972  1.00 75.80           O  
ATOM   1183  CG  LEU B 156       1.570  22.344  24.097  1.00 75.80           C  
ATOM   1184  CD1 LEU B 156       0.690  21.165  24.497  1.00 75.80           C  
ATOM   1185  CD2 LEU B 156       0.727  23.474  23.516  1.00 75.80           C  
ATOM   1186  N   PHE B 157       5.473  22.834  24.477  1.00 77.07           N  
ATOM   1187  CA  PHE B 157       6.511  22.828  23.453  1.00 77.07           C  
ATOM   1188  C   PHE B 157       7.535  21.733  23.726  1.00 77.07           C  
ATOM   1189  CB  PHE B 157       7.206  24.191  23.382  1.00 77.07           C  
ATOM   1190  O   PHE B 157       8.043  21.105  22.795  1.00 77.07           O  
ATOM   1191  CG  PHE B 157       6.374  25.264  22.733  1.00 77.07           C  
ATOM   1192  CD1 PHE B 157       5.396  24.937  21.801  1.00 77.07           C  
ATOM   1193  CD2 PHE B 157       6.569  26.601  23.055  1.00 77.07           C  
ATOM   1194  CE1 PHE B 157       4.624  25.928  21.199  1.00 77.07           C  
ATOM   1195  CE2 PHE B 157       5.801  27.596  22.458  1.00 77.07           C  
ATOM   1196  CZ  PHE B 157       4.830  27.258  21.529  1.00 77.07           C  
ATOM   1197  N   GLU B 158       7.830  21.588  25.024  1.00 78.50           N  
ATOM   1198  CA  GLU B 158       8.761  20.530  25.406  1.00 78.50           C  
ATOM   1199  C   GLU B 158       8.228  19.156  25.009  1.00 78.50           C  
ATOM   1200  CB  GLU B 158       9.036  20.573  26.911  1.00 78.50           C  
ATOM   1201  O   GLU B 158       8.975  18.318  24.499  1.00 78.50           O  
ATOM   1202  CG  GLU B 158      10.149  19.638  27.360  1.00 78.50           C  
ATOM   1203  CD  GLU B 158      10.468  19.752  28.842  1.00 78.50           C  
ATOM   1204  OE1 GLU B 158      11.627  19.489  29.236  1.00 78.50           O  
ATOM   1205  OE2 GLU B 158       9.551  20.106  29.616  1.00 78.50           O  
ATOM   1206  N   THR B 159       6.916  18.935  25.272  1.00 78.96           N  
ATOM   1207  CA  THR B 159       6.293  17.657  24.945  1.00 78.96           C  
ATOM   1208  C   THR B 159       6.257  17.443  23.435  1.00 78.96           C  
ATOM   1209  CB  THR B 159       4.865  17.570  25.513  1.00 78.96           C  
ATOM   1210  O   THR B 159       6.545  16.347  22.951  1.00 78.96           O  
ATOM   1211  CG2 THR B 159       4.296  16.163  25.360  1.00 78.96           C  
ATOM   1212  OG1 THR B 159       4.887  17.915  26.904  1.00 78.96           O  
ATOM   1213  N   ILE B 160       5.921  18.418  22.575  1.00 75.57           N  
ATOM   1214  CA  ILE B 160       5.857  18.342  21.120  1.00 75.57           C  
ATOM   1215  C   ILE B 160       7.251  18.079  20.555  1.00 75.57           C  
ATOM   1216  CB  ILE B 160       5.267  19.634  20.511  1.00 75.57           C  
ATOM   1217  O   ILE B 160       7.418  17.251  19.656  1.00 75.57           O  
ATOM   1218  CG1 ILE B 160       3.779  19.756  20.859  1.00 75.57           C  
ATOM   1219  CG2 ILE B 160       5.479  19.662  18.995  1.00 75.57           C  
ATOM   1220  CD1 ILE B 160       3.148  21.072  20.423  1.00 75.57           C  
ATOM   1221  N   THR B 161       8.266  18.784  21.156  1.00 76.46           N  
ATOM   1222  CA  THR B 161       9.640  18.622  20.695  1.00 76.46           C  
ATOM   1223  C   THR B 161      10.164  17.230  21.034  1.00 76.46           C  
ATOM   1224  CB  THR B 161      10.566  19.687  21.313  1.00 76.46           C  
ATOM   1225  O   THR B 161      10.894  16.626  20.245  1.00 76.46           O  
ATOM   1226  CG2 THR B 161      11.844  19.845  20.496  1.00 76.46           C  
ATOM   1227  OG1 THR B 161       9.879  20.943  21.353  1.00 76.46           O  
ATOM   1228  N   ALA B 162       9.711  16.758  22.229  1.00 77.63           N  
ATOM   1229  CA  ALA B 162      10.127  15.418  22.633  1.00 77.63           C  
ATOM   1230  C   ALA B 162       9.598  14.364  21.664  1.00 77.63           C  
ATOM   1231  CB  ALA B 162       9.651  15.118  24.052  1.00 77.63           C  
ATOM   1232  O   ALA B 162      10.296  13.399  21.344  1.00 77.63           O  
ATOM   1233  N   ILE B 163       8.395  14.533  21.127  1.00 72.91           N  
ATOM   1234  CA  ILE B 163       7.777  13.611  20.181  1.00 72.91           C  
ATOM   1235  C   ILE B 163       8.415  13.781  18.804  1.00 72.91           C  
ATOM   1236  CB  ILE B 163       6.250  13.828  20.095  1.00 72.91           C  
ATOM   1237  O   ILE B 163       8.739  12.795  18.137  1.00 72.91           O  
ATOM   1238  CG1 ILE B 163       5.585  13.486  21.433  1.00 72.91           C  
ATOM   1239  CG2 ILE B 163       5.649  12.996  18.957  1.00 72.91           C  
ATOM   1240  CD1 ILE B 163       4.109  13.851  21.503  1.00 72.91           C  
ATOM   1241  N   SER B 164       8.659  15.032  18.401  1.00 71.35           N  
ATOM   1242  CA  SER B 164       9.233  15.344  17.097  1.00 71.35           C  
ATOM   1243  C   SER B 164      10.661  14.822  16.981  1.00 71.35           C  
ATOM   1244  CB  SER B 164       9.212  16.853  16.849  1.00 71.35           C  
ATOM   1245  O   SER B 164      11.092  14.412  15.901  1.00 71.35           O  
ATOM   1246  OG  SER B 164       9.239  17.565  18.075  1.00 71.35           O  
ATOM   1247  N   GLU B 165      11.372  14.842  18.166  1.00 73.21           N  
ATOM   1248  CA  GLU B 165      12.759  14.387  18.171  1.00 73.21           C  
ATOM   1249  C   GLU B 165      12.844  12.878  17.961  1.00 73.21           C  
ATOM   1250  CB  GLU B 165      13.448  14.775  19.481  1.00 73.21           C  
ATOM   1251  O   GLU B 165      13.865  12.368  17.494  1.00 73.21           O  
ATOM   1252  CG  GLU B 165      14.109  16.146  19.445  1.00 73.21           C  
ATOM   1253  CD  GLU B 165      14.738  16.543  20.771  1.00 73.21           C  
ATOM   1254  OE1 GLU B 165      15.317  17.650  20.861  1.00 73.21           O  
ATOM   1255  OE2 GLU B 165      14.652  15.741  21.728  1.00 73.21           O  
ATOM   1256  N   GLN B 166      11.631  12.197  18.291  1.00 77.38           N  
ATOM   1257  CA  GLN B 166      11.613  10.748  18.120  1.00 77.38           C  
ATOM   1258  C   GLN B 166      11.279  10.368  16.680  1.00 77.38           C  
ATOM   1259  CB  GLN B 166      10.609  10.106  19.079  1.00 77.38           C  
ATOM   1260  O   GLN B 166      11.553   9.246  16.249  1.00 77.38           O  
ATOM   1261  CG  GLN B 166      11.096  10.032  20.520  1.00 77.38           C  
ATOM   1262  CD  GLN B 166      11.367   8.610  20.975  1.00 77.38           C  
ATOM   1263  NE2 GLN B 166      11.713   8.451  22.248  1.00 77.38           N  
ATOM   1264  OE1 GLN B 166      11.265   7.662  20.190  1.00 77.38           O  
ATOM   1265  N   VAL B 167      10.813  11.285  15.821  1.00 70.44           N  
ATOM   1266  CA  VAL B 167      10.435  11.019  14.437  1.00 70.44           C  
ATOM   1267  C   VAL B 167      11.567  11.441  13.502  1.00 70.44           C  
ATOM   1268  CB  VAL B 167       9.128  11.749  14.055  1.00 70.44           C  
ATOM   1269  O   VAL B 167      11.804  12.635  13.304  1.00 70.44           O  
ATOM   1270  CG1 VAL B 167       8.715  11.405  12.625  1.00 70.44           C  
ATOM   1271  CG2 VAL B 167       8.013  11.394  15.037  1.00 70.44           C  
ATOM   1272  N   ASP B 168      12.428  10.515  13.096  1.00 70.10           N  
ATOM   1273  CA  ASP B 168      13.482  10.838  12.139  1.00 70.10           C  
ATOM   1274  C   ASP B 168      12.906  11.060  10.742  1.00 70.10           C  
ATOM   1275  CB  ASP B 168      14.534   9.727  12.104  1.00 70.10           C  
ATOM   1276  O   ASP B 168      12.452  10.115  10.095  1.00 70.10           O  
ATOM   1277  CG  ASP B 168      15.784  10.118  11.335  1.00 70.10           C  
ATOM   1278  OD1 ASP B 168      15.699  10.971  10.426  1.00 70.10           O  
ATOM   1279  OD2 ASP B 168      16.863   9.566  11.640  1.00 70.10           O  
ATOM   1280  N   PRO B 169      12.866  12.348  10.334  1.00 69.11           N  
ATOM   1281  CA  PRO B 169      12.235  12.673   9.053  1.00 69.11           C  
ATOM   1282  C   PRO B 169      12.796  11.853   7.894  1.00 69.11           C  
ATOM   1283  CB  PRO B 169      12.551  14.160   8.872  1.00 69.11           C  
ATOM   1284  O   PRO B 169      12.067  11.530   6.952  1.00 69.11           O  
ATOM   1285  CG  PRO B 169      13.346  14.532  10.082  1.00 69.11           C  
ATOM   1286  CD  PRO B 169      13.494  13.314  10.948  1.00 69.11           C  
ATOM   1287  N   ILE B 170      14.221  11.461   7.915  1.00 67.05           N  
ATOM   1288  CA  ILE B 170      14.851  10.687   6.851  1.00 67.05           C  
ATOM   1289  C   ILE B 170      14.277   9.272   6.833  1.00 67.05           C  
ATOM   1290  CB  ILE B 170      16.386  10.641   7.017  1.00 67.05           C  
ATOM   1291  O   ILE B 170      13.935   8.748   5.770  1.00 67.05           O  
ATOM   1292  CG1 ILE B 170      16.976  12.053   6.928  1.00 67.05           C  
ATOM   1293  CG2 ILE B 170      17.015   9.717   5.970  1.00 67.05           C  
ATOM   1294  CD1 ILE B 170      18.450  12.133   7.299  1.00 67.05           C  
ATOM   1295  N   LYS B 171      14.064   8.633   8.018  1.00 76.84           N  
ATOM   1296  CA  LYS B 171      13.505   7.289   8.130  1.00 76.84           C  
ATOM   1297  C   LYS B 171      12.028   7.273   7.744  1.00 76.84           C  
ATOM   1298  CB  LYS B 171      13.680   6.750   9.551  1.00 76.84           C  
ATOM   1299  O   LYS B 171      11.559   6.332   7.101  1.00 76.84           O  
ATOM   1300  CG  LYS B 171      15.124   6.451   9.925  1.00 76.84           C  
ATOM   1301  CD  LYS B 171      15.227   5.860  11.326  1.00 76.84           C  
ATOM   1302  CE  LYS B 171      16.676   5.620  11.727  1.00 76.84           C  
ATOM   1303  NZ  LYS B 171      16.786   5.102  13.124  1.00 76.84           N  
ATOM   1304  N   LEU B 172      11.365   8.283   8.111  1.00 70.75           N  
ATOM   1305  CA  LEU B 172       9.955   8.402   7.757  1.00 70.75           C  
ATOM   1306  C   LEU B 172       9.784   8.564   6.250  1.00 70.75           C  
ATOM   1307  CB  LEU B 172       9.317   9.588   8.485  1.00 70.75           C  
ATOM   1308  O   LEU B 172       8.935   7.908   5.643  1.00 70.75           O  
ATOM   1309  CG  LEU B 172       7.811   9.771   8.293  1.00 70.75           C  
ATOM   1310  CD1 LEU B 172       7.051   8.611   8.927  1.00 70.75           C  
ATOM   1311  CD2 LEU B 172       7.355  11.101   8.882  1.00 70.75           C  
ATOM   1312  N   ASN B 173      10.679   9.506   5.637  1.00 70.93           N  
ATOM   1313  CA  ASN B 173      10.663   9.727   4.195  1.00 70.93           C  
ATOM   1314  C   ASN B 173      11.002   8.452   3.428  1.00 70.93           C  
ATOM   1315  CB  ASN B 173      11.630  10.850   3.813  1.00 70.93           C  
ATOM   1316  O   ASN B 173      10.363   8.139   2.422  1.00 70.93           O  
ATOM   1317  CG  ASN B 173      11.526  11.237   2.351  1.00 70.93           C  
ATOM   1318  ND2 ASN B 173      12.506  11.991   1.867  1.00 70.93           N  
ATOM   1319  OD1 ASN B 173      10.573  10.863   1.663  1.00 70.93           O  
ATOM   1320  N   GLU B 174      12.033   7.648   4.060  1.00 72.12           N  
ATOM   1321  CA  GLU B 174      12.432   6.391   3.433  1.00 72.12           C  
ATOM   1322  C   GLU B 174      11.285   5.385   3.437  1.00 72.12           C  
ATOM   1323  CB  GLU B 174      13.652   5.800   4.143  1.00 72.12           C  
ATOM   1324  O   GLU B 174      11.041   4.710   2.434  1.00 72.12           O  
ATOM   1325  CG  GLU B 174      14.982   6.296   3.594  1.00 72.12           C  
ATOM   1326  CD  GLU B 174      16.186   5.672   4.283  1.00 72.12           C  
ATOM   1327  OE1 GLU B 174      17.332   5.926   3.849  1.00 72.12           O  
ATOM   1328  OE2 GLU B 174      15.980   4.924   5.265  1.00 72.12           O  
ATOM   1329  N   THR B 175      10.517   5.325   4.449  1.00 75.29           N  
ATOM   1330  CA  THR B 175       9.420   4.377   4.608  1.00 75.29           C  
ATOM   1331  C   THR B 175       8.235   4.769   3.730  1.00 75.29           C  
ATOM   1332  CB  THR B 175       8.967   4.290   6.077  1.00 75.29           C  
ATOM   1333  O   THR B 175       7.710   3.941   2.982  1.00 75.29           O  
ATOM   1334  CG2 THR B 175       7.954   3.166   6.274  1.00 75.29           C  
ATOM   1335  OG1 THR B 175      10.107   4.042   6.909  1.00 75.29           O  
ATOM   1336  N   LEU B 176       7.930   6.106   3.763  1.00 71.95           N  
ATOM   1337  CA  LEU B 176       6.750   6.563   3.037  1.00 71.95           C  
ATOM   1338  C   LEU B 176       7.015   6.597   1.535  1.00 71.95           C  
ATOM   1339  CB  LEU B 176       6.325   7.950   3.524  1.00 71.95           C  
ATOM   1340  O   LEU B 176       6.135   6.268   0.738  1.00 71.95           O  
ATOM   1341  CG  LEU B 176       5.609   8.005   4.874  1.00 71.95           C  
ATOM   1342  CD1 LEU B 176       5.537   9.443   5.378  1.00 71.95           C  
ATOM   1343  CD2 LEU B 176       4.213   7.401   4.765  1.00 71.95           C  
ATOM   1344  N   THR B 177       8.227   7.029   1.178  1.00 72.23           N  
ATOM   1345  CA  THR B 177       8.599   7.051  -0.232  1.00 72.23           C  
ATOM   1346  C   THR B 177       8.636   5.637  -0.804  1.00 72.23           C  
ATOM   1347  CB  THR B 177       9.967   7.727  -0.438  1.00 72.23           C  
ATOM   1348  O   THR B 177       8.145   5.395  -1.909  1.00 72.23           O  
ATOM   1349  CG2 THR B 177      10.302   7.850  -1.921  1.00 72.23           C  
ATOM   1350  OG1 THR B 177       9.940   9.035   0.145  1.00 72.23           O  
ATOM   1351  N   ALA B 178       9.247   4.590   0.002  1.00 73.03           N  
ATOM   1352  CA  ALA B 178       9.286   3.196  -0.431  1.00 73.03           C  
ATOM   1353  C   ALA B 178       7.878   2.635  -0.604  1.00 73.03           C  
ATOM   1354  CB  ALA B 178      10.073   2.351   0.568  1.00 73.03           C  
ATOM   1355  O   ALA B 178       7.589   1.958  -1.594  1.00 73.03           O  
ATOM   1356  N   ALA B 179       7.009   3.042   0.249  1.00 71.76           N  
ATOM   1357  CA  ALA B 179       5.627   2.572   0.195  1.00 71.76           C  
ATOM   1358  C   ALA B 179       4.877   3.206  -0.973  1.00 71.76           C  
ATOM   1359  CB  ALA B 179       4.911   2.873   1.510  1.00 71.76           C  
ATOM   1360  O   ALA B 179       4.144   2.523  -1.691  1.00 71.76           O  
ATOM   1361  N   ALA B 180       5.118   4.542  -1.152  1.00 71.45           N  
ATOM   1362  CA  ALA B 180       4.463   5.268  -2.238  1.00 71.45           C  
ATOM   1363  C   ALA B 180       4.935   4.763  -3.598  1.00 71.45           C  
ATOM   1364  CB  ALA B 180       4.726   6.767  -2.110  1.00 71.45           C  
ATOM   1365  O   ALA B 180       4.127   4.568  -4.509  1.00 71.45           O  
ATOM   1366  N   GLN B 181       6.293   4.538  -3.667  1.00 72.27           N  
ATOM   1367  CA  GLN B 181       6.852   4.016  -4.910  1.00 72.27           C  
ATOM   1368  C   GLN B 181       6.330   2.612  -5.201  1.00 72.27           C  
ATOM   1369  CB  GLN B 181       8.380   4.006  -4.849  1.00 72.27           C  
ATOM   1370  O   GLN B 181       6.064   2.270  -6.355  1.00 72.27           O  
ATOM   1371  CG  GLN B 181       9.025   5.282  -5.373  1.00 72.27           C  
ATOM   1372  CD  GLN B 181      10.533   5.288  -5.209  1.00 72.27           C  
ATOM   1373  NE2 GLN B 181      11.176   6.354  -5.673  1.00 72.27           N  
ATOM   1374  OE1 GLN B 181      11.116   4.343  -4.668  1.00 72.27           O  
ATOM   1375  N   ALA B 182       6.076   1.808  -4.108  1.00 67.92           N  
ATOM   1376  CA  ALA B 182       5.579   0.441  -4.235  1.00 67.92           C  
ATOM   1377  C   ALA B 182       4.139   0.425  -4.741  1.00 67.92           C  
ATOM   1378  CB  ALA B 182       5.677  -0.287  -2.896  1.00 67.92           C  
ATOM   1379  O   ALA B 182       3.764  -0.438  -5.538  1.00 67.92           O  
ATOM   1380  N   LEU B 183       3.396   1.598  -4.381  1.00 68.67           N  
ATOM   1381  CA  LEU B 183       1.958   1.546  -4.620  1.00 68.67           C  
ATOM   1382  C   LEU B 183       1.556   2.513  -5.729  1.00 68.67           C  
ATOM   1383  CB  LEU B 183       1.189   1.873  -3.338  1.00 68.67           C  
ATOM   1384  O   LEU B 183       0.463   2.403  -6.288  1.00 68.67           O  
ATOM   1385  CG  LEU B 183       1.278   0.842  -2.212  1.00 68.67           C  
ATOM   1386  CD1 LEU B 183       0.904   1.479  -0.878  1.00 68.67           C  
ATOM   1387  CD2 LEU B 183       0.380  -0.354  -2.509  1.00 68.67           C  
ATOM   1388  N   ASP B 184       2.517   3.405  -6.110  1.00 63.43           N  
ATOM   1389  CA  ASP B 184       2.182   4.482  -7.036  1.00 63.43           C  
ATOM   1390  C   ASP B 184       1.637   3.926  -8.350  1.00 63.43           C  
ATOM   1391  CB  ASP B 184       3.405   5.361  -7.304  1.00 63.43           C  
ATOM   1392  O   ASP B 184       2.357   3.257  -9.093  1.00 63.43           O  
ATOM   1393  CG  ASP B 184       3.062   6.651  -8.027  1.00 63.43           C  
ATOM   1394  OD1 ASP B 184       1.902   7.110  -7.938  1.00 63.43           O  
ATOM   1395  OD2 ASP B 184       3.958   7.213  -8.693  1.00 63.43           O  
ATOM   1396  N   GLY B 185       0.398   4.189  -8.888  1.00 67.07           N  
ATOM   1397  CA  GLY B 185      -0.277   3.742 -10.097  1.00 67.07           C  
ATOM   1398  C   GLY B 185      -0.582   2.256 -10.095  1.00 67.07           C  
ATOM   1399  O   GLY B 185      -1.026   1.707 -11.105  1.00 67.07           O  
ATOM   1400  N   LEU B 186      -0.335   1.473  -8.977  1.00 68.98           N  
ATOM   1401  CA  LEU B 186      -0.464   0.020  -8.967  1.00 68.98           C  
ATOM   1402  C   LEU B 186      -1.621  -0.417  -8.074  1.00 68.98           C  
ATOM   1403  CB  LEU B 186       0.837  -0.632  -8.492  1.00 68.98           C  
ATOM   1404  O   LEU B 186      -1.889  -1.613  -7.939  1.00 68.98           O  
ATOM   1405  CG  LEU B 186       2.027  -0.546  -9.449  1.00 68.98           C  
ATOM   1406  CD1 LEU B 186       3.336  -0.712  -8.684  1.00 68.98           C  
ATOM   1407  CD2 LEU B 186       1.907  -1.598 -10.547  1.00 68.98           C  
ATOM   1408  N   GLY B 187      -2.244   0.614  -7.435  1.00 71.18           N  
ATOM   1409  CA  GLY B 187      -3.324   0.258  -6.529  1.00 71.18           C  
ATOM   1410  C   GLY B 187      -4.397  -0.592  -7.184  1.00 71.18           C  
ATOM   1411  O   GLY B 187      -4.760  -1.650  -6.666  1.00 71.18           O  
ATOM   1412  N   ASP B 188      -4.956  -0.172  -8.396  1.00 69.77           N  
ATOM   1413  CA  ASP B 188      -5.954  -0.935  -9.138  1.00 69.77           C  
ATOM   1414  C   ASP B 188      -5.373  -2.254  -9.643  1.00 69.77           C  
ATOM   1415  CB  ASP B 188      -6.495  -0.115 -10.311  1.00 69.77           C  
ATOM   1416  O   ASP B 188      -6.038  -3.291  -9.592  1.00 69.77           O  
ATOM   1417  CG  ASP B 188      -7.980  -0.328 -10.548  1.00 69.77           C  
ATOM   1418  OD1 ASP B 188      -8.735  -0.507  -9.568  1.00 69.77           O  
ATOM   1419  OD2 ASP B 188      -8.398  -0.320 -11.726  1.00 69.77           O  
ATOM   1420  N   LYS B 189      -4.082  -2.240 -10.147  1.00 74.03           N  
ATOM   1421  CA  LYS B 189      -3.421  -3.435 -10.664  1.00 74.03           C  
ATOM   1422  C   LYS B 189      -3.196  -4.461  -9.557  1.00 74.03           C  
ATOM   1423  CB  LYS B 189      -2.088  -3.070 -11.319  1.00 74.03           C  
ATOM   1424  O   LYS B 189      -3.394  -5.660  -9.765  1.00 74.03           O  
ATOM   1425  CG  LYS B 189      -2.231  -2.339 -12.646  1.00 74.03           C  
ATOM   1426  CD  LYS B 189      -0.874  -2.074 -13.287  1.00 74.03           C  
ATOM   1427  CE  LYS B 189      -1.011  -1.280 -14.579  1.00 74.03           C  
ATOM   1428  NZ  LYS B 189       0.317  -1.016 -15.210  1.00 74.03           N  
ATOM   1429  N   PHE B 190      -2.783  -3.985  -8.427  1.00 75.34           N  
ATOM   1430  CA  PHE B 190      -2.612  -4.867  -7.279  1.00 75.34           C  
ATOM   1431  C   PHE B 190      -3.946  -5.466  -6.853  1.00 75.34           C  
ATOM   1432  CB  PHE B 190      -1.978  -4.110  -6.108  1.00 75.34           C  
ATOM   1433  O   PHE B 190      -4.034  -6.663  -6.571  1.00 75.34           O  
ATOM   1434  CG  PHE B 190      -1.607  -4.991  -4.945  1.00 75.34           C  
ATOM   1435  CD1 PHE B 190      -2.385  -5.011  -3.794  1.00 75.34           C  
ATOM   1436  CD2 PHE B 190      -0.479  -5.799  -5.004  1.00 75.34           C  
ATOM   1437  CE1 PHE B 190      -2.043  -5.825  -2.717  1.00 75.34           C  
ATOM   1438  CE2 PHE B 190      -0.132  -6.616  -3.932  1.00 75.34           C  
ATOM   1439  CZ  PHE B 190      -0.915  -6.626  -2.789  1.00 75.34           C  
ATOM   1440  N   GLY B 191      -4.919  -4.563  -6.762  1.00 75.71           N  
ATOM   1441  CA  GLY B 191      -6.254  -5.057  -6.462  1.00 75.71           C  
ATOM   1442  C   GLY B 191      -6.734  -6.112  -7.441  1.00 75.71           C  
ATOM   1443  O   GLY B 191      -7.317  -7.121  -7.038  1.00 75.71           O  
ATOM   1444  N   ARG B 192      -6.416  -5.979  -8.719  1.00 73.81           N  
ATOM   1445  CA  ARG B 192      -6.769  -6.948  -9.752  1.00 73.81           C  
ATOM   1446  C   ARG B 192      -5.964  -8.233  -9.596  1.00 73.81           C  
ATOM   1447  CB  ARG B 192      -6.546  -6.355 -11.144  1.00 73.81           C  
ATOM   1448  O   ARG B 192      -6.472  -9.326  -9.854  1.00 73.81           O  
ATOM   1449  CG  ARG B 192      -7.769  -5.660 -11.721  1.00 73.81           C  
ATOM   1450  CD  ARG B 192      -7.564  -5.275 -13.180  1.00 73.81           C  
ATOM   1451  NE  ARG B 192      -7.776  -3.846 -13.395  1.00 73.81           N  
ATOM   1452  NH1 ARG B 192      -7.188  -3.885 -15.629  1.00 73.81           N  
ATOM   1453  NH2 ARG B 192      -7.817  -1.916 -14.639  1.00 73.81           N  
ATOM   1454  CZ  ARG B 192      -7.593  -3.219 -14.554  1.00 73.81           C  
ATOM   1455  N   SER B 193      -4.747  -8.077  -9.150  1.00 79.01           N  
ATOM   1456  CA  SER B 193      -3.921  -9.258  -8.921  1.00 79.01           C  
ATOM   1457  C   SER B 193      -4.510 -10.140  -7.825  1.00 79.01           C  
ATOM   1458  CB  SER B 193      -2.495  -8.851  -8.548  1.00 79.01           C  
ATOM   1459  O   SER B 193      -4.471 -11.369  -7.922  1.00 79.01           O  
ATOM   1460  OG  SER B 193      -2.497  -7.975  -7.433  1.00 79.01           O  
ATOM   1461  N   ILE B 194      -4.986  -9.492  -6.888  1.00 75.04           N  
ATOM   1462  CA  ILE B 194      -5.609 -10.240  -5.801  1.00 75.04           C  
ATOM   1463  C   ILE B 194      -6.884 -10.913  -6.303  1.00 75.04           C  
ATOM   1464  CB  ILE B 194      -5.923  -9.327  -4.595  1.00 75.04           C  
ATOM   1465  O   ILE B 194      -7.138 -12.081  -5.999  1.00 75.04           O  
ATOM   1466  CG1 ILE B 194      -4.626  -8.786  -3.982  1.00 75.04           C  
ATOM   1467  CG2 ILE B 194      -6.750 -10.080  -3.549  1.00 75.04           C  
ATOM   1468  CD1 ILE B 194      -4.841  -7.885  -2.774  1.00 75.04           C  
ATOM   1469  N   VAL B 195      -7.603 -10.121  -7.064  1.00 76.53           N  
ATOM   1470  CA  VAL B 195      -8.818 -10.678  -7.649  1.00 76.53           C  
ATOM   1471  C   VAL B 195      -8.461 -11.837  -8.577  1.00 76.53           C  
ATOM   1472  CB  VAL B 195      -9.620  -9.605  -8.419  1.00 76.53           C  
ATOM   1473  O   VAL B 195      -9.115 -12.882  -8.555  1.00 76.53           O  
ATOM   1474  CG1 VAL B 195     -10.821 -10.232  -9.125  1.00 76.53           C  
ATOM   1475  CG2 VAL B 195     -10.072  -8.495  -7.472  1.00 76.53           C  
ATOM   1476  N   ASP B 196      -7.405 -11.689  -9.385  1.00 78.43           N  
ATOM   1477  CA  ASP B 196      -6.923 -12.753 -10.260  1.00 78.43           C  
ATOM   1478  C   ASP B 196      -6.363 -13.920  -9.450  1.00 78.43           C  
ATOM   1479  CB  ASP B 196      -5.856 -12.218 -11.218  1.00 78.43           C  
ATOM   1480  O   ASP B 196      -6.582 -15.083  -9.794  1.00 78.43           O  
ATOM   1481  CG  ASP B 196      -6.423 -11.290 -12.278  1.00 78.43           C  
ATOM   1482  OD1 ASP B 196      -7.655 -11.283 -12.487  1.00 78.43           O  
ATOM   1483  OD2 ASP B 196      -5.629 -10.561 -12.912  1.00 78.43           O  
ATOM   1484  N   GLY B 197      -5.638 -13.637  -8.358  1.00 80.48           N  
ATOM   1485  CA  GLY B 197      -5.151 -14.666  -7.454  1.00 80.48           C  
ATOM   1486  C   GLY B 197      -6.263 -15.504  -6.851  1.00 80.48           C  
ATOM   1487  O   GLY B 197      -6.135 -16.725  -6.736  1.00 80.48           O  
ATOM   1488  N   ASN B 198      -7.268 -14.749  -6.609  1.00 76.67           N  
ATOM   1489  CA  ASN B 198      -8.431 -15.452  -6.078  1.00 76.67           C  
ATOM   1490  C   ASN B 198      -9.027 -16.408  -7.108  1.00 76.67           C  
ATOM   1491  CB  ASN B 198      -9.491 -14.455  -5.604  1.00 76.67           C  
ATOM   1492  O   ASN B 198      -9.382 -17.540  -6.777  1.00 76.67           O  
ATOM   1493  CG  ASN B 198     -10.632 -15.124  -4.863  1.00 76.67           C  
ATOM   1494  ND2 ASN B 198     -11.836 -14.588  -5.020  1.00 76.67           N  
ATOM   1495  OD1 ASN B 198     -10.432 -16.115  -4.155  1.00 76.67           O  
ATOM   1496  N   ALA B 199      -9.015 -15.957  -8.394  1.00 76.16           N  
ATOM   1497  CA  ALA B 199      -9.539 -16.786  -9.476  1.00 76.16           C  
ATOM   1498  C   ALA B 199      -8.629 -17.983  -9.739  1.00 76.16           C  
ATOM   1499  CB  ALA B 199      -9.704 -15.959 -10.748  1.00 76.16           C  
ATOM   1500  O   ALA B 199      -9.109 -19.096  -9.970  1.00 76.16           O  
ATOM   1501  N   ILE B 200      -7.295 -17.844  -9.697  1.00 80.60           N  
ATOM   1502  CA  ILE B 200      -6.312 -18.898  -9.919  1.00 80.60           C  
ATOM   1503  C   ILE B 200      -6.399 -19.929  -8.796  1.00 80.60           C  
ATOM   1504  CB  ILE B 200      -4.880 -18.326 -10.011  1.00 80.60           C  
ATOM   1505  O   ILE B 200      -6.459 -21.134  -9.054  1.00 80.60           O  
ATOM   1506  CG1 ILE B 200      -4.741 -17.433 -11.249  1.00 80.60           C  
ATOM   1507  CG2 ILE B 200      -3.847 -19.456 -10.032  1.00 80.60           C  
ATOM   1508  CD1 ILE B 200      -3.475 -16.586 -11.263  1.00 80.60           C  
ATOM   1509  N   LEU B 201      -6.574 -19.480  -7.594  1.00 80.96           N  
ATOM   1510  CA  LEU B 201      -6.631 -20.383  -6.449  1.00 80.96           C  
ATOM   1511  C   LEU B 201      -7.960 -21.129  -6.411  1.00 80.96           C  
ATOM   1512  CB  LEU B 201      -6.429 -19.608  -5.144  1.00 80.96           C  
ATOM   1513  O   LEU B 201      -8.013 -22.292  -6.006  1.00 80.96           O  
ATOM   1514  CG  LEU B 201      -5.005 -19.135  -4.850  1.00 80.96           C  
ATOM   1515  CD1 LEU B 201      -5.011 -18.104  -3.727  1.00 80.96           C  
ATOM   1516  CD2 LEU B 201      -4.112 -20.318  -4.491  1.00 80.96           C  
ATOM   1517  N   ALA B 202      -8.889 -20.208  -6.741  1.00 78.70           N  
ATOM   1518  CA  ALA B 202     -10.198 -20.851  -6.820  1.00 78.70           C  
ATOM   1519  C   ALA B 202     -10.182 -22.006  -7.818  1.00 78.70           C  
ATOM   1520  CB  ALA B 202     -11.269 -19.834  -7.205  1.00 78.70           C  
ATOM   1521  O   ALA B 202     -10.893 -22.998  -7.640  1.00 78.70           O  
ATOM   1522  N   ASP B 203      -9.296 -21.924  -8.883  1.00 77.96           N  
ATOM   1523  CA  ASP B 203      -9.155 -22.955  -9.906  1.00 77.96           C  
ATOM   1524  C   ASP B 203      -8.162 -24.030  -9.469  1.00 77.96           C  
ATOM   1525  CB  ASP B 203      -8.711 -22.338 -11.233  1.00 77.96           C  
ATOM   1526  O   ASP B 203      -8.392 -25.221  -9.688  1.00 77.96           O  
ATOM   1527  CG  ASP B 203      -8.886 -23.279 -12.413  1.00 77.96           C  
ATOM   1528  OD1 ASP B 203     -10.037 -23.631 -12.747  1.00 77.96           O  
ATOM   1529  OD2 ASP B 203      -7.862 -23.674 -13.011  1.00 77.96           O  
ATOM   1530  N   VAL B 204      -7.096 -23.888  -8.749  1.00 79.68           N  
ATOM   1531  CA  VAL B 204      -6.004 -24.790  -8.397  1.00 79.68           C  
ATOM   1532  C   VAL B 204      -6.365 -25.569  -7.134  1.00 79.68           C  
ATOM   1533  CB  VAL B 204      -4.678 -24.024  -8.191  1.00 79.68           C  
ATOM   1534  O   VAL B 204      -6.010 -26.743  -6.999  1.00 79.68           O  
ATOM   1535  CG1 VAL B 204      -3.600 -24.952  -7.633  1.00 79.68           C  
ATOM   1536  CG2 VAL B 204      -4.218 -23.392  -9.503  1.00 79.68           C  
ATOM   1537  N   ASN B 205      -7.069 -25.025  -6.231  1.00 79.55           N  
ATOM   1538  CA  ASN B 205      -7.351 -25.621  -4.930  1.00 79.55           C  
ATOM   1539  C   ASN B 205      -8.075 -26.957  -5.070  1.00 79.55           C  
ATOM   1540  CB  ASN B 205      -8.170 -24.661  -4.065  1.00 79.55           C  
ATOM   1541  O   ASN B 205      -7.702 -27.941  -4.429  1.00 79.55           O  
ATOM   1542  CG  ASN B 205      -7.302 -23.746  -3.224  1.00 79.55           C  
ATOM   1543  ND2 ASN B 205      -7.913 -22.724  -2.637  1.00 79.55           N  
ATOM   1544  OD1 ASN B 205      -6.092 -23.956  -3.104  1.00 79.55           O  
ATOM   1545  N   PRO B 206      -9.084 -26.802  -5.947  1.00 78.97           N  
ATOM   1546  CA  PRO B 206      -9.750 -28.095  -6.119  1.00 78.97           C  
ATOM   1547  C   PRO B 206      -8.847 -29.144  -6.763  1.00 78.97           C  
ATOM   1548  CB  PRO B 206     -10.935 -27.762  -7.030  1.00 78.97           C  
ATOM   1549  O   PRO B 206      -9.092 -30.345  -6.623  1.00 78.97           O  
ATOM   1550  CG  PRO B 206     -10.948 -26.270  -7.110  1.00 78.97           C  
ATOM   1551  CD  PRO B 206      -9.657 -25.750  -6.544  1.00 78.97           C  
ATOM   1552  N   ARG B 207      -7.556 -28.959  -7.448  1.00 83.28           N  
ATOM   1553  CA  ARG B 207      -6.652 -29.850  -8.167  1.00 83.28           C  
ATOM   1554  C   ARG B 207      -5.411 -30.159  -7.335  1.00 83.28           C  
ATOM   1555  CB  ARG B 207      -6.245 -29.237  -9.508  1.00 83.28           C  
ATOM   1556  O   ARG B 207      -4.465 -30.777  -7.828  1.00 83.28           O  
ATOM   1557  CG  ARG B 207      -7.397 -29.077 -10.487  1.00 83.28           C  
ATOM   1558  CD  ARG B 207      -6.944 -28.433 -11.790  1.00 83.28           C  
ATOM   1559  NE  ARG B 207      -8.046 -28.306 -12.740  1.00 83.28           N  
ATOM   1560  NH1 ARG B 207      -7.500 -26.161 -13.403  1.00 83.28           N  
ATOM   1561  NH2 ARG B 207      -9.316 -27.221 -14.316  1.00 83.28           N  
ATOM   1562  CZ  ARG B 207      -8.285 -27.230 -13.484  1.00 83.28           C  
ATOM   1563  N   MET B 208      -5.261 -29.745  -6.135  1.00 82.33           N  
ATOM   1564  CA  MET B 208      -4.093 -29.906  -5.274  1.00 82.33           C  
ATOM   1565  C   MET B 208      -3.840 -31.379  -4.971  1.00 82.33           C  
ATOM   1566  CB  MET B 208      -4.274 -29.128  -3.970  1.00 82.33           C  
ATOM   1567  O   MET B 208      -2.691 -31.826  -4.956  1.00 82.33           O  
ATOM   1568  CG  MET B 208      -3.957 -27.646  -4.092  1.00 82.33           C  
ATOM   1569  SD  MET B 208      -2.225 -27.338  -4.615  1.00 82.33           S  
ATOM   1570  CE  MET B 208      -1.344 -27.823  -3.104  1.00 82.33           C  
ATOM   1571  N   PRO B 209      -4.923 -32.067  -4.727  1.00 77.50           N  
ATOM   1572  CA  PRO B 209      -4.686 -33.498  -4.527  1.00 77.50           C  
ATOM   1573  C   PRO B 209      -4.040 -34.165  -5.740  1.00 77.50           C  
ATOM   1574  CB  PRO B 209      -6.089 -34.057  -4.280  1.00 77.50           C  
ATOM   1575  O   PRO B 209      -3.201 -35.056  -5.585  1.00 77.50           O  
ATOM   1576  CG  PRO B 209      -6.917 -32.865  -3.922  1.00 77.50           C  
ATOM   1577  CD  PRO B 209      -6.244 -31.637  -4.464  1.00 77.50           C  
ATOM   1578  N   GLN B 210      -4.257 -33.698  -7.029  1.00 78.73           N  
ATOM   1579  CA  GLN B 210      -3.652 -34.194  -8.260  1.00 78.73           C  
ATOM   1580  C   GLN B 210      -2.184 -33.787  -8.354  1.00 78.73           C  
ATOM   1581  CB  GLN B 210      -4.418 -33.681  -9.481  1.00 78.73           C  
ATOM   1582  O   GLN B 210      -1.342 -34.576  -8.789  1.00 78.73           O  
ATOM   1583  CG  GLN B 210      -4.160 -34.482 -10.750  1.00 78.73           C  
ATOM   1584  CD  GLN B 210      -5.435 -34.817 -11.502  1.00 78.73           C  
ATOM   1585  NE2 GLN B 210      -5.307 -35.603 -12.565  1.00 78.73           N  
ATOM   1586  OE1 GLN B 210      -6.526 -34.372 -11.130  1.00 78.73           O  
ATOM   1587  N   ILE B 211      -1.811 -32.809  -8.083  1.00 81.09           N  
ATOM   1588  CA  ILE B 211      -0.441 -32.310  -8.122  1.00 81.09           C  
ATOM   1589  C   ILE B 211       0.424 -33.102  -7.144  1.00 81.09           C  
ATOM   1590  CB  ILE B 211      -0.379 -30.802  -7.792  1.00 81.09           C  
ATOM   1591  O   ILE B 211       1.562 -33.458  -7.460  1.00 81.09           O  
ATOM   1592  CG1 ILE B 211      -1.095 -29.988  -8.876  1.00 81.09           C  
ATOM   1593  CG2 ILE B 211       1.073 -30.343  -7.632  1.00 81.09           C  
ATOM   1594  CD1 ILE B 211      -1.237 -28.508  -8.547  1.00 81.09           C  
ATOM   1595  N   ARG B 212      -0.318 -33.370  -5.950  1.00 79.89           N  
ATOM   1596  CA  ARG B 212       0.395 -34.174  -4.962  1.00 79.89           C  
ATOM   1597  C   ARG B 212       0.720 -35.558  -5.515  1.00 79.89           C  
ATOM   1598  CB  ARG B 212      -0.427 -34.302  -3.678  1.00 79.89           C  
ATOM   1599  O   ARG B 212       1.831 -36.060  -5.332  1.00 79.89           O  
ATOM   1600  CG  ARG B 212       0.308 -34.999  -2.544  1.00 79.89           C  
ATOM   1601  CD  ARG B 212      -0.525 -35.034  -1.270  1.00 79.89           C  
ATOM   1602  NE  ARG B 212       0.196 -35.670  -0.171  1.00 79.89           N  
ATOM   1603  NH1 ARG B 212      -1.431 -35.250   1.414  1.00 79.89           N  
ATOM   1604  NH2 ARG B 212       0.488 -36.358   2.000  1.00 79.89           N  
ATOM   1605  CZ  ARG B 212      -0.250 -35.758   1.078  1.00 79.89           C  
ATOM   1606  N   ARG B 213       0.118 -35.648  -6.256  1.00 63.51           N  
ATOM   1607  CA  ARG B 213       0.300 -36.955  -6.878  1.00 63.51           C  
ATOM   1608  C   ARG B 213       1.389 -36.907  -7.945  1.00 63.51           C  
ATOM   1609  CB  ARG B 213      -1.013 -37.447  -7.491  1.00 63.51           C  
ATOM   1610  O   ARG B 213       2.195 -37.832  -8.059  1.00 63.51           O  
ATOM   1611  CG  ARG B 213      -1.527 -38.743  -6.887  1.00 63.51           C  
ATOM   1612  CD  ARG B 213      -2.746 -39.269  -7.632  1.00 63.51           C  
ATOM   1613  NE  ARG B 213      -3.814 -39.656  -6.715  1.00 63.51           N  
ATOM   1614  NH1 ARG B 213      -5.404 -39.956  -8.363  1.00 63.51           N  
ATOM   1615  NH2 ARG B 213      -5.945 -40.312  -6.164  1.00 63.51           N  
ATOM   1616  CZ  ARG B 213      -5.052 -39.974  -7.083  1.00 63.51           C  
ATOM   1617  N   ASP B 214       1.210 -36.396  -8.693  1.00 80.76           N  
ATOM   1618  CA  ASP B 214       2.160 -36.228  -9.788  1.00 80.76           C  
ATOM   1619  C   ASP B 214       3.578 -36.024  -9.259  1.00 80.76           C  
ATOM   1620  CB  ASP B 214       1.754 -35.047 -10.674  1.00 80.76           C  
ATOM   1621  O   ASP B 214       4.535 -36.573  -9.808  1.00 80.76           O  
ATOM   1622  CG  ASP B 214       0.479 -35.305 -11.458  1.00 80.76           C  
ATOM   1623  OD1 ASP B 214       0.010 -36.462 -11.495  1.00 80.76           O  
ATOM   1624  OD2 ASP B 214      -0.058 -34.342 -12.046  1.00 80.76           O  
ATOM   1625  N   ILE B 215       3.942 -35.329  -8.230  1.00 81.11           N  
ATOM   1626  CA  ILE B 215       5.264 -35.073  -7.667  1.00 81.11           C  
ATOM   1627  C   ILE B 215       5.823 -36.357  -7.058  1.00 81.11           C  
ATOM   1628  CB  ILE B 215       5.218 -33.952  -6.605  1.00 81.11           C  
ATOM   1629  O   ILE B 215       7.000 -36.676  -7.240  1.00 81.11           O  
ATOM   1630  CG1 ILE B 215       4.910 -32.603  -7.265  1.00 81.11           C  
ATOM   1631  CG2 ILE B 215       6.536 -33.892  -5.827  1.00 81.11           C  
ATOM   1632  CD1 ILE B 215       4.725 -31.459  -6.278  1.00 81.11           C  
ATOM   1633  N   THR B 216       4.889 -36.882  -6.262  1.00 79.87           N  
ATOM   1634  CA  THR B 216       5.282 -38.189  -5.745  1.00 79.87           C  
ATOM   1635  C   THR B 216       5.659 -39.130  -6.885  1.00 79.87           C  
ATOM   1636  CB  THR B 216       4.154 -38.820  -4.907  1.00 79.87           C  
ATOM   1637  O   THR B 216       6.649 -39.859  -6.794  1.00 79.87           O  
ATOM   1638  CG2 THR B 216       4.626 -40.101  -4.227  1.00 79.87           C  
ATOM   1639  OG1 THR B 216       3.734 -37.887  -3.903  1.00 79.87           O  
ATOM   1640  N   GLY B 217       5.036 -38.939  -7.996  1.00 78.63           N  
ATOM   1641  CA  GLY B 217       5.318 -39.721  -9.189  1.00 78.63           C  
ATOM   1642  C   GLY B 217       6.641 -39.362  -9.839  1.00 78.63           C  
ATOM   1643  O   GLY B 217       7.367 -40.242 -10.309  1.00 78.63           O  
ATOM   1644  N   LEU B 218       6.972 -38.377  -9.941  1.00 82.44           N  
ATOM   1645  CA  LEU B 218       8.219 -37.893 -10.524  1.00 82.44           C  
ATOM   1646  C   LEU B 218       9.420 -38.383  -9.722  1.00 82.44           C  
ATOM   1647  CB  LEU B 218       8.223 -36.364 -10.590  1.00 82.44           C  
ATOM   1648  O   LEU B 218      10.451 -38.741 -10.296  1.00 82.44           O  
ATOM   1649  CG  LEU B 218       9.215 -35.730 -11.567  1.00 82.44           C  
ATOM   1650  CD1 LEU B 218       8.661 -35.772 -12.987  1.00 82.44           C  
ATOM   1651  CD2 LEU B 218       9.531 -34.297 -11.153  1.00 82.44           C  
ATOM   1652  N   ALA B 219       9.320 -38.282  -8.364  1.00 81.46           N  
ATOM   1653  CA  ALA B 219      10.370 -38.821  -7.503  1.00 81.46           C  
ATOM   1654  C   ALA B 219      10.587 -40.308  -7.768  1.00 81.46           C  
ATOM   1655  CB  ALA B 219      10.023 -38.592  -6.034  1.00 81.46           C  
ATOM   1656  O   ALA B 219      11.726 -40.761  -7.905  1.00 81.46           O  
ATOM   1657  N   ASN B 220       9.568 -40.760  -7.928  1.00 78.05           N  
ATOM   1658  CA  ASN B 220       9.623 -42.189  -8.218  1.00 78.05           C  
ATOM   1659  C   ASN B 220      10.235 -42.460  -9.589  1.00 78.05           C  
ATOM   1660  CB  ASN B 220       8.227 -42.809  -8.128  1.00 78.05           C  
ATOM   1661  O   ASN B 220      11.038 -43.382  -9.745  1.00 78.05           O  
ATOM   1662  CG  ASN B 220       7.683 -42.818  -6.713  1.00 78.05           C  
ATOM   1663  ND2 ASN B 220       6.365 -42.921  -6.585  1.00 78.05           N  
ATOM   1664  OD1 ASN B 220       8.440 -42.732  -5.743  1.00 78.05           O  
ATOM   1665  N   LEU B 221       9.953 -41.870 -10.623  1.00 81.94           N  
ATOM   1666  CA  LEU B 221      10.488 -41.969 -11.977  1.00 81.94           C  
ATOM   1667  C   LEU B 221      11.990 -41.703 -11.989  1.00 81.94           C  
ATOM   1668  CB  LEU B 221       9.776 -40.984 -12.908  1.00 81.94           C  
ATOM   1669  O   LEU B 221      12.746 -42.416 -12.653  1.00 81.94           O  
ATOM   1670  CG  LEU B 221      10.204 -41.009 -14.376  1.00 81.94           C  
ATOM   1671  CD1 LEU B 221       9.856 -42.353 -15.007  1.00 81.94           C  
ATOM   1672  CD2 LEU B 221       9.549 -39.866 -15.144  1.00 81.94           C  
ATOM   1673  N   GLY B 222      12.581 -40.689 -11.290  1.00 81.85           N  
ATOM   1674  CA  GLY B 222      14.003 -40.402 -11.189  1.00 81.85           C  
ATOM   1675  C   GLY B 222      14.809 -41.567 -10.643  1.00 81.85           C  
ATOM   1676  O   GLY B 222      15.896 -41.864 -11.143  1.00 81.85           O  
ATOM   1677  N   GLU B 223      14.293 -42.161  -9.625  1.00 81.05           N  
ATOM   1678  CA  GLU B 223      14.938 -43.323  -9.021  1.00 81.05           C  
ATOM   1679  C   GLU B 223      14.997 -44.493 -10.000  1.00 81.05           C  
ATOM   1680  CB  GLU B 223      14.205 -43.742  -7.744  1.00 81.05           C  
ATOM   1681  O   GLU B 223      16.014 -45.183 -10.089  1.00 81.05           O  
ATOM   1682  CG  GLU B 223      14.653 -42.987  -6.502  1.00 81.05           C  
ATOM   1683  CD  GLU B 223      13.866 -43.360  -5.256  1.00 81.05           C  
ATOM   1684  OE1 GLU B 223      14.058 -42.715  -4.200  1.00 81.05           O  
ATOM   1685  OE2 GLU B 223      13.051 -44.307  -5.336  1.00 81.05           O  
ATOM   1686  N   VAL B 224      13.909 -44.693 -10.962  1.00 79.93           N  
ATOM   1687  CA  VAL B 224      13.842 -45.776 -11.938  1.00 79.93           C  
ATOM   1688  C   VAL B 224      14.918 -45.580 -13.003  1.00 79.93           C  
ATOM   1689  CB  VAL B 224      12.447 -45.858 -12.598  1.00 79.93           C  
ATOM   1690  O   VAL B 224      15.679 -46.503 -13.303  1.00 79.93           O  
ATOM   1691  CG1 VAL B 224      12.470 -46.813 -13.791  1.00 79.93           C  
ATOM   1692  CG2 VAL B 224      11.399 -46.298 -11.578  1.00 79.93           C  
ATOM   1693  N   TYR B 225      15.252 -44.460 -13.481  1.00 80.87           N  
ATOM   1694  CA  TYR B 225      16.190 -44.197 -14.567  1.00 80.87           C  
ATOM   1695  C   TYR B 225      17.619 -44.114 -14.046  1.00 80.87           C  
ATOM   1696  CB  TYR B 225      15.822 -42.899 -15.292  1.00 80.87           C  
ATOM   1697  O   TYR B 225      18.563 -44.504 -14.737  1.00 80.87           O  
ATOM   1698  CG  TYR B 225      14.750 -43.072 -16.341  1.00 80.87           C  
ATOM   1699  CD1 TYR B 225      15.041 -43.652 -17.573  1.00 80.87           C  
ATOM   1700  CD2 TYR B 225      13.445 -42.655 -16.102  1.00 80.87           C  
ATOM   1701  CE1 TYR B 225      14.057 -43.812 -18.543  1.00 80.87           C  
ATOM   1702  CE2 TYR B 225      12.453 -42.809 -17.064  1.00 80.87           C  
ATOM   1703  OH  TYR B 225      11.789 -43.544 -19.236  1.00 80.87           O  
ATOM   1704  CZ  TYR B 225      12.768 -43.388 -18.280  1.00 80.87           C  
ATOM   1705  N   ALA B 226      17.881 -43.699 -12.770  1.00 80.77           N  
ATOM   1706  CA  ALA B 226      19.214 -43.685 -12.172  1.00 80.77           C  
ATOM   1707  C   ALA B 226      19.741 -45.103 -11.975  1.00 80.77           C  
ATOM   1708  CB  ALA B 226      19.192 -42.938 -10.841  1.00 80.77           C  
ATOM   1709  O   ALA B 226      20.911 -45.381 -12.251  1.00 80.77           O  
ATOM   1710  N   ASP B 227      18.856 -45.931 -11.627  1.00 78.72           N  
ATOM   1711  CA  ASP B 227      19.218 -47.325 -11.385  1.00 78.72           C  
ATOM   1712  C   ASP B 227      19.513 -48.050 -12.696  1.00 78.72           C  
ATOM   1713  CB  ASP B 227      18.102 -48.045 -10.625  1.00 78.72           C  
ATOM   1714  O   ASP B 227      20.388 -48.918 -12.748  1.00 78.72           O  
ATOM   1715  CG  ASP B 227      17.976 -47.587  -9.183  1.00 78.72           C  
ATOM   1716  OD1 ASP B 227      18.917 -46.952  -8.660  1.00 78.72           O  
ATOM   1717  OD2 ASP B 227      16.928 -47.867  -8.562  1.00 78.72           O  
ATOM   1718  N   ALA B 228      19.044 -47.668 -13.935  1.00 82.25           N  
ATOM   1719  CA  ALA B 228      19.183 -48.327 -15.231  1.00 82.25           C  
ATOM   1720  C   ALA B 228      20.311 -47.701 -16.046  1.00 82.25           C  
ATOM   1721  CB  ALA B 228      17.869 -48.257 -16.007  1.00 82.25           C  
ATOM   1722  O   ALA B 228      20.795 -48.300 -17.010  1.00 82.25           O  
ATOM   1723  N   SER B 229      20.927 -46.696 -15.846  1.00 85.28           N  
ATOM   1724  CA  SER B 229      21.807 -45.852 -16.648  1.00 85.28           C  
ATOM   1725  C   SER B 229      23.162 -46.517 -16.867  1.00 85.28           C  
ATOM   1726  CB  SER B 229      22.001 -44.491 -15.978  1.00 85.28           C  
ATOM   1727  O   SER B 229      23.702 -46.486 -17.975  1.00 85.28           O  
ATOM   1728  OG  SER B 229      20.759 -43.960 -15.550  1.00 85.28           O  
ATOM   1729  N   PRO B 230      24.022 -47.097 -15.867  1.00 82.10           N  
ATOM   1730  CA  PRO B 230      25.324 -47.717 -16.125  1.00 82.10           C  
ATOM   1731  C   PRO B 230      25.257 -48.809 -17.190  1.00 82.10           C  
ATOM   1732  CB  PRO B 230      25.710 -48.304 -14.765  1.00 82.10           C  
ATOM   1733  O   PRO B 230      26.126 -48.880 -18.063  1.00 82.10           O  
ATOM   1734  CG  PRO B 230      24.832 -47.600 -13.782  1.00 82.10           C  
ATOM   1735  CD  PRO B 230      23.630 -47.070 -14.510  1.00 82.10           C  
ATOM   1736  N   ASP B 231      24.227 -49.739 -17.289  1.00 80.76           N  
ATOM   1737  CA  ASP B 231      24.058 -50.792 -18.286  1.00 80.76           C  
ATOM   1738  C   ASP B 231      23.735 -50.203 -19.658  1.00 80.76           C  
ATOM   1739  CB  ASP B 231      22.956 -51.764 -17.859  1.00 80.76           C  
ATOM   1740  O   ASP B 231      24.214 -50.698 -20.680  1.00 80.76           O  
ATOM   1741  CG  ASP B 231      23.358 -52.635 -16.682  1.00 80.76           C  
ATOM   1742  OD1 ASP B 231      24.569 -52.878 -16.488  1.00 80.76           O  
ATOM   1743  OD2 ASP B 231      22.456 -53.085 -15.943  1.00 80.76           O  
ATOM   1744  N   LEU B 232      22.993 -49.231 -19.770  1.00 83.72           N  
ATOM   1745  CA  LEU B 232      22.607 -48.581 -21.018  1.00 83.72           C  
ATOM   1746  C   LEU B 232      23.823 -47.984 -21.718  1.00 83.72           C  
ATOM   1747  CB  LEU B 232      21.567 -47.489 -20.755  1.00 83.72           C  
ATOM   1748  O   LEU B 232      24.046 -48.234 -22.905  1.00 83.72           O  
ATOM   1749  CG  LEU B 232      21.066 -46.721 -21.979  1.00 83.72           C  
ATOM   1750  CD1 LEU B 232      20.282 -47.648 -22.902  1.00 83.72           C  
ATOM   1751  CD2 LEU B 232      20.209 -45.534 -21.552  1.00 83.72           C  
ATOM   1752  N   PHE B 233      24.863 -47.274 -21.056  1.00 84.60           N  
ATOM   1753  CA  PHE B 233      26.017 -46.628 -21.671  1.00 84.60           C  
ATOM   1754  C   PHE B 233      27.091 -47.653 -22.015  1.00 84.60           C  
ATOM   1755  CB  PHE B 233      26.592 -45.556 -20.740  1.00 84.60           C  
ATOM   1756  O   PHE B 233      27.807 -47.500 -23.007  1.00 84.60           O  
ATOM   1757  CG  PHE B 233      25.869 -44.238 -20.812  1.00 84.60           C  
ATOM   1758  CD1 PHE B 233      26.089 -43.366 -21.871  1.00 84.60           C  
ATOM   1759  CD2 PHE B 233      24.969 -43.872 -19.820  1.00 84.60           C  
ATOM   1760  CE1 PHE B 233      25.421 -42.145 -21.940  1.00 84.60           C  
ATOM   1761  CE2 PHE B 233      24.297 -42.654 -19.882  1.00 84.60           C  
ATOM   1762  CZ  PHE B 233      24.525 -41.792 -20.943  1.00 84.60           C  
ATOM   1763  N   ASP B 234      27.243 -48.732 -21.219  1.00 81.26           N  
ATOM   1764  CA  ASP B 234      28.132 -49.831 -21.584  1.00 81.26           C  
ATOM   1765  C   ASP B 234      27.649 -50.529 -22.853  1.00 81.26           C  
ATOM   1766  CB  ASP B 234      28.237 -50.838 -20.437  1.00 81.26           C  
ATOM   1767  O   ASP B 234      28.456 -50.897 -23.710  1.00 81.26           O  
ATOM   1768  CG  ASP B 234      29.033 -50.311 -19.256  1.00 81.26           C  
ATOM   1769  OD1 ASP B 234      29.786 -49.326 -19.418  1.00 81.26           O  
ATOM   1770  OD2 ASP B 234      28.910 -50.888 -18.154  1.00 81.26           O  
ATOM   1771  N   GLY B 235      26.373 -50.610 -23.018  1.00 81.42           N  
ATOM   1772  CA  GLY B 235      25.781 -51.173 -24.221  1.00 81.42           C  
ATOM   1773  C   GLY B 235      26.009 -50.319 -25.454  1.00 81.42           C  
ATOM   1774  O   GLY B 235      26.335 -50.838 -26.524  1.00 81.42           O  
ATOM   1775  N   LEU B 236      25.943 -49.191 -25.402  1.00 83.75           N  
ATOM   1776  CA  LEU B 236      26.141 -48.262 -26.509  1.00 83.75           C  
ATOM   1777  C   LEU B 236      27.602 -48.239 -26.945  1.00 83.75           C  
ATOM   1778  CB  LEU B 236      25.691 -46.853 -26.114  1.00 83.75           C  
ATOM   1779  O   LEU B 236      27.896 -48.161 -28.140  1.00 83.75           O  
ATOM   1780  CG  LEU B 236      24.182 -46.618 -26.042  1.00 83.75           C  
ATOM   1781  CD1 LEU B 236      23.884 -45.299 -25.336  1.00 83.75           C  
ATOM   1782  CD2 LEU B 236      23.571 -46.632 -27.439  1.00 83.75           C  
ATOM   1783  N   ASP B 237      28.656 -48.338 -26.079  1.00 81.27           N  
ATOM   1784  CA  ASP B 237      30.077 -48.405 -26.406  1.00 81.27           C  
ATOM   1785  C   ASP B 237      30.393 -49.652 -27.229  1.00 81.27           C  
ATOM   1786  CB  ASP B 237      30.922 -48.389 -25.130  1.00 81.27           C  
ATOM   1787  O   ASP B 237      31.128 -49.580 -28.216  1.00 81.27           O  
ATOM   1788  CG  ASP B 237      32.396 -48.140 -25.399  1.00 81.27           C  
ATOM   1789  OD1 ASP B 237      32.726 -47.247 -26.209  1.00 81.27           O  
ATOM   1790  OD2 ASP B 237      33.235 -48.844 -24.797  1.00 81.27           O  
ATOM   1791  N   ASN B 238      29.881 -50.900 -26.939  1.00 84.09           N  
ATOM   1792  CA  ASN B 238      30.062 -52.154 -27.663  1.00 84.09           C  
ATOM   1793  C   ASN B 238      29.345 -52.132 -29.010  1.00 84.09           C  
ATOM   1794  CB  ASN B 238      29.575 -53.335 -26.821  1.00 84.09           C  
ATOM   1795  O   ASN B 238      29.843 -52.685 -29.992  1.00 84.09           O  
ATOM   1796  CG  ASN B 238      30.458 -53.597 -25.616  1.00 84.09           C  
ATOM   1797  ND2 ASN B 238      29.854 -54.058 -24.528  1.00 84.09           N  
ATOM   1798  OD1 ASN B 238      31.672 -53.385 -25.663  1.00 84.09           O  
ATOM   1799  N   ALA B 239      28.281 -51.416 -29.228  1.00 83.79           N  
ATOM   1800  CA  ALA B 239      27.484 -51.313 -30.448  1.00 83.79           C  
ATOM   1801  C   ALA B 239      28.212 -50.497 -31.512  1.00 83.79           C  
ATOM   1802  CB  ALA B 239      26.123 -50.691 -30.143  1.00 83.79           C  
ATOM   1803  O   ALA B 239      28.024 -50.720 -32.710  1.00 83.79           O  
ATOM   1804  N   VAL B 240      29.190 -49.675 -31.238  1.00 84.16           N  
ATOM   1805  CA  VAL B 240      29.967 -48.849 -32.156  1.00 84.16           C  
ATOM   1806  C   VAL B 240      30.866 -49.736 -33.015  1.00 84.16           C  
ATOM   1807  CB  VAL B 240      30.816 -47.803 -31.399  1.00 84.16           C  
ATOM   1808  O   VAL B 240      31.031 -49.490 -34.212  1.00 84.16           O  
ATOM   1809  CG1 VAL B 240      31.808 -47.127 -32.344  1.00 84.16           C  
ATOM   1810  CG2 VAL B 240      29.914 -46.764 -30.735  1.00 84.16           C  
ATOM   1811  N   THR B 241      31.401 -50.904 -32.564  1.00 82.48           N  
ATOM   1812  CA  THR B 241      32.245 -51.837 -33.301  1.00 82.48           C  
ATOM   1813  C   THR B 241      31.444 -52.549 -34.387  1.00 82.48           C  
ATOM   1814  CB  THR B 241      32.879 -52.879 -32.361  1.00 82.48           C  
ATOM   1815  O   THR B 241      31.903 -52.672 -35.525  1.00 82.48           O  
ATOM   1816  CG2 THR B 241      33.902 -53.736 -33.100  1.00 82.48           C  
ATOM   1817  OG1 THR B 241      33.531 -52.204 -31.279  1.00 82.48           O  
ATOM   1818  N   THR B 242      30.322 -52.903 -34.120  1.00 78.42           N  
ATOM   1819  CA  THR B 242      29.450 -53.585 -35.070  1.00 78.42           C  
ATOM   1820  C   THR B 242      28.990 -52.628 -36.165  1.00 78.42           C  
ATOM   1821  CB  THR B 242      28.223 -54.192 -34.365  1.00 78.42           C  
ATOM   1822  O   THR B 242      28.972 -52.988 -37.344  1.00 78.42           O  
ATOM   1823  CG2 THR B 242      27.424 -55.077 -35.317  1.00 78.42           C  
ATOM   1824  OG1 THR B 242      28.660 -54.980 -33.251  1.00 78.42           O  
ATOM   1825  N   ALA B 243      28.814 -51.514 -35.904  1.00 82.14           N  
ATOM   1826  CA  ALA B 243      28.375 -50.498 -36.857  1.00 82.14           C  
ATOM   1827  C   ALA B 243      29.476 -50.180 -37.865  1.00 82.14           C  
ATOM   1828  CB  ALA B 243      27.947 -49.230 -36.123  1.00 82.14           C  
ATOM   1829  O   ALA B 243      29.208 -50.030 -39.060  1.00 82.14           O  
ATOM   1830  N   ARG B 244      30.765 -50.264 -37.566  1.00 82.39           N  
ATOM   1831  CA  ARG B 244      31.892 -50.033 -38.465  1.00 82.39           C  
ATOM   1832  C   ARG B 244      32.026 -51.167 -39.476  1.00 82.39           C  
ATOM   1833  CB  ARG B 244      33.191 -49.882 -37.671  1.00 82.39           C  
ATOM   1834  O   ARG B 244      32.267 -50.925 -40.660  1.00 82.39           O  
ATOM   1835  CG  ARG B 244      34.320 -49.232 -38.456  1.00 82.39           C  
ATOM   1836  CD  ARG B 244      35.586 -49.104 -37.621  1.00 82.39           C  
ATOM   1837  NE  ARG B 244      35.644 -47.824 -36.922  1.00 82.39           N  
ATOM   1838  NH1 ARG B 244      37.369 -48.436 -35.513  1.00 82.39           N  
ATOM   1839  NH2 ARG B 244      36.456 -46.339 -35.369  1.00 82.39           N  
ATOM   1840  CZ  ARG B 244      36.489 -47.536 -35.936  1.00 82.39           C  
ATOM   1841  N   THR B 245      31.946 -52.498 -39.100  1.00 80.93           N  
ATOM   1842  CA  THR B 245      32.042 -53.661 -39.975  1.00 80.93           C  
ATOM   1843  C   THR B 245      30.913 -53.661 -41.002  1.00 80.93           C  
ATOM   1844  CB  THR B 245      32.004 -54.972 -39.167  1.00 80.93           C  
ATOM   1845  O   THR B 245      31.145 -53.910 -42.187  1.00 80.93           O  
ATOM   1846  CG2 THR B 245      32.213 -56.182 -40.071  1.00 80.93           C  
ATOM   1847  OG1 THR B 245      33.039 -54.945 -38.176  1.00 80.93           O  
ATOM   1848  N   LEU B 246      29.710 -53.187 -40.666  1.00 79.87           N  
ATOM   1849  CA  LEU B 246      28.573 -53.147 -41.579  1.00 79.87           C  
ATOM   1850  C   LEU B 246      28.753 -52.051 -42.623  1.00 79.87           C  
ATOM   1851  CB  LEU B 246      27.272 -52.923 -40.805  1.00 79.87           C  
ATOM   1852  O   LEU B 246      28.395 -52.233 -43.789  1.00 79.87           O  
ATOM   1853  CG  LEU B 246      26.667 -54.152 -40.124  1.00 79.87           C  
ATOM   1854  CD1 LEU B 246      25.759 -53.727 -38.975  1.00 79.87           C  
ATOM   1855  CD2 LEU B 246      25.901 -55.000 -41.133  1.00 79.87           C  
ATOM   1856  N   ASN B 247      29.453 -51.112 -42.270  1.00 81.38           N  
ATOM   1857  CA  ASN B 247      29.747 -50.035 -43.209  1.00 81.38           C  
ATOM   1858  C   ASN B 247      30.799 -50.455 -44.232  1.00 81.38           C  
ATOM   1859  CB  ASN B 247      30.204 -48.780 -42.462  1.00 81.38           C  
ATOM   1860  O   ASN B 247      30.663 -50.166 -45.422  1.00 81.38           O  
ATOM   1861  CG  ASN B 247      29.708 -47.502 -43.110  1.00 81.38           C  
ATOM   1862  ND2 ASN B 247      30.419 -46.405 -42.877  1.00 81.38           N  
ATOM   1863  OD1 ASN B 247      28.694 -47.500 -43.813  1.00 81.38           O  
ATOM   1864  N   GLU B 248      31.813 -51.410 -43.933  1.00 82.04           N  
ATOM   1865  CA  GLU B 248      32.878 -51.855 -44.827  1.00 82.04           C  
ATOM   1866  C   GLU B 248      32.383 -52.940 -45.779  1.00 82.04           C  
ATOM   1867  CB  GLU B 248      34.076 -52.367 -44.023  1.00 82.04           C  
ATOM   1868  O   GLU B 248      32.872 -53.056 -46.904  1.00 82.04           O  
ATOM   1869  CG  GLU B 248      34.897 -51.263 -43.373  1.00 82.04           C  
ATOM   1870  CD  GLU B 248      36.019 -51.790 -42.492  1.00 82.04           C  
ATOM   1871  OE1 GLU B 248      36.749 -50.973 -41.885  1.00 82.04           O  
ATOM   1872  OE2 GLU B 248      36.169 -53.029 -42.408  1.00 82.04           O  
ATOM   1873  N   GLN B 249      31.540 -53.775 -45.481  1.00 82.79           N  
ATOM   1874  CA  GLN B 249      31.024 -54.890 -46.269  1.00 82.79           C  
ATOM   1875  C   GLN B 249      29.659 -54.557 -46.864  1.00 82.79           C  
ATOM   1876  CB  GLN B 249      30.930 -56.154 -45.413  1.00 82.79           C  
ATOM   1877  O   GLN B 249      28.834 -55.449 -47.075  1.00 82.79           O  
ATOM   1878  CG  GLN B 249      32.274 -56.650 -44.898  1.00 82.79           C  
ATOM   1879  CD  GLN B 249      33.145 -57.231 -45.997  1.00 82.79           C  
ATOM   1880  NE2 GLN B 249      34.458 -57.188 -45.798  1.00 82.79           N  
ATOM   1881  OE1 GLN B 249      32.642 -57.714 -47.016  1.00 82.79           O  
ATOM   1882  N   ARG B 250      29.417 -53.410 -47.442  1.00 80.17           N  
ATOM   1883  CA  ARG B 250      28.131 -52.933 -47.942  1.00 80.17           C  
ATOM   1884  C   ARG B 250      27.774 -53.605 -49.263  1.00 80.17           C  
ATOM   1885  CB  ARG B 250      28.152 -51.413 -48.116  1.00 80.17           C  
ATOM   1886  O   ARG B 250      26.621 -53.984 -49.482  1.00 80.17           O  
ATOM   1887  CG  ARG B 250      27.966 -50.642 -46.819  1.00 80.17           C  
ATOM   1888  CD  ARG B 250      27.949 -49.138 -47.054  1.00 80.17           C  
ATOM   1889  NE  ARG B 250      27.984 -48.395 -45.798  1.00 80.17           N  
ATOM   1890  NH1 ARG B 250      27.928 -46.310 -46.789  1.00 80.17           N  
ATOM   1891  NH2 ARG B 250      28.007 -46.496 -44.506  1.00 80.17           N  
ATOM   1892  CZ  ARG B 250      27.973 -47.069 -45.701  1.00 80.17           C  
ATOM   1893  N   GLY B 251      28.793 -53.918 -50.226  1.00 79.29           N  
ATOM   1894  CA  GLY B 251      28.572 -54.562 -51.511  1.00 79.29           C  
ATOM   1895  C   GLY B 251      28.101 -55.998 -51.386  1.00 79.29           C  
ATOM   1896  O   GLY B 251      27.154 -56.408 -52.061  1.00 79.29           O  
ATOM   1897  N   ASN B 252      28.800 -56.703 -50.571  1.00 80.03           N  
ATOM   1898  CA  ASN B 252      28.458 -58.103 -50.340  1.00 80.03           C  
ATOM   1899  C   ASN B 252      27.115 -58.241 -49.628  1.00 80.03           C  
ATOM   1900  CB  ASN B 252      29.559 -58.799 -49.537  1.00 80.03           C  
ATOM   1901  O   ASN B 252      26.371 -59.191 -49.877  1.00 80.03           O  
ATOM   1902  CG  ASN B 252      30.835 -58.984 -50.335  1.00 80.03           C  
ATOM   1903  ND2 ASN B 252      31.959 -59.093 -49.637  1.00 80.03           N  
ATOM   1904  OD1 ASN B 252      30.810 -59.029 -51.567  1.00 80.03           O  
ATOM   1905  N   LEU B 253      26.640 -57.376 -48.803  1.00 76.12           N  
ATOM   1906  CA  LEU B 253      25.365 -57.365 -48.095  1.00 76.12           C  
ATOM   1907  C   LEU B 253      24.210 -57.114 -49.058  1.00 76.12           C  
ATOM   1908  CB  LEU B 253      25.371 -56.299 -46.997  1.00 76.12           C  
ATOM   1909  O   LEU B 253      23.193 -57.809 -49.010  1.00 76.12           O  
ATOM   1910  CG  LEU B 253      24.148 -56.265 -46.078  1.00 76.12           C  
ATOM   1911  CD1 LEU B 253      24.266 -57.337 -45.000  1.00 76.12           C  
ATOM   1912  CD2 LEU B 253      23.989 -54.884 -45.451  1.00 76.12           C  
ATOM   1913  N   ASP B 254      24.424 -56.142 -49.962  1.00 79.07           N  
ATOM   1914  CA  ASP B 254      23.403 -55.838 -50.959  1.00 79.07           C  
ATOM   1915  C   ASP B 254      23.147 -57.038 -51.867  1.00 79.07           C  
ATOM   1916  CB  ASP B 254      23.814 -54.624 -51.794  1.00 79.07           C  
ATOM   1917  O   ASP B 254      21.997 -57.354 -52.178  1.00 79.07           O  
ATOM   1918  CG  ASP B 254      23.680 -53.312 -51.041  1.00 79.07           C  
ATOM   1919  OD1 ASP B 254      23.058 -53.292 -49.957  1.00 79.07           O  
ATOM   1920  OD2 ASP B 254      24.197 -52.288 -51.537  1.00 79.07           O  
ATOM   1921  N   GLN B 255      24.261 -57.855 -52.279  1.00 81.70           N  
ATOM   1922  CA  GLN B 255      24.144 -59.046 -53.113  1.00 81.70           C  
ATOM   1923  C   GLN B 255      23.409 -60.163 -52.377  1.00 81.70           C  
ATOM   1924  CB  GLN B 255      25.525 -59.529 -53.557  1.00 81.70           C  
ATOM   1925  O   GLN B 255      22.617 -60.892 -52.977  1.00 81.70           O  
ATOM   1926  CG  GLN B 255      25.999 -58.918 -54.868  1.00 81.70           C  
ATOM   1927  CD  GLN B 255      27.390 -59.378 -55.262  1.00 81.70           C  
ATOM   1928  NE2 GLN B 255      27.861 -58.921 -56.417  1.00 81.70           N  
ATOM   1929  OE1 GLN B 255      28.037 -60.138 -54.533  1.00 81.70           O  
ATOM   1930  N   ALA B 256      23.729 -60.315 -51.122  1.00 78.94           N  
ATOM   1931  CA  ALA B 256      23.073 -61.318 -50.287  1.00 78.94           C  
ATOM   1932  C   ALA B 256      21.589 -61.005 -50.117  1.00 78.94           C  
ATOM   1933  CB  ALA B 256      23.755 -61.405 -48.924  1.00 78.94           C  
ATOM   1934  O   ALA B 256      20.750 -61.909 -50.142  1.00 78.94           O  
ATOM   1935  N   LEU B 257      21.106 -59.823 -50.103  1.00 75.26           N  
ATOM   1936  CA  LEU B 257      19.721 -59.400 -49.926  1.00 75.26           C  
ATOM   1937  C   LEU B 257      18.925 -59.597 -51.212  1.00 75.26           C  
ATOM   1938  CB  LEU B 257      19.660 -57.933 -49.494  1.00 75.26           C  
ATOM   1939  O   LEU B 257      17.789 -60.077 -51.176  1.00 75.26           O  
ATOM   1940  CG  LEU B 257      20.117 -57.627 -48.067  1.00 75.26           C  
ATOM   1941  CD1 LEU B 257      20.306 -56.125 -47.881  1.00 75.26           C  
ATOM   1942  CD2 LEU B 257      19.115 -58.173 -47.055  1.00 75.26           C  
ATOM   1943  N   VAL B 258      19.680 -59.322 -52.340  1.00 78.13           N  
ATOM   1944  CA  VAL B 258      19.026 -59.519 -53.630  1.00 78.13           C  
ATOM   1945  C   VAL B 258      18.794 -61.009 -53.869  1.00 78.13           C  
ATOM   1946  CB  VAL B 258      19.857 -58.917 -54.785  1.00 78.13           C  
ATOM   1947  O   VAL B 258      17.724 -61.410 -54.333  1.00 78.13           O  
ATOM   1948  CG1 VAL B 258      19.244 -59.280 -56.137  1.00 78.13           C  
ATOM   1949  CG2 VAL B 258      19.961 -57.400 -54.632  1.00 78.13           C  
ATOM   1950  N   ALA B 259      19.864 -61.775 -53.627  1.00 81.38           N  
ATOM   1951  CA  ALA B 259      19.758 -63.225 -53.765  1.00 81.38           C  
ATOM   1952  C   ALA B 259      18.690 -63.788 -52.832  1.00 81.38           C  
ATOM   1953  CB  ALA B 259      21.105 -63.886 -53.488  1.00 81.38           C  
ATOM   1954  O   ALA B 259      17.966 -64.718 -53.196  1.00 81.38           O  
ATOM   1955  N   ALA B 260      18.514 -63.279 -51.592  1.00 79.21           N  
ATOM   1956  CA  ALA B 260      17.514 -63.695 -50.611  1.00 79.21           C  
ATOM   1957  C   ALA B 260      16.104 -63.361 -51.090  1.00 79.21           C  
ATOM   1958  CB  ALA B 260      17.785 -63.035 -49.262  1.00 79.21           C  
ATOM   1959  O   ALA B 260      15.174 -64.148 -50.899  1.00 79.21           O  
ATOM   1960  N   VAL B 261      15.903 -62.202 -51.818  1.00 76.64           N  
ATOM   1961  CA  VAL B 261      14.621 -61.790 -52.379  1.00 76.64           C  
ATOM   1962  C   VAL B 261      14.194 -62.771 -53.469  1.00 76.64           C  
ATOM   1963  CB  VAL B 261      14.687 -60.355 -52.950  1.00 76.64           C  
ATOM   1964  O   VAL B 261      13.052 -63.235 -53.482  1.00 76.64           O  
ATOM   1965  CG1 VAL B 261      13.400 -60.012 -53.698  1.00 76.64           C  
ATOM   1966  CG2 VAL B 261      14.943 -59.348 -51.831  1.00 76.64           C  
ATOM   1967  N   GLY B 262      15.290 -63.177 -54.414  1.00 80.27           N  
ATOM   1968  CA  GLY B 262      15.001 -64.154 -55.452  1.00 80.27           C  
ATOM   1969  C   GLY B 262      14.582 -65.504 -54.901  1.00 80.27           C  
ATOM   1970  O   GLY B 262      13.587 -66.080 -55.346  1.00 80.27           O  
ATOM   1971  N   PHE B 263      15.318 -65.953 -53.950  1.00 81.75           N  
ATOM   1972  CA  PHE B 263      15.035 -67.230 -53.306  1.00 81.75           C  
ATOM   1973  C   PHE B 263      13.739 -67.158 -52.507  1.00 81.75           C  
ATOM   1974  CB  PHE B 263      16.194 -67.642 -52.393  1.00 81.75           C  
ATOM   1975  O   PHE B 263      12.908 -68.065 -52.580  1.00 81.75           O  
ATOM   1976  CG  PHE B 263      15.909 -68.867 -51.566  1.00 81.75           C  
ATOM   1977  CD1 PHE B 263      15.815 -68.782 -50.182  1.00 81.75           C  
ATOM   1978  CD2 PHE B 263      15.737 -70.104 -52.174  1.00 81.75           C  
ATOM   1979  CE1 PHE B 263      15.552 -69.914 -49.415  1.00 81.75           C  
ATOM   1980  CE2 PHE B 263      15.474 -71.240 -51.413  1.00 81.75           C  
ATOM   1981  CZ  PHE B 263      15.383 -71.143 -50.034  1.00 81.75           C  
ATOM   1982  N   GLY B 264      13.417 -66.200 -51.760  1.00 81.79           N  
ATOM   1983  CA  GLY B 264      12.217 -66.016 -50.960  1.00 81.79           C  
ATOM   1984  C   GLY B 264      10.949 -65.962 -51.791  1.00 81.79           C  
ATOM   1985  O   GLY B 264       9.941 -66.577 -51.436  1.00 81.79           O  
ATOM   1986  N   ASN B 265      11.104 -65.186 -52.971  1.00 77.34           N  
ATOM   1987  CA  ASN B 265       9.935 -65.063 -53.835  1.00 77.34           C  
ATOM   1988  C   ASN B 265       9.589 -66.390 -54.503  1.00 77.34           C  
ATOM   1989  CB  ASN B 265      10.161 -63.979 -54.891  1.00 77.34           C  
ATOM   1990  O   ASN B 265       8.426 -66.797 -54.519  1.00 77.34           O  
ATOM   1991  CG  ASN B 265       9.976 -62.579 -54.340  1.00 77.34           C  
ATOM   1992  ND2 ASN B 265      10.517 -61.589 -55.041  1.00 77.34           N  
ATOM   1993  OD1 ASN B 265       9.354 -62.388 -53.292  1.00 77.34           O  
ATOM   1994  N   THR B 266      10.750 -67.201 -55.058  1.00 83.61           N  
ATOM   1995  CA  THR B 266      10.539 -68.494 -55.698  1.00 83.61           C  
ATOM   1996  C   THR B 266      10.086 -69.535 -54.678  1.00 83.61           C  
ATOM   1997  CB  THR B 266      11.817 -68.984 -56.403  1.00 83.61           C  
ATOM   1998  O   THR B 266       9.117 -70.260 -54.912  1.00 83.61           O  
ATOM   1999  CG2 THR B 266      11.543 -70.236 -57.230  1.00 83.61           C  
ATOM   2000  OG1 THR B 266      12.305 -67.951 -57.267  1.00 83.61           O  
ATOM   2001  N   GLY B 267      10.768 -69.542 -53.517  1.00 79.53           N  
ATOM   2002  CA  GLY B 267      10.423 -70.474 -52.456  1.00 79.53           C  
ATOM   2003  C   GLY B 267       9.089 -70.168 -51.802  1.00 79.53           C  
ATOM   2004  O   GLY B 267       8.315 -71.079 -51.502  1.00 79.53           O  
ATOM   2005  N   GLY B 268       8.655 -68.842 -51.498  1.00 80.46           N  
ATOM   2006  CA  GLY B 268       7.375 -68.429 -50.945  1.00 80.46           C  
ATOM   2007  C   GLY B 268       6.193 -68.838 -51.804  1.00 80.46           C  
ATOM   2008  O   GLY B 268       5.186 -69.329 -51.290  1.00 80.46           O  
ATOM   2009  N   ASP B 269       6.571 -68.716 -53.292  1.00 76.57           N  
ATOM   2010  CA  ASP B 269       5.527 -69.103 -54.237  1.00 76.57           C  
ATOM   2011  C   ASP B 269       5.229 -70.597 -54.143  1.00 76.57           C  
ATOM   2012  CB  ASP B 269       5.933 -68.736 -55.666  1.00 76.57           C  
ATOM   2013  O   ASP B 269       4.065 -71.002 -54.112  1.00 76.57           O  
ATOM   2014  CG  ASP B 269       4.773 -68.789 -56.644  1.00 76.57           C  
ATOM   2015  OD1 ASP B 269       3.704 -68.210 -56.355  1.00 76.57           O  
ATOM   2016  OD2 ASP B 269       4.928 -69.420 -57.712  1.00 76.57           O  
ATOM   2017  N   ILE B 270       6.251 -71.436 -54.008  1.00 80.51           N  
ATOM   2018  CA  ILE B 270       6.115 -72.888 -53.960  1.00 80.51           C  
ATOM   2019  C   ILE B 270       5.387 -73.296 -52.682  1.00 80.51           C  
ATOM   2020  CB  ILE B 270       7.491 -73.587 -54.039  1.00 80.51           C  
ATOM   2021  O   ILE B 270       4.444 -74.091 -52.724  1.00 80.51           O  
ATOM   2022  CG1 ILE B 270       8.135 -73.344 -55.409  1.00 80.51           C  
ATOM   2023  CG2 ILE B 270       7.352 -75.085 -53.757  1.00 80.51           C  
ATOM   2024  CD1 ILE B 270       9.566 -73.853 -55.520  1.00 80.51           C  
ATOM   2025  N   PHE B 271       5.639 -72.793 -51.410  1.00 84.67           N  
ATOM   2026  CA  PHE B 271       5.023 -73.169 -50.143  1.00 84.67           C  
ATOM   2027  C   PHE B 271       3.616 -72.595 -50.033  1.00 84.67           C  
ATOM   2028  CB  PHE B 271       5.879 -72.691 -48.966  1.00 84.67           C  
ATOM   2029  O   PHE B 271       2.730 -73.217 -49.444  1.00 84.67           O  
ATOM   2030  CG  PHE B 271       7.011 -73.621 -48.621  1.00 84.67           C  
ATOM   2031  CD1 PHE B 271       6.788 -74.754 -47.848  1.00 84.67           C  
ATOM   2032  CD2 PHE B 271       8.299 -73.362 -49.072  1.00 84.67           C  
ATOM   2033  CE1 PHE B 271       7.835 -75.616 -47.527  1.00 84.67           C  
ATOM   2034  CE2 PHE B 271       9.350 -74.219 -48.756  1.00 84.67           C  
ATOM   2035  CZ  PHE B 271       9.115 -75.345 -47.983  1.00 84.67           C  
ATOM   2036  N   GLU B 272       3.391 -71.233 -50.502  1.00 80.48           N  
ATOM   2037  CA  GLU B 272       2.078 -70.597 -50.471  1.00 80.48           C  
ATOM   2038  C   GLU B 272       1.076 -71.357 -51.334  1.00 80.48           C  
ATOM   2039  CB  GLU B 272       2.174 -69.141 -50.935  1.00 80.48           C  
ATOM   2040  O   GLU B 272      -0.083 -71.524 -50.949  1.00 80.48           O  
ATOM   2041  CG  GLU B 272       2.707 -68.191 -49.872  1.00 80.48           C  
ATOM   2042  CD  GLU B 272       2.920 -66.776 -50.385  1.00 80.48           C  
ATOM   2043  OE1 GLU B 272       3.351 -65.903 -49.598  1.00 80.48           O  
ATOM   2044  OE2 GLU B 272       2.652 -66.537 -51.584  1.00 80.48           O  
ATOM   2045  N   ARG B 273       1.788 -71.864 -52.722  1.00 75.33           N  
ATOM   2046  CA  ARG B 273       0.922 -72.623 -53.619  1.00 75.33           C  
ATOM   2047  C   ARG B 273       0.793 -74.071 -53.159  1.00 75.33           C  
ATOM   2048  CB  ARG B 273       1.456 -72.574 -55.052  1.00 75.33           C  
ATOM   2049  O   ARG B 273      -0.282 -74.666 -53.259  1.00 75.33           O  
ATOM   2050  CG  ARG B 273       1.253 -71.233 -55.740  1.00 75.33           C  
ATOM   2051  CD  ARG B 273       1.653 -71.286 -57.207  1.00 75.33           C  
ATOM   2052  NE  ARG B 273       3.089 -71.082 -57.382  1.00 75.33           N  
ATOM   2053  NH1 ARG B 273       3.033 -71.188 -59.689  1.00 75.33           N  
ATOM   2054  NH2 ARG B 273       5.021 -70.849 -58.600  1.00 75.33           N  
ATOM   2055  CZ  ARG B 273       3.711 -71.040 -58.557  1.00 75.33           C  
ATOM   2056  N   GLY B 274       1.830 -74.630 -52.469  1.00 78.88           N  
ATOM   2057  CA  GLY B 274       1.830 -76.033 -52.088  1.00 78.88           C  
ATOM   2058  C   GLY B 274       1.670 -76.246 -50.595  1.00 78.88           C  
ATOM   2059  O   GLY B 274       1.252 -77.320 -50.157  1.00 78.88           O  
ATOM   2060  N   GLY B 275       1.893 -75.287 -49.775  1.00 75.25           N  
ATOM   2061  CA  GLY B 275       1.882 -75.399 -48.325  1.00 75.25           C  
ATOM   2062  C   GLY B 275       0.561 -75.903 -47.775  1.00 75.25           C  
ATOM   2063  O   GLY B 275       0.530 -76.865 -47.004  1.00 75.25           O  
ATOM   2064  N   PRO B 276      -0.574 -75.019 -48.130  1.00 75.64           N  
ATOM   2065  CA  PRO B 276      -1.879 -75.427 -47.605  1.00 75.64           C  
ATOM   2066  C   PRO B 276      -2.188 -76.899 -47.868  1.00 75.64           C  
ATOM   2067  CB  PRO B 276      -2.859 -74.521 -48.356  1.00 75.64           C  
ATOM   2068  O   PRO B 276      -2.799 -77.565 -47.029  1.00 75.64           O  
ATOM   2069  CG  PRO B 276      -2.020 -73.399 -48.876  1.00 75.64           C  
ATOM   2070  CD  PRO B 276      -0.597 -73.872 -48.972  1.00 75.64           C  
ATOM   2071  N   TYR B 277      -1.823 -77.509 -49.028  1.00 73.74           N  
ATOM   2072  CA  TYR B 277      -2.011 -78.910 -49.390  1.00 73.74           C  
ATOM   2073  C   TYR B 277      -1.153 -79.818 -48.519  1.00 73.74           C  
ATOM   2074  CB  TYR B 277      -1.674 -79.133 -50.868  1.00 73.74           C  
ATOM   2075  O   TYR B 277      -1.558 -80.935 -48.188  1.00 73.74           O  
ATOM   2076  CG  TYR B 277      -2.532 -78.328 -51.814  1.00 73.74           C  
ATOM   2077  CD1 TYR B 277      -3.906 -78.543 -51.894  1.00 73.74           C  
ATOM   2078  CD2 TYR B 277      -1.970 -77.353 -52.630  1.00 73.74           C  
ATOM   2079  CE1 TYR B 277      -4.700 -77.805 -52.766  1.00 73.74           C  
ATOM   2080  CE2 TYR B 277      -2.754 -76.609 -53.506  1.00 73.74           C  
ATOM   2081  OH  TYR B 277      -4.897 -76.108 -54.431  1.00 73.74           O  
ATOM   2082  CZ  TYR B 277      -4.116 -76.842 -53.566  1.00 73.74           C  
ATOM   2083  N   LEU B 278       0.055 -79.346 -48.134  1.00 80.74           N  
ATOM   2084  CA  LEU B 278       0.932 -80.141 -47.281  1.00 80.74           C  
ATOM   2085  C   LEU B 278       0.391 -80.207 -45.857  1.00 80.74           C  
ATOM   2086  CB  LEU B 278       2.347 -79.557 -47.275  1.00 80.74           C  
ATOM   2087  O   LEU B 278       0.356 -81.280 -45.251  1.00 80.74           O  
ATOM   2088  CG  LEU B 278       3.383 -80.300 -46.430  1.00 80.74           C  
ATOM   2089  CD1 LEU B 278       3.685 -81.665 -47.040  1.00 80.74           C  
ATOM   2090  CD2 LEU B 278       4.658 -79.473 -46.299  1.00 80.74           C  
ATOM   2091  N   VAL B 279       0.118 -78.947 -45.099  1.00 79.18           N  
ATOM   2092  CA  VAL B 279      -0.394 -78.878 -43.734  1.00 79.18           C  
ATOM   2093  C   VAL B 279      -1.669 -79.710 -43.618  1.00 79.18           C  
ATOM   2094  CB  VAL B 279      -0.668 -77.419 -43.304  1.00 79.18           C  
ATOM   2095  O   VAL B 279      -1.793 -80.544 -42.718  1.00 79.18           O  
ATOM   2096  CG1 VAL B 279      -1.348 -77.378 -41.937  1.00 79.18           C  
ATOM   2097  CG2 VAL B 279       0.631 -76.617 -43.283  1.00 79.18           C  
ATOM   2098  N   ARG B 280      -2.813 -79.525 -44.870  1.00 79.98           N  
ATOM   2099  CA  ARG B 280      -4.060 -80.282 -44.885  1.00 79.98           C  
ATOM   2100  C   ARG B 280      -3.795 -81.770 -45.091  1.00 79.98           C  
ATOM   2101  CB  ARG B 280      -4.994 -79.760 -45.979  1.00 79.98           C  
ATOM   2102  O   ARG B 280      -4.424 -82.613 -44.447  1.00 79.98           O  
ATOM   2103  CG  ARG B 280      -6.467 -80.022 -45.709  1.00 79.98           C  
ATOM   2104  CD  ARG B 280      -7.363 -79.160 -46.587  1.00 79.98           C  
ATOM   2105  NE  ARG B 280      -8.697 -79.010 -46.013  1.00 79.98           N  
ATOM   2106  NH1 ARG B 280      -9.400 -77.423 -47.538  1.00 79.98           N  
ATOM   2107  NH2 ARG B 280     -10.814 -78.131 -45.879  1.00 79.98           N  
ATOM   2108  CZ  ARG B 280      -9.634 -78.188 -46.478  1.00 79.98           C  
ATOM   2109  N   GLY B 281      -2.695 -81.946 -45.852  1.00 76.28           N  
ATOM   2110  CA  GLY B 281      -2.326 -83.322 -46.144  1.00 76.28           C  
ATOM   2111  C   GLY B 281      -1.774 -84.061 -44.940  1.00 76.28           C  
ATOM   2112  O   GLY B 281      -2.143 -85.209 -44.686  1.00 76.28           O  
ATOM   2113  N   ALA B 282      -0.921 -83.517 -44.172  1.00 83.45           N  
ATOM   2114  CA  ALA B 282      -0.314 -84.136 -42.997  1.00 83.45           C  
ATOM   2115  C   ALA B 282      -1.350 -84.363 -41.899  1.00 83.45           C  
ATOM   2116  CB  ALA B 282       0.832 -83.274 -42.473  1.00 83.45           C  
ATOM   2117  O   ALA B 282      -1.331 -85.394 -41.222  1.00 83.45           O  
ATOM   2118  N   GLN B 283      -2.244 -83.129 -41.507  1.00 82.34           N  
ATOM   2119  CA  GLN B 283      -3.296 -83.191 -40.497  1.00 82.34           C  
ATOM   2120  C   GLN B 283      -4.345 -84.239 -40.858  1.00 82.34           C  
ATOM   2121  CB  GLN B 283      -3.957 -81.822 -40.326  1.00 82.34           C  
ATOM   2122  O   GLN B 283      -4.765 -85.023 -40.005  1.00 82.34           O  
ATOM   2123  CG  GLN B 283      -4.890 -81.736 -39.126  1.00 82.34           C  
ATOM   2124  CD  GLN B 283      -5.489 -80.354 -38.947  1.00 82.34           C  
ATOM   2125  NE2 GLN B 283      -6.342 -80.203 -37.939  1.00 82.34           N  
ATOM   2126  OE1 GLN B 283      -5.188 -79.428 -39.707  1.00 82.34           O  
ATOM   2127  N   ASP B 284      -4.816 -84.200 -42.386  1.00 76.75           N  
ATOM   2128  CA  ASP B 284      -5.851 -85.117 -42.853  1.00 76.75           C  
ATOM   2129  C   ASP B 284      -5.348 -86.559 -42.850  1.00 76.75           C  
ATOM   2130  CB  ASP B 284      -6.320 -84.727 -44.256  1.00 76.75           C  
ATOM   2131  O   ASP B 284      -6.144 -87.499 -42.798  1.00 76.75           O  
ATOM   2132  CG  ASP B 284      -7.173 -83.471 -44.268  1.00 76.75           C  
ATOM   2133  OD1 ASP B 284      -7.546 -82.976 -43.182  1.00 76.75           O  
ATOM   2134  OD2 ASP B 284      -7.477 -82.972 -45.373  1.00 76.75           O  
ATOM   2135  N   LEU B 285      -3.891 -86.652 -42.748  1.00 84.31           N  
ATOM   2136  CA  LEU B 285      -3.293 -87.981 -42.816  1.00 84.31           C  
ATOM   2137  C   LEU B 285      -3.245 -88.627 -41.435  1.00 84.31           C  
ATOM   2138  CB  LEU B 285      -1.882 -87.905 -43.405  1.00 84.31           C  
ATOM   2139  O   LEU B 285      -3.031 -89.836 -41.317  1.00 84.31           O  
ATOM   2140  CG  LEU B 285      -1.269 -89.226 -43.871  1.00 84.31           C  
ATOM   2141  CD1 LEU B 285      -1.861 -89.641 -45.214  1.00 84.31           C  
ATOM   2142  CD2 LEU B 285       0.248 -89.110 -43.963  1.00 84.31           C  
ATOM   2143  N   LEU B 286      -3.369 -87.927 -40.281  1.00 88.26           N  
ATOM   2144  CA  LEU B 286      -3.198 -88.417 -38.917  1.00 88.26           C  
ATOM   2145  C   LEU B 286      -4.150 -89.574 -38.633  1.00 88.26           C  
ATOM   2146  CB  LEU B 286      -3.432 -87.289 -37.909  1.00 88.26           C  
ATOM   2147  O   LEU B 286      -3.728 -90.623 -38.139  1.00 88.26           O  
ATOM   2148  CG  LEU B 286      -2.235 -86.383 -37.616  1.00 88.26           C  
ATOM   2149  CD1 LEU B 286      -2.693 -85.113 -36.907  1.00 88.26           C  
ATOM   2150  CD2 LEU B 286      -1.196 -87.123 -36.781  1.00 88.26           C  
ATOM   2151  N   PRO B 287      -5.704 -89.385 -38.852  1.00 84.84           N  
ATOM   2152  CA  PRO B 287      -6.593 -90.513 -38.568  1.00 84.84           C  
ATOM   2153  C   PRO B 287      -6.222 -91.769 -39.354  1.00 84.84           C  
ATOM   2154  CB  PRO B 287      -7.969 -89.992 -38.990  1.00 84.84           C  
ATOM   2155  O   PRO B 287      -6.285 -92.878 -38.818  1.00 84.84           O  
ATOM   2156  CG  PRO B 287      -7.778 -88.523 -39.186  1.00 84.84           C  
ATOM   2157  CD  PRO B 287      -6.306 -88.243 -39.286  1.00 84.84           C  
ATOM   2158  N   THR B 288      -5.606 -91.317 -40.627  1.00 84.07           N  
ATOM   2159  CA  THR B 288      -5.285 -92.460 -41.474  1.00 84.07           C  
ATOM   2160  C   THR B 288      -3.981 -93.115 -41.027  1.00 84.07           C  
ATOM   2161  CB  THR B 288      -5.173 -92.046 -42.953  1.00 84.07           C  
ATOM   2162  O   THR B 288      -3.881 -94.342 -40.978  1.00 84.07           O  
ATOM   2163  CG2 THR B 288      -5.009 -93.265 -43.854  1.00 84.07           C  
ATOM   2164  OG1 THR B 288      -6.360 -91.339 -43.335  1.00 84.07           O  
ATOM   2165  N   SER B 289      -3.004 -92.433 -40.688  1.00 88.37           N  
ATOM   2166  CA  SER B 289      -1.720 -92.963 -40.241  1.00 88.37           C  
ATOM   2167  C   SER B 289      -1.858 -93.693 -38.909  1.00 88.37           C  
ATOM   2168  CB  SER B 289      -0.691 -91.839 -40.111  1.00 88.37           C  
ATOM   2169  O   SER B 289      -1.190 -94.703 -38.676  1.00 88.37           O  
ATOM   2170  OG  SER B 289      -1.120 -90.871 -39.169  1.00 88.37           O  
ATOM   2171  N   ALA B 290      -2.765 -93.201 -37.985  1.00 87.27           N  
ATOM   2172  CA  ALA B 290      -3.042 -93.821 -36.692  1.00 87.27           C  
ATOM   2173  C   ALA B 290      -3.741 -95.166 -36.867  1.00 87.27           C  
ATOM   2174  CB  ALA B 290      -3.892 -92.892 -35.828  1.00 87.27           C  
ATOM   2175  O   ALA B 290      -3.450 -96.122 -36.145  1.00 87.27           O  
ATOM   2176  N   LEU B 291      -4.808 -95.119 -37.861  1.00 78.40           N  
ATOM   2177  CA  LEU B 291      -5.479 -96.379 -38.159  1.00 78.40           C  
ATOM   2178  C   LEU B 291      -4.487 -97.415 -38.675  1.00 78.40           C  
ATOM   2179  CB  LEU B 291      -6.592 -96.163 -39.189  1.00 78.40           C  
ATOM   2180  O   LEU B 291      -4.520 -98.575 -38.257  1.00 78.40           O  
ATOM   2181  CG  LEU B 291      -8.001 -96.579 -38.762  1.00 78.40           C  
ATOM   2182  CD1 LEU B 291      -8.946 -95.384 -38.822  1.00 78.40           C  
ATOM   2183  CD2 LEU B 291      -8.512 -97.716 -39.639  1.00 78.40           C  
ATOM   2184  N   LEU B 292      -3.423 -96.793 -39.515  1.00 82.07           N  
ATOM   2185  CA  LEU B 292      -2.457 -97.733 -40.072  1.00 82.07           C  
ATOM   2186  C   LEU B 292      -1.550 -98.292 -38.982  1.00 82.07           C  
ATOM   2187  CB  LEU B 292      -1.614 -97.056 -41.157  1.00 82.07           C  
ATOM   2188  O   LEU B 292      -1.207 -99.476 -39.000  1.00 82.07           O  
ATOM   2189  CG  LEU B 292      -2.301 -96.824 -42.503  1.00 82.07           C  
ATOM   2190  CD1 LEU B 292      -1.510 -95.822 -43.336  1.00 82.07           C  
ATOM   2191  CD2 LEU B 292      -2.464 -98.141 -43.255  1.00 82.07           C  
ATOM   2192  N   ASP B 293      -1.115 -97.621 -38.070  1.00 80.24           N  
ATOM   2193  CA  ASP B 293      -0.281 -98.036 -36.946  1.00 80.24           C  
ATOM   2194  C   ASP B 293      -1.020 -99.028 -36.051  1.00 80.24           C  
ATOM   2195  CB  ASP B 293       0.164 -96.821 -36.130  1.00 80.24           C  
ATOM   2196  O   ASP B 293      -0.465-100.060 -35.669  1.00 80.24           O  
ATOM   2197  CG  ASP B 293       1.092 -97.184 -34.984  1.00 80.24           C  
ATOM   2198  OD1 ASP B 293       2.083 -97.912 -35.209  1.00 80.24           O  
ATOM   2199  OD2 ASP B 293       0.829 -96.740 -33.846  1.00 80.24           O  
ATOM   2200  N   GLU B 294      -2.516 -98.620 -35.734  1.00 74.37           N  
ATOM   2201  CA  GLU B 294      -3.340 -99.468 -34.878  1.00 74.37           C  
ATOM   2202  C   GLU B 294      -3.512-100.860 -35.480  1.00 74.37           C  
ATOM   2203  CB  GLU B 294      -4.709 -98.825 -34.642  1.00 74.37           C  
ATOM   2204  O   GLU B 294      -3.481-101.861 -34.761  1.00 74.37           O  
ATOM   2205  CG  GLU B 294      -5.585 -99.588 -33.658  1.00 74.37           C  
ATOM   2206  CD  GLU B 294      -6.864 -98.850 -33.296  1.00 74.37           C  
ATOM   2207  OE1 GLU B 294      -7.700 -99.412 -32.553  1.00 74.37           O  
ATOM   2208  OE2 GLU B 294      -7.032 -97.700 -33.760  1.00 74.37           O  
ATOM   2209  N   TYR B 295      -3.577-100.856 -36.818  1.00 74.39           N  
ATOM   2210  CA  TYR B 295      -3.884-102.125 -37.467  1.00 74.39           C  
ATOM   2211  C   TYR B 295      -2.646-102.710 -38.135  1.00 74.39           C  
ATOM   2212  CB  TYR B 295      -5.000-101.945 -38.501  1.00 74.39           C  
ATOM   2213  O   TYR B 295      -2.749-103.627 -38.953  1.00 74.39           O  
ATOM   2214  CG  TYR B 295      -6.365-101.740 -37.891  1.00 74.39           C  
ATOM   2215  CD1 TYR B 295      -7.178-102.827 -37.573  1.00 74.39           C  
ATOM   2216  CD2 TYR B 295      -6.846-100.461 -37.632  1.00 74.39           C  
ATOM   2217  CE1 TYR B 295      -8.438-102.643 -37.013  1.00 74.39           C  
ATOM   2218  CE2 TYR B 295      -8.104-100.266 -37.072  1.00 74.39           C  
ATOM   2219  OH  TYR B 295     -10.138-101.173 -36.212  1.00 74.39           O  
ATOM   2220  CZ  TYR B 295      -8.891-101.361 -36.766  1.00 74.39           C  
ATOM   2221  N   SER B 296      -1.326-102.178 -37.874  1.00 79.19           N  
ATOM   2222  CA  SER B 296      -0.076-102.580 -38.511  1.00 79.19           C  
ATOM   2223  C   SER B 296       0.172-104.076 -38.345  1.00 79.19           C  
ATOM   2224  CB  SER B 296       1.099-101.793 -37.930  1.00 79.19           C  
ATOM   2225  O   SER B 296       0.664-104.734 -39.264  1.00 79.19           O  
ATOM   2226  OG  SER B 296       1.284-102.102 -36.560  1.00 79.19           O  
ATOM   2227  N   PRO B 297      -0.081-104.674 -37.186  1.00 70.77           N  
ATOM   2228  CA  PRO B 297       0.183-106.103 -37.001  1.00 70.77           C  
ATOM   2229  C   PRO B 297      -0.627-106.982 -37.951  1.00 70.77           C  
ATOM   2230  CB  PRO B 297      -0.224-106.351 -35.546  1.00 70.77           C  
ATOM   2231  O   PRO B 297      -0.230-108.113 -38.241  1.00 70.77           O  
ATOM   2232  CG  PRO B 297      -0.174-105.004 -34.900  1.00 70.77           C  
ATOM   2233  CD  PRO B 297      -0.435-103.962 -35.950  1.00 70.77           C  
ATOM   2234  N   ALA B 298      -1.782-106.513 -38.456  1.00 74.53           N  
ATOM   2235  CA  ALA B 298      -2.642-107.310 -39.327  1.00 74.53           C  
ATOM   2236  C   ALA B 298      -2.228-107.165 -40.789  1.00 74.53           C  
ATOM   2237  CB  ALA B 298      -4.103-106.903 -39.149  1.00 74.53           C  
ATOM   2238  O   ALA B 298      -2.665-107.940 -41.644  1.00 74.53           O  
ATOM   2239  N   LEU B 299      -1.276-106.148 -41.126  1.00 75.99           N  
ATOM   2240  CA  LEU B 299      -0.913-105.876 -42.513  1.00 75.99           C  
ATOM   2241  C   LEU B 299      -0.185-107.066 -43.128  1.00 75.99           C  
ATOM   2242  CB  LEU B 299      -0.037-104.624 -42.602  1.00 75.99           C  
ATOM   2243  O   LEU B 299      -0.510-107.492 -44.238  1.00 75.99           O  
ATOM   2244  CG  LEU B 299      -0.742-103.285 -42.379  1.00 75.99           C  
ATOM   2245  CD1 LEU B 299       0.283-102.165 -42.230  1.00 75.99           C  
ATOM   2246  CD2 LEU B 299      -1.703-102.989 -43.525  1.00 75.99           C  
ATOM   2247  N   PHE B 300       0.834-107.713 -42.478  1.00 78.90           N  
ATOM   2248  CA  PHE B 300       1.612-108.845 -42.966  1.00 78.90           C  
ATOM   2249  C   PHE B 300       0.726-110.070 -43.157  1.00 78.90           C  
ATOM   2250  CB  PHE B 300       2.756-109.170 -42.000  1.00 78.90           C  
ATOM   2251  O   PHE B 300       0.720-110.678 -44.229  1.00 78.90           O  
ATOM   2252  CG  PHE B 300       3.453-110.469 -42.299  1.00 78.90           C  
ATOM   2253  CD1 PHE B 300       3.292-111.569 -41.464  1.00 78.90           C  
ATOM   2254  CD2 PHE B 300       4.270-110.592 -43.416  1.00 78.90           C  
ATOM   2255  CE1 PHE B 300       3.937-112.773 -41.739  1.00 78.90           C  
ATOM   2256  CE2 PHE B 300       4.917-111.792 -43.696  1.00 78.90           C  
ATOM   2257  CZ  PHE B 300       4.750-112.881 -42.856  1.00 78.90           C  
ATOM   2258  N   CYS B 301      -0.152-110.362 -42.137  1.00 74.90           N  
ATOM   2259  CA  CYS B 301      -0.977-111.562 -42.202  1.00 74.90           C  
ATOM   2260  C   CYS B 301      -2.035-111.438 -43.293  1.00 74.90           C  
ATOM   2261  CB  CYS B 301      -1.649-111.825 -40.855  1.00 74.90           C  
ATOM   2262  O   CYS B 301      -2.330-112.410 -43.991  1.00 74.90           O  
ATOM   2263  SG  CYS B 301      -2.914-110.609 -40.423  1.00 74.90           S  
ATOM   2264  N   THR B 302      -2.599-110.143 -43.382  1.00 78.66           N  
ATOM   2265  CA  THR B 302      -3.612-109.918 -44.407  1.00 78.66           C  
ATOM   2266  C   THR B 302      -3.048-110.206 -45.796  1.00 78.66           C  
ATOM   2267  CB  THR B 302      -4.148-108.476 -44.356  1.00 78.66           C  
ATOM   2268  O   THR B 302      -3.637-110.969 -46.565  1.00 78.66           O  
ATOM   2269  CG2 THR B 302      -5.246-108.260 -45.392  1.00 78.66           C  
ATOM   2270  OG1 THR B 302      -4.679-108.215 -43.051  1.00 78.66           O  
ATOM   2271  N   ILE B 303      -1.856-109.630 -46.133  1.00 81.93           N  
ATOM   2272  CA  ILE B 303      -1.234-109.776 -47.444  1.00 81.93           C  
ATOM   2273  C   ILE B 303      -0.813-111.229 -47.656  1.00 81.93           C  
ATOM   2274  CB  ILE B 303      -0.017-108.837 -47.601  1.00 81.93           C  
ATOM   2275  O   ILE B 303      -1.059-111.804 -48.719  1.00 81.93           O  
ATOM   2276  CG1 ILE B 303      -0.469-107.372 -47.592  1.00 81.93           C  
ATOM   2277  CG2 ILE B 303       0.756-109.164 -48.882  1.00 81.93           C  
ATOM   2278  CD1 ILE B 303       0.678-106.371 -47.573  1.00 81.93           C  
ATOM   2279  N   ARG B 304      -0.361-111.905 -46.656  1.00 82.67           N  
ATOM   2280  CA  ARG B 304       0.068-113.298 -46.735  1.00 82.67           C  
ATOM   2281  C   ARG B 304      -1.123-114.227 -46.942  1.00 82.67           C  
ATOM   2282  CB  ARG B 304       0.831-113.698 -45.470  1.00 82.67           C  
ATOM   2283  O   ARG B 304      -1.072-115.134 -47.776  1.00 82.67           O  
ATOM   2284  CG  ARG B 304       1.330-115.134 -45.481  1.00 82.67           C  
ATOM   2285  CD  ARG B 304       1.922-115.536 -44.137  1.00 82.67           C  
ATOM   2286  NE  ARG B 304       0.887-115.699 -43.120  1.00 82.67           N  
ATOM   2287  NH1 ARG B 304       2.318-116.514 -41.499  1.00 82.67           N  
ATOM   2288  NH2 ARG B 304       0.085-116.268 -41.044  1.00 82.67           N  
ATOM   2289  CZ  ARG B 304       1.099-116.160 -41.890  1.00 82.67           C  
ATOM   2290  N   ASN B 305      -2.280-114.108 -46.166  1.00 79.59           N  
ATOM   2291  CA  ASN B 305      -3.442-114.988 -46.227  1.00 79.59           C  
ATOM   2292  C   ASN B 305      -4.147-114.893 -47.577  1.00 79.59           C  
ATOM   2293  CB  ASN B 305      -4.419-114.667 -45.094  1.00 79.59           C  
ATOM   2294  O   ASN B 305      -4.651-115.894 -48.091  1.00 79.59           O  
ATOM   2295  CG  ASN B 305      -3.916-115.131 -43.741  1.00 79.59           C  
ATOM   2296  ND2 ASN B 305      -4.618-114.742 -42.683  1.00 79.59           N  
ATOM   2297  OD1 ASN B 305      -2.906-115.833 -43.647  1.00 79.59           O  
ATOM   2298  N   TYR B 306      -4.255-113.593 -48.133  1.00 85.99           N  
ATOM   2299  CA  TYR B 306      -4.812-113.449 -49.474  1.00 85.99           C  
ATOM   2300  C   TYR B 306      -3.960-114.184 -50.501  1.00 85.99           C  
ATOM   2301  CB  TYR B 306      -4.926-111.969 -49.853  1.00 85.99           C  
ATOM   2302  O   TYR B 306      -4.488-114.787 -51.438  1.00 85.99           O  
ATOM   2303  CG  TYR B 306      -6.216-111.326 -49.405  1.00 85.99           C  
ATOM   2304  CD1 TYR B 306      -7.408-111.558 -50.088  1.00 85.99           C  
ATOM   2305  CD2 TYR B 306      -6.246-110.483 -48.298  1.00 85.99           C  
ATOM   2306  CE1 TYR B 306      -8.598-110.966 -49.680  1.00 85.99           C  
ATOM   2307  CE2 TYR B 306      -7.431-109.886 -47.882  1.00 85.99           C  
ATOM   2308  OH  TYR B 306      -9.776-109.544 -48.169  1.00 85.99           O  
ATOM   2309  CZ  TYR B 306      -8.600-110.133 -48.577  1.00 85.99           C  
ATOM   2310  N   HIS B 307      -2.583-114.039 -50.265  1.00 86.39           N  
ATOM   2311  CA  HIS B 307      -1.660-114.776 -51.120  1.00 86.39           C  
ATOM   2312  C   HIS B 307      -1.921-116.277 -51.047  1.00 86.39           C  
ATOM   2313  CB  HIS B 307      -0.212-114.475 -50.732  1.00 86.39           C  
ATOM   2314  O   HIS B 307      -1.987-116.951 -52.077  1.00 86.39           O  
ATOM   2315  CG  HIS B 307       0.790-115.326 -51.445  1.00 86.39           C  
ATOM   2316  CD2 HIS B 307       1.469-115.122 -52.598  1.00 86.39           C  
ATOM   2317  ND1 HIS B 307       1.191-116.557 -50.973  1.00 86.39           N  
ATOM   2318  CE1 HIS B 307       2.077-117.074 -51.808  1.00 86.39           C  
ATOM   2319  NE2 HIS B 307       2.263-116.223 -52.802  1.00 86.39           N  
ATOM   2320  N   ASP B 308      -2.265-116.879 -49.931  1.00 82.07           N  
ATOM   2321  CA  ASP B 308      -2.446-118.313 -49.728  1.00 82.07           C  
ATOM   2322  C   ASP B 308      -3.809-118.772 -50.241  1.00 82.07           C  
ATOM   2323  CB  ASP B 308      -2.294-118.669 -48.248  1.00 82.07           C  
ATOM   2324  O   ASP B 308      -3.955-119.906 -50.704  1.00 82.07           O  
ATOM   2325  CG  ASP B 308      -0.863-118.554 -47.754  1.00 82.07           C  
ATOM   2326  OD1 ASP B 308       0.066-118.480 -48.588  1.00 82.07           O  
ATOM   2327  OD2 ASP B 308      -0.661-118.540 -46.521  1.00 82.07           O  
ATOM   2328  N   ALA B 309      -4.924-118.004 -50.194  1.00 83.56           N  
ATOM   2329  CA  ALA B 309      -6.292-118.329 -50.588  1.00 83.56           C  
ATOM   2330  C   ALA B 309      -6.460-118.258 -52.103  1.00 83.56           C  
ATOM   2331  CB  ALA B 309      -7.281-117.390 -49.901  1.00 83.56           C  
ATOM   2332  O   ALA B 309      -7.325-118.929 -52.670  1.00 83.56           O  
ATOM   2333  N   ALA B 310      -5.673-117.429 -52.788  1.00 85.44           N  
ATOM   2334  CA  ALA B 310      -5.826-117.093 -54.201  1.00 85.44           C  
ATOM   2335  C   ALA B 310      -5.858-118.351 -55.064  1.00 85.44           C  
ATOM   2336  CB  ALA B 310      -4.697-116.169 -54.654  1.00 85.44           C  
ATOM   2337  O   ALA B 310      -6.769-118.533 -55.874  1.00 85.44           O  
ATOM   2338  N   PRO B 311      -5.025-119.364 -54.900  1.00 82.86           N  
ATOM   2339  CA  PRO B 311      -5.071-120.562 -55.742  1.00 82.86           C  
ATOM   2340  C   PRO B 311      -6.289-121.437 -55.457  1.00 82.86           C  
ATOM   2341  CB  PRO B 311      -3.775-121.294 -55.384  1.00 82.86           C  
ATOM   2342  O   PRO B 311      -6.835-122.059 -56.373  1.00 82.86           O  
ATOM   2343  CG  PRO B 311      -3.193-120.509 -54.254  1.00 82.86           C  
ATOM   2344  CD  PRO B 311      -3.960-119.224 -54.120  1.00 82.86           C  
ATOM   2345  N   LYS B 312      -6.869-121.592 -54.232  1.00 83.93           N  
ATOM   2346  CA  LYS B 312      -8.022-122.394 -53.834  1.00 83.93           C  
ATOM   2347  C   LYS B 312      -9.314-121.823 -54.411  1.00 83.93           C  
ATOM   2348  CB  LYS B 312      -8.119-122.476 -52.310  1.00 83.93           C  
ATOM   2349  O   LYS B 312     -10.177-122.570 -54.876  1.00 83.93           O  
ATOM   2350  CG  LYS B 312      -6.983-123.249 -51.658  1.00 83.93           C  
ATOM   2351  CD  LYS B 312      -7.175-123.361 -50.151  1.00 83.93           C  
ATOM   2352  CE  LYS B 312      -6.022-124.107 -49.493  1.00 83.93           C  
ATOM   2353  NZ  LYS B 312      -6.199-124.207 -48.013  1.00 83.93           N  
ATOM   2354  N   LEU B 313      -9.533-120.581 -54.347  1.00 82.11           N  
ATOM   2355  CA  LEU B 313     -10.705-119.914 -54.903  1.00 82.11           C  
ATOM   2356  C   LEU B 313     -10.716-120.012 -56.425  1.00 82.11           C  
ATOM   2357  CB  LEU B 313     -10.740-118.445 -54.474  1.00 82.11           C  
ATOM   2358  O   LEU B 313     -11.781-120.109 -57.038  1.00 82.11           O  
ATOM   2359  CG  LEU B 313     -11.646-118.106 -53.289  1.00 82.11           C  
ATOM   2360  CD1 LEU B 313     -10.988-117.053 -52.404  1.00 82.11           C  
ATOM   2361  CD2 LEU B 313     -13.009-117.626 -53.777  1.00 82.11           C  
ATOM   2362  N   ALA B 314      -9.433-119.928 -56.955  1.00 84.33           N  
ATOM   2363  CA  ALA B 314      -9.306-120.122 -58.397  1.00 84.33           C  
ATOM   2364  C   ALA B 314      -9.815-121.499 -58.812  1.00 84.33           C  
ATOM   2365  CB  ALA B 314      -7.854-119.940 -58.832  1.00 84.33           C  
ATOM   2366  O   ALA B 314     -10.453-121.643 -59.857  1.00 84.33           O  
ATOM   2367  N   GLY B 315      -9.774-122.574 -57.921  1.00 82.59           N  
ATOM   2368  CA  GLY B 315     -10.274-123.917 -58.168  1.00 82.59           C  
ATOM   2369  C   GLY B 315     -11.788-124.007 -58.131  1.00 82.59           C  
ATOM   2370  O   GLY B 315     -12.392-124.724 -58.931  1.00 82.59           O  
ATOM   2371  N   ALA B 316     -12.450-123.220 -57.298  1.00 85.64           N  
ATOM   2372  CA  ALA B 316     -13.904-123.208 -57.153  1.00 85.64           C  
ATOM   2373  C   ALA B 316     -14.558-122.383 -58.258  1.00 85.64           C  
ATOM   2374  CB  ALA B 316     -14.297-122.663 -55.782  1.00 85.64           C  
ATOM   2375  O   ALA B 316     -15.622-122.747 -58.765  1.00 85.64           O  
ATOM   2376  N   LEU B 317     -13.837-121.304 -58.591  1.00 80.18           N  
ATOM   2377  CA  LEU B 317     -14.364-120.389 -59.598  1.00 80.18           C  
ATOM   2378  C   LEU B 317     -13.759-120.681 -60.968  1.00 80.18           C  
ATOM   2379  CB  LEU B 317     -14.084-118.937 -59.203  1.00 80.18           C  
ATOM   2380  O   LEU B 317     -12.612-120.315 -61.235  1.00 80.18           O  
ATOM   2381  CG  LEU B 317     -14.822-117.862 -60.002  1.00 80.18           C  
ATOM   2382  CD1 LEU B 317     -16.181-117.574 -59.373  1.00 80.18           C  
ATOM   2383  CD2 LEU B 317     -13.986-116.590 -60.087  1.00 80.18           C  
ATOM   2384  N   GLY B 318     -14.452-121.336 -61.762  1.00 77.26           N  
ATOM   2385  CA  GLY B 318     -13.998-121.615 -63.115  1.00 77.26           C  
ATOM   2386  C   GLY B 318     -13.001-122.756 -63.186  1.00 77.26           C  
ATOM   2387  O   GLY B 318     -12.383-122.984 -64.228  1.00 77.26           O  
ATOM   2388  N   GLY B 319     -12.670-123.494 -62.016  1.00 77.20           N  
ATOM   2389  CA  GLY B 319     -11.753-124.623 -62.000  1.00 77.20           C  
ATOM   2390  C   GLY B 319     -12.118-125.702 -63.003  1.00 77.20           C  
ATOM   2391  O   GLY B 319     -11.238-126.373 -63.547  1.00 77.20           O  
ATOM   2392  N   ASN B 320     -13.556-125.937 -63.242  1.00 76.96           N  
ATOM   2393  CA  ASN B 320     -14.012-126.888 -64.250  1.00 76.96           C  
ATOM   2394  C   ASN B 320     -14.027-126.265 -65.643  1.00 76.96           C  
ATOM   2395  CB  ASN B 320     -15.400-127.425 -63.894  1.00 76.96           C  
ATOM   2396  O   ASN B 320     -14.403-126.919 -66.617  1.00 76.96           O  
ATOM   2397  CG  ASN B 320     -16.432-126.324 -63.750  1.00 76.96           C  
ATOM   2398  ND2 ASN B 320     -17.693-126.710 -63.593  1.00 76.96           N  
ATOM   2399  OD1 ASN B 320     -16.100-125.136 -63.781  1.00 76.96           O  
ATOM   2400  N   GLY B 321     -13.650-124.886 -65.661  1.00 78.68           N  
ATOM   2401  CA  GLY B 321     -13.466-124.214 -66.937  1.00 78.68           C  
ATOM   2402  C   GLY B 321     -14.665-123.383 -67.353  1.00 78.68           C  
ATOM   2403  O   GLY B 321     -14.582-122.590 -68.293  1.00 78.68           O  
ATOM   2404  N   TYR B 322     -15.924-123.570 -66.663  1.00 80.20           N  
ATOM   2405  CA  TYR B 322     -17.059-122.838 -67.212  1.00 80.20           C  
ATOM   2406  C   TYR B 322     -17.979-122.345 -66.101  1.00 80.20           C  
ATOM   2407  CB  TYR B 322     -17.846-123.718 -68.188  1.00 80.20           C  
ATOM   2408  O   TYR B 322     -18.834-121.486 -66.329  1.00 80.20           O  
ATOM   2409  CG  TYR B 322     -18.350-125.002 -67.576  1.00 80.20           C  
ATOM   2410  CD1 TYR B 322     -17.606-126.177 -67.665  1.00 80.20           C  
ATOM   2411  CD2 TYR B 322     -19.569-125.045 -66.910  1.00 80.20           C  
ATOM   2412  CE1 TYR B 322     -18.067-127.364 -67.104  1.00 80.20           C  
ATOM   2413  CE2 TYR B 322     -20.040-126.226 -66.346  1.00 80.20           C  
ATOM   2414  OH  TYR B 322     -19.744-128.550 -65.891  1.00 80.20           O  
ATOM   2415  CZ  TYR B 322     -19.283-127.378 -66.448  1.00 80.20           C  
ATOM   2416  N   SER B 323     -17.834-122.872 -64.803  1.00 85.48           N  
ATOM   2417  CA  SER B 323     -18.866-122.535 -63.828  1.00 85.48           C  
ATOM   2418  C   SER B 323     -18.284-122.430 -62.422  1.00 85.48           C  
ATOM   2419  CB  SER B 323     -19.984-123.578 -63.848  1.00 85.48           C  
ATOM   2420  O   SER B 323     -17.157-122.864 -62.177  1.00 85.48           O  
ATOM   2421  OG  SER B 323     -19.509-124.835 -63.398  1.00 85.48           O  
ATOM   2422  N   LEU B 324     -19.057-121.800 -61.493  1.00 84.76           N  
ATOM   2423  CA  LEU B 324     -18.846-121.810 -60.049  1.00 84.76           C  
ATOM   2424  C   LEU B 324     -19.322-123.124 -59.440  1.00 84.76           C  
ATOM   2425  CB  LEU B 324     -19.575-120.635 -59.392  1.00 84.76           C  
ATOM   2426  O   LEU B 324     -20.499-123.476 -59.554  1.00 84.76           O  
ATOM   2427  CG  LEU B 324     -19.534-120.581 -57.864  1.00 84.76           C  
ATOM   2428  CD1 LEU B 324     -18.124-120.254 -57.383  1.00 84.76           C  
ATOM   2429  CD2 LEU B 324     -20.535-119.557 -57.338  1.00 84.76           C  
ATOM   2430  N   LEU B 325     -18.416-123.814 -58.860  1.00 86.77           N  
ATOM   2431  CA  LEU B 325     -18.738-125.089 -58.229  1.00 86.77           C  
ATOM   2432  C   LEU B 325     -19.180-124.884 -56.784  1.00 86.77           C  
ATOM   2433  CB  LEU B 325     -17.532-126.031 -58.277  1.00 86.77           C  
ATOM   2434  O   LEU B 325     -18.427-124.342 -55.971  1.00 86.77           O  
ATOM   2435  CG  LEU B 325     -17.042-126.434 -59.669  1.00 86.77           C  
ATOM   2436  CD1 LEU B 325     -15.588-126.888 -59.608  1.00 86.77           C  
ATOM   2437  CD2 LEU B 325     -17.927-127.532 -60.250  1.00 86.77           C  
ATOM   2438  N   THR B 326     -20.529-125.257 -56.447  1.00 84.79           N  
ATOM   2439  CA  THR B 326     -21.029-124.966 -55.108  1.00 84.79           C  
ATOM   2440  C   THR B 326     -21.419-126.252 -54.385  1.00 84.79           C  
ATOM   2441  CB  THR B 326     -22.239-124.015 -55.158  1.00 84.79           C  
ATOM   2442  O   THR B 326     -21.688-127.272 -55.023  1.00 84.79           O  
ATOM   2443  CG2 THR B 326     -21.910-122.746 -55.936  1.00 84.79           C  
ATOM   2444  OG1 THR B 326     -23.337-124.681 -55.795  1.00 84.79           O  
ATOM   2445  N   ASN B 327     -21.317-126.325 -53.113  1.00 80.20           N  
ATOM   2446  CA  ASN B 327     -21.950-127.208 -52.139  1.00 80.20           C  
ATOM   2447  C   ASN B 327     -22.882-126.440 -51.207  1.00 80.20           C  
ATOM   2448  CB  ASN B 327     -20.891-127.960 -51.329  1.00 80.20           C  
ATOM   2449  O   ASN B 327     -22.423-125.700 -50.334  1.00 80.20           O  
ATOM   2450  CG  ASN B 327     -21.469-129.126 -50.551  1.00 80.20           C  
ATOM   2451  ND2 ASN B 327     -20.598-129.944 -49.974  1.00 80.20           N  
ATOM   2452  OD1 ASN B 327     -22.689-129.289 -50.470  1.00 80.20           O  
ATOM   2453  N   SER B 328     -24.287-126.574 -51.433  1.00 78.33           N  
ATOM   2454  CA  SER B 328     -25.230-125.647 -50.815  1.00 78.33           C  
ATOM   2455  C   SER B 328     -26.146-126.365 -49.830  1.00 78.33           C  
ATOM   2456  CB  SER B 328     -26.069-124.945 -51.884  1.00 78.33           C  
ATOM   2457  O   SER B 328     -26.583-127.489 -50.086  1.00 78.33           O  
ATOM   2458  OG  SER B 328     -25.239-124.256 -52.803  1.00 78.33           O  
ATOM   2459  N   LEU B 329     -26.379-125.651 -48.659  1.00 80.22           N  
ATOM   2460  CA  LEU B 329     -27.395-126.062 -47.696  1.00 80.22           C  
ATOM   2461  C   LEU B 329     -28.653-125.211 -47.836  1.00 80.22           C  
ATOM   2462  CB  LEU B 329     -26.852-125.961 -46.268  1.00 80.22           C  
ATOM   2463  O   LEU B 329     -28.584-124.063 -48.280  1.00 80.22           O  
ATOM   2464  CG  LEU B 329     -25.578-126.753 -45.969  1.00 80.22           C  
ATOM   2465  CD1 LEU B 329     -24.782-126.076 -44.859  1.00 80.22           C  
ATOM   2466  CD2 LEU B 329     -25.917-128.190 -45.591  1.00 80.22           C  
ATOM   2467  N   VAL B 330     -29.853-125.860 -47.616  1.00 69.51           N  
ATOM   2468  CA  VAL B 330     -31.086-125.086 -47.518  1.00 69.51           C  
ATOM   2469  C   VAL B 330     -31.291-124.619 -46.079  1.00 69.51           C  
ATOM   2470  CB  VAL B 330     -32.308-125.905 -47.992  1.00 69.51           C  
ATOM   2471  O   VAL B 330     -31.374-125.438 -45.160  1.00 69.51           O  
ATOM   2472  CG1 VAL B 330     -33.583-125.067 -47.913  1.00 69.51           C  
ATOM   2473  CG2 VAL B 330     -32.089-126.416 -49.414  1.00 69.51           C  
ATOM   2474  N   VAL B 331     -31.234-123.208 -45.797  1.00 75.20           N  
ATOM   2475  CA  VAL B 331     -31.271-122.646 -44.451  1.00 75.20           C  
ATOM   2476  C   VAL B 331     -32.467-121.706 -44.316  1.00 75.20           C  
ATOM   2477  CB  VAL B 331     -29.963-121.897 -44.112  1.00 75.20           C  
ATOM   2478  O   VAL B 331     -33.063-121.302 -45.318  1.00 75.20           O  
ATOM   2479  CG1 VAL B 331     -28.799-122.877 -43.977  1.00 75.20           C  
ATOM   2480  CG2 VAL B 331     -29.660-120.846 -45.179  1.00 75.20           C  
ATOM   2481  N   GLY B 332     -33.003-121.553 -43.006  1.00 65.23           N  
ATOM   2482  CA  GLY B 332     -33.933-120.462 -42.763  1.00 65.23           C  
ATOM   2483  C   GLY B 332     -33.309-119.092 -42.951  1.00 65.23           C  
ATOM   2484  O   GLY B 332     -32.120-118.904 -42.681  1.00 65.23           O  
ATOM   2485  N   VAL B 333     -34.112-118.213 -43.492  1.00 61.91           N  
ATOM   2486  CA  VAL B 333     -33.608-116.879 -43.801  1.00 61.91           C  
ATOM   2487  C   VAL B 333     -33.579-116.030 -42.533  1.00 61.91           C  
ATOM   2488  CB  VAL B 333     -34.463-116.187 -44.886  1.00 61.91           C  
ATOM   2489  O   VAL B 333     -34.473-116.131 -41.690  1.00 61.91           O  
ATOM   2490  CG1 VAL B 333     -33.664-115.087 -45.583  1.00 61.91           C  
ATOM   2491  CG2 VAL B 333     -34.967-117.211 -45.902  1.00 61.91           C  
ATOM   2492  N   GLY B 334     -32.426-115.244 -42.367  1.00 62.37           N  
ATOM   2493  CA  GLY B 334     -32.423-114.246 -41.310  1.00 62.37           C  
ATOM   2494  C   GLY B 334     -33.421-113.128 -41.542  1.00 62.37           C  
ATOM   2495  O   GLY B 334     -33.869-112.913 -42.670  1.00 62.37           O  
ATOM   2496  N   ASN B 335     -33.902-112.573 -40.601  1.00 62.60           N  
ATOM   2497  CA  ASN B 335     -34.828-111.449 -40.697  1.00 62.60           C  
ATOM   2498  C   ASN B 335     -34.249-110.317 -41.542  1.00 62.60           C  
ATOM   2499  CB  ASN B 335     -35.197-110.937 -39.304  1.00 62.60           C  
ATOM   2500  O   ASN B 335     -33.046-110.055 -41.496  1.00 62.60           O  
ATOM   2501  CG  ASN B 335     -36.103-111.891 -38.551  1.00 62.60           C  
ATOM   2502  ND2 ASN B 335     -36.071-111.819 -37.226  1.00 62.60           N  
ATOM   2503  OD1 ASN B 335     -36.824-112.688 -39.156  1.00 62.60           O  
ATOM   2504  N   PRO B 336     -35.199-109.751 -42.508  1.00 63.61           N  
ATOM   2505  CA  PRO B 336     -34.756-108.586 -43.279  1.00 63.61           C  
ATOM   2506  C   PRO B 336     -34.318-107.423 -42.392  1.00 63.61           C  
ATOM   2507  CB  PRO B 336     -35.996-108.213 -44.096  1.00 63.61           C  
ATOM   2508  O   PRO B 336     -34.779-107.303 -41.253  1.00 63.61           O  
ATOM   2509  CG  PRO B 336     -37.105-109.013 -43.495  1.00 63.61           C  
ATOM   2510  CD  PRO B 336     -36.509-110.038 -42.573  1.00 63.61           C  
ATOM   2511  N   TYR B 337     -33.449-106.613 -42.860  1.00 70.39           N  
ATOM   2512  CA  TYR B 337     -33.073-105.385 -42.169  1.00 70.39           C  
ATOM   2513  C   TYR B 337     -34.269-104.453 -42.022  1.00 70.39           C  
ATOM   2514  CB  TYR B 337     -31.943-104.671 -42.917  1.00 70.39           C  
ATOM   2515  O   TYR B 337     -35.099-104.350 -42.929  1.00 70.39           O  
ATOM   2516  CG  TYR B 337     -30.636-105.425 -42.907  1.00 70.39           C  
ATOM   2517  CD1 TYR B 337     -30.096-105.904 -41.715  1.00 70.39           C  
ATOM   2518  CD2 TYR B 337     -29.938-105.659 -44.086  1.00 70.39           C  
ATOM   2519  CE1 TYR B 337     -28.890-106.598 -41.700  1.00 70.39           C  
ATOM   2520  CE2 TYR B 337     -28.732-106.351 -44.083  1.00 70.39           C  
ATOM   2521  OH  TYR B 337     -27.023-107.503 -42.878  1.00 70.39           O  
ATOM   2522  CZ  TYR B 337     -28.217-106.817 -42.887  1.00 70.39           C  
ATOM   2523  N   VAL B 338     -34.496-103.954 -40.964  1.00 62.32           N  
ATOM   2524  CA  VAL B 338     -35.655-103.125 -40.651  1.00 62.32           C  
ATOM   2525  C   VAL B 338     -35.231-101.661 -40.549  1.00 62.32           C  
ATOM   2526  CB  VAL B 338     -36.337-103.575 -39.340  1.00 62.32           C  
ATOM   2527  O   VAL B 338     -34.188-101.350 -39.970  1.00 62.32           O  
ATOM   2528  CG1 VAL B 338     -37.579-102.730 -39.059  1.00 62.32           C  
ATOM   2529  CG2 VAL B 338     -36.701-105.057 -39.410  1.00 62.32           C  
ATOM   2530  N   TYR B 339     -35.980-100.705 -41.247  1.00 57.53           N  
ATOM   2531  CA  TYR B 339     -35.795 -99.266 -41.100  1.00 57.53           C  
ATOM   2532  C   TYR B 339     -36.478 -98.754 -39.837  1.00 57.53           C  
ATOM   2533  CB  TYR B 339     -36.341 -98.526 -42.325  1.00 57.53           C  
ATOM   2534  O   TYR B 339     -37.627 -99.104 -39.560  1.00 57.53           O  
ATOM   2535  CG  TYR B 339     -36.127 -97.032 -42.277  1.00 57.53           C  
ATOM   2536  CD1 TYR B 339     -37.065 -96.194 -41.679  1.00 57.53           C  
ATOM   2537  CD2 TYR B 339     -34.988 -96.457 -42.831  1.00 57.53           C  
ATOM   2538  CE1 TYR B 339     -36.873 -94.817 -41.634  1.00 57.53           C  
ATOM   2539  CE2 TYR B 339     -34.786 -95.081 -42.792  1.00 57.53           C  
ATOM   2540  OH  TYR B 339     -35.537 -92.908 -42.151  1.00 57.53           O  
ATOM   2541  CZ  TYR B 339     -35.732 -94.271 -42.192  1.00 57.53           C  
ATOM   2542  N   PRO B 340     -35.959 -97.946 -38.811  1.00 57.96           N  
ATOM   2543  CA  PRO B 340     -34.605 -97.421 -38.999  1.00 57.96           C  
ATOM   2544  C   PRO B 340     -33.551 -98.217 -38.233  1.00 57.96           C  
ATOM   2545  CB  PRO B 340     -34.704 -95.990 -38.465  1.00 57.96           C  
ATOM   2546  O   PRO B 340     -32.372 -97.855 -38.240  1.00 57.96           O  
ATOM   2547  CG  PRO B 340     -35.826 -96.028 -37.478  1.00 57.96           C  
ATOM   2548  CD  PRO B 340     -36.746 -97.156 -37.845  1.00 57.96           C  
ATOM   2549  N   ASP B 341     -33.883 -99.301 -37.759  1.00 61.55           N  
ATOM   2550  CA  ASP B 341     -33.035-100.015 -36.809  1.00 61.55           C  
ATOM   2551  C   ASP B 341     -31.754-100.507 -37.478  1.00 61.55           C  
ATOM   2552  CB  ASP B 341     -33.793-101.192 -36.192  1.00 61.55           C  
ATOM   2553  O   ASP B 341     -30.703-100.584 -36.838  1.00 61.55           O  
ATOM   2554  CG  ASP B 341     -34.911-100.756 -35.262  1.00 61.55           C  
ATOM   2555  OD1 ASP B 341     -34.916 -99.588 -34.819  1.00 61.55           O  
ATOM   2556  OD2 ASP B 341     -35.795-101.590 -34.967  1.00 61.55           O  
ATOM   2557  N   ASN B 342     -31.768-100.868 -38.652  1.00 69.08           N  
ATOM   2558  CA  ASN B 342     -30.628-101.492 -39.315  1.00 69.08           C  
ATOM   2559  C   ASN B 342     -29.987-100.553 -40.332  1.00 69.08           C  
ATOM   2560  CB  ASN B 342     -31.049-102.799 -39.990  1.00 69.08           C  
ATOM   2561  O   ASN B 342     -29.387-101.005 -41.309  1.00 69.08           O  
ATOM   2562  CG  ASN B 342     -31.558-103.830 -39.001  1.00 69.08           C  
ATOM   2563  ND2 ASN B 342     -30.654-104.376 -38.196  1.00 69.08           N  
ATOM   2564  OD1 ASN B 342     -32.753-104.134 -38.963  1.00 69.08           O  
ATOM   2565  N   LEU B 343     -30.142 -99.304 -40.307  1.00 75.48           N  
ATOM   2566  CA  LEU B 343     -29.484 -98.339 -41.181  1.00 75.48           C  
ATOM   2567  C   LEU B 343     -27.967 -98.445 -41.062  1.00 75.48           C  
ATOM   2568  CB  LEU B 343     -29.936 -96.915 -40.844  1.00 75.48           C  
ATOM   2569  O   LEU B 343     -27.440 -98.668 -39.970  1.00 75.48           O  
ATOM   2570  CG  LEU B 343     -31.305 -96.494 -41.380  1.00 75.48           C  
ATOM   2571  CD1 LEU B 343     -31.770 -95.212 -40.697  1.00 75.48           C  
ATOM   2572  CD2 LEU B 343     -31.253 -96.311 -42.893  1.00 75.48           C  
ATOM   2573  N   PRO B 344     -27.271 -98.603 -42.236  1.00 77.12           N  
ATOM   2574  CA  PRO B 344     -25.809 -98.676 -42.176  1.00 77.12           C  
ATOM   2575  C   PRO B 344     -25.199 -97.587 -41.296  1.00 77.12           C  
ATOM   2576  CB  PRO B 344     -25.387 -98.497 -43.637  1.00 77.12           C  
ATOM   2577  O   PRO B 344     -25.642 -96.436 -41.335  1.00 77.12           O  
ATOM   2578  CG  PRO B 344     -26.670 -98.347 -44.389  1.00 77.12           C  
ATOM   2579  CD  PRO B 344     -27.805 -98.368 -43.406  1.00 77.12           C  
ATOM   2580  N   ARG B 345     -24.253 -98.210 -40.417  1.00 76.93           N  
ATOM   2581  CA  ARG B 345     -23.417 -97.328 -39.608  1.00 76.93           C  
ATOM   2582  C   ARG B 345     -21.940 -97.521 -39.935  1.00 76.93           C  
ATOM   2583  CB  ARG B 345     -23.660 -97.574 -38.118  1.00 76.93           C  
ATOM   2584  O   ARG B 345     -21.502 -98.638 -40.217  1.00 76.93           O  
ATOM   2585  CG  ARG B 345     -25.063 -97.215 -37.655  1.00 76.93           C  
ATOM   2586  CD  ARG B 345     -25.245 -97.459 -36.163  1.00 76.93           C  
ATOM   2587  NE  ARG B 345     -26.629 -97.253 -35.748  1.00 76.93           N  
ATOM   2588  NH1 ARG B 345     -26.217 -97.565 -33.496  1.00 76.93           N  
ATOM   2589  NH2 ARG B 345     -28.342 -97.105 -34.224  1.00 76.93           N  
ATOM   2590  CZ  ARG B 345     -27.059 -97.308 -34.490  1.00 76.93           C  
ATOM   2591  N   VAL B 346     -21.261 -96.521 -40.061  1.00 78.36           N  
ATOM   2592  CA  VAL B 346     -19.814 -96.608 -40.224  1.00 78.36           C  
ATOM   2593  C   VAL B 346     -19.126 -96.341 -38.887  1.00 78.36           C  
ATOM   2594  CB  VAL B 346     -19.302 -95.617 -41.293  1.00 78.36           C  
ATOM   2595  O   VAL B 346     -18.781 -95.199 -38.576  1.00 78.36           O  
ATOM   2596  CG1 VAL B 346     -17.812 -95.828 -41.557  1.00 78.36           C  
ATOM   2597  CG2 VAL B 346     -20.103 -95.766 -42.585  1.00 78.36           C  
ATOM   2598  N   ASN B 347     -19.057 -97.341 -37.980  1.00 74.72           N  
ATOM   2599  CA  ASN B 347     -18.479 -97.120 -36.658  1.00 74.72           C  
ATOM   2600  C   ASN B 347     -17.650 -98.317 -36.202  1.00 74.72           C  
ATOM   2601  CB  ASN B 347     -19.576 -96.813 -35.637  1.00 74.72           C  
ATOM   2602  O   ASN B 347     -17.424 -98.500 -35.005  1.00 74.72           O  
ATOM   2603  CG  ASN B 347     -19.149 -95.778 -34.614  1.00 74.72           C  
ATOM   2604  ND2 ASN B 347     -19.936 -95.632 -33.554  1.00 74.72           N  
ATOM   2605  OD1 ASN B 347     -18.122 -95.115 -34.776  1.00 74.72           O  
ATOM   2606  N   ALA B 348     -17.340 -99.361 -37.087  1.00 75.52           N  
ATOM   2607  CA  ALA B 348     -16.542-100.527 -36.717  1.00 75.52           C  
ATOM   2608  C   ALA B 348     -15.160-100.110 -36.221  1.00 75.52           C  
ATOM   2609  CB  ALA B 348     -16.413-101.481 -37.902  1.00 75.52           C  
ATOM   2610  O   ALA B 348     -14.474 -99.317 -36.869  1.00 75.52           O  
ATOM   2611  N   LYS B 349     -14.796-100.431 -34.958  1.00 68.05           N  
ATOM   2612  CA  LYS B 349     -13.471-100.245 -34.373  1.00 68.05           C  
ATOM   2613  C   LYS B 349     -12.900-101.570 -33.874  1.00 68.05           C  
ATOM   2614  CB  LYS B 349     -13.526 -99.234 -33.227  1.00 68.05           C  
ATOM   2615  O   LYS B 349     -13.651-102.482 -33.523  1.00 68.05           O  
ATOM   2616  CG  LYS B 349     -13.723 -97.795 -33.681  1.00 68.05           C  
ATOM   2617  CD  LYS B 349     -13.698 -96.829 -32.503  1.00 68.05           C  
ATOM   2618  CE  LYS B 349     -13.962 -95.397 -32.948  1.00 68.05           C  
ATOM   2619  NZ  LYS B 349     -13.938 -94.446 -31.797  1.00 68.05           N  
ATOM   2620  N   GLY B 350     -11.490-102.097 -33.689  1.00 58.70           N  
ATOM   2621  CA  GLY B 350     -10.910-103.271 -33.056  1.00 58.70           C  
ATOM   2622  C   GLY B 350      -9.493-103.558 -33.515  1.00 58.70           C  
ATOM   2623  O   GLY B 350      -8.599-102.726 -33.347  1.00 58.70           O  
ATOM   2624  N   GLY B 351      -8.764-104.245 -33.870  1.00 51.93           N  
ATOM   2625  CA  GLY B 351      -7.639-105.144 -34.075  1.00 51.93           C  
ATOM   2626  C   GLY B 351      -6.354-104.647 -33.441  1.00 51.93           C  
ATOM   2627  O   GLY B 351      -5.260-104.955 -33.918  1.00 51.93           O  
ATOM   2628  N   PRO B 352      -5.189-104.112 -33.010  1.00 48.02           N  
ATOM   2629  CA  PRO B 352      -3.923-104.506 -32.387  1.00 48.02           C  
ATOM   2630  C   PRO B 352      -4.054-104.747 -30.885  1.00 48.02           C  
ATOM   2631  CB  PRO B 352      -3.004-103.315 -32.672  1.00 48.02           C  
ATOM   2632  O   PRO B 352      -4.514-103.867 -30.153  1.00 48.02           O  
ATOM   2633  CG  PRO B 352      -3.771-102.461 -33.628  1.00 48.02           C  
ATOM   2634  CD  PRO B 352      -5.193-102.944 -33.665  1.00 48.02           C  
ATOM   2635  N   GLU B 353      -4.072-105.434 -29.712  1.00 44.68           N  
ATOM   2636  CA  GLU B 353      -4.114-106.341 -28.568  1.00 44.68           C  
ATOM   2637  C   GLU B 353      -5.551-106.607 -28.128  1.00 44.68           C  
ATOM   2638  CB  GLU B 353      -3.303-105.772 -27.401  1.00 44.68           C  
ATOM   2639  O   GLU B 353      -5.804-106.887 -26.954  1.00 44.68           O  
ATOM   2640  CG  GLU B 353      -1.809-105.682 -27.677  1.00 44.68           C  
ATOM   2641  CD  GLU B 353      -0.992-105.330 -26.444  1.00 44.68           C  
ATOM   2642  OE1 GLU B 353       0.258-105.367 -26.513  1.00 44.68           O  
ATOM   2643  OE2 GLU B 353      -1.606-105.015 -25.400  1.00 44.68           O  
ATOM   2644  N   GLY B 354      -6.372-106.483 -28.077  1.00 45.67           N  
ATOM   2645  CA  GLY B 354      -7.806-106.538 -27.842  1.00 45.67           C  
ATOM   2646  C   GLY B 354      -8.625-106.187 -29.070  1.00 45.67           C  
ATOM   2647  O   GLY B 354      -9.335-105.179 -29.081  1.00 45.67           O  
ATOM   2648  N   ARG B 355      -8.698-107.143 -30.102  1.00 47.88           N  
ATOM   2649  CA  ARG B 355      -8.141-108.378 -30.644  1.00 47.88           C  
ATOM   2650  C   ARG B 355      -8.748-108.701 -32.005  1.00 47.88           C  
ATOM   2651  CB  ARG B 355      -8.370-109.542 -29.678  1.00 47.88           C  
ATOM   2652  O   ARG B 355      -8.383-109.696 -32.634  1.00 47.88           O  
ATOM   2653  CG  ARG B 355      -7.666-109.381 -28.341  1.00 47.88           C  
ATOM   2654  CD  ARG B 355      -7.892-110.584 -27.436  1.00 47.88           C  
ATOM   2655  NE  ARG B 355      -6.957-110.597 -26.314  1.00 47.88           N  
ATOM   2656  NH1 ARG B 355      -8.051-112.269 -25.154  1.00 47.88           N  
ATOM   2657  NH2 ARG B 355      -6.148-111.326 -24.292  1.00 47.88           N  
ATOM   2658  CZ  ARG B 355      -7.054-111.398 -25.256  1.00 47.88           C  
ATOM   2659  N   PRO B 356      -9.709-109.267 -32.609  1.00 53.09           N  
ATOM   2660  CA  PRO B 356      -9.649-110.079 -33.826  1.00 53.09           C  
ATOM   2661  C   PRO B 356      -9.227-109.273 -35.053  1.00 53.09           C  
ATOM   2662  CB  PRO B 356     -11.083-110.594 -33.978  1.00 53.09           C  
ATOM   2663  O   PRO B 356      -9.829-108.240 -35.354  1.00 53.09           O  
ATOM   2664  CG  PRO B 356     -11.858-109.884 -32.915  1.00 53.09           C  
ATOM   2665  CD  PRO B 356     -10.906-109.049 -32.108  1.00 53.09           C  
ATOM   2666  N   GLY B 357      -7.855-108.980 -35.341  1.00 56.49           N  
ATOM   2667  CA  GLY B 357      -7.464-108.466 -36.644  1.00 56.49           C  
ATOM   2668  C   GLY B 357      -7.314-109.552 -37.693  1.00 56.49           C  
ATOM   2669  O   GLY B 357      -7.888-109.456 -38.779  1.00 56.49           O  
ATOM   2670  N   CYS B 358      -6.293-110.681 -37.595  1.00 66.53           N  
ATOM   2671  CA  CYS B 358      -5.933-111.776 -38.489  1.00 66.53           C  
ATOM   2672  C   CYS B 358      -6.086-113.122 -37.791  1.00 66.53           C  
ATOM   2673  CB  CYS B 358      -4.497-111.610 -38.987  1.00 66.53           C  
ATOM   2674  O   CYS B 358      -5.740-113.260 -36.616  1.00 66.53           O  
ATOM   2675  SG  CYS B 358      -4.340-110.493 -40.398  1.00 66.53           S  
ATOM   2676  N   TRP B 359      -6.875-114.132 -38.435  1.00 66.92           N  
ATOM   2677  CA  TRP B 359      -7.006-115.489 -37.916  1.00 66.92           C  
ATOM   2678  C   TRP B 359      -5.916-116.395 -38.480  1.00 66.92           C  
ATOM   2679  CB  TRP B 359      -8.386-116.062 -38.250  1.00 66.92           C  
ATOM   2680  O   TRP B 359      -5.362-116.120 -39.547  1.00 66.92           O  
ATOM   2681  CG  TRP B 359      -9.528-115.211 -37.781  1.00 66.92           C  
ATOM   2682  CD1 TRP B 359     -10.220-114.286 -38.512  1.00 66.92           C  
ATOM   2683  CD2 TRP B 359     -10.107-115.203 -36.473  1.00 66.92           C  
ATOM   2684  CE2 TRP B 359     -11.148-114.249 -36.482  1.00 66.92           C  
ATOM   2685  CE3 TRP B 359      -9.847-115.913 -35.292  1.00 66.92           C  
ATOM   2686  NE1 TRP B 359     -11.196-113.704 -37.737  1.00 66.92           N  
ATOM   2687  CH2 TRP B 359     -11.654-114.693 -34.213  1.00 66.92           C  
ATOM   2688  CZ2 TRP B 359     -11.929-113.986 -35.354  1.00 66.92           C  
ATOM   2689  CZ3 TRP B 359     -10.625-115.649 -34.171  1.00 66.92           C  
ATOM   2690  N   GLN B 360      -5.483-117.310 -37.748  1.00 65.08           N  
ATOM   2691  CA  GLN B 360      -4.669-118.386 -38.304  1.00 65.08           C  
ATOM   2692  C   GLN B 360      -5.354-119.031 -39.505  1.00 65.08           C  
ATOM   2693  CB  GLN B 360      -4.374-119.443 -37.238  1.00 65.08           C  
ATOM   2694  O   GLN B 360      -6.570-118.910 -39.671  1.00 65.08           O  
ATOM   2695  CG  GLN B 360      -3.548-118.924 -36.069  1.00 65.08           C  
ATOM   2696  CD  GLN B 360      -2.875-120.035 -35.286  1.00 65.08           C  
ATOM   2697  NE2 GLN B 360      -1.874-119.678 -34.489  1.00 65.08           N  
ATOM   2698  OE1 GLN B 360      -3.253-121.206 -35.395  1.00 65.08           O  
ATOM   2699  N   PRO B 361      -4.595-119.683 -40.386  1.00 69.26           N  
ATOM   2700  CA  PRO B 361      -5.232-120.365 -41.515  1.00 69.26           C  
ATOM   2701  C   PRO B 361      -6.364-121.294 -41.081  1.00 69.26           C  
ATOM   2702  CB  PRO B 361      -4.083-121.160 -42.141  1.00 69.26           C  
ATOM   2703  O   PRO B 361      -6.222-122.029 -40.100  1.00 69.26           O  
ATOM   2704  CG  PRO B 361      -2.842-120.532 -41.594  1.00 69.26           C  
ATOM   2705  CD  PRO B 361      -3.196-119.795 -40.334  1.00 69.26           C  
ATOM   2706  N   ILE B 362      -7.551-121.191 -41.613  1.00 71.05           N  
ATOM   2707  CA  ILE B 362      -8.750-121.933 -41.240  1.00 71.05           C  
ATOM   2708  C   ILE B 362      -8.645-123.371 -41.743  1.00 71.05           C  
ATOM   2709  CB  ILE B 362     -10.026-121.263 -41.797  1.00 71.05           C  
ATOM   2710  O   ILE B 362      -8.662-123.615 -42.952  1.00 71.05           O  
ATOM   2711  CG1 ILE B 362     -10.071-119.784 -41.395  1.00 71.05           C  
ATOM   2712  CG2 ILE B 362     -11.279-122.000 -41.313  1.00 71.05           C  
ATOM   2713  CD1 ILE B 362     -10.202-119.554 -39.895  1.00 71.05           C  
ATOM   2714  N   THR B 363      -8.408-124.326 -40.866  1.00 69.26           N  
ATOM   2715  CA  THR B 363      -8.391-125.754 -41.165  1.00 69.26           C  
ATOM   2716  C   THR B 363      -9.679-126.421 -40.690  1.00 69.26           C  
ATOM   2717  CB  THR B 363      -7.180-126.446 -40.514  1.00 69.26           C  
ATOM   2718  O   THR B 363     -10.550-125.764 -40.117  1.00 69.26           O  
ATOM   2719  CG2 THR B 363      -5.869-125.860 -41.027  1.00 69.26           C  
ATOM   2720  OG1 THR B 363      -7.245-126.272 -39.093  1.00 69.26           O  
ATOM   2721  N   ARG B 364     -10.010-127.699 -40.883  1.00 66.89           N  
ATOM   2722  CA  ARG B 364     -11.182-128.459 -40.464  1.00 66.89           C  
ATOM   2723  C   ARG B 364     -11.365-128.394 -38.951  1.00 66.89           C  
ATOM   2724  CB  ARG B 364     -11.067-129.917 -40.915  1.00 66.89           C  
ATOM   2725  O   ARG B 364     -12.492-128.454 -38.454  1.00 66.89           O  
ATOM   2726  CG  ARG B 364     -11.408-130.137 -42.380  1.00 66.89           C  
ATOM   2727  CD  ARG B 364     -11.435-131.617 -42.736  1.00 66.89           C  
ATOM   2728  NE  ARG B 364     -12.797-132.091 -42.966  1.00 66.89           N  
ATOM   2729  NH1 ARG B 364     -12.285-133.268 -44.886  1.00 66.89           N  
ATOM   2730  NH2 ARG B 364     -14.436-133.237 -44.095  1.00 66.89           N  
ATOM   2731  CZ  ARG B 364     -13.169-132.864 -43.982  1.00 66.89           C  
ATOM   2732  N   ASP B 365     -10.181-128.147 -38.226  1.00 61.46           N  
ATOM   2733  CA  ASP B 365     -10.196-128.127 -36.766  1.00 61.46           C  
ATOM   2734  C   ASP B 365     -10.653-126.768 -36.241  1.00 61.46           C  
ATOM   2735  CB  ASP B 365      -8.812-128.468 -36.210  1.00 61.46           C  
ATOM   2736  O   ASP B 365     -11.133-126.663 -35.110  1.00 61.46           O  
ATOM   2737  CG  ASP B 365      -8.376-129.887 -36.532  1.00 61.46           C  
ATOM   2738  OD1 ASP B 365      -9.235-130.794 -36.575  1.00 61.46           O  
ATOM   2739  OD2 ASP B 365      -7.163-130.100 -36.742  1.00 61.46           O  
ATOM   2740  N   LEU B 366     -10.644-125.649 -37.003  1.00 63.17           N  
ATOM   2741  CA  LEU B 366     -11.043-124.298 -36.623  1.00 63.17           C  
ATOM   2742  C   LEU B 366     -12.194-123.807 -37.494  1.00 63.17           C  
ATOM   2743  CB  LEU B 366      -9.857-123.337 -36.736  1.00 63.17           C  
ATOM   2744  O   LEU B 366     -12.547-122.626 -37.456  1.00 63.17           O  
ATOM   2745  CG  LEU B 366      -9.893-122.106 -35.828  1.00 63.17           C  
ATOM   2746  CD1 LEU B 366      -9.103-122.367 -34.550  1.00 63.17           C  
ATOM   2747  CD2 LEU B 366      -9.346-120.886 -36.560  1.00 63.17           C  
ATOM   2748  N   TRP B 367     -13.074-124.709 -38.033  1.00 67.32           N  
ATOM   2749  CA  TRP B 367     -14.208-124.411 -38.902  1.00 67.32           C  
ATOM   2750  C   TRP B 367     -15.511-124.397 -38.110  1.00 67.32           C  
ATOM   2751  CB  TRP B 367     -14.297-125.432 -40.039  1.00 67.32           C  
ATOM   2752  O   TRP B 367     -15.786-125.321 -37.340  1.00 67.32           O  
ATOM   2753  CG  TRP B 367     -15.370-125.132 -41.043  1.00 67.32           C  
ATOM   2754  CD1 TRP B 367     -15.275-124.308 -42.130  1.00 67.32           C  
ATOM   2755  CD2 TRP B 367     -16.703-125.652 -41.050  1.00 67.32           C  
ATOM   2756  CE2 TRP B 367     -17.361-125.100 -42.171  1.00 67.32           C  
ATOM   2757  CE3 TRP B 367     -17.405-126.533 -40.216  1.00 67.32           C  
ATOM   2758  NE1 TRP B 367     -16.469-124.284 -42.812  1.00 67.32           N  
ATOM   2759  CH2 TRP B 367     -19.354-126.266 -41.647  1.00 67.32           C  
ATOM   2760  CZ2 TRP B 367     -18.690-125.401 -42.479  1.00 67.32           C  
ATOM   2761  CZ3 TRP B 367     -18.727-126.831 -40.525  1.00 67.32           C  
ATOM   2762  N   PRO B 368     -16.143-123.314 -38.171  1.00 62.17           N  
ATOM   2763  CA  PRO B 368     -16.038-122.062 -38.925  1.00 62.17           C  
ATOM   2764  C   PRO B 368     -15.290-120.974 -38.159  1.00 62.17           C  
ATOM   2765  CB  PRO B 368     -17.499-121.664 -39.152  1.00 62.17           C  
ATOM   2766  O   PRO B 368     -15.116-121.078 -36.942  1.00 62.17           O  
ATOM   2767  CG  PRO B 368     -18.273-122.468 -38.157  1.00 62.17           C  
ATOM   2768  CD  PRO B 368     -17.404-123.593 -37.674  1.00 62.17           C  
ATOM   2769  N   PHE B 369     -14.752-119.907 -38.831  1.00 68.08           N  
ATOM   2770  CA  PHE B 369     -14.109-118.809 -38.118  1.00 68.08           C  
ATOM   2771  C   PHE B 369     -15.141-117.969 -37.376  1.00 68.08           C  
ATOM   2772  CB  PHE B 369     -13.314-117.929 -39.088  1.00 68.08           C  
ATOM   2773  O   PHE B 369     -16.310-117.924 -37.765  1.00 68.08           O  
ATOM   2774  CG  PHE B 369     -14.169-116.989 -39.894  1.00 68.08           C  
ATOM   2775  CD1 PHE B 369     -14.802-117.424 -41.053  1.00 68.08           C  
ATOM   2776  CD2 PHE B 369     -14.340-115.671 -39.494  1.00 68.08           C  
ATOM   2777  CE1 PHE B 369     -15.594-116.556 -41.801  1.00 68.08           C  
ATOM   2778  CE2 PHE B 369     -15.130-114.798 -40.237  1.00 68.08           C  
ATOM   2779  CZ  PHE B 369     -15.755-115.242 -41.391  1.00 68.08           C  
ATOM   2780  N   PRO B 370     -14.707-117.370 -36.287  1.00 64.36           N  
ATOM   2781  CA  PRO B 370     -15.646-116.594 -35.473  1.00 64.36           C  
ATOM   2782  C   PRO B 370     -16.209-115.384 -36.216  1.00 64.36           C  
ATOM   2783  CB  PRO B 370     -14.796-116.154 -34.278  1.00 64.36           C  
ATOM   2784  O   PRO B 370     -15.515-114.782 -37.040  1.00 64.36           O  
ATOM   2785  CG  PRO B 370     -13.450-116.753 -34.526  1.00 64.36           C  
ATOM   2786  CD  PRO B 370     -13.472-117.441 -35.861  1.00 64.36           C  
ATOM   2787  N   TYR B 371     -17.537-115.332 -36.063  1.00 67.39           N  
ATOM   2788  CA  TYR B 371     -18.170-114.114 -36.556  1.00 67.39           C  
ATOM   2789  C   TYR B 371     -17.718-112.901 -35.751  1.00 67.39           C  
ATOM   2790  CB  TYR B 371     -19.695-114.240 -36.498  1.00 67.39           C  
ATOM   2791  O   TYR B 371     -17.776-112.908 -34.520  1.00 67.39           O  
ATOM   2792  CG  TYR B 371     -20.425-113.021 -37.009  1.00 67.39           C  
ATOM   2793  CD1 TYR B 371     -20.986-112.100 -36.127  1.00 67.39           C  
ATOM   2794  CD2 TYR B 371     -20.554-112.787 -38.374  1.00 67.39           C  
ATOM   2795  CE1 TYR B 371     -21.661-110.977 -36.593  1.00 67.39           C  
ATOM   2796  CE2 TYR B 371     -21.227-111.667 -38.851  1.00 67.39           C  
ATOM   2797  OH  TYR B 371     -22.442-109.658 -38.421  1.00 67.39           O  
ATOM   2798  CZ  TYR B 371     -21.775-110.769 -37.954  1.00 67.39           C  
ATOM   2799  N   LEU B 372     -17.110-111.872 -36.396  1.00 69.26           N  
ATOM   2800  CA  LEU B 372     -16.662-110.661 -35.716  1.00 69.26           C  
ATOM   2801  C   LEU B 372     -17.792-109.642 -35.621  1.00 69.26           C  
ATOM   2802  CB  LEU B 372     -15.466-110.047 -36.448  1.00 69.26           C  
ATOM   2803  O   LEU B 372     -18.283-109.155 -36.642  1.00 69.26           O  
ATOM   2804  CG  LEU B 372     -14.818-108.830 -35.786  1.00 69.26           C  
ATOM   2805  CD1 LEU B 372     -14.121-109.239 -34.492  1.00 69.26           C  
ATOM   2806  CD2 LEU B 372     -13.835-108.161 -36.740  1.00 69.26           C  
ATOM   2807  N   VAL B 373     -18.412-109.585 -34.401  1.00 67.56           N  
ATOM   2808  CA  VAL B 373     -19.443-108.580 -34.165  1.00 67.56           C  
ATOM   2809  C   VAL B 373     -18.821-107.186 -34.189  1.00 67.56           C  
ATOM   2810  CB  VAL B 373     -20.169-108.817 -32.822  1.00 67.56           C  
ATOM   2811  O   VAL B 373     -17.893-106.900 -33.429  1.00 67.56           O  
ATOM   2812  CG1 VAL B 373     -21.236-107.748 -32.589  1.00 67.56           C  
ATOM   2813  CG2 VAL B 373     -20.791-110.212 -32.791  1.00 67.56           C  
ATOM   2814  N   MET B 374     -19.278-106.288 -35.276  1.00 70.61           N  
ATOM   2815  CA  MET B 374     -18.783-104.923 -35.432  1.00 70.61           C  
ATOM   2816  C   MET B 374     -19.906-103.911 -35.232  1.00 70.61           C  
ATOM   2817  CB  MET B 374     -18.149-104.735 -36.811  1.00 70.61           C  
ATOM   2818  O   MET B 374     -21.080-104.235 -35.421  1.00 70.61           O  
ATOM   2819  CG  MET B 374     -17.031-105.719 -37.111  1.00 70.61           C  
ATOM   2820  SD  MET B 374     -16.345-105.511 -38.801  1.00 70.61           S  
ATOM   2821  CE  MET B 374     -17.677-106.257 -39.781  1.00 70.61           C  
ATOM   2822  N   ASP B 375     -19.676-102.666 -34.900  1.00 72.43           N  
ATOM   2823  CA  ASP B 375     -20.665-101.601 -34.774  1.00 72.43           C  
ATOM   2824  C   ASP B 375     -21.020-101.016 -36.139  1.00 72.43           C  
ATOM   2825  CB  ASP B 375     -20.150-100.497 -33.847  1.00 72.43           C  
ATOM   2826  O   ASP B 375     -20.654 -99.881 -36.448  1.00 72.43           O  
ATOM   2827  CG  ASP B 375     -21.219 -99.482 -33.483  1.00 72.43           C  
ATOM   2828  OD1 ASP B 375     -22.396 -99.675 -33.857  1.00 72.43           O  
ATOM   2829  OD2 ASP B 375     -20.881 -98.478 -32.819  1.00 72.43           O  
ATOM   2830  N   THR B 376     -21.649-101.794 -36.928  1.00 75.11           N  
ATOM   2831  CA  THR B 376     -22.010-101.404 -38.286  1.00 75.11           C  
ATOM   2832  C   THR B 376     -23.526-101.357 -38.451  1.00 75.11           C  
ATOM   2833  CB  THR B 376     -21.408-102.370 -39.323  1.00 75.11           C  
ATOM   2834  O   THR B 376     -24.030-101.135 -39.554  1.00 75.11           O  
ATOM   2835  CG2 THR B 376     -19.883-102.325 -39.296  1.00 75.11           C  
ATOM   2836  OG1 THR B 376     -21.841-103.704 -39.033  1.00 75.11           O  
ATOM   2837  N   GLY B 377     -24.318-101.188 -37.425  1.00 70.61           N  
ATOM   2838  CA  GLY B 377     -25.768-101.075 -37.418  1.00 70.61           C  
ATOM   2839  C   GLY B 377     -26.471-102.408 -37.592  1.00 70.61           C  
ATOM   2840  O   GLY B 377     -27.701-102.476 -37.556  1.00 70.61           O  
ATOM   2841  N   ALA B 378     -25.569-103.346 -37.854  1.00 67.40           N  
ATOM   2842  CA  ALA B 378     -26.166-104.676 -37.946  1.00 67.40           C  
ATOM   2843  C   ALA B 378     -25.399-105.682 -37.093  1.00 67.40           C  
ATOM   2844  CB  ALA B 378     -26.211-105.139 -39.400  1.00 67.40           C  
ATOM   2845  O   ALA B 378     -24.167-105.727 -37.133  1.00 67.40           O  
ATOM   2846  N   SER B 379     -25.689-105.732 -35.867  1.00 53.32           N  
ATOM   2847  CA  SER B 379     -25.039-106.814 -35.135  1.00 53.32           C  
ATOM   2848  C   SER B 379     -25.924-108.055 -35.080  1.00 53.32           C  
ATOM   2849  CB  SER B 379     -24.687-106.366 -33.715  1.00 53.32           C  
ATOM   2850  O   SER B 379     -27.129-107.954 -34.841  1.00 53.32           O  
ATOM   2851  OG  SER B 379     -23.921-107.356 -33.051  1.00 53.32           O  
ATOM   2852  N   ILE B 380     -25.409-108.979 -35.692  1.00 51.34           N  
ATOM   2853  CA  ILE B 380     -26.162-110.228 -35.656  1.00 51.34           C  
ATOM   2854  C   ILE B 380     -26.226-110.751 -34.223  1.00 51.34           C  
ATOM   2855  CB  ILE B 380     -25.538-111.292 -36.587  1.00 51.34           C  
ATOM   2856  O   ILE B 380     -25.296-111.412 -33.754  1.00 51.34           O  
ATOM   2857  CG1 ILE B 380     -25.288-110.702 -37.980  1.00 51.34           C  
ATOM   2858  CG2 ILE B 380     -26.435-112.530 -36.670  1.00 51.34           C  
ATOM   2859  CD1 ILE B 380     -24.529-111.630 -38.918  1.00 51.34           C  
ATOM   2860  N   ALA B 381     -26.118-109.759 -33.065  1.00 43.73           N  
ATOM   2861  CA  ALA B 381     -26.122-110.474 -31.791  1.00 43.73           C  
ATOM   2862  C   ALA B 381     -27.238-111.514 -31.749  1.00 43.73           C  
ATOM   2863  CB  ALA B 381     -26.269-109.493 -30.631  1.00 43.73           C  
ATOM   2864  O   ALA B 381     -28.361-111.247 -32.183  1.00 43.73           O  
ATOM   2865  N   PRO B 382     -26.855-112.676 -31.462  1.00 44.20           N  
ATOM   2866  CA  PRO B 382     -27.460-113.992 -31.676  1.00 44.20           C  
ATOM   2867  C   PRO B 382     -28.847-114.113 -31.049  1.00 44.20           C  
ATOM   2868  CB  PRO B 382     -26.472-114.949 -31.004  1.00 44.20           C  
ATOM   2869  O   PRO B 382     -28.994-113.961 -29.833  1.00 44.20           O  
ATOM   2870  CG  PRO B 382     -25.554-114.063 -30.224  1.00 44.20           C  
ATOM   2871  CD  PRO B 382     -25.849-112.635 -30.583  1.00 44.20           C  
ATOM   2872  N   TYR B 383     -29.797-113.443 -31.275  1.00 42.87           N  
ATOM   2873  CA  TYR B 383     -30.874-114.136 -30.577  1.00 42.87           C  
ATOM   2874  C   TYR B 383     -31.024-115.564 -31.086  1.00 42.87           C  
ATOM   2875  CB  TYR B 383     -32.196-113.380 -30.744  1.00 42.87           C  
ATOM   2876  O   TYR B 383     -31.276-115.784 -32.273  1.00 42.87           O  
ATOM   2877  CG  TYR B 383     -32.308-112.152 -29.873  1.00 42.87           C  
ATOM   2878  CD1 TYR B 383     -32.714-112.252 -28.544  1.00 42.87           C  
ATOM   2879  CD2 TYR B 383     -32.008-110.891 -30.377  1.00 42.87           C  
ATOM   2880  CE1 TYR B 383     -32.820-111.123 -27.738  1.00 42.87           C  
ATOM   2881  CE2 TYR B 383     -32.111-109.756 -29.580  1.00 42.87           C  
ATOM   2882  OH  TYR B 383     -32.620-108.760 -27.471  1.00 42.87           O  
ATOM   2883  CZ  TYR B 383     -32.517-109.881 -28.264  1.00 42.87           C  
ATOM   2884  N   ASN B 384     -30.304-116.585 -30.651  1.00 46.31           N  
ATOM   2885  CA  ASN B 384     -30.000-117.994 -30.880  1.00 46.31           C  
ATOM   2886  C   ASN B 384     -31.264-118.848 -30.878  1.00 46.31           C  
ATOM   2887  CB  ASN B 384     -29.011-118.507 -29.831  1.00 46.31           C  
ATOM   2888  O   ASN B 384     -31.193-120.069 -30.726  1.00 46.31           O  
ATOM   2889  CG  ASN B 384     -27.823-117.583 -29.647  1.00 46.31           C  
ATOM   2890  ND2 ASN B 384     -27.027-117.838 -28.615  1.00 46.31           N  
ATOM   2891  OD1 ASN B 384     -27.623-116.646 -30.425  1.00 46.31           O  
ATOM   2892  N   HIS B 385     -32.569-118.362 -31.339  1.00 47.20           N  
ATOM   2893  CA  HIS B 385     -33.528-119.459 -31.275  1.00 47.20           C  
ATOM   2894  C   HIS B 385     -34.344-119.553 -32.560  1.00 47.20           C  
ATOM   2895  CB  HIS B 385     -34.458-119.290 -30.073  1.00 47.20           C  
ATOM   2896  O   HIS B 385     -34.404-118.595 -33.334  1.00 47.20           O  
ATOM   2897  CG  HIS B 385     -35.156-117.967 -30.036  1.00 47.20           C  
ATOM   2898  CD2 HIS B 385     -36.423-117.621 -30.362  1.00 47.20           C  
ATOM   2899  ND1 HIS B 385     -34.532-116.808 -29.626  1.00 47.20           N  
ATOM   2900  CE1 HIS B 385     -35.390-115.804 -29.701  1.00 47.20           C  
ATOM   2901  NE2 HIS B 385     -36.544-116.271 -30.144  1.00 47.20           N  
ATOM   2902  N   PHE B 386     -34.739-120.818 -33.080  1.00 55.72           N  
ATOM   2903  CA  PHE B 386     -35.689-121.112 -34.148  1.00 55.72           C  
ATOM   2904  C   PHE B 386     -37.001-120.370 -33.923  1.00 55.72           C  
ATOM   2905  CB  PHE B 386     -35.946-122.619 -34.241  1.00 55.72           C  
ATOM   2906  O   PHE B 386     -37.565-120.413 -32.828  1.00 55.72           O  
ATOM   2907  CG  PHE B 386     -36.896-123.006 -35.342  1.00 55.72           C  
ATOM   2908  CD1 PHE B 386     -38.252-123.163 -35.087  1.00 55.72           C  
ATOM   2909  CD2 PHE B 386     -36.431-123.212 -36.635  1.00 55.72           C  
ATOM   2910  CE1 PHE B 386     -39.133-123.521 -36.105  1.00 55.72           C  
ATOM   2911  CE2 PHE B 386     -37.305-123.570 -37.657  1.00 55.72           C  
ATOM   2912  CZ  PHE B 386     -38.656-123.724 -37.390  1.00 55.72           C  
ATOM   2913  N   GLU B 387     -37.318-119.385 -34.700  1.00 59.32           N  
ATOM   2914  CA  GLU B 387     -38.615-118.719 -34.625  1.00 59.32           C  
ATOM   2915  C   GLU B 387     -39.358-118.807 -35.955  1.00 59.32           C  
ATOM   2916  CB  GLU B 387     -38.444-117.254 -34.213  1.00 59.32           C  
ATOM   2917  O   GLU B 387     -38.736-118.903 -37.014  1.00 59.32           O  
ATOM   2918  CG  GLU B 387     -38.201-117.058 -32.724  1.00 59.32           C  
ATOM   2919  CD  GLU B 387     -38.034-115.599 -32.330  1.00 59.32           C  
ATOM   2920  OE1 GLU B 387     -37.831-115.314 -31.128  1.00 59.32           O  
ATOM   2921  OE2 GLU B 387     -38.108-114.734 -33.231  1.00 59.32           O  
ATOM   2922  N   LEU B 388     -40.662-119.026 -35.851  1.00 57.21           N  
ATOM   2923  CA  LEU B 388     -41.456-118.930 -37.071  1.00 57.21           C  
ATOM   2924  C   LEU B 388     -41.306-117.554 -37.711  1.00 57.21           C  
ATOM   2925  CB  LEU B 388     -42.931-119.211 -36.774  1.00 57.21           C  
ATOM   2926  O   LEU B 388     -41.271-116.540 -37.010  1.00 57.21           O  
ATOM   2927  CG  LEU B 388     -43.339-120.683 -36.695  1.00 57.21           C  
ATOM   2928  CD1 LEU B 388     -44.550-120.849 -35.782  1.00 57.21           C  
ATOM   2929  CD2 LEU B 388     -43.632-121.233 -38.086  1.00 57.21           C  
ATOM   2930  N   GLY B 389     -40.824-117.294 -38.792  1.00 55.98           N  
ATOM   2931  CA  GLY B 389     -40.570-116.083 -39.555  1.00 55.98           C  
ATOM   2932  C   GLY B 389     -41.745-115.124 -39.561  1.00 55.98           C  
ATOM   2933  O   GLY B 389     -42.900-115.548 -39.479  1.00 55.98           O  
ATOM   2934  N   GLN B 390     -41.900-113.676 -39.204  1.00 51.56           N  
ATOM   2935  CA  GLN B 390     -42.861-112.592 -39.375  1.00 51.56           C  
ATOM   2936  C   GLN B 390     -42.540-111.763 -40.615  1.00 51.56           C  
ATOM   2937  CB  GLN B 390     -42.886-111.696 -38.136  1.00 51.56           C  
ATOM   2938  O   GLN B 390     -41.370-111.538 -40.932  1.00 51.56           O  
ATOM   2939  CG  GLN B 390     -43.389-112.396 -36.880  1.00 51.56           C  
ATOM   2940  CD  GLN B 390     -43.953-111.430 -35.856  1.00 51.56           C  
ATOM   2941  NE2 GLN B 390     -44.732-111.952 -34.914  1.00 51.56           N  
ATOM   2942  OE1 GLN B 390     -43.691-110.224 -35.909  1.00 51.56           O  
ATOM   2943  N   PRO B 391     -43.628-111.441 -41.415  1.00 51.91           N  
ATOM   2944  CA  PRO B 391     -45.082-111.574 -41.300  1.00 51.91           C  
ATOM   2945  C   PRO B 391     -45.592-112.924 -41.799  1.00 51.91           C  
ATOM   2946  CB  PRO B 391     -45.610-110.433 -42.174  1.00 51.91           C  
ATOM   2947  O   PRO B 391     -45.023-113.496 -42.732  1.00 51.91           O  
ATOM   2948  CG  PRO B 391     -44.408-109.918 -42.897  1.00 51.91           C  
ATOM   2949  CD  PRO B 391     -43.188-110.585 -42.331  1.00 51.91           C  
ATOM   2950  N   MET B 392     -46.544-113.181 -40.836  1.00 52.59           N  
ATOM   2951  CA  MET B 392     -47.276-114.373 -41.253  1.00 52.59           C  
ATOM   2952  C   MET B 392     -48.446-114.004 -42.159  1.00 52.59           C  
ATOM   2953  CB  MET B 392     -47.783-115.148 -40.035  1.00 52.59           C  
ATOM   2954  O   MET B 392     -48.873-112.849 -42.189  1.00 52.59           O  
ATOM   2955  CG  MET B 392     -46.753-116.093 -39.438  1.00 52.59           C  
ATOM   2956  SD  MET B 392     -47.476-117.220 -38.184  1.00 52.59           S  
ATOM   2957  CE  MET B 392     -47.668-116.070 -36.793  1.00 52.59           C  
ATOM   2958  N   PHE B 393     -49.066-114.403 -42.769  1.00 49.88           N  
ATOM   2959  CA  PHE B 393     -50.218-114.183 -43.635  1.00 49.88           C  
ATOM   2960  C   PHE B 393     -51.285-113.364 -42.918  1.00 49.88           C  
ATOM   2961  CB  PHE B 393     -50.806-115.518 -44.100  1.00 49.88           C  
ATOM   2962  O   PHE B 393     -51.903-112.481 -43.516  1.00 49.88           O  
ATOM   2963  CG  PHE B 393     -51.234-115.524 -45.543  1.00 49.88           C  
ATOM   2964  CD1 PHE B 393     -52.524-115.155 -45.902  1.00 49.88           C  
ATOM   2965  CD2 PHE B 393     -50.343-115.897 -46.542  1.00 49.88           C  
ATOM   2966  CE1 PHE B 393     -52.923-115.160 -47.236  1.00 49.88           C  
ATOM   2967  CE2 PHE B 393     -50.734-115.904 -47.878  1.00 49.88           C  
ATOM   2968  CZ  PHE B 393     -52.025-115.536 -48.223  1.00 49.88           C  
ATOM   2969  N   ALA B 394     -51.443-113.516 -41.674  1.00 42.31           N  
ATOM   2970  CA  ALA B 394     -52.557-112.944 -40.921  1.00 42.31           C  
ATOM   2971  C   ALA B 394     -52.347-111.452 -40.679  1.00 42.31           C  
ATOM   2972  CB  ALA B 394     -52.734-113.676 -39.593  1.00 42.31           C  
ATOM   2973  O   ALA B 394     -53.311-110.687 -40.607  1.00 42.31           O  
ATOM   2974  N   GLU B 395     -51.149-110.938 -40.635  1.00 47.17           N  
ATOM   2975  CA  GLU B 395     -50.818-109.556 -40.301  1.00 47.17           C  
ATOM   2976  C   GLU B 395     -51.187-108.610 -41.440  1.00 47.17           C  
ATOM   2977  CB  GLU B 395     -49.330-109.424 -39.968  1.00 47.17           C  
ATOM   2978  O   GLU B 395     -51.513-107.445 -41.205  1.00 47.17           O  
ATOM   2979  CG  GLU B 395     -48.968-109.904 -38.570  1.00 47.17           C  
ATOM   2980  CD  GLU B 395     -47.477-109.833 -38.278  1.00 47.17           C  
ATOM   2981  OE1 GLU B 395     -47.067-110.139 -37.136  1.00 47.17           O  
ATOM   2982  OE2 GLU B 395     -46.714-109.467 -39.200  1.00 47.17           O  
ATOM   2983  N   TYR B 396     -51.051-108.939 -42.562  1.00 47.65           N  
ATOM   2984  CA  TYR B 396     -51.431-108.123 -43.710  1.00 47.65           C  
ATOM   2985  C   TYR B 396     -52.932-107.861 -43.719  1.00 47.65           C  
ATOM   2986  CB  TYR B 396     -51.013-108.805 -45.016  1.00 47.65           C  
ATOM   2987  O   TYR B 396     -53.376-106.772 -44.091  1.00 47.65           O  
ATOM   2988  CG  TYR B 396     -49.816-108.165 -45.678  1.00 47.65           C  
ATOM   2989  CD1 TYR B 396     -49.969-107.078 -46.536  1.00 47.65           C  
ATOM   2990  CD2 TYR B 396     -48.532-108.646 -45.448  1.00 47.65           C  
ATOM   2991  CE1 TYR B 396     -48.870-106.487 -47.150  1.00 47.65           C  
ATOM   2992  CE2 TYR B 396     -47.426-108.063 -46.057  1.00 47.65           C  
ATOM   2993  OH  TYR B 396     -46.512-106.403 -47.509  1.00 47.65           O  
ATOM   2994  CZ  TYR B 396     -47.604-106.985 -46.904  1.00 47.65           C  
ATOM   2995  N   VAL B 397     -53.862-108.630 -43.192  1.00 45.77           N  
ATOM   2996  CA  VAL B 397     -55.307-108.445 -43.278  1.00 45.77           C  
ATOM   2997  C   VAL B 397     -55.772-107.484 -42.187  1.00 45.77           C  
ATOM   2998  CB  VAL B 397     -56.060-109.790 -43.159  1.00 45.77           C  
ATOM   2999  O   VAL B 397     -56.568-106.578 -42.446  1.00 45.77           O  
ATOM   3000  CG1 VAL B 397     -57.571-109.568 -43.197  1.00 45.77           C  
ATOM   3001  CG2 VAL B 397     -55.628-110.742 -44.273  1.00 45.77           C  
ATOM   3002  N   TRP B 398     -55.512-107.468 -40.798  1.00 43.33           N  
ATOM   3003  CA  TRP B 398     -56.164-106.834 -39.657  1.00 43.33           C  
ATOM   3004  C   TRP B 398     -55.284-105.736 -39.069  1.00 43.33           C  
ATOM   3005  CB  TRP B 398     -56.495-107.871 -38.581  1.00 43.33           C  
ATOM   3006  O   TRP B 398     -55.715-104.994 -38.183  1.00 43.33           O  
ATOM   3007  CG  TRP B 398     -57.551-108.855 -38.989  1.00 43.33           C  
ATOM   3008  CD1 TRP B 398     -57.429-109.861 -39.907  1.00 43.33           C  
ATOM   3009  CD2 TRP B 398     -58.891-108.923 -38.494  1.00 43.33           C  
ATOM   3010  CE2 TRP B 398     -59.528-109.996 -39.156  1.00 43.33           C  
ATOM   3011  CE3 TRP B 398     -59.617-108.180 -37.553  1.00 43.33           C  
ATOM   3012  NE1 TRP B 398     -58.615-110.551 -40.012  1.00 43.33           N  
ATOM   3013  CH2 TRP B 398     -61.544-109.602 -37.982  1.00 43.33           C  
ATOM   3014  CZ2 TRP B 398     -60.857-110.345 -38.907  1.00 43.33           C  
ATOM   3015  CZ3 TRP B 398     -60.940-108.529 -37.306  1.00 43.33           C  
ATOM   3016  N   GLY B 399     -54.410-104.887 -39.520  1.00 40.18           N  
ATOM   3017  CA  GLY B 399     -53.468-103.788 -39.375  1.00 40.18           C  
ATOM   3018  C   GLY B 399     -52.600-103.906 -38.136  1.00 40.18           C  
ATOM   3019  O   GLY B 399     -51.920-102.951 -37.755  1.00 40.18           O  
ATOM   3020  N   ARG B 400     -52.993-104.386 -37.015  1.00 39.58           N  
ATOM   3021  CA  ARG B 400     -52.305-104.235 -35.737  1.00 39.58           C  
ATOM   3022  C   ARG B 400     -50.947-104.928 -35.761  1.00 39.58           C  
ATOM   3023  CB  ARG B 400     -53.159-104.794 -34.597  1.00 39.58           C  
ATOM   3024  O   ARG B 400     -50.855-106.114 -36.086  1.00 39.58           O  
ATOM   3025  CG  ARG B 400     -53.854-103.727 -33.767  1.00 39.58           C  
ATOM   3026  CD  ARG B 400     -54.550-104.322 -32.551  1.00 39.58           C  
ATOM   3027  NE  ARG B 400     -55.127-103.286 -31.699  1.00 39.58           N  
ATOM   3028  NH1 ARG B 400     -56.252-104.758 -30.319  1.00 39.58           N  
ATOM   3029  NH2 ARG B 400     -56.393-102.499 -29.952  1.00 39.58           N  
ATOM   3030  CZ  ARG B 400     -55.923-103.517 -30.659  1.00 39.58           C  
ATOM   3031  N   GLN B 401     -49.916-104.099 -36.045  1.00 38.82           N  
ATOM   3032  CA  GLN B 401     -48.617-104.750 -36.190  1.00 38.82           C  
ATOM   3033  C   GLN B 401     -48.215-105.468 -34.905  1.00 38.82           C  
ATOM   3034  CB  GLN B 401     -47.546-103.730 -36.579  1.00 38.82           C  
ATOM   3035  O   GLN B 401     -48.237-104.876 -33.824  1.00 38.82           O  
ATOM   3036  CG  GLN B 401     -47.126-103.806 -38.041  1.00 38.82           C  
ATOM   3037  CD  GLN B 401     -46.063-102.785 -38.400  1.00 38.82           C  
ATOM   3038  NE2 GLN B 401     -45.564-102.856 -39.630  1.00 38.82           N  
ATOM   3039  OE1 GLN B 401     -45.693-101.939 -37.580  1.00 38.82           O  
ATOM   3040  N   VAL B 402     -48.725-106.539 -34.762  1.00 36.78           N  
ATOM   3041  CA  VAL B 402     -48.367-107.383 -33.626  1.00 36.78           C  
ATOM   3042  C   VAL B 402     -46.873-107.694 -33.664  1.00 36.78           C  
ATOM   3043  CB  VAL B 402     -49.184-108.694 -33.614  1.00 36.78           C  
ATOM   3044  O   VAL B 402     -46.361-108.191 -34.669  1.00 36.78           O  
ATOM   3045  CG1 VAL B 402     -48.858-109.522 -32.372  1.00 36.78           C  
ATOM   3046  CG2 VAL B 402     -50.680-108.391 -33.680  1.00 36.78           C  
ATOM   3047  N   GLY B 403     -46.241-106.931 -32.973  1.00 33.97           N  
ATOM   3048  CA  GLY B 403     -44.905-107.292 -32.526  1.00 33.97           C  
ATOM   3049  C   GLY B 403     -43.819-106.420 -33.128  1.00 33.97           C  
ATOM   3050  O   GLY B 403     -43.924-105.997 -34.281  1.00 33.97           O  
ATOM   3051  N   GLU B 404     -43.548-105.389 -32.443  1.00 32.61           N  
ATOM   3052  CA  GLU B 404     -42.538-104.423 -32.863  1.00 32.61           C  
ATOM   3053  C   GLU B 404     -41.376-105.114 -33.572  1.00 32.61           C  
ATOM   3054  CB  GLU B 404     -42.022-103.627 -31.662  1.00 32.61           C  
ATOM   3055  O   GLU B 404     -41.067-106.272 -33.286  1.00 32.61           O  
ATOM   3056  CG  GLU B 404     -42.787-102.337 -31.405  1.00 32.61           C  
ATOM   3057  CD  GLU B 404     -42.237-101.536 -30.235  1.00 32.61           C  
ATOM   3058  OE1 GLU B 404     -42.756-100.430 -29.959  1.00 32.61           O  
ATOM   3059  OE2 GLU B 404     -41.278-102.017 -29.591  1.00 32.61           O  
ATOM   3060  N   ASN B 405     -41.298-104.749 -34.827  1.00 33.13           N  
ATOM   3061  CA  ASN B 405     -40.070-105.314 -35.377  1.00 33.13           C  
ATOM   3062  C   ASN B 405     -38.940-105.306 -34.352  1.00 33.13           C  
ATOM   3063  CB  ASN B 405     -39.649-104.557 -36.638  1.00 33.13           C  
ATOM   3064  O   ASN B 405     -38.154-104.359 -34.296  1.00 33.13           O  
ATOM   3065  CG  ASN B 405     -40.387-105.028 -37.876  1.00 33.13           C  
ATOM   3066  ND2 ASN B 405     -40.465-104.166 -38.883  1.00 33.13           N  
ATOM   3067  OD1 ASN B 405     -40.882-106.157 -37.927  1.00 33.13           O  
ATOM   3068  N   THR B 406     -39.314-105.113 -32.935  1.00 29.66           N  
ATOM   3069  CA  THR B 406     -38.294-104.862 -31.923  1.00 29.66           C  
ATOM   3070  C   THR B 406     -37.146-105.860 -32.053  1.00 29.66           C  
ATOM   3071  CB  THR B 406     -38.885-104.937 -30.503  1.00 29.66           C  
ATOM   3072  O   THR B 406     -37.371-107.040 -32.327  1.00 29.66           O  
ATOM   3073  CG2 THR B 406     -39.642-103.660 -30.154  1.00 29.66           C  
ATOM   3074  OG1 THR B 406     -39.785-106.049 -30.425  1.00 29.66           O  
ATOM   3075  N   ILE B 407     -36.068-105.278 -32.461  1.00 29.46           N  
ATOM   3076  CA  ILE B 407     -34.973-106.227 -32.626  1.00 29.46           C  
ATOM   3077  C   ILE B 407     -34.880-107.128 -31.396  1.00 29.46           C  
ATOM   3078  CB  ILE B 407     -33.628-105.504 -32.863  1.00 29.46           C  
ATOM   3079  O   ILE B 407     -34.498-108.296 -31.502  1.00 29.46           O  
ATOM   3080  CG1 ILE B 407     -33.703-104.639 -34.127  1.00 29.46           C  
ATOM   3081  CG2 ILE B 407     -32.481-106.513 -32.957  1.00 29.46           C  
ATOM   3082  CD1 ILE B 407     -32.532-103.680 -34.291  1.00 29.46           C  
ATOM   3083  N   ASN B 408     -34.638-106.527 -30.116  1.00 22.90           N  
ATOM   3084  CA  ASN B 408     -34.658-107.436 -28.975  1.00 22.90           C  
ATOM   3085  C   ASN B 408     -36.083-107.826 -28.593  1.00 22.90           C  
ATOM   3086  CB  ASN B 408     -33.940-106.809 -27.777  1.00 22.90           C  
ATOM   3087  O   ASN B 408     -36.927-106.958 -28.362  1.00 22.90           O  
ATOM   3088  CG  ASN B 408     -33.016-107.784 -27.075  1.00 22.90           C  
ATOM   3089  ND2 ASN B 408     -32.165-107.267 -26.197  1.00 22.90           N  
ATOM   3090  OD1 ASN B 408     -33.066-108.992 -27.320  1.00 22.90           O  
ATOM   3091  N   PRO B 409     -36.681-109.053 -28.218  1.00 21.45           N  
ATOM   3092  CA  PRO B 409     -37.990-109.510 -27.747  1.00 21.45           C  
ATOM   3093  C   PRO B 409     -38.473-108.748 -26.515  1.00 21.45           C  
ATOM   3094  CB  PRO B 409     -37.751-110.986 -27.417  1.00 21.45           C  
ATOM   3095  O   PRO B 409     -39.676-108.531 -26.351  1.00 21.45           O  
ATOM   3096  CG  PRO B 409     -36.273-111.170 -27.541  1.00 21.45           C  
ATOM   3097  CD  PRO B 409     -35.669-109.878 -28.013  1.00 21.45           C  
TER    3098      PRO B 409                                                      
ATOM   3099  N   MET C   1     -25.277 116.348 -20.790  1.00 17.54           N  
ATOM   3100  CA  MET C   1     -25.676 116.466 -22.190  1.00 17.54           C  
ATOM   3101  C   MET C   1     -25.326 115.199 -22.963  1.00 17.54           C  
ATOM   3102  CB  MET C   1     -25.007 117.678 -22.840  1.00 17.54           C  
ATOM   3103  O   MET C   1     -24.490 114.408 -22.522  1.00 17.54           O  
ATOM   3104  CG  MET C   1     -25.865 118.932 -22.827  1.00 17.54           C  
ATOM   3105  SD  MET C   1     -25.321 120.169 -24.069  1.00 17.54           S  
ATOM   3106  CE  MET C   1     -26.208 121.634 -23.470  1.00 17.54           C  
ATOM   3107  N   SER C   2     -25.442 114.779 -24.290  1.00 20.59           N  
ATOM   3108  CA  SER C   2     -25.465 113.457 -24.908  1.00 20.59           C  
ATOM   3109  C   SER C   2     -24.075 112.830 -24.925  1.00 20.59           C  
ATOM   3110  CB  SER C   2     -26.013 113.541 -26.333  1.00 20.59           C  
ATOM   3111  O   SER C   2     -23.837 111.852 -25.637  1.00 20.59           O  
ATOM   3112  OG  SER C   2     -25.137 114.281 -27.166  1.00 20.59           O  
ATOM   3113  N   THR C   3     -23.000 113.573 -24.245  1.00 20.47           N  
ATOM   3114  CA  THR C   3     -21.584 113.812 -24.501  1.00 20.47           C  
ATOM   3115  C   THR C   3     -20.766 112.551 -24.235  1.00 20.47           C  
ATOM   3116  CB  THR C   3     -21.047 114.967 -23.636  1.00 20.47           C  
ATOM   3117  O   THR C   3     -20.844 111.972 -23.149  1.00 20.47           O  
ATOM   3118  CG2 THR C   3     -21.120 116.294 -24.384  1.00 20.47           C  
ATOM   3119  OG1 THR C   3     -21.827 115.063 -22.438  1.00 20.47           O  
ATOM   3120  N   ILE C   4     -21.028 111.216 -24.638  1.00 23.24           N  
ATOM   3121  CA  ILE C   4     -22.210 111.849 -25.213  1.00 23.24           C  
ATOM   3122  C   ILE C   4     -23.026 112.517 -24.109  1.00 23.24           C  
ATOM   3123  CB  ILE C   4     -23.080 110.829 -25.981  1.00 23.24           C  
ATOM   3124  O   ILE C   4     -23.653 113.555 -24.334  1.00 23.24           O  
ATOM   3125  CG1 ILE C   4     -22.335 110.317 -27.220  1.00 23.24           C  
ATOM   3126  CG2 ILE C   4     -24.425 111.450 -26.369  1.00 23.24           C  
ATOM   3127  CD1 ILE C   4     -22.941 109.061 -27.831  1.00 23.24           C  
ATOM   3128  N   PHE C   5     -23.734 111.928 -23.304  1.00 21.83           N  
ATOM   3129  CA  PHE C   5     -24.167 112.871 -22.279  1.00 21.83           C  
ATOM   3130  C   PHE C   5     -23.097 113.033 -21.206  1.00 21.83           C  
ATOM   3131  CB  PHE C   5     -25.482 112.410 -21.644  1.00 21.83           C  
ATOM   3132  O   PHE C   5     -22.315 112.113 -20.957  1.00 21.83           O  
ATOM   3133  CG  PHE C   5     -26.695 112.688 -22.490  1.00 21.83           C  
ATOM   3134  CD1 PHE C   5     -27.288 113.945 -22.489  1.00 21.83           C  
ATOM   3135  CD2 PHE C   5     -27.244 111.691 -23.287  1.00 21.83           C  
ATOM   3136  CE1 PHE C   5     -28.411 114.205 -23.271  1.00 21.83           C  
ATOM   3137  CE2 PHE C   5     -28.366 111.943 -24.071  1.00 21.83           C  
ATOM   3138  CZ  PHE C   5     -28.948 113.200 -24.061  1.00 21.83           C  
ATOM   3139  N   ASN C   6     -22.819 114.290 -20.761  1.00 24.35           N  
ATOM   3140  CA  ASN C   6     -21.836 115.104 -20.054  1.00 24.35           C  
ATOM   3141  C   ASN C   6     -21.299 114.387 -18.818  1.00 24.35           C  
ATOM   3142  CB  ASN C   6     -22.439 116.455 -19.663  1.00 24.35           C  
ATOM   3143  O   ASN C   6     -20.085 114.292 -18.629  1.00 24.35           O  
ATOM   3144  CG  ASN C   6     -21.415 117.572 -19.656  1.00 24.35           C  
ATOM   3145  ND2 ASN C   6     -21.886 118.809 -19.754  1.00 24.35           N  
ATOM   3146  OD1 ASN C   6     -20.209 117.324 -19.564  1.00 24.35           O  
ATOM   3147  N   ILE C   7     -21.429 115.072 -17.715  1.00 22.15           N  
ATOM   3148  CA  ILE C   7     -20.562 115.682 -16.713  1.00 22.15           C  
ATOM   3149  C   ILE C   7     -20.177 114.644 -15.662  1.00 22.15           C  
ATOM   3150  CB  ILE C   7     -21.243 116.896 -16.041  1.00 22.15           C  
ATOM   3151  O   ILE C   7     -18.994 114.469 -15.357  1.00 22.15           O  
ATOM   3152  CG1 ILE C   7     -21.589 117.961 -17.089  1.00 22.15           C  
ATOM   3153  CG2 ILE C   7     -20.349 117.479 -14.943  1.00 22.15           C  
ATOM   3154  CD1 ILE C   7     -22.489 119.073 -16.567  1.00 22.15           C  
ATOM   3155  N   ARG C   8     -20.523 114.889 -14.339  1.00 22.08           N  
ATOM   3156  CA  ARG C   8     -20.300 114.962 -12.899  1.00 22.08           C  
ATOM   3157  C   ARG C   8     -20.675 113.649 -12.220  1.00 22.08           C  
ATOM   3158  CB  ARG C   8     -21.099 116.115 -12.288  1.00 22.08           C  
ATOM   3159  O   ARG C   8     -20.068 113.266 -11.218  1.00 22.08           O  
ATOM   3160  CG  ARG C   8     -20.242 117.147 -11.573  1.00 22.08           C  
ATOM   3161  CD  ARG C   8     -21.083 118.283 -11.007  1.00 22.08           C  
ATOM   3162  NE  ARG C   8     -20.264 119.252 -10.285  1.00 22.08           N  
ATOM   3163  NH1 ARG C   8     -21.976 120.768  -9.958  1.00 22.08           N  
ATOM   3164  NH2 ARG C   8     -19.874 121.217  -9.162  1.00 22.08           N  
ATOM   3165  CZ  ARG C   8     -20.707 120.410  -9.804  1.00 22.08           C  
ATOM   3166  N   ASN C   9     -21.841 113.084 -12.527  1.00 24.20           N  
ATOM   3167  CA  ASN C   9     -22.766 112.836 -11.426  1.00 24.20           C  
ATOM   3168  C   ASN C   9     -22.625 111.417 -10.883  1.00 24.20           C  
ATOM   3169  CB  ASN C   9     -24.208 113.095 -11.867  1.00 24.20           C  
ATOM   3170  O   ASN C   9     -23.318 111.038  -9.937  1.00 24.20           O  
ATOM   3171  CG  ASN C   9     -24.820 114.304 -11.187  1.00 24.20           C  
ATOM   3172  ND2 ASN C   9     -26.092 114.560 -11.464  1.00 24.20           N  
ATOM   3173  OD1 ASN C   9     -24.153 115.002 -10.419  1.00 24.20           O  
ATOM   3174  N   ILE C  10     -22.375 110.438 -11.804  1.00 27.99           N  
ATOM   3175  CA  ILE C  10     -23.327 109.434 -11.340  1.00 27.99           C  
ATOM   3176  C   ILE C  10     -22.774 108.730 -10.104  1.00 27.99           C  
ATOM   3177  CB  ILE C  10     -23.645 108.403 -12.447  1.00 27.99           C  
ATOM   3178  O   ILE C  10     -21.684 108.154 -10.145  1.00 27.99           O  
ATOM   3179  CG1 ILE C  10     -24.199 109.109 -13.690  1.00 27.99           C  
ATOM   3180  CG2 ILE C  10     -24.627 107.346 -11.934  1.00 27.99           C  
ATOM   3181  CD1 ILE C  10     -24.373 108.194 -14.895  1.00 27.99           C  
ATOM   3182  N   GLN C  11     -23.205 109.044  -8.910  1.00 26.27           N  
ATOM   3183  CA  GLN C  11     -23.072 108.816  -7.475  1.00 26.27           C  
ATOM   3184  C   GLN C  11     -23.111 107.326  -7.148  1.00 26.27           C  
ATOM   3185  CB  GLN C  11     -24.175 109.551  -6.710  1.00 26.27           C  
ATOM   3186  O   GLN C  11     -24.146 106.677  -7.312  1.00 26.27           O  
ATOM   3187  CG  GLN C  11     -23.849 111.008  -6.410  1.00 26.27           C  
ATOM   3188  CD  GLN C  11     -24.836 111.644  -5.449  1.00 26.27           C  
ATOM   3189  NE2 GLN C  11     -24.517 112.845  -4.979  1.00 26.27           N  
ATOM   3190  OE1 GLN C  11     -25.878 111.061  -5.133  1.00 26.27           O  
ATOM   3191  N   LEU C  12     -22.072 106.648  -7.569  1.00 28.61           N  
ATOM   3192  CA  LEU C  12     -22.046 105.194  -7.457  1.00 28.61           C  
ATOM   3193  C   LEU C  12     -22.559 104.744  -6.093  1.00 28.61           C  
ATOM   3194  CB  LEU C  12     -20.627 104.664  -7.682  1.00 28.61           C  
ATOM   3195  O   LEU C  12     -22.008 105.131  -5.060  1.00 28.61           O  
ATOM   3196  CG  LEU C  12     -20.253 104.319  -9.124  1.00 28.61           C  
ATOM   3197  CD1 LEU C  12     -18.815 104.735  -9.413  1.00 28.61           C  
ATOM   3198  CD2 LEU C  12     -20.446 102.829  -9.385  1.00 28.61           C  
ATOM   3199  N   PRO C  13     -23.692 104.306  -5.912  1.00 30.59           N  
ATOM   3200  CA  PRO C  13     -24.543 104.033  -4.752  1.00 30.59           C  
ATOM   3201  C   PRO C  13     -23.934 103.003  -3.803  1.00 30.59           C  
ATOM   3202  CB  PRO C  13     -25.834 103.501  -5.379  1.00 30.59           C  
ATOM   3203  O   PRO C  13     -23.049 102.241  -4.199  1.00 30.59           O  
ATOM   3204  CG  PRO C  13     -25.508 103.317  -6.826  1.00 30.59           C  
ATOM   3205  CD  PRO C  13     -24.107 103.802  -7.065  1.00 30.59           C  
ATOM   3206  N   ARG C  14     -24.125 103.134  -2.497  1.00 29.57           N  
ATOM   3207  CA  ARG C  14     -23.992 102.498  -1.190  1.00 29.57           C  
ATOM   3208  C   ARG C  14     -24.427 101.037  -1.246  1.00 29.57           C  
ATOM   3209  CB  ARG C  14     -24.814 103.249  -0.140  1.00 29.57           C  
ATOM   3210  O   ARG C  14     -25.549 100.733  -1.656  1.00 29.57           O  
ATOM   3211  CG  ARG C  14     -24.106 104.462   0.443  1.00 29.57           C  
ATOM   3212  CD  ARG C  14     -24.849 105.022   1.648  1.00 29.57           C  
ATOM   3213  NE  ARG C  14     -24.143 106.157   2.237  1.00 29.57           N  
ATOM   3214  NH1 ARG C  14     -25.915 106.844   3.549  1.00 29.57           N  
ATOM   3215  NH2 ARG C  14     -23.933 107.995   3.597  1.00 29.57           N  
ATOM   3216  CZ  ARG C  14     -24.665 106.996   3.126  1.00 29.57           C  
ATOM   3217  N   LEU C  15     -23.446 100.206  -1.697  1.00 39.58           N  
ATOM   3218  CA  LEU C  15     -23.653  98.774  -1.883  1.00 39.58           C  
ATOM   3219  C   LEU C  15     -24.590  98.217  -0.816  1.00 39.58           C  
ATOM   3220  CB  LEU C  15     -22.316  98.029  -1.844  1.00 39.58           C  
ATOM   3221  O   LEU C  15     -24.299  98.307   0.379  1.00 39.58           O  
ATOM   3222  CG  LEU C  15     -21.612  97.829  -3.187  1.00 39.58           C  
ATOM   3223  CD1 LEU C  15     -20.104  97.984  -3.023  1.00 39.58           C  
ATOM   3224  CD2 LEU C  15     -21.953  96.463  -3.771  1.00 39.58           C  
ATOM   3225  N   SER C  16     -25.751  97.952  -0.962  1.00 41.89           N  
ATOM   3226  CA  SER C  16     -26.874  97.682  -0.069  1.00 41.89           C  
ATOM   3227  C   SER C  16     -26.801  96.269   0.499  1.00 41.89           C  
ATOM   3228  CB  SER C  16     -28.201  97.877  -0.804  1.00 41.89           C  
ATOM   3229  O   SER C  16     -26.144  95.397  -0.073  1.00 41.89           O  
ATOM   3230  OG  SER C  16     -28.652  96.654  -1.361  1.00 41.89           O  
ATOM   3231  N   ARG C  17     -27.124  95.707   1.752  1.00 45.81           N  
ATOM   3232  CA  ARG C  17     -27.380  94.546   2.597  1.00 45.81           C  
ATOM   3233  C   ARG C  17     -27.959  93.393   1.783  1.00 45.81           C  
ATOM   3234  CB  ARG C  17     -28.330  94.911   3.739  1.00 45.81           C  
ATOM   3235  O   ARG C  17     -27.603  92.233   2.000  1.00 45.81           O  
ATOM   3236  CG  ARG C  17     -27.630  95.457   4.973  1.00 45.81           C  
ATOM   3237  CD  ARG C  17     -28.612  95.742   6.100  1.00 45.81           C  
ATOM   3238  NE  ARG C  17     -27.931  96.203   7.306  1.00 45.81           N  
ATOM   3239  NH1 ARG C  17     -29.869  96.592   8.502  1.00 45.81           N  
ATOM   3240  NH2 ARG C  17     -27.825  96.998   9.458  1.00 45.81           N  
ATOM   3241  CZ  ARG C  17     -28.543  96.597   8.419  1.00 45.81           C  
ATOM   3242  N   ALA C  18     -28.502  93.573   0.667  1.00 55.02           N  
ATOM   3243  CA  ALA C  18     -29.191  92.582  -0.155  1.00 55.02           C  
ATOM   3244  C   ALA C  18     -28.199  91.777  -0.990  1.00 55.02           C  
ATOM   3245  CB  ALA C  18     -30.216  93.261  -1.060  1.00 55.02           C  
ATOM   3246  O   ALA C  18     -28.356  90.564  -1.153  1.00 55.02           O  
ATOM   3247  N   ALA C  19     -27.156  92.388  -1.323  1.00 49.43           N  
ATOM   3248  CA  ALA C  19     -26.183  91.713  -2.179  1.00 49.43           C  
ATOM   3249  C   ALA C  19     -25.435  90.628  -1.410  1.00 49.43           C  
ATOM   3250  CB  ALA C  19     -25.198  92.722  -2.763  1.00 49.43           C  
ATOM   3251  O   ALA C  19     -25.157  89.555  -1.950  1.00 49.43           O  
ATOM   3252  N   VAL C  20     -25.105  90.984  -0.260  1.00 51.63           N  
ATOM   3253  CA  VAL C  20     -24.448  89.999   0.593  1.00 51.63           C  
ATOM   3254  C   VAL C  20     -25.359  88.788   0.780  1.00 51.63           C  
ATOM   3255  CB  VAL C  20     -24.070  90.598   1.966  1.00 51.63           C  
ATOM   3256  O   VAL C  20     -24.900  87.644   0.728  1.00 51.63           O  
ATOM   3257  CG1 VAL C  20     -23.506  89.520   2.889  1.00 51.63           C  
ATOM   3258  CG2 VAL C  20     -23.065  91.736   1.792  1.00 51.63           C  
ATOM   3259  N   ILE C  21     -26.566  88.977   0.828  1.00 56.56           N  
ATOM   3260  CA  ILE C  21     -27.534  87.904   1.024  1.00 56.56           C  
ATOM   3261  C   ILE C  21     -27.606  87.038  -0.231  1.00 56.56           C  
ATOM   3262  CB  ILE C  21     -28.933  88.461   1.371  1.00 56.56           C  
ATOM   3263  O   ILE C  21     -27.599  85.807  -0.146  1.00 56.56           O  
ATOM   3264  CG1 ILE C  21     -28.902  89.175   2.728  1.00 56.56           C  
ATOM   3265  CG2 ILE C  21     -29.978  87.341   1.365  1.00 56.56           C  
ATOM   3266  CD1 ILE C  21     -30.212  89.856   3.099  1.00 56.56           C  
ATOM   3267  N   ILE C  22     -27.535  87.649  -1.328  1.00 63.47           N  
ATOM   3268  CA  ILE C  22     -27.672  86.921  -2.584  1.00 63.47           C  
ATOM   3269  C   ILE C  22     -26.420  86.082  -2.832  1.00 63.47           C  
ATOM   3270  CB  ILE C  22     -27.918  87.880  -3.770  1.00 63.47           C  
ATOM   3271  O   ILE C  22     -26.512  84.931  -3.265  1.00 63.47           O  
ATOM   3272  CG1 ILE C  22     -29.284  88.562  -3.630  1.00 63.47           C  
ATOM   3273  CG2 ILE C  22     -27.813  87.131  -5.102  1.00 63.47           C  
ATOM   3274  CD1 ILE C  22     -29.556  89.624  -4.686  1.00 63.47           C  
ATOM   3275  N   GLY C  23     -25.287  86.654  -2.503  1.00 59.80           N  
ATOM   3276  CA  GLY C  23     -24.049  85.905  -2.647  1.00 59.80           C  
ATOM   3277  C   GLY C  23     -23.995  84.667  -1.773  1.00 59.80           C  
ATOM   3278  O   GLY C  23     -23.569  83.601  -2.223  1.00 59.80           O  
ATOM   3279  N   ALA C  24     -24.341  84.798  -0.591  1.00 60.90           N  
ATOM   3280  CA  ALA C  24     -24.406  83.671   0.336  1.00 60.90           C  
ATOM   3281  C   ALA C  24     -25.382  82.608  -0.161  1.00 60.90           C  
ATOM   3282  CB  ALA C  24     -24.810  84.150   1.728  1.00 60.90           C  
ATOM   3283  O   ALA C  24     -25.110  81.410  -0.056  1.00 60.90           O  
ATOM   3284  N   LEU C  25     -26.372  82.938  -0.766  1.00 66.19           N  
ATOM   3285  CA  LEU C  25     -27.382  82.019  -1.280  1.00 66.19           C  
ATOM   3286  C   LEU C  25     -26.855  81.253  -2.489  1.00 66.19           C  
ATOM   3287  CB  LEU C  25     -28.656  82.780  -1.659  1.00 66.19           C  
ATOM   3288  O   LEU C  25     -27.143  80.065  -2.650  1.00 66.19           O  
ATOM   3289  CG  LEU C  25     -29.799  82.735  -0.644  1.00 66.19           C  
ATOM   3290  CD1 LEU C  25     -30.712  83.944  -0.821  1.00 66.19           C  
ATOM   3291  CD2 LEU C  25     -30.588  81.438  -0.783  1.00 66.19           C  
ATOM   3292  N   VAL C  26     -25.999  81.858  -3.216  1.00 67.69           N  
ATOM   3293  CA  VAL C  26     -25.429  81.214  -4.395  1.00 67.69           C  
ATOM   3294  C   VAL C  26     -24.432  80.141  -3.967  1.00 67.69           C  
ATOM   3295  CB  VAL C  26     -24.742  82.239  -5.325  1.00 67.69           C  
ATOM   3296  O   VAL C  26     -24.413  79.042  -4.527  1.00 67.69           O  
ATOM   3297  CG1 VAL C  26     -23.976  81.529  -6.440  1.00 67.69           C  
ATOM   3298  CG2 VAL C  26     -25.773  83.203  -5.910  1.00 67.69           C  
ATOM   3299  N   VAL C  27     -23.642  80.449  -2.983  1.00 64.67           N  
ATOM   3300  CA  VAL C  27     -22.678  79.477  -2.478  1.00 64.67           C  
ATOM   3301  C   VAL C  27     -23.414  78.282  -1.877  1.00 64.67           C  
ATOM   3302  CB  VAL C  27     -21.735  80.106  -1.428  1.00 64.67           C  
ATOM   3303  O   VAL C  27     -23.035  77.131  -2.108  1.00 64.67           O  
ATOM   3304  CG1 VAL C  27     -20.863  79.035  -0.775  1.00 64.67           C  
ATOM   3305  CG2 VAL C  27     -20.868  81.187  -2.069  1.00 64.67           C  
ATOM   3306  N   ALA C  28     -24.401  78.563  -1.163  1.00 69.14           N  
ATOM   3307  CA  ALA C  28     -25.226  77.504  -0.587  1.00 69.14           C  
ATOM   3308  C   ALA C  28     -25.866  76.652  -1.679  1.00 69.14           C  
ATOM   3309  CB  ALA C  28     -26.301  78.101   0.318  1.00 69.14           C  
ATOM   3310  O   ALA C  28     -25.906  75.424  -1.573  1.00 69.14           O  
ATOM   3311  N   ALA C  29     -26.356  77.337  -2.707  1.00 70.29           N  
ATOM   3312  CA  ALA C  29     -26.968  76.633  -3.831  1.00 70.29           C  
ATOM   3313  C   ALA C  29     -25.943  75.767  -4.560  1.00 70.29           C  
ATOM   3314  CB  ALA C  29     -27.603  77.628  -4.800  1.00 70.29           C  
ATOM   3315  O   ALA C  29     -26.251  74.647  -4.973  1.00 70.29           O  
ATOM   3316  N   ALA C  30     -24.700  76.304  -4.641  1.00 71.46           N  
ATOM   3317  CA  ALA C  30     -23.638  75.543  -5.295  1.00 71.46           C  
ATOM   3318  C   ALA C  30     -23.272  74.304  -4.482  1.00 71.46           C  
ATOM   3319  CB  ALA C  30     -22.407  76.421  -5.505  1.00 71.46           C  
ATOM   3320  O   ALA C  30     -23.050  73.229  -5.044  1.00 71.46           O  
ATOM   3321  N   LEU C  31     -23.173  74.373  -3.156  1.00 69.02           N  
ATOM   3322  CA  LEU C  31     -22.876  73.243  -2.282  1.00 69.02           C  
ATOM   3323  C   LEU C  31     -23.986  72.200  -2.345  1.00 69.02           C  
ATOM   3324  CB  LEU C  31     -22.687  73.717  -0.838  1.00 69.02           C  
ATOM   3325  O   LEU C  31     -23.714  70.998  -2.372  1.00 69.02           O  
ATOM   3326  CG  LEU C  31     -21.269  74.134  -0.442  1.00 69.02           C  
ATOM   3327  CD1 LEU C  31     -21.303  75.001   0.813  1.00 69.02           C  
ATOM   3328  CD2 LEU C  31     -20.391  72.906  -0.226  1.00 69.02           C  
ATOM   3329  N   VAL C  32     -25.235  72.668  -2.387  1.00 71.04           N  
ATOM   3330  CA  VAL C  32     -26.388  71.780  -2.493  1.00 71.04           C  
ATOM   3331  C   VAL C  32     -26.371  71.071  -3.846  1.00 71.04           C  
ATOM   3332  CB  VAL C  32     -27.716  72.548  -2.311  1.00 71.04           C  
ATOM   3333  O   VAL C  32     -26.621  69.866  -3.925  1.00 71.04           O  
ATOM   3334  CG1 VAL C  32     -28.909  71.642  -2.605  1.00 71.04           C  
ATOM   3335  CG2 VAL C  32     -27.811  73.120  -0.897  1.00 71.04           C  
ATOM   3336  N   ALA C  33     -26.046  71.912  -4.962  1.00 72.60           N  
ATOM   3337  CA  ALA C  33     -25.954  71.329  -6.298  1.00 72.60           C  
ATOM   3338  C   ALA C  33     -24.831  70.299  -6.371  1.00 72.60           C  
ATOM   3339  CB  ALA C  33     -25.737  72.423  -7.341  1.00 72.60           C  
ATOM   3340  O   ALA C  33     -24.978  69.256  -7.012  1.00 72.60           O  
ATOM   3341  N   GLY C  34     -23.687  70.643  -5.662  1.00 69.07           N  
ATOM   3342  CA  GLY C  34     -22.582  69.700  -5.585  1.00 69.07           C  
ATOM   3343  C   GLY C  34     -22.952  68.403  -4.890  1.00 69.07           C  
ATOM   3344  O   GLY C  34     -22.580  67.320  -5.346  1.00 69.07           O  
ATOM   3345  N   TYR C  35     -23.703  68.430  -3.723  1.00 65.69           N  
ATOM   3346  CA  TYR C  35     -24.165  67.266  -2.976  1.00 65.69           C  
ATOM   3347  C   TYR C  35     -25.076  66.395  -3.833  1.00 65.69           C  
ATOM   3348  CB  TYR C  35     -24.902  67.699  -1.705  1.00 65.69           C  
ATOM   3349  O   TYR C  35     -24.911  65.174  -3.883  1.00 65.69           O  
ATOM   3350  CG  TYR C  35     -25.451  66.548  -0.899  1.00 65.69           C  
ATOM   3351  CD1 TYR C  35     -26.794  66.189  -0.986  1.00 65.69           C  
ATOM   3352  CD2 TYR C  35     -24.629  65.817  -0.048  1.00 65.69           C  
ATOM   3353  CE1 TYR C  35     -27.305  65.129  -0.243  1.00 65.69           C  
ATOM   3354  CE2 TYR C  35     -25.129  64.756   0.700  1.00 65.69           C  
ATOM   3355  OH  TYR C  35     -26.966  63.370   1.333  1.00 65.69           O  
ATOM   3356  CZ  TYR C  35     -26.466  64.420   0.595  1.00 65.69           C  
ATOM   3357  N   PHE C  36     -26.092  67.062  -4.650  1.00 70.42           N  
ATOM   3358  CA  PHE C  36     -27.020  66.324  -5.498  1.00 70.42           C  
ATOM   3359  C   PHE C  36     -26.304  65.751  -6.715  1.00 70.42           C  
ATOM   3360  CB  PHE C  36     -28.175  67.225  -5.945  1.00 70.42           C  
ATOM   3361  O   PHE C  36     -26.634  64.658  -7.179  1.00 70.42           O  
ATOM   3362  CG  PHE C  36     -29.372  67.175  -5.033  1.00 70.42           C  
ATOM   3363  CD1 PHE C  36     -30.307  66.154  -5.147  1.00 70.42           C  
ATOM   3364  CD2 PHE C  36     -29.561  68.150  -4.063  1.00 70.42           C  
ATOM   3365  CE1 PHE C  36     -31.416  66.105  -4.305  1.00 70.42           C  
ATOM   3366  CE2 PHE C  36     -30.666  68.108  -3.217  1.00 70.42           C  
ATOM   3367  CZ  PHE C  36     -31.593  67.086  -3.341  1.00 70.42           C  
ATOM   3368  N   GLY C  37     -25.289  66.563  -7.256  1.00 68.54           N  
ATOM   3369  CA  GLY C  37     -24.486  66.069  -8.363  1.00 68.54           C  
ATOM   3370  C   GLY C  37     -23.665  64.845  -8.005  1.00 68.54           C  
ATOM   3371  O   GLY C  37     -23.600  63.887  -8.778  1.00 68.54           O  
ATOM   3372  N   MET C  38     -23.044  64.773  -6.724  1.00 66.69           N  
ATOM   3373  CA  MET C  38     -22.242  63.642  -6.267  1.00 66.69           C  
ATOM   3374  C   MET C  38     -23.119  62.421  -6.011  1.00 66.69           C  
ATOM   3375  CB  MET C  38     -21.471  64.007  -4.997  1.00 66.69           C  
ATOM   3376  O   MET C  38     -22.720  61.292  -6.305  1.00 66.69           O  
ATOM   3377  CG  MET C  38     -19.961  63.965  -5.163  1.00 66.69           C  
ATOM   3378  SD  MET C  38     -19.078  64.800  -3.788  1.00 66.69           S  
ATOM   3379  CE  MET C  38     -19.245  63.543  -2.490  1.00 66.69           C  
ATOM   3380  N   ASN C  39     -24.286  62.626  -5.471  1.00 66.01           N  
ATOM   3381  CA  ASN C  39     -25.212  61.525  -5.230  1.00 66.01           C  
ATOM   3382  C   ASN C  39     -25.732  60.932  -6.536  1.00 66.01           C  
ATOM   3383  CB  ASN C  39     -26.380  61.988  -4.355  1.00 66.01           C  
ATOM   3384  O   ASN C  39     -25.932  59.721  -6.637  1.00 66.01           O  
ATOM   3385  CG  ASN C  39     -26.629  61.065  -3.178  1.00 66.01           C  
ATOM   3386  ND2 ASN C  39     -27.778  61.224  -2.533  1.00 66.01           N  
ATOM   3387  OD1 ASN C  39     -25.795  60.217  -2.851  1.00 66.01           O  
ATOM   3388  N   ALA C  40     -25.969  61.886  -7.635  1.00 70.41           N  
ATOM   3389  CA  ALA C  40     -26.374  61.422  -8.959  1.00 70.41           C  
ATOM   3390  C   ALA C  40     -25.253  60.633  -9.630  1.00 70.41           C  
ATOM   3391  CB  ALA C  40     -26.787  62.603  -9.833  1.00 70.41           C  
ATOM   3392  O   ALA C  40     -25.508  59.634 -10.306  1.00 70.41           O  
ATOM   3393  N   TYR C  41     -23.977  61.123  -9.382  1.00 67.84           N  
ATOM   3394  CA  TYR C  41     -22.811  60.432  -9.921  1.00 67.84           C  
ATOM   3395  C   TYR C  41     -22.647  59.059  -9.279  1.00 67.84           C  
ATOM   3396  CB  TYR C  41     -21.544  61.265  -9.704  1.00 67.84           C  
ATOM   3397  O   TYR C  41     -22.365  58.075  -9.968  1.00 67.84           O  
ATOM   3398  CG  TYR C  41     -20.295  60.627 -10.262  1.00 67.84           C  
ATOM   3399  CD1 TYR C  41     -19.397  59.963  -9.430  1.00 67.84           C  
ATOM   3400  CD2 TYR C  41     -20.011  60.687 -11.622  1.00 67.84           C  
ATOM   3401  CE1 TYR C  41     -18.243  59.376  -9.940  1.00 67.84           C  
ATOM   3402  CE2 TYR C  41     -18.861  60.103 -12.144  1.00 67.84           C  
ATOM   3403  OH  TYR C  41     -16.845  58.871 -11.806  1.00 67.84           O  
ATOM   3404  CZ  TYR C  41     -17.985  59.451 -11.296  1.00 67.84           C  
ATOM   3405  N   ARG C  42     -22.858  58.857  -8.021  1.00 65.23           N  
ATOM   3406  CA  ARG C  42     -22.765  57.592  -7.299  1.00 65.23           C  
ATOM   3407  C   ARG C  42     -23.836  56.613  -7.769  1.00 65.23           C  
ATOM   3408  CB  ARG C  42     -22.890  57.822  -5.792  1.00 65.23           C  
ATOM   3409  O   ARG C  42     -23.573  55.417  -7.909  1.00 65.23           O  
ATOM   3410  CG  ARG C  42     -21.556  57.898  -5.067  1.00 65.23           C  
ATOM   3411  CD  ARG C  42     -21.739  58.017  -3.560  1.00 65.23           C  
ATOM   3412  NE  ARG C  42     -20.506  58.437  -2.900  1.00 65.23           N  
ATOM   3413  NH1 ARG C  42     -21.338  58.220  -0.755  1.00 65.23           N  
ATOM   3414  NH2 ARG C  42     -19.180  58.918  -1.087  1.00 65.23           N  
ATOM   3415  CZ  ARG C  42     -20.344  58.524  -1.582  1.00 65.23           C  
ATOM   3416  N   LYS C  43     -25.079  57.091  -8.099  1.00 66.54           N  
ATOM   3417  CA  LYS C  43     -26.188  56.248  -8.537  1.00 66.54           C  
ATOM   3418  C   LYS C  43     -25.971  55.752  -9.964  1.00 66.54           C  
ATOM   3419  CB  LYS C  43     -27.511  57.008  -8.441  1.00 66.54           C  
ATOM   3420  O   LYS C  43     -26.353  54.630 -10.301  1.00 66.54           O  
ATOM   3421  CG  LYS C  43     -28.575  56.298  -7.618  1.00 66.54           C  
ATOM   3422  CD  LYS C  43     -29.836  57.142  -7.485  1.00 66.54           C  
ATOM   3423  CE  LYS C  43     -30.889  56.446  -6.634  1.00 66.54           C  
ATOM   3424  NZ  LYS C  43     -32.141  57.254  -6.531  1.00 66.54           N  
ATOM   3425  N   LEU C  44     -25.182  56.586 -10.823  1.00 69.60           N  
ATOM   3426  CA  LEU C  44     -24.977  56.230 -12.222  1.00 69.60           C  
ATOM   3427  C   LEU C  44     -23.772  55.308 -12.378  1.00 69.60           C  
ATOM   3428  CB  LEU C  44     -24.784  57.489 -13.073  1.00 69.60           C  
ATOM   3429  O   LEU C  44     -23.695  54.537 -13.337  1.00 69.60           O  
ATOM   3430  CG  LEU C  44     -26.042  58.068 -13.721  1.00 69.60           C  
ATOM   3431  CD1 LEU C  44     -26.013  59.592 -13.666  1.00 69.60           C  
ATOM   3432  CD2 LEU C  44     -26.174  57.582 -15.161  1.00 69.60           C  
ATOM   3433  N   THR C  45     -22.900  55.212 -11.365  1.00 74.02           N  
ATOM   3434  CA  THR C  45     -21.639  54.500 -11.540  1.00 74.02           C  
ATOM   3435  C   THR C  45     -21.599  53.249 -10.667  1.00 74.02           C  
ATOM   3436  CB  THR C  45     -20.437  55.402 -11.205  1.00 74.02           C  
ATOM   3437  O   THR C  45     -20.714  52.405 -10.822  1.00 74.02           O  
ATOM   3438  CG2 THR C  45     -20.148  56.378 -12.341  1.00 74.02           C  
ATOM   3439  OG1 THR C  45     -20.721  56.144 -10.013  1.00 74.02           O  
ATOM   3440  N   ASN C  46     -22.617  52.942  -9.823  1.00 82.29           N  
ATOM   3441  CA  ASN C  46     -22.556  51.831  -8.879  1.00 82.29           C  
ATOM   3442  C   ASN C  46     -23.726  50.870  -9.068  1.00 82.29           C  
ATOM   3443  CB  ASN C  46     -22.522  52.351  -7.440  1.00 82.29           C  
ATOM   3444  O   ASN C  46     -24.837  51.294  -9.391  1.00 82.29           O  
ATOM   3445  CG  ASN C  46     -21.220  53.051  -7.103  1.00 82.29           C  
ATOM   3446  ND2 ASN C  46     -21.225  53.822  -6.022  1.00 82.29           N  
ATOM   3447  OD1 ASN C  46     -20.219  52.901  -7.809  1.00 82.29           O  
ATOM   3448  N   THR C  47     -23.391  49.519  -9.047  1.00 86.46           N  
ATOM   3449  CA  THR C  47     -24.408  48.477  -8.968  1.00 86.46           C  
ATOM   3450  C   THR C  47     -24.640  48.056  -7.519  1.00 86.46           C  
ATOM   3451  CB  THR C  47     -24.014  47.246  -9.805  1.00 86.46           C  
ATOM   3452  O   THR C  47     -23.696  47.692  -6.814  1.00 86.46           O  
ATOM   3453  CG2 THR C  47     -25.204  46.315 -10.009  1.00 86.46           C  
ATOM   3454  OG1 THR C  47     -23.537  47.680 -11.085  1.00 86.46           O  
ATOM   3455  N   THR C  48     -25.869  48.211  -7.033  1.00 89.31           N  
ATOM   3456  CA  THR C  48     -26.218  47.922  -5.646  1.00 89.31           C  
ATOM   3457  C   THR C  48     -26.791  46.514  -5.515  1.00 89.31           C  
ATOM   3458  CB  THR C  48     -27.231  48.945  -5.100  1.00 89.31           C  
ATOM   3459  O   THR C  48     -27.661  46.117  -6.293  1.00 89.31           O  
ATOM   3460  CG2 THR C  48     -27.177  49.013  -3.578  1.00 89.31           C  
ATOM   3461  OG1 THR C  48     -26.930  50.239  -5.637  1.00 89.31           O  
ATOM   3462  N   VAL C  49     -26.217  45.718  -4.634  1.00 90.94           N  
ATOM   3463  CA  VAL C  49     -26.628  44.335  -4.419  1.00 90.94           C  
ATOM   3464  C   VAL C  49     -26.998  44.127  -2.952  1.00 90.94           C  
ATOM   3465  CB  VAL C  49     -25.519  43.343  -4.835  1.00 90.94           C  
ATOM   3466  O   VAL C  49     -26.372  44.706  -2.060  1.00 90.94           O  
ATOM   3467  CG1 VAL C  49     -25.977  41.901  -4.622  1.00 90.94           C  
ATOM   3468  CG2 VAL C  49     -25.119  43.570  -6.292  1.00 90.94           C  
ATOM   3469  N   THR C  50     -28.133  43.356  -2.648  1.00 91.44           N  
ATOM   3470  CA  THR C  50     -28.550  42.987  -1.299  1.00 91.44           C  
ATOM   3471  C   THR C  50     -28.228  41.523  -1.015  1.00 91.44           C  
ATOM   3472  CB  THR C  50     -30.057  43.233  -1.094  1.00 91.44           C  
ATOM   3473  O   THR C  50     -28.616  40.637  -1.779  1.00 91.44           O  
ATOM   3474  CG2 THR C  50     -30.430  43.156   0.382  1.00 91.44           C  
ATOM   3475  OG1 THR C  50     -30.395  44.533  -1.593  1.00 91.44           O  
ATOM   3476  N   ALA C  51     -27.399  41.271  -0.013  1.00 92.22           N  
ATOM   3477  CA  ALA C  51     -27.031  39.908   0.363  1.00 92.22           C  
ATOM   3478  C   ALA C  51     -27.531  39.573   1.765  1.00 92.22           C  
ATOM   3479  CB  ALA C  51     -25.518  39.724   0.283  1.00 92.22           C  
ATOM   3480  O   ALA C  51     -27.440  40.398   2.677  1.00 92.22           O  
ATOM   3481  N   TYR C  52     -28.169  38.354   1.966  1.00 92.14           N  
ATOM   3482  CA  TYR C  52     -28.642  37.890   3.265  1.00 92.14           C  
ATOM   3483  C   TYR C  52     -27.644  36.928   3.898  1.00 92.14           C  
ATOM   3484  CB  TYR C  52     -30.008  37.210   3.128  1.00 92.14           C  
ATOM   3485  O   TYR C  52     -27.198  35.975   3.255  1.00 92.14           O  
ATOM   3486  CG  TYR C  52     -31.134  38.166   2.818  1.00 92.14           C  
ATOM   3487  CD1 TYR C  52     -31.794  38.848   3.837  1.00 92.14           C  
ATOM   3488  CD2 TYR C  52     -31.540  38.388   1.507  1.00 92.14           C  
ATOM   3489  CE1 TYR C  52     -32.834  39.729   3.557  1.00 92.14           C  
ATOM   3490  CE2 TYR C  52     -32.579  39.266   1.215  1.00 92.14           C  
ATOM   3491  OH  TYR C  52     -34.247  40.802   1.961  1.00 92.14           O  
ATOM   3492  CZ  TYR C  52     -33.218  39.931   2.245  1.00 92.14           C  
ATOM   3493  N   PHE C  53     -27.125  37.215   5.086  1.00 89.16           N  
ATOM   3494  CA  PHE C  53     -26.194  36.390   5.847  1.00 89.16           C  
ATOM   3495  C   PHE C  53     -26.845  35.880   7.128  1.00 89.16           C  
ATOM   3496  CB  PHE C  53     -24.924  37.177   6.181  1.00 89.16           C  
ATOM   3497  O   PHE C  53     -27.685  36.563   7.718  1.00 89.16           O  
ATOM   3498  CG  PHE C  53     -24.059  37.471   4.985  1.00 89.16           C  
ATOM   3499  CD1 PHE C  53     -23.104  36.557   4.559  1.00 89.16           C  
ATOM   3500  CD2 PHE C  53     -24.203  38.662   4.285  1.00 89.16           C  
ATOM   3501  CE1 PHE C  53     -22.302  36.826   3.452  1.00 89.16           C  
ATOM   3502  CE2 PHE C  53     -23.405  38.938   3.178  1.00 89.16           C  
ATOM   3503  CZ  PHE C  53     -22.455  38.019   2.764  1.00 89.16           C  
ATOM   3504  N   PRO C  54     -26.529  34.597   7.607  1.00 81.08           N  
ATOM   3505  CA  PRO C  54     -27.026  34.149   8.910  1.00 81.08           C  
ATOM   3506  C   PRO C  54     -26.501  34.998  10.065  1.00 81.08           C  
ATOM   3507  CB  PRO C  54     -26.509  32.712   9.009  1.00 81.08           C  
ATOM   3508  O   PRO C  54     -27.225  35.247  11.032  1.00 81.08           O  
ATOM   3509  CG  PRO C  54     -25.702  32.509   7.768  1.00 81.08           C  
ATOM   3510  CD  PRO C  54     -25.770  33.764   6.945  1.00 81.08           C  
ATOM   3511  N   GLU C  55     -25.250  35.433   9.996  1.00 81.18           N  
ATOM   3512  CA  GLU C  55     -24.621  36.266  11.016  1.00 81.18           C  
ATOM   3513  C   GLU C  55     -23.618  37.235  10.395  1.00 81.18           C  
ATOM   3514  CB  GLU C  55     -23.929  35.397  12.070  1.00 81.18           C  
ATOM   3515  O   GLU C  55     -22.939  36.895   9.424  1.00 81.18           O  
ATOM   3516  CG  GLU C  55     -24.826  34.320  12.663  1.00 81.18           C  
ATOM   3517  CD  GLU C  55     -24.121  33.455  13.696  1.00 81.18           C  
ATOM   3518  OE1 GLU C  55     -24.734  32.484  14.194  1.00 81.18           O  
ATOM   3519  OE2 GLU C  55     -22.947  33.751  14.010  1.00 81.18           O  
ATOM   3520  N   VAL C  56     -23.565  38.399  10.855  1.00 82.38           N  
ATOM   3521  CA  VAL C  56     -22.633  39.404  10.355  1.00 82.38           C  
ATOM   3522  C   VAL C  56     -21.795  39.952  11.508  1.00 82.38           C  
ATOM   3523  CB  VAL C  56     -23.372  40.557   9.639  1.00 82.38           C  
ATOM   3524  O   VAL C  56     -21.991  41.090  11.941  1.00 82.38           O  
ATOM   3525  CG1 VAL C  56     -22.952  40.639   8.172  1.00 82.38           C  
ATOM   3526  CG2 VAL C  56     -24.884  40.375   9.756  1.00 82.38           C  
ATOM   3527  N   LEU C  57     -20.823  39.203  11.912  1.00 72.78           N  
ATOM   3528  CA  LEU C  57     -19.994  39.622  13.037  1.00 72.78           C  
ATOM   3529  C   LEU C  57     -18.905  40.586  12.579  1.00 72.78           C  
ATOM   3530  CB  LEU C  57     -19.362  38.406  13.719  1.00 72.78           C  
ATOM   3531  O   LEU C  57     -18.162  40.291  11.640  1.00 72.78           O  
ATOM   3532  CG  LEU C  57     -19.505  38.332  15.240  1.00 72.78           C  
ATOM   3533  CD1 LEU C  57     -20.316  37.103  15.637  1.00 72.78           C  
ATOM   3534  CD2 LEU C  57     -18.134  38.312  15.907  1.00 72.78           C  
ATOM   3535  N   ALA C  58     -18.732  41.735  13.139  1.00 71.10           N  
ATOM   3536  CA  ALA C  58     -17.683  42.736  12.964  1.00 71.10           C  
ATOM   3537  C   ALA C  58     -17.685  43.290  11.542  1.00 71.10           C  
ATOM   3538  CB  ALA C  58     -16.318  42.141  13.298  1.00 71.10           C  
ATOM   3539  O   ALA C  58     -16.624  43.539  10.964  1.00 71.10           O  
ATOM   3540  N   LEU C  59     -18.723  43.201  10.876  1.00 78.51           N  
ATOM   3541  CA  LEU C  59     -18.928  43.872   9.596  1.00 78.51           C  
ATOM   3542  C   LEU C  59     -19.554  45.248   9.798  1.00 78.51           C  
ATOM   3543  CB  LEU C  59     -19.815  43.023   8.682  1.00 78.51           C  
ATOM   3544  O   LEU C  59     -20.523  45.389  10.546  1.00 78.51           O  
ATOM   3545  CG  LEU C  59     -19.427  42.988   7.203  1.00 78.51           C  
ATOM   3546  CD1 LEU C  59     -18.590  41.749   6.904  1.00 78.51           C  
ATOM   3547  CD2 LEU C  59     -20.671  43.025   6.322  1.00 78.51           C  
ATOM   3548  N   TYR C  60     -19.019  46.379   9.265  1.00 78.97           N  
ATOM   3549  CA  TYR C  60     -19.499  47.741   9.471  1.00 78.97           C  
ATOM   3550  C   TYR C  60     -19.781  48.426   8.139  1.00 78.97           C  
ATOM   3551  CB  TYR C  60     -18.477  48.555  10.271  1.00 78.97           C  
ATOM   3552  O   TYR C  60     -19.222  48.047   7.107  1.00 78.97           O  
ATOM   3553  CG  TYR C  60     -18.164  47.971  11.627  1.00 78.97           C  
ATOM   3554  CD1 TYR C  60     -19.003  48.197  12.715  1.00 78.97           C  
ATOM   3555  CD2 TYR C  60     -17.027  47.194  11.823  1.00 78.97           C  
ATOM   3556  CE1 TYR C  60     -18.717  47.662  13.967  1.00 78.97           C  
ATOM   3557  CE2 TYR C  60     -16.731  46.655  13.070  1.00 78.97           C  
ATOM   3558  OH  TYR C  60     -17.293  46.362  15.372  1.00 78.97           O  
ATOM   3559  CZ  TYR C  60     -17.581  46.894  14.134  1.00 78.97           C  
ATOM   3560  N   PRO C  61     -20.701  49.358   8.175  1.00 84.51           N  
ATOM   3561  CA  PRO C  61     -20.897  50.189   6.984  1.00 84.51           C  
ATOM   3562  C   PRO C  61     -19.627  50.924   6.563  1.00 84.51           C  
ATOM   3563  CB  PRO C  61     -21.982  51.177   7.418  1.00 84.51           C  
ATOM   3564  O   PRO C  61     -18.915  51.469   7.410  1.00 84.51           O  
ATOM   3565  CG  PRO C  61     -22.435  50.685   8.754  1.00 84.51           C  
ATOM   3566  CD  PRO C  61     -21.459  49.652   9.238  1.00 84.51           C  
ATOM   3567  N   GLY C  62     -19.149  50.851   5.341  1.00 83.02           N  
ATOM   3568  CA  GLY C  62     -17.930  51.461   4.834  1.00 83.02           C  
ATOM   3569  C   GLY C  62     -16.835  50.453   4.542  1.00 83.02           C  
ATOM   3570  O   GLY C  62     -15.858  50.769   3.859  1.00 83.02           O  
ATOM   3571  N   ASP C  63     -17.040  49.111   5.155  1.00 84.10           N  
ATOM   3572  CA  ASP C  63     -16.052  48.066   4.908  1.00 84.10           C  
ATOM   3573  C   ASP C  63     -15.975  47.722   3.422  1.00 84.10           C  
ATOM   3574  CB  ASP C  63     -16.384  46.812   5.721  1.00 84.10           C  
ATOM   3575  O   ASP C  63     -16.947  47.902   2.687  1.00 84.10           O  
ATOM   3576  CG  ASP C  63     -16.031  46.948   7.192  1.00 84.10           C  
ATOM   3577  OD1 ASP C  63     -15.310  47.900   7.560  1.00 84.10           O  
ATOM   3578  OD2 ASP C  63     -16.476  46.094   7.989  1.00 84.10           O  
ATOM   3579  N   LYS C  64     -14.797  47.127   2.787  1.00 87.52           N  
ATOM   3580  CA  LYS C  64     -14.461  46.910   1.383  1.00 87.52           C  
ATOM   3581  C   LYS C  64     -15.181  45.684   0.829  1.00 87.52           C  
ATOM   3582  CB  LYS C  64     -12.950  46.753   1.211  1.00 87.52           C  
ATOM   3583  O   LYS C  64     -15.413  44.714   1.553  1.00 87.52           O  
ATOM   3584  CG  LYS C  64     -12.138  47.904   1.788  1.00 87.52           C  
ATOM   3585  CD  LYS C  64     -10.643  47.685   1.593  1.00 87.52           C  
ATOM   3586  CE  LYS C  64      -9.825  48.775   2.274  1.00 87.52           C  
ATOM   3587  NZ  LYS C  64      -8.358  48.554   2.103  1.00 87.52           N  
ATOM   3588  N   VAL C  65     -15.608  45.645  -0.325  1.00 90.39           N  
ATOM   3589  CA  VAL C  65     -16.056  44.501  -1.112  1.00 90.39           C  
ATOM   3590  C   VAL C  65     -14.997  44.141  -2.151  1.00 90.39           C  
ATOM   3591  CB  VAL C  65     -17.408  44.784  -1.805  1.00 90.39           C  
ATOM   3592  O   VAL C  65     -14.588  44.988  -2.950  1.00 90.39           O  
ATOM   3593  CG1 VAL C  65     -17.883  43.558  -2.583  1.00 90.39           C  
ATOM   3594  CG2 VAL C  65     -18.455  45.209  -0.778  1.00 90.39           C  
ATOM   3595  N   LEU C  66     -14.503  42.918  -2.177  1.00 87.27           N  
ATOM   3596  CA  LEU C  66     -13.349  42.535  -2.984  1.00 87.27           C  
ATOM   3597  C   LEU C  66     -13.729  41.468  -4.005  1.00 87.27           C  
ATOM   3598  CB  LEU C  66     -12.217  42.023  -2.090  1.00 87.27           C  
ATOM   3599  O   LEU C  66     -14.677  40.709  -3.791  1.00 87.27           O  
ATOM   3600  CG  LEU C  66     -11.783  42.945  -0.950  1.00 87.27           C  
ATOM   3601  CD1 LEU C  66     -11.181  42.130   0.191  1.00 87.27           C  
ATOM   3602  CD2 LEU C  66     -10.788  43.986  -1.452  1.00 87.27           C  
ATOM   3603  N   ILE C  67     -13.039  41.329  -5.203  1.00 86.57           N  
ATOM   3604  CA  ILE C  67     -12.989  40.225  -6.155  1.00 86.57           C  
ATOM   3605  C   ILE C  67     -11.549  39.743  -6.312  1.00 86.57           C  
ATOM   3606  CB  ILE C  67     -13.570  40.635  -7.527  1.00 86.57           C  
ATOM   3607  O   ILE C  67     -10.689  40.485  -6.793  1.00 86.57           O  
ATOM   3608  CG1 ILE C  67     -15.031  41.074  -7.378  1.00 86.57           C  
ATOM   3609  CG2 ILE C  67     -13.442  39.487  -8.532  1.00 86.57           C  
ATOM   3610  CD1 ILE C  67     -15.666  41.561  -8.674  1.00 86.57           C  
ATOM   3611  N   MET C  68     -11.173  38.603  -5.887  1.00 80.89           N  
ATOM   3612  CA  MET C  68      -9.831  38.029  -5.923  1.00 80.89           C  
ATOM   3613  C   MET C  68      -8.834  38.931  -5.202  1.00 80.89           C  
ATOM   3614  CB  MET C  68      -9.381  37.803  -7.368  1.00 80.89           C  
ATOM   3615  O   MET C  68      -7.720  39.143  -5.685  1.00 80.89           O  
ATOM   3616  CG  MET C  68     -10.195  36.753  -8.106  1.00 80.89           C  
ATOM   3617  SD  MET C  68      -9.520  36.383  -9.772  1.00 80.89           S  
ATOM   3618  CE  MET C  68      -9.940  37.922 -10.636  1.00 80.89           C  
ATOM   3619  N   GLY C  69      -9.202  39.718  -4.170  1.00 76.61           N  
ATOM   3620  CA  GLY C  69      -8.347  40.531  -3.319  1.00 76.61           C  
ATOM   3621  C   GLY C  69      -8.253  41.975  -3.774  1.00 76.61           C  
ATOM   3622  O   GLY C  69      -7.644  42.806  -3.096  1.00 76.61           O  
ATOM   3623  N   VAL C  70      -8.836  42.365  -4.980  1.00 86.03           N  
ATOM   3624  CA  VAL C  70      -8.821  43.730  -5.495  1.00 86.03           C  
ATOM   3625  C   VAL C  70     -10.090  44.460  -5.061  1.00 86.03           C  
ATOM   3626  CB  VAL C  70      -8.693  43.754  -7.035  1.00 86.03           C  
ATOM   3627  O   VAL C  70     -11.198  43.942  -5.223  1.00 86.03           O  
ATOM   3628  CG1 VAL C  70      -8.654  45.191  -7.551  1.00 86.03           C  
ATOM   3629  CG2 VAL C  70      -7.447  42.989  -7.478  1.00 86.03           C  
ATOM   3630  N   ARG C  71     -10.057  45.629  -4.493  1.00 85.12           N  
ATOM   3631  CA  ARG C  71     -11.185  46.427  -4.023  1.00 85.12           C  
ATOM   3632  C   ARG C  71     -12.037  46.911  -5.190  1.00 85.12           C  
ATOM   3633  CB  ARG C  71     -10.694  47.621  -3.201  1.00 85.12           C  
ATOM   3634  O   ARG C  71     -11.549  47.624  -6.069  1.00 85.12           O  
ATOM   3635  CG  ARG C  71     -11.814  48.478  -2.632  1.00 85.12           C  
ATOM   3636  CD  ARG C  71     -11.272  49.653  -1.830  1.00 85.12           C  
ATOM   3637  NE  ARG C  71     -12.346  50.516  -1.345  1.00 85.12           N  
ATOM   3638  NH1 ARG C  71     -10.956  51.923  -0.151  1.00 85.12           N  
ATOM   3639  NH2 ARG C  71     -13.219  52.290  -0.177  1.00 85.12           N  
ATOM   3640  CZ  ARG C  71     -12.171  51.574  -0.559  1.00 85.12           C  
ATOM   3641  N   VAL C  72     -13.330  46.601  -5.216  1.00 88.11           N  
ATOM   3642  CA  VAL C  72     -14.220  46.957  -6.316  1.00 88.11           C  
ATOM   3643  C   VAL C  72     -15.347  47.849  -5.801  1.00 88.11           C  
ATOM   3644  CB  VAL C  72     -14.804  45.702  -7.002  1.00 88.11           C  
ATOM   3645  O   VAL C  72     -15.992  48.557  -6.579  1.00 88.11           O  
ATOM   3646  CG1 VAL C  72     -13.915  45.256  -8.161  1.00 88.11           C  
ATOM   3647  CG2 VAL C  72     -14.974  44.571  -5.989  1.00 88.11           C  
ATOM   3648  N   GLY C  73     -15.658  47.809  -4.393  1.00 87.54           N  
ATOM   3649  CA  GLY C  73     -16.738  48.595  -3.817  1.00 87.54           C  
ATOM   3650  C   GLY C  73     -16.696  48.646  -2.302  1.00 87.54           C  
ATOM   3651  O   GLY C  73     -15.636  48.463  -1.698  1.00 87.54           O  
ATOM   3652  N   SER C  74     -17.886  49.026  -1.634  1.00 89.73           N  
ATOM   3653  CA  SER C  74     -17.966  49.167  -0.183  1.00 89.73           C  
ATOM   3654  C   SER C  74     -19.358  48.814   0.330  1.00 89.73           C  
ATOM   3655  CB  SER C  74     -17.605  50.592   0.238  1.00 89.73           C  
ATOM   3656  O   SER C  74     -20.326  48.814  -0.434  1.00 89.73           O  
ATOM   3657  OG  SER C  74     -18.454  51.534  -0.394  1.00 89.73           O  
ATOM   3658  N   ILE C  75     -19.553  48.435   1.632  1.00 88.82           N  
ATOM   3659  CA  ILE C  75     -20.819  48.097   2.273  1.00 88.82           C  
ATOM   3660  C   ILE C  75     -21.580  49.375   2.618  1.00 88.82           C  
ATOM   3661  CB  ILE C  75     -20.599  47.245   3.543  1.00 88.82           C  
ATOM   3662  O   ILE C  75     -21.034  50.277   3.258  1.00 88.82           O  
ATOM   3663  CG1 ILE C  75     -19.854  45.951   3.196  1.00 88.82           C  
ATOM   3664  CG2 ILE C  75     -21.935  46.941   4.227  1.00 88.82           C  
ATOM   3665  CD1 ILE C  75     -19.441  45.130   4.410  1.00 88.82           C  
ATOM   3666  N   ASP C  76     -22.924  49.674   2.259  1.00 86.62           N  
ATOM   3667  CA  ASP C  76     -23.747  50.862   2.467  1.00 86.62           C  
ATOM   3668  C   ASP C  76     -24.491  50.788   3.799  1.00 86.62           C  
ATOM   3669  CB  ASP C  76     -24.742  51.034   1.317  1.00 86.62           C  
ATOM   3670  O   ASP C  76     -24.472  51.741   4.580  1.00 86.62           O  
ATOM   3671  CG  ASP C  76     -24.067  51.318  -0.013  1.00 86.62           C  
ATOM   3672  OD1 ASP C  76     -23.006  51.978  -0.030  1.00 86.62           O  
ATOM   3673  OD2 ASP C  76     -24.604  50.881  -1.054  1.00 86.62           O  
ATOM   3674  N   SER C  77     -25.257  49.583   4.051  1.00 87.82           N  
ATOM   3675  CA  SER C  77     -26.031  49.474   5.284  1.00 87.82           C  
ATOM   3676  C   SER C  77     -26.183  48.019   5.714  1.00 87.82           C  
ATOM   3677  CB  SER C  77     -27.411  50.109   5.108  1.00 87.82           C  
ATOM   3678  O   SER C  77     -26.171  47.114   4.877  1.00 87.82           O  
ATOM   3679  OG  SER C  77     -28.254  49.274   4.334  1.00 87.82           O  
ATOM   3680  N   ILE C  78     -26.324  47.783   7.031  1.00 86.31           N  
ATOM   3681  CA  ILE C  78     -26.583  46.480   7.633  1.00 86.31           C  
ATOM   3682  C   ILE C  78     -27.849  46.547   8.484  1.00 86.31           C  
ATOM   3683  CB  ILE C  78     -25.387  46.005   8.489  1.00 86.31           C  
ATOM   3684  O   ILE C  78     -27.924  47.328   9.436  1.00 86.31           O  
ATOM   3685  CG1 ILE C  78     -24.115  45.933   7.635  1.00 86.31           C  
ATOM   3686  CG2 ILE C  78     -25.690  44.650   9.135  1.00 86.31           C  
ATOM   3687  CD1 ILE C  78     -22.842  45.707   8.439  1.00 86.31           C  
ATOM   3688  N   GLU C  79     -29.015  45.817   8.151  1.00 85.32           N  
ATOM   3689  CA  GLU C  79     -30.294  45.859   8.852  1.00 85.32           C  
ATOM   3690  C   GLU C  79     -30.713  44.469   9.320  1.00 85.32           C  
ATOM   3691  CB  GLU C  79     -31.379  46.461   7.955  1.00 85.32           C  
ATOM   3692  O   GLU C  79     -30.373  43.466   8.688  1.00 85.32           O  
ATOM   3693  CG  GLU C  79     -31.069  47.872   7.477  1.00 85.32           C  
ATOM   3694  CD  GLU C  79     -32.163  48.464   6.603  1.00 85.32           C  
ATOM   3695  OE1 GLU C  79     -32.005  49.610   6.124  1.00 85.32           O  
ATOM   3696  OE2 GLU C  79     -33.189  47.777   6.397  1.00 85.32           O  
ATOM   3697  N   THR C  80     -31.468  44.428  10.492  1.00 77.36           N  
ATOM   3698  CA  THR C  80     -31.986  43.166  11.009  1.00 77.36           C  
ATOM   3699  C   THR C  80     -33.224  42.730  10.231  1.00 77.36           C  
ATOM   3700  CB  THR C  80     -32.329  43.276  12.506  1.00 77.36           C  
ATOM   3701  O   THR C  80     -34.069  43.558   9.885  1.00 77.36           O  
ATOM   3702  CG2 THR C  80     -31.070  43.452  13.348  1.00 77.36           C  
ATOM   3703  OG1 THR C  80     -33.190  44.403  12.712  1.00 77.36           O  
ATOM   3704  N   ALA C  81     -33.274  41.487   9.680  1.00 78.20           N  
ATOM   3705  CA  ALA C  81     -34.424  40.919   8.981  1.00 78.20           C  
ATOM   3706  C   ALA C  81     -34.860  39.604   9.621  1.00 78.20           C  
ATOM   3707  CB  ALA C  81     -34.097  40.707   7.505  1.00 78.20           C  
ATOM   3708  O   ALA C  81     -34.701  38.535   9.027  1.00 78.20           O  
ATOM   3709  N   GLY C  82     -35.505  39.632  10.857  1.00 70.44           N  
ATOM   3710  CA  GLY C  82     -35.975  38.456  11.572  1.00 70.44           C  
ATOM   3711  C   GLY C  82     -34.851  37.549  12.034  1.00 70.44           C  
ATOM   3712  O   GLY C  82     -34.116  37.887  12.965  1.00 70.44           O  
ATOM   3713  N   ASP C  83     -34.677  36.249  11.238  1.00 72.22           N  
ATOM   3714  CA  ASP C  83     -33.673  35.251  11.595  1.00 72.22           C  
ATOM   3715  C   ASP C  83     -32.413  35.413  10.748  1.00 72.22           C  
ATOM   3716  CB  ASP C  83     -34.239  33.838  11.431  1.00 72.22           C  
ATOM   3717  O   ASP C  83     -31.519  34.565  10.788  1.00 72.22           O  
ATOM   3718  CG  ASP C  83     -34.851  33.599  10.062  1.00 72.22           C  
ATOM   3719  OD1 ASP C  83     -35.139  34.580   9.343  1.00 72.22           O  
ATOM   3720  OD2 ASP C  83     -35.049  32.419   9.700  1.00 72.22           O  
ATOM   3721  N   LYS C  84     -32.395  36.446   9.900  1.00 81.56           N  
ATOM   3722  CA  LYS C  84     -31.258  36.701   9.021  1.00 81.56           C  
ATOM   3723  C   LYS C  84     -30.855  38.172   9.057  1.00 81.56           C  
ATOM   3724  CB  LYS C  84     -31.583  36.282   7.587  1.00 81.56           C  
ATOM   3725  O   LYS C  84     -31.523  38.989   9.693  1.00 81.56           O  
ATOM   3726  CG  LYS C  84     -32.777  35.345   7.471  1.00 81.56           C  
ATOM   3727  CD  LYS C  84     -32.952  34.835   6.047  1.00 81.56           C  
ATOM   3728  CE  LYS C  84     -34.151  33.904   5.928  1.00 81.56           C  
ATOM   3729  NZ  LYS C  84     -34.233  33.276   4.576  1.00 81.56           N  
ATOM   3730  N   MET C  85     -29.670  38.428   8.445  1.00 87.50           N  
ATOM   3731  CA  MET C  85     -29.194  39.805   8.361  1.00 87.50           C  
ATOM   3732  C   MET C  85     -29.137  40.274   6.911  1.00 87.50           C  
ATOM   3733  CB  MET C  85     -27.815  39.939   9.009  1.00 87.50           C  
ATOM   3734  O   MET C  85     -28.632  39.560   6.043  1.00 87.50           O  
ATOM   3735  CG  MET C  85     -27.827  39.764  10.519  1.00 87.50           C  
ATOM   3736  SD  MET C  85     -28.671  41.148  11.380  1.00 87.50           S  
ATOM   3737  CE  MET C  85     -27.420  42.450  11.195  1.00 87.50           C  
ATOM   3738  N   LYS C  86     -29.686  41.460   6.621  1.00 89.40           N  
ATOM   3739  CA  LYS C  86     -29.700  42.057   5.289  1.00 89.40           C  
ATOM   3740  C   LYS C  86     -28.543  43.036   5.113  1.00 89.40           C  
ATOM   3741  CB  LYS C  86     -31.030  42.767   5.033  1.00 89.40           C  
ATOM   3742  O   LYS C  86     -28.447  44.029   5.837  1.00 89.40           O  
ATOM   3743  CG  LYS C  86     -31.184  43.302   3.617  1.00 89.40           C  
ATOM   3744  CD  LYS C  86     -32.518  44.013   3.429  1.00 89.40           C  
ATOM   3745  CE  LYS C  86     -32.649  44.598   2.030  1.00 89.40           C  
ATOM   3746  NZ  LYS C  86     -33.966  45.274   1.833  1.00 89.40           N  
ATOM   3747  N   VAL C  87     -27.549  42.747   4.236  1.00 92.07           N  
ATOM   3748  CA  VAL C  87     -26.411  43.610   3.935  1.00 92.07           C  
ATOM   3749  C   VAL C  87     -26.553  44.180   2.525  1.00 92.07           C  
ATOM   3750  CB  VAL C  87     -25.072  42.851   4.071  1.00 92.07           C  
ATOM   3751  O   VAL C  87     -26.646  43.428   1.551  1.00 92.07           O  
ATOM   3752  CG1 VAL C  87     -23.893  43.785   3.804  1.00 92.07           C  
ATOM   3753  CG2 VAL C  87     -24.956  42.220   5.457  1.00 92.07           C  
ATOM   3754  N   VAL C  88     -26.567  45.553   2.401  1.00 92.50           N  
ATOM   3755  CA  VAL C  88     -26.650  46.225   1.108  1.00 92.50           C  
ATOM   3756  C   VAL C  88     -25.290  46.818   0.746  1.00 92.50           C  
ATOM   3757  CB  VAL C  88     -27.730  47.330   1.111  1.00 92.50           C  
ATOM   3758  O   VAL C  88     -24.720  47.595   1.515  1.00 92.50           O  
ATOM   3759  CG1 VAL C  88     -27.826  47.994  -0.261  1.00 92.50           C  
ATOM   3760  CG2 VAL C  88     -29.082  46.753   1.526  1.00 92.50           C  
ATOM   3761  N   PHE C  89     -24.691  46.331  -0.291  1.00 91.77           N  
ATOM   3762  CA  PHE C  89     -23.406  46.868  -0.725  1.00 91.77           C  
ATOM   3763  C   PHE C  89     -23.446  47.240  -2.202  1.00 91.77           C  
ATOM   3764  CB  PHE C  89     -22.285  45.857  -0.468  1.00 91.77           C  
ATOM   3765  O   PHE C  89     -24.363  46.841  -2.924  1.00 91.77           O  
ATOM   3766  CG  PHE C  89     -22.472  44.547  -1.185  1.00 91.77           C  
ATOM   3767  CD1 PHE C  89     -23.087  43.474  -0.552  1.00 91.77           C  
ATOM   3768  CD2 PHE C  89     -22.033  44.389  -2.493  1.00 91.77           C  
ATOM   3769  CE1 PHE C  89     -23.262  42.260  -1.213  1.00 91.77           C  
ATOM   3770  CE2 PHE C  89     -22.205  43.180  -3.161  1.00 91.77           C  
ATOM   3771  CZ  PHE C  89     -22.818  42.116  -2.519  1.00 91.77           C  
ATOM   3772  N   HIS C  90     -22.449  48.054  -2.695  1.00 90.62           N  
ATOM   3773  CA  HIS C  90     -22.365  48.465  -4.092  1.00 90.62           C  
ATOM   3774  C   HIS C  90     -20.981  48.182  -4.667  1.00 90.62           C  
ATOM   3775  CB  HIS C  90     -22.698  49.951  -4.234  1.00 90.62           C  
ATOM   3776  O   HIS C  90     -20.010  48.046  -3.920  1.00 90.62           O  
ATOM   3777  CG  HIS C  90     -21.651  50.858  -3.670  1.00 90.62           C  
ATOM   3778  CD2 HIS C  90     -20.616  51.498  -4.263  1.00 90.62           C  
ATOM   3779  ND1 HIS C  90     -21.597  51.191  -2.334  1.00 90.62           N  
ATOM   3780  CE1 HIS C  90     -20.571  52.000  -2.129  1.00 90.62           C  
ATOM   3781  NE2 HIS C  90     -19.959  52.202  -3.283  1.00 90.62           N  
ATOM   3782  N   PHE C  91     -20.834  47.801  -5.858  1.00 88.00           N  
ATOM   3783  CA  PHE C  91     -19.561  47.698  -6.560  1.00 88.00           C  
ATOM   3784  C   PHE C  91     -19.567  48.553  -7.822  1.00 88.00           C  
ATOM   3785  CB  PHE C  91     -19.259  46.238  -6.916  1.00 88.00           C  
ATOM   3786  O   PHE C  91     -20.629  48.840  -8.378  1.00 88.00           O  
ATOM   3787  CG  PHE C  91     -20.339  45.577  -7.729  1.00 88.00           C  
ATOM   3788  CD1 PHE C  91     -21.370  44.883  -7.108  1.00 88.00           C  
ATOM   3789  CD2 PHE C  91     -20.322  45.648  -9.116  1.00 88.00           C  
ATOM   3790  CE1 PHE C  91     -22.371  44.270  -7.858  1.00 88.00           C  
ATOM   3791  CE2 PHE C  91     -21.318  45.037  -9.872  1.00 88.00           C  
ATOM   3792  CZ  PHE C  91     -22.341  44.348  -9.241  1.00 88.00           C  
ATOM   3793  N   ASN C  92     -18.450  49.042  -8.377  1.00 85.56           N  
ATOM   3794  CA  ASN C  92     -18.304  49.897  -9.550  1.00 85.56           C  
ATOM   3795  C   ASN C  92     -18.745  49.183 -10.824  1.00 85.56           C  
ATOM   3796  CB  ASN C  92     -16.858  50.380  -9.685  1.00 85.56           C  
ATOM   3797  O   ASN C  92     -18.371  48.032 -11.056  1.00 85.56           O  
ATOM   3798  CG  ASN C  92     -16.746  51.678 -10.460  1.00 85.56           C  
ATOM   3799  ND2 ASN C  92     -15.742  52.481 -10.130  1.00 85.56           N  
ATOM   3800  OD1 ASN C  92     -17.555  51.957 -11.349  1.00 85.56           O  
ATOM   3801  N   ASN C  93     -19.587  49.694 -11.596  1.00 79.89           N  
ATOM   3802  CA  ASN C  93     -20.179  49.132 -12.806  1.00 79.89           C  
ATOM   3803  C   ASN C  93     -19.109  48.678 -13.795  1.00 79.89           C  
ATOM   3804  CB  ASN C  93     -21.117  50.145 -13.466  1.00 79.89           C  
ATOM   3805  O   ASN C  93     -19.396  47.917 -14.721  1.00 79.89           O  
ATOM   3806  CG  ASN C  93     -22.533  50.065 -12.931  1.00 79.89           C  
ATOM   3807  ND2 ASN C  93     -23.393  50.965 -13.393  1.00 79.89           N  
ATOM   3808  OD1 ASN C  93     -22.851  49.202 -12.108  1.00 79.89           O  
ATOM   3809  N   LYS C  94     -17.805  49.079 -13.609  1.00 76.34           N  
ATOM   3810  CA  LYS C  94     -16.692  48.680 -14.466  1.00 76.34           C  
ATOM   3811  C   LYS C  94     -16.368  47.199 -14.293  1.00 76.34           C  
ATOM   3812  CB  LYS C  94     -15.453  49.526 -14.167  1.00 76.34           C  
ATOM   3813  O   LYS C  94     -15.843  46.561 -15.208  1.00 76.34           O  
ATOM   3814  CG  LYS C  94     -14.147  48.746 -14.205  1.00 76.34           C  
ATOM   3815  CD  LYS C  94     -12.952  49.643 -13.910  1.00 76.34           C  
ATOM   3816  CE  LYS C  94     -11.643  48.867 -13.965  1.00 76.34           C  
ATOM   3817  NZ  LYS C  94     -10.467  49.743 -13.680  1.00 76.34           N  
ATOM   3818  N   TYR C  95     -16.697  46.525 -13.206  1.00 84.97           N  
ATOM   3819  CA  TYR C  95     -16.402  45.125 -12.922  1.00 84.97           C  
ATOM   3820  C   TYR C  95     -17.620  44.247 -13.184  1.00 84.97           C  
ATOM   3821  CB  TYR C  95     -15.938  44.956 -11.472  1.00 84.97           C  
ATOM   3822  O   TYR C  95     -18.731  44.572 -12.757  1.00 84.97           O  
ATOM   3823  CG  TYR C  95     -14.676  45.717 -11.146  1.00 84.97           C  
ATOM   3824  CD1 TYR C  95     -13.434  45.266 -11.588  1.00 84.97           C  
ATOM   3825  CD2 TYR C  95     -14.723  46.886 -10.395  1.00 84.97           C  
ATOM   3826  CE1 TYR C  95     -12.268  45.963 -11.288  1.00 84.97           C  
ATOM   3827  CE2 TYR C  95     -13.564  47.591 -10.089  1.00 84.97           C  
ATOM   3828  OH  TYR C  95     -11.192  47.816 -10.240  1.00 84.97           O  
ATOM   3829  CZ  TYR C  95     -12.343  47.123 -10.539  1.00 84.97           C  
ATOM   3830  N   LYS C  96     -17.497  43.136 -14.055  1.00 81.45           N  
ATOM   3831  CA  LYS C  96     -18.565  42.191 -14.370  1.00 81.45           C  
ATOM   3832  C   LYS C  96     -18.618  41.060 -13.347  1.00 81.45           C  
ATOM   3833  CB  LYS C  96     -18.377  41.617 -15.775  1.00 81.45           C  
ATOM   3834  O   LYS C  96     -17.606  40.407 -13.082  1.00 81.45           O  
ATOM   3835  CG  LYS C  96     -18.643  42.616 -16.892  1.00 81.45           C  
ATOM   3836  CD  LYS C  96     -18.842  41.917 -18.231  1.00 81.45           C  
ATOM   3837  CE  LYS C  96     -19.067  42.918 -19.357  1.00 81.45           C  
ATOM   3838  NZ  LYS C  96     -19.356  42.236 -20.654  1.00 81.45           N  
ATOM   3839  N   VAL C  97     -19.765  40.823 -12.692  1.00 86.26           N  
ATOM   3840  CA  VAL C  97     -19.970  39.764 -11.709  1.00 86.26           C  
ATOM   3841  C   VAL C  97     -21.005  38.769 -12.229  1.00 86.26           C  
ATOM   3842  CB  VAL C  97     -20.419  40.336 -10.345  1.00 86.26           C  
ATOM   3843  O   VAL C  97     -22.083  39.163 -12.679  1.00 86.26           O  
ATOM   3844  CG1 VAL C  97     -20.536  39.222  -9.306  1.00 86.26           C  
ATOM   3845  CG2 VAL C  97     -19.445  41.413  -9.872  1.00 86.26           C  
ATOM   3846  N   PRO C  98     -20.684  37.469 -12.227  1.00 83.23           N  
ATOM   3847  CA  PRO C  98     -21.621  36.459 -12.724  1.00 83.23           C  
ATOM   3848  C   PRO C  98     -22.897  36.376 -11.889  1.00 83.23           C  
ATOM   3849  CB  PRO C  98     -20.821  35.158 -12.630  1.00 83.23           C  
ATOM   3850  O   PRO C  98     -22.870  36.646 -10.686  1.00 83.23           O  
ATOM   3851  CG  PRO C  98     -19.569  35.531 -11.903  1.00 83.23           C  
ATOM   3852  CD  PRO C  98     -19.549  37.022 -11.722  1.00 83.23           C  
ATOM   3853  N   GLU C  99     -24.013  35.937 -12.410  1.00 80.43           N  
ATOM   3854  CA  GLU C  99     -25.315  35.808 -11.762  1.00 80.43           C  
ATOM   3855  C   GLU C  99     -25.256  34.828 -10.595  1.00 80.43           C  
ATOM   3856  CB  GLU C  99     -26.376  35.362 -12.772  1.00 80.43           C  
ATOM   3857  O   GLU C  99     -25.999  34.968  -9.621  1.00 80.43           O  
ATOM   3858  CG  GLU C  99     -27.800  35.697 -12.355  1.00 80.43           C  
ATOM   3859  CD  GLU C  99     -28.842  35.264 -13.374  1.00 80.43           C  
ATOM   3860  OE1 GLU C  99     -30.052  35.478 -13.135  1.00 80.43           O  
ATOM   3861  OE2 GLU C  99     -28.444  34.705 -14.421  1.00 80.43           O  
ATOM   3862  N   ASN C 100     -24.389  33.701 -10.777  1.00 79.34           N  
ATOM   3863  CA  ASN C 100     -24.270  32.699  -9.723  1.00 79.34           C  
ATOM   3864  C   ASN C 100     -23.187  33.070  -8.715  1.00 79.34           C  
ATOM   3865  CB  ASN C 100     -23.987  31.320 -10.324  1.00 79.34           C  
ATOM   3866  O   ASN C 100     -22.636  32.199  -8.041  1.00 79.34           O  
ATOM   3867  CG  ASN C 100     -23.395  31.400 -11.717  1.00 79.34           C  
ATOM   3868  ND2 ASN C 100     -22.720  30.337 -12.137  1.00 79.34           N  
ATOM   3869  OD1 ASN C 100     -23.543  32.410 -12.411  1.00 79.34           O  
ATOM   3870  N   ALA C 101     -22.898  34.320  -8.579  1.00 85.99           N  
ATOM   3871  CA  ALA C 101     -21.844  34.798  -7.688  1.00 85.99           C  
ATOM   3872  C   ALA C 101     -22.216  34.569  -6.226  1.00 85.99           C  
ATOM   3873  CB  ALA C 101     -21.567  36.278  -7.938  1.00 85.99           C  
ATOM   3874  O   ALA C 101     -23.390  34.653  -5.857  1.00 85.99           O  
ATOM   3875  N   THR C 102     -21.212  34.030  -5.421  1.00 87.26           N  
ATOM   3876  CA  THR C 102     -21.377  33.866  -3.981  1.00 87.26           C  
ATOM   3877  C   THR C 102     -20.683  34.995  -3.225  1.00 87.26           C  
ATOM   3878  CB  THR C 102     -20.824  32.510  -3.506  1.00 87.26           C  
ATOM   3879  O   THR C 102     -19.667  35.522  -3.682  1.00 87.26           O  
ATOM   3880  CG2 THR C 102     -21.931  31.465  -3.415  1.00 87.26           C  
ATOM   3881  OG1 THR C 102     -19.829  32.056  -4.432  1.00 87.26           O  
ATOM   3882  N   ALA C 103     -21.244  35.480  -2.152  1.00 88.32           N  
ATOM   3883  CA  ALA C 103     -20.660  36.501  -1.286  1.00 88.32           C  
ATOM   3884  C   ALA C 103     -20.143  35.888   0.012  1.00 88.32           C  
ATOM   3885  CB  ALA C 103     -21.683  37.593  -0.985  1.00 88.32           C  
ATOM   3886  O   ALA C 103     -20.894  35.236   0.741  1.00 88.32           O  
ATOM   3887  N   SER C 104     -18.826  36.041   0.201  1.00 83.37           N  
ATOM   3888  CA  SER C 104     -18.210  35.464   1.391  1.00 83.37           C  
ATOM   3889  C   SER C 104     -17.575  36.542   2.263  1.00 83.37           C  
ATOM   3890  CB  SER C 104     -17.157  34.426   1.001  1.00 83.37           C  
ATOM   3891  O   SER C 104     -16.883  37.429   1.757  1.00 83.37           O  
ATOM   3892  OG  SER C 104     -17.589  33.666  -0.114  1.00 83.37           O  
ATOM   3893  N   ILE C 105     -17.878  36.503   3.529  1.00 80.24           N  
ATOM   3894  CA  ILE C 105     -17.211  37.386   4.478  1.00 80.24           C  
ATOM   3895  C   ILE C 105     -15.837  36.821   4.832  1.00 80.24           C  
ATOM   3896  CB  ILE C 105     -18.055  37.583   5.757  1.00 80.24           C  
ATOM   3897  O   ILE C 105     -15.720  35.655   5.217  1.00 80.24           O  
ATOM   3898  CG1 ILE C 105     -19.427  38.171   5.407  1.00 80.24           C  
ATOM   3899  CG2 ILE C 105     -17.317  38.474   6.760  1.00 80.24           C  
ATOM   3900  CD1 ILE C 105     -20.391  38.237   6.583  1.00 80.24           C  
ATOM   3901  N   LEU C 106     -14.740  37.581   4.528  1.00 71.86           N  
ATOM   3902  CA  LEU C 106     -13.380  37.106   4.759  1.00 71.86           C  
ATOM   3903  C   LEU C 106     -12.665  37.982   5.782  1.00 71.86           C  
ATOM   3904  CB  LEU C 106     -12.590  37.083   3.448  1.00 71.86           C  
ATOM   3905  O   LEU C 106     -12.975  39.168   5.915  1.00 71.86           O  
ATOM   3906  CG  LEU C 106     -13.001  36.021   2.427  1.00 71.86           C  
ATOM   3907  CD1 LEU C 106     -12.861  36.566   1.010  1.00 71.86           C  
ATOM   3908  CD2 LEU C 106     -12.166  34.757   2.605  1.00 71.86           C  
ATOM   3909  N   ASN C 107     -11.741  37.307   6.544  1.00 65.16           N  
ATOM   3910  CA  ASN C 107     -10.777  38.027   7.369  1.00 65.16           C  
ATOM   3911  C   ASN C 107      -9.405  38.088   6.704  1.00 65.16           C  
ATOM   3912  CB  ASN C 107     -10.668  37.382   8.752  1.00 65.16           C  
ATOM   3913  O   ASN C 107      -8.630  37.132   6.780  1.00 65.16           O  
ATOM   3914  CG  ASN C 107     -11.583  38.030   9.772  1.00 65.16           C  
ATOM   3915  ND2 ASN C 107     -11.622  37.470  10.975  1.00 65.16           N  
ATOM   3916  OD1 ASN C 107     -12.251  39.026   9.481  1.00 65.16           O  
ATOM   3917  N   PRO C 108      -9.033  39.163   5.950  1.00 60.78           N  
ATOM   3918  CA  PRO C 108      -7.752  39.203   5.242  1.00 60.78           C  
ATOM   3919  C   PRO C 108      -6.567  38.872   6.146  1.00 60.78           C  
ATOM   3920  CB  PRO C 108      -7.671  40.648   4.741  1.00 60.78           C  
ATOM   3921  O   PRO C 108      -5.508  38.469   5.659  1.00 60.78           O  
ATOM   3922  CG  PRO C 108      -8.890  41.313   5.294  1.00 60.78           C  
ATOM   3923  CD  PRO C 108      -9.680  40.295   6.065  1.00 60.78           C  
ATOM   3924  N   SER C 109      -6.606  39.229   7.512  1.00 60.97           N  
ATOM   3925  CA  SER C 109      -5.584  38.938   8.513  1.00 60.97           C  
ATOM   3926  C   SER C 109      -6.212  38.511   9.835  1.00 60.97           C  
ATOM   3927  CB  SER C 109      -4.688  40.157   8.734  1.00 60.97           C  
ATOM   3928  O   SER C 109      -7.425  38.629  10.019  1.00 60.97           O  
ATOM   3929  OG  SER C 109      -5.254  41.030   9.697  1.00 60.97           O  
ATOM   3930  N   LEU C 110      -5.421  38.021  10.891  1.00 54.64           N  
ATOM   3931  CA  LEU C 110      -5.925  37.526  12.167  1.00 54.64           C  
ATOM   3932  C   LEU C 110      -6.568  38.651  12.971  1.00 54.64           C  
ATOM   3933  CB  LEU C 110      -4.796  36.885  12.978  1.00 54.64           C  
ATOM   3934  O   LEU C 110      -7.470  38.408  13.776  1.00 54.64           O  
ATOM   3935  CG  LEU C 110      -4.905  35.378  13.218  1.00 54.64           C  
ATOM   3936  CD1 LEU C 110      -3.663  34.666  12.692  1.00 54.64           C  
ATOM   3937  CD2 LEU C 110      -5.106  35.086  14.702  1.00 54.64           C  
ATOM   3938  N   VAL C 111      -6.088  40.050  12.823  1.00 59.71           N  
ATOM   3939  CA  VAL C 111      -6.577  41.141  13.660  1.00 59.71           C  
ATOM   3940  C   VAL C 111      -7.157  42.247  12.781  1.00 59.71           C  
ATOM   3941  CB  VAL C 111      -5.460  41.709  14.563  1.00 59.71           C  
ATOM   3942  O   VAL C 111      -7.644  43.261  13.288  1.00 59.71           O  
ATOM   3943  CG1 VAL C 111      -6.054  42.529  15.707  1.00 59.71           C  
ATOM   3944  CG2 VAL C 111      -4.589  40.578  15.109  1.00 59.71           C  
ATOM   3945  N   ALA C 112      -7.571  42.017  11.373  1.00 60.08           N  
ATOM   3946  CA  ALA C 112      -8.005  43.094  10.486  1.00 60.08           C  
ATOM   3947  C   ALA C 112      -9.525  43.115  10.353  1.00 60.08           C  
ATOM   3948  CB  ALA C 112      -7.355  42.945   9.112  1.00 60.08           C  
ATOM   3949  O   ALA C 112     -10.206  42.186  10.791  1.00 60.08           O  
ATOM   3950  N   SER C 113     -10.109  44.242   9.876  1.00 66.40           N  
ATOM   3951  CA  SER C 113     -11.533  44.394   9.593  1.00 66.40           C  
ATOM   3952  C   SER C 113     -12.004  43.375   8.561  1.00 66.40           C  
ATOM   3953  CB  SER C 113     -11.833  45.810   9.098  1.00 66.40           C  
ATOM   3954  O   SER C 113     -11.244  42.989   7.670  1.00 66.40           O  
ATOM   3955  OG  SER C 113     -10.767  46.301   8.303  1.00 66.40           O  
ATOM   3956  N   ARG C 114     -13.163  42.863   8.788  1.00 75.83           N  
ATOM   3957  CA  ARG C 114     -13.758  41.871   7.898  1.00 75.83           C  
ATOM   3958  C   ARG C 114     -14.205  42.509   6.587  1.00 75.83           C  
ATOM   3959  CB  ARG C 114     -14.944  41.181   8.576  1.00 75.83           C  
ATOM   3960  O   ARG C 114     -14.530  43.698   6.549  1.00 75.83           O  
ATOM   3961  CG  ARG C 114     -14.551  40.276   9.733  1.00 75.83           C  
ATOM   3962  CD  ARG C 114     -15.679  39.330  10.117  1.00 75.83           C  
ATOM   3963  NE  ARG C 114     -15.299  38.459  11.225  1.00 75.83           N  
ATOM   3964  NH1 ARG C 114     -17.103  37.034  10.997  1.00 75.83           N  
ATOM   3965  NH2 ARG C 114     -15.547  36.666  12.639  1.00 75.83           N  
ATOM   3966  CZ  ARG C 114     -15.984  37.388  11.618  1.00 75.83           C  
ATOM   3967  N   VAL C 115     -14.088  41.769   5.367  1.00 82.74           N  
ATOM   3968  CA  VAL C 115     -14.454  42.243   4.036  1.00 82.74           C  
ATOM   3969  C   VAL C 115     -15.375  41.230   3.361  1.00 82.74           C  
ATOM   3970  CB  VAL C 115     -13.206  42.494   3.161  1.00 82.74           C  
ATOM   3971  O   VAL C 115     -15.503  40.093   3.823  1.00 82.74           O  
ATOM   3972  CG1 VAL C 115     -12.569  43.840   3.502  1.00 82.74           C  
ATOM   3973  CG2 VAL C 115     -12.195  41.362   3.335  1.00 82.74           C  
ATOM   3974  N   ILE C 116     -16.111  41.627   2.402  1.00 87.96           N  
ATOM   3975  CA  ILE C 116     -16.918  40.716   1.597  1.00 87.96           C  
ATOM   3976  C   ILE C 116     -16.206  40.425   0.278  1.00 87.96           C  
ATOM   3977  CB  ILE C 116     -18.326  41.294   1.330  1.00 87.96           C  
ATOM   3978  O   ILE C 116     -15.755  41.346  -0.408  1.00 87.96           O  
ATOM   3979  CG1 ILE C 116     -19.148  41.316   2.624  1.00 87.96           C  
ATOM   3980  CG2 ILE C 116     -19.041  40.491   0.240  1.00 87.96           C  
ATOM   3981  CD1 ILE C 116     -20.573  41.820   2.443  1.00 87.96           C  
ATOM   3982  N   GLN C 117     -15.958  39.281  -0.027  1.00 85.13           N  
ATOM   3983  CA  GLN C 117     -15.345  38.876  -1.288  1.00 85.13           C  
ATOM   3984  C   GLN C 117     -16.355  38.173  -2.190  1.00 85.13           C  
ATOM   3985  CB  GLN C 117     -14.144  37.965  -1.034  1.00 85.13           C  
ATOM   3986  O   GLN C 117     -17.001  37.209  -1.774  1.00 85.13           O  
ATOM   3987  CG  GLN C 117     -13.367  37.604  -2.293  1.00 85.13           C  
ATOM   3988  CD  GLN C 117     -11.865  37.681  -2.098  1.00 85.13           C  
ATOM   3989  NE2 GLN C 117     -11.113  37.266  -3.112  1.00 85.13           N  
ATOM   3990  OE1 GLN C 117     -11.383  38.111  -1.045  1.00 85.13           O  
ATOM   3991  N   LEU C 118     -16.551  38.578  -3.460  1.00 87.59           N  
ATOM   3992  CA  LEU C 118     -17.436  37.962  -4.443  1.00 87.59           C  
ATOM   3993  C   LEU C 118     -16.691  36.914  -5.264  1.00 87.59           C  
ATOM   3994  CB  LEU C 118     -18.031  39.025  -5.369  1.00 87.59           C  
ATOM   3995  O   LEU C 118     -15.619  37.191  -5.805  1.00 87.59           O  
ATOM   3996  CG  LEU C 118     -19.050  39.977  -4.742  1.00 87.59           C  
ATOM   3997  CD1 LEU C 118     -19.144  41.264  -5.556  1.00 87.59           C  
ATOM   3998  CD2 LEU C 118     -20.415  39.305  -4.635  1.00 87.59           C  
ATOM   3999  N   SER C 119     -17.072  35.743  -5.295  1.00 78.85           N  
ATOM   4000  CA  SER C 119     -16.485  34.635  -6.040  1.00 78.85           C  
ATOM   4001  C   SER C 119     -17.546  33.875  -6.829  1.00 78.85           C  
ATOM   4002  CB  SER C 119     -15.758  33.677  -5.095  1.00 78.85           C  
ATOM   4003  O   SER C 119     -18.691  33.758  -6.387  1.00 78.85           O  
ATOM   4004  OG  SER C 119     -15.041  34.396  -4.105  1.00 78.85           O  
ATOM   4005  N   PRO C 120     -17.433  33.234  -8.053  1.00 69.89           N  
ATOM   4006  CA  PRO C 120     -16.184  33.177  -8.816  1.00 69.89           C  
ATOM   4007  C   PRO C 120     -15.977  34.405  -9.699  1.00 69.89           C  
ATOM   4008  CB  PRO C 120     -16.348  31.914  -9.665  1.00 69.89           C  
ATOM   4009  O   PRO C 120     -16.912  35.179  -9.917  1.00 69.89           O  
ATOM   4010  CG  PRO C 120     -17.802  31.580  -9.577  1.00 69.89           C  
ATOM   4011  CD  PRO C 120     -18.412  32.393  -8.472  1.00 69.89           C  
ATOM   4012  N   PRO C 121     -14.719  34.613 -10.186  1.00 76.23           N  
ATOM   4013  CA  PRO C 121     -14.497  35.706 -11.134  1.00 76.23           C  
ATOM   4014  C   PRO C 121     -15.266  35.520 -12.440  1.00 76.23           C  
ATOM   4015  CB  PRO C 121     -12.986  35.660 -11.379  1.00 76.23           C  
ATOM   4016  O   PRO C 121     -15.597  34.391 -12.810  1.00 76.23           O  
ATOM   4017  CG  PRO C 121     -12.525  34.420 -10.684  1.00 76.23           C  
ATOM   4018  CD  PRO C 121     -13.686  33.833  -9.934  1.00 76.23           C  
ATOM   4019  N   TYR C 122     -15.695  36.524 -13.179  1.00 79.71           N  
ATOM   4020  CA  TYR C 122     -16.492  36.488 -14.400  1.00 79.71           C  
ATOM   4021  C   TYR C 122     -15.730  35.801 -15.528  1.00 79.71           C  
ATOM   4022  CB  TYR C 122     -16.890  37.904 -14.826  1.00 79.71           C  
ATOM   4023  O   TYR C 122     -14.646  36.247 -15.914  1.00 79.71           O  
ATOM   4024  CG  TYR C 122     -17.832  37.942 -16.004  1.00 79.71           C  
ATOM   4025  CD1 TYR C 122     -17.370  38.253 -17.281  1.00 79.71           C  
ATOM   4026  CD2 TYR C 122     -19.186  37.668 -15.843  1.00 79.71           C  
ATOM   4027  CE1 TYR C 122     -18.235  38.291 -18.370  1.00 79.71           C  
ATOM   4028  CE2 TYR C 122     -20.060  37.702 -16.925  1.00 79.71           C  
ATOM   4029  OH  TYR C 122     -20.437  38.050 -19.256  1.00 79.71           O  
ATOM   4030  CZ  TYR C 122     -19.576  38.014 -18.182  1.00 79.71           C  
ATOM   4031  N   THR C 123     -16.002  34.506 -15.815  1.00 66.98           N  
ATOM   4032  CA  THR C 123     -15.382  33.788 -16.923  1.00 66.98           C  
ATOM   4033  C   THR C 123     -16.332  33.709 -18.115  1.00 66.98           C  
ATOM   4034  CB  THR C 123     -14.962  32.368 -16.503  1.00 66.98           C  
ATOM   4035  O   THR C 123     -15.940  33.273 -19.200  1.00 66.98           O  
ATOM   4036  CG2 THR C 123     -13.623  32.384 -15.772  1.00 66.98           C  
ATOM   4037  OG1 THR C 123     -15.961  31.817 -15.636  1.00 66.98           O  
ATOM   4038  N   GLY C 124     -17.655  34.228 -18.239  1.00 71.81           N  
ATOM   4039  CA  GLY C 124     -18.672  34.226 -19.279  1.00 71.81           C  
ATOM   4040  C   GLY C 124     -20.065  33.943 -18.750  1.00 71.81           C  
ATOM   4041  O   GLY C 124     -20.232  33.598 -17.579  1.00 71.81           O  
ATOM   4042  N   GLY C 125     -21.308  34.443 -19.319  1.00 72.02           N  
ATOM   4043  CA  GLY C 125     -22.691  34.253 -18.911  1.00 72.02           C  
ATOM   4044  C   GLY C 125     -23.380  35.545 -18.515  1.00 72.02           C  
ATOM   4045  O   GLY C 125     -22.825  36.631 -18.695  1.00 72.02           O  
ATOM   4046  N   PRO C 126     -24.634  35.464 -17.922  1.00 80.59           N  
ATOM   4047  CA  PRO C 126     -25.379  36.663 -17.535  1.00 80.59           C  
ATOM   4048  C   PRO C 126     -24.795  37.349 -16.303  1.00 80.59           C  
ATOM   4049  CB  PRO C 126     -26.784  36.128 -17.248  1.00 80.59           C  
ATOM   4050  O   PRO C 126     -24.296  36.677 -15.396  1.00 80.59           O  
ATOM   4051  CG  PRO C 126     -26.675  34.649 -17.434  1.00 80.59           C  
ATOM   4052  CD  PRO C 126     -25.264  34.321 -17.829  1.00 80.59           C  
ATOM   4053  N   THR C 127     -24.622  38.659 -16.306  1.00 82.71           N  
ATOM   4054  CA  THR C 127     -24.059  39.494 -15.251  1.00 82.71           C  
ATOM   4055  C   THR C 127     -25.104  39.789 -14.179  1.00 82.71           C  
ATOM   4056  CB  THR C 127     -23.511  40.817 -15.816  1.00 82.71           C  
ATOM   4057  O   THR C 127     -26.306  39.771 -14.455  1.00 82.71           O  
ATOM   4058  CG2 THR C 127     -22.193  40.597 -16.551  1.00 82.71           C  
ATOM   4059  OG1 THR C 127     -24.467  41.372 -16.728  1.00 82.71           O  
ATOM   4060  N   LEU C 128     -24.784  39.950 -12.998  1.00 81.77           N  
ATOM   4061  CA  LEU C 128     -25.658  40.298 -11.884  1.00 81.77           C  
ATOM   4062  C   LEU C 128     -26.336  41.643 -12.124  1.00 81.77           C  
ATOM   4063  CB  LEU C 128     -24.866  40.340 -10.574  1.00 81.77           C  
ATOM   4064  O   LEU C 128     -25.666  42.641 -12.399  1.00 81.77           O  
ATOM   4065  CG  LEU C 128     -25.567  39.771  -9.339  1.00 81.77           C  
ATOM   4066  CD1 LEU C 128     -25.066  38.360  -9.049  1.00 81.77           C  
ATOM   4067  CD2 LEU C 128     -25.350  40.679  -8.134  1.00 81.77           C  
ATOM   4068  N   ARG C 129     -27.691  41.849 -12.145  1.00 79.42           N  
ATOM   4069  CA  ARG C 129     -28.473  43.053 -12.406  1.00 79.42           C  
ATOM   4070  C   ARG C 129     -28.455  43.989 -11.201  1.00 79.42           C  
ATOM   4071  CB  ARG C 129     -29.916  42.691 -12.766  1.00 79.42           C  
ATOM   4072  O   ARG C 129     -28.207  43.554 -10.075  1.00 79.42           O  
ATOM   4073  CG  ARG C 129     -30.066  42.052 -14.137  1.00 79.42           C  
ATOM   4074  CD  ARG C 129     -31.528  41.820 -14.494  1.00 79.42           C  
ATOM   4075  NE  ARG C 129     -31.672  41.243 -15.828  1.00 79.42           N  
ATOM   4076  NH1 ARG C 129     -33.950  40.898 -15.657  1.00 79.42           N  
ATOM   4077  NH2 ARG C 129     -32.837  40.309 -17.573  1.00 79.42           N  
ATOM   4078  CZ  ARG C 129     -32.819  40.818 -16.349  1.00 79.42           C  
ATOM   4079  N   ASP C 130     -28.608  45.232 -11.427  1.00 81.04           N  
ATOM   4080  CA  ASP C 130     -28.742  46.218 -10.360  1.00 81.04           C  
ATOM   4081  C   ASP C 130     -29.946  45.908  -9.473  1.00 81.04           C  
ATOM   4082  CB  ASP C 130     -28.869  47.627 -10.944  1.00 81.04           C  
ATOM   4083  O   ASP C 130     -31.032  45.606  -9.975  1.00 81.04           O  
ATOM   4084  CG  ASP C 130     -28.514  48.716  -9.947  1.00 81.04           C  
ATOM   4085  OD1 ASP C 130     -27.688  48.469  -9.041  1.00 81.04           O  
ATOM   4086  OD2 ASP C 130     -29.067  49.831 -10.066  1.00 81.04           O  
ATOM   4087  N   GLY C 131     -29.866  45.805  -8.153  1.00 82.09           N  
ATOM   4088  CA  GLY C 131     -30.918  45.493  -7.199  1.00 82.09           C  
ATOM   4089  C   GLY C 131     -31.092  44.004  -6.968  1.00 82.09           C  
ATOM   4090  O   GLY C 131     -32.117  43.568  -6.440  1.00 82.09           O  
ATOM   4091  N   ALA C 132     -29.929  43.171  -7.433  1.00 87.87           N  
ATOM   4092  CA  ALA C 132     -29.978  41.720  -7.277  1.00 87.87           C  
ATOM   4093  C   ALA C 132     -29.910  41.324  -5.804  1.00 87.87           C  
ATOM   4094  CB  ALA C 132     -28.840  41.062  -8.054  1.00 87.87           C  
ATOM   4095  O   ALA C 132     -29.329  42.043  -4.988  1.00 87.87           O  
ATOM   4096  N   VAL C 133     -30.580  40.113  -5.410  1.00 89.02           N  
ATOM   4097  CA  VAL C 133     -30.620  39.623  -4.036  1.00 89.02           C  
ATOM   4098  C   VAL C 133     -29.871  38.295  -3.939  1.00 89.02           C  
ATOM   4099  CB  VAL C 133     -32.072  39.453  -3.536  1.00 89.02           C  
ATOM   4100  O   VAL C 133     -30.155  37.359  -4.691  1.00 89.02           O  
ATOM   4101  CG1 VAL C 133     -32.091  38.935  -2.099  1.00 89.02           C  
ATOM   4102  CG2 VAL C 133     -32.829  40.776  -3.640  1.00 89.02           C  
ATOM   4103  N   LEU C 134     -28.842  38.255  -3.202  1.00 89.80           N  
ATOM   4104  CA  LEU C 134     -28.137  37.014  -2.899  1.00 89.80           C  
ATOM   4105  C   LEU C 134     -28.689  36.372  -1.630  1.00 89.80           C  
ATOM   4106  CB  LEU C 134     -26.637  37.274  -2.742  1.00 89.80           C  
ATOM   4107  O   LEU C 134     -28.469  36.877  -0.527  1.00 89.80           O  
ATOM   4108  CG  LEU C 134     -25.875  37.640  -4.017  1.00 89.80           C  
ATOM   4109  CD1 LEU C 134     -24.682  38.531  -3.685  1.00 89.80           C  
ATOM   4110  CD2 LEU C 134     -25.421  36.381  -4.748  1.00 89.80           C  
ATOM   4111  N   ASP C 135     -29.413  35.173  -1.747  1.00 82.91           N  
ATOM   4112  CA  ASP C 135     -30.040  34.508  -0.610  1.00 82.91           C  
ATOM   4113  C   ASP C 135     -28.997  33.811   0.262  1.00 82.91           C  
ATOM   4114  CB  ASP C 135     -31.086  33.498  -1.088  1.00 82.91           C  
ATOM   4115  O   ASP C 135     -27.838  33.676  -0.135  1.00 82.91           O  
ATOM   4116  CG  ASP C 135     -32.493  33.841  -0.632  1.00 82.91           C  
ATOM   4117  OD1 ASP C 135     -32.652  34.466   0.439  1.00 82.91           O  
ATOM   4118  OD2 ASP C 135     -33.452  33.480  -1.348  1.00 82.91           O  
ATOM   4119  N   VAL C 136     -29.242  33.147   1.427  1.00 82.49           N  
ATOM   4120  CA  VAL C 136     -28.381  32.568   2.452  1.00 82.49           C  
ATOM   4121  C   VAL C 136     -27.599  31.394   1.868  1.00 82.49           C  
ATOM   4122  CB  VAL C 136     -29.195  32.106   3.682  1.00 82.49           C  
ATOM   4123  O   VAL C 136     -26.479  31.108   2.300  1.00 82.49           O  
ATOM   4124  CG1 VAL C 136     -28.296  31.382   4.684  1.00 82.49           C  
ATOM   4125  CG2 VAL C 136     -29.884  33.298   4.343  1.00 82.49           C  
ATOM   4126  N   ASP C 137     -28.198  30.645   0.850  1.00 73.40           N  
ATOM   4127  CA  ASP C 137     -27.544  29.485   0.252  1.00 73.40           C  
ATOM   4128  C   ASP C 137     -26.344  29.907  -0.593  1.00 73.40           C  
ATOM   4129  CB  ASP C 137     -28.535  28.691  -0.602  1.00 73.40           C  
ATOM   4130  O   ASP C 137     -25.444  29.104  -0.847  1.00 73.40           O  
ATOM   4131  CG  ASP C 137     -29.828  28.376   0.129  1.00 73.40           C  
ATOM   4132  OD1 ASP C 137     -29.800  28.187   1.365  1.00 73.40           O  
ATOM   4133  OD2 ASP C 137     -30.885  28.313  -0.536  1.00 73.40           O  
ATOM   4134  N   ARG C 138     -26.254  31.249  -0.989  1.00 84.34           N  
ATOM   4135  CA  ARG C 138     -25.179  31.764  -1.832  1.00 84.34           C  
ATOM   4136  C   ARG C 138     -24.253  32.681  -1.040  1.00 84.34           C  
ATOM   4137  CB  ARG C 138     -25.753  32.512  -3.037  1.00 84.34           C  
ATOM   4138  O   ARG C 138     -23.523  33.486  -1.622  1.00 84.34           O  
ATOM   4139  CG  ARG C 138     -26.453  31.613  -4.044  1.00 84.34           C  
ATOM   4140  CD  ARG C 138     -26.522  32.257  -5.422  1.00 84.34           C  
ATOM   4141  NE  ARG C 138     -27.339  31.471  -6.343  1.00 84.34           N  
ATOM   4142  NH1 ARG C 138     -26.794  32.714  -8.213  1.00 84.34           N  
ATOM   4143  NH2 ARG C 138     -28.221  30.929  -8.393  1.00 84.34           N  
ATOM   4144  CZ  ARG C 138     -27.449  31.707  -7.648  1.00 84.34           C  
ATOM   4145  N   THR C 139     -24.397  32.675   0.261  1.00 85.07           N  
ATOM   4146  CA  THR C 139     -23.552  33.484   1.133  1.00 85.07           C  
ATOM   4147  C   THR C 139     -22.781  32.600   2.110  1.00 85.07           C  
ATOM   4148  CB  THR C 139     -24.385  34.515   1.917  1.00 85.07           C  
ATOM   4149  O   THR C 139     -23.272  31.548   2.523  1.00 85.07           O  
ATOM   4150  CG2 THR C 139     -24.813  35.672   1.021  1.00 85.07           C  
ATOM   4151  OG1 THR C 139     -25.554  33.876   2.444  1.00 85.07           O  
ATOM   4152  N   GLN C 140     -21.517  32.864   2.359  1.00 76.52           N  
ATOM   4153  CA  GLN C 140     -20.676  32.101   3.275  1.00 76.52           C  
ATOM   4154  C   GLN C 140     -20.122  32.991   4.384  1.00 76.52           C  
ATOM   4155  CB  GLN C 140     -19.530  31.428   2.520  1.00 76.52           C  
ATOM   4156  O   GLN C 140     -19.695  34.119   4.126  1.00 76.52           O  
ATOM   4157  CG  GLN C 140     -19.954  30.200   1.725  1.00 76.52           C  
ATOM   4158  CD  GLN C 140     -18.788  29.514   1.038  1.00 76.52           C  
ATOM   4159  NE2 GLN C 140     -19.072  28.419   0.341  1.00 76.52           N  
ATOM   4160  OE1 GLN C 140     -17.642  29.966   1.131  1.00 76.52           O  
ATOM   4161  N   VAL C 141     -20.169  32.434   5.637  1.00 73.70           N  
ATOM   4162  CA  VAL C 141     -19.650  33.157   6.794  1.00 73.70           C  
ATOM   4163  C   VAL C 141     -18.373  32.484   7.293  1.00 73.70           C  
ATOM   4164  CB  VAL C 141     -20.693  33.232   7.931  1.00 73.70           C  
ATOM   4165  O   VAL C 141     -18.281  31.255   7.319  1.00 73.70           O  
ATOM   4166  CG1 VAL C 141     -20.373  34.384   8.882  1.00 73.70           C  
ATOM   4167  CG2 VAL C 141     -22.099  33.384   7.355  1.00 73.70           C  
ATOM   4168  N   PRO C 142     -17.391  33.259   7.636  1.00 63.39           N  
ATOM   4169  CA  PRO C 142     -16.153  32.665   8.148  1.00 63.39           C  
ATOM   4170  C   PRO C 142     -16.360  31.903   9.455  1.00 63.39           C  
ATOM   4171  CB  PRO C 142     -15.242  33.877   8.360  1.00 63.39           C  
ATOM   4172  O   PRO C 142     -17.281  32.213  10.215  1.00 63.39           O  
ATOM   4173  CG  PRO C 142     -16.147  35.060   8.240  1.00 63.39           C  
ATOM   4174  CD  PRO C 142     -17.471  34.596   7.707  1.00 63.39           C  
ATOM   4175  N   ILE C 143     -15.593  30.875   9.717  1.00 64.26           N  
ATOM   4176  CA  ILE C 143     -15.621  30.167  10.992  1.00 64.26           C  
ATOM   4177  C   ILE C 143     -15.016  31.046  12.085  1.00 64.26           C  
ATOM   4178  CB  ILE C 143     -14.866  28.821  10.908  1.00 64.26           C  
ATOM   4179  O   ILE C 143     -13.923  31.592  11.916  1.00 64.26           O  
ATOM   4180  CG1 ILE C 143     -15.435  27.960   9.775  1.00 64.26           C  
ATOM   4181  CG2 ILE C 143     -14.933  28.080  12.246  1.00 64.26           C  
ATOM   4182  CD1 ILE C 143     -14.677  26.660   9.545  1.00 64.26           C  
ATOM   4183  N   GLU C 144     -15.798  31.226  13.042  1.00 65.24           N  
ATOM   4184  CA  GLU C 144     -15.368  32.102  14.128  1.00 65.24           C  
ATOM   4185  C   GLU C 144     -14.399  31.386  15.064  1.00 65.24           C  
ATOM   4186  CB  GLU C 144     -16.577  32.616  14.915  1.00 65.24           C  
ATOM   4187  O   GLU C 144     -14.448  30.161  15.198  1.00 65.24           O  
ATOM   4188  CG  GLU C 144     -17.380  33.681  14.182  1.00 65.24           C  
ATOM   4189  CD  GLU C 144     -16.636  34.999  14.036  1.00 65.24           C  
ATOM   4190  OE1 GLU C 144     -16.945  35.770  13.099  1.00 65.24           O  
ATOM   4191  OE2 GLU C 144     -15.737  35.263  14.865  1.00 65.24           O  
ATOM   4192  N   TYR C 145     -13.426  31.971  15.806  1.00 62.36           N  
ATOM   4193  CA  TYR C 145     -12.405  31.459  16.713  1.00 62.36           C  
ATOM   4194  C   TYR C 145     -13.030  30.607  17.811  1.00 62.36           C  
ATOM   4195  CB  TYR C 145     -11.612  32.612  17.335  1.00 62.36           C  
ATOM   4196  O   TYR C 145     -12.475  29.574  18.195  1.00 62.36           O  
ATOM   4197  CG  TYR C 145     -10.449  32.160  18.185  1.00 62.36           C  
ATOM   4198  CD1 TYR C 145     -10.526  32.186  19.576  1.00 62.36           C  
ATOM   4199  CD2 TYR C 145      -9.272  31.706  17.600  1.00 62.36           C  
ATOM   4200  CE1 TYR C 145      -9.456  31.773  20.363  1.00 62.36           C  
ATOM   4201  CE2 TYR C 145      -8.196  31.290  18.377  1.00 62.36           C  
ATOM   4202  OH  TYR C 145      -7.236  30.915  20.530  1.00 62.36           O  
ATOM   4203  CZ  TYR C 145      -8.298  31.326  19.756  1.00 62.36           C  
ATOM   4204  N   ASP C 146     -14.242  30.963  18.292  1.00 65.68           N  
ATOM   4205  CA  ASP C 146     -14.891  30.199  19.353  1.00 65.68           C  
ATOM   4206  C   ASP C 146     -15.340  28.829  18.848  1.00 65.68           C  
ATOM   4207  CB  ASP C 146     -16.088  30.970  19.914  1.00 65.68           C  
ATOM   4208  O   ASP C 146     -15.288  27.843  19.585  1.00 65.68           O  
ATOM   4209  CG  ASP C 146     -16.505  32.137  19.037  1.00 65.68           C  
ATOM   4210  OD1 ASP C 146     -15.655  32.682  18.301  1.00 65.68           O  
ATOM   4211  OD2 ASP C 146     -17.695  32.518  19.085  1.00 65.68           O  
ATOM   4212  N   GLU C 147     -15.720  28.769  17.497  1.00 66.83           N  
ATOM   4213  CA  GLU C 147     -16.128  27.501  16.901  1.00 66.83           C  
ATOM   4214  C   GLU C 147     -14.935  26.568  16.716  1.00 66.83           C  
ATOM   4215  CB  GLU C 147     -16.824  27.738  15.558  1.00 66.83           C  
ATOM   4216  O   GLU C 147     -15.056  25.354  16.895  1.00 66.83           O  
ATOM   4217  CG  GLU C 147     -18.265  27.252  15.517  1.00 66.83           C  
ATOM   4218  CD  GLU C 147     -19.139  28.044  14.557  1.00 66.83           C  
ATOM   4219  OE1 GLU C 147     -20.372  27.831  14.543  1.00 66.83           O  
ATOM   4220  OE2 GLU C 147     -18.585  28.883  13.813  1.00 66.83           O  
ATOM   4221  N   VAL C 148     -13.814  27.095  16.325  1.00 65.95           N  
ATOM   4222  CA  VAL C 148     -12.589  26.318  16.169  1.00 65.95           C  
ATOM   4223  C   VAL C 148     -12.177  25.726  17.515  1.00 65.95           C  
ATOM   4224  CB  VAL C 148     -11.442  27.176  15.591  1.00 65.95           C  
ATOM   4225  O   VAL C 148     -11.847  24.541  17.604  1.00 65.95           O  
ATOM   4226  CG1 VAL C 148     -10.131  26.391  15.583  1.00 65.95           C  
ATOM   4227  CG2 VAL C 148     -11.791  27.653  14.183  1.00 65.95           C  
ATOM   4228  N   ARG C 149     -12.328  26.521  18.525  1.00 66.22           N  
ATOM   4229  CA  ARG C 149     -11.956  26.081  19.866  1.00 66.22           C  
ATOM   4230  C   ARG C 149     -12.870  24.959  20.346  1.00 66.22           C  
ATOM   4231  CB  ARG C 149     -12.003  27.253  20.849  1.00 66.22           C  
ATOM   4232  O   ARG C 149     -12.408  23.995  20.960  1.00 66.22           O  
ATOM   4233  CG  ARG C 149     -10.728  27.428  21.659  1.00 66.22           C  
ATOM   4234  CD  ARG C 149     -10.821  28.615  22.607  1.00 66.22           C  
ATOM   4235  NE  ARG C 149     -10.877  28.188  24.002  1.00 66.22           N  
ATOM   4236  NH1 ARG C 149     -10.942  30.328  24.870  1.00 66.22           N  
ATOM   4237  NH2 ARG C 149     -10.981  28.516  26.273  1.00 66.22           N  
ATOM   4238  CZ  ARG C 149     -10.933  29.012  25.045  1.00 66.22           C  
ATOM   4239  N   ASN C 150     -14.219  25.093  20.066  1.00 70.70           N  
ATOM   4240  CA  ASN C 150     -15.178  24.080  20.492  1.00 70.70           C  
ATOM   4241  C   ASN C 150     -14.948  22.753  19.775  1.00 70.70           C  
ATOM   4242  CB  ASN C 150     -16.610  24.566  20.262  1.00 70.70           C  
ATOM   4243  O   ASN C 150     -15.036  21.688  20.389  1.00 70.70           O  
ATOM   4244  CG  ASN C 150     -17.041  25.614  21.270  1.00 70.70           C  
ATOM   4245  ND2 ASN C 150     -18.088  26.359  20.940  1.00 70.70           N  
ATOM   4246  OD1 ASN C 150     -16.436  25.752  22.336  1.00 70.70           O  
ATOM   4247  N   GLN C 151     -14.567  22.855  18.427  1.00 69.63           N  
ATOM   4248  CA  GLN C 151     -14.385  21.643  17.634  1.00 69.63           C  
ATOM   4249  C   GLN C 151     -13.078  20.942  17.992  1.00 69.63           C  
ATOM   4250  CB  GLN C 151     -14.414  21.969  16.140  1.00 69.63           C  
ATOM   4251  O   GLN C 151     -13.019  19.711  18.032  1.00 69.63           O  
ATOM   4252  CG  GLN C 151     -15.790  21.823  15.505  1.00 69.63           C  
ATOM   4253  CD  GLN C 151     -16.297  20.393  15.525  1.00 69.63           C  
ATOM   4254  NE2 GLN C 151     -17.577  20.213  15.221  1.00 69.63           N  
ATOM   4255  OE1 GLN C 151     -15.543  19.457  15.811  1.00 69.63           O  
ATOM   4256  N   VAL C 152     -12.027  21.635  18.244  1.00 66.33           N  
ATOM   4257  CA  VAL C 152     -10.736  21.077  18.630  1.00 66.33           C  
ATOM   4258  C   VAL C 152     -10.851  20.403  19.996  1.00 66.33           C  
ATOM   4259  CB  VAL C 152      -9.635  22.161  18.662  1.00 66.33           C  
ATOM   4260  O   VAL C 152     -10.301  19.321  20.210  1.00 66.33           O  
ATOM   4261  CG1 VAL C 152      -8.346  21.604  19.262  1.00 66.33           C  
ATOM   4262  CG2 VAL C 152      -9.383  22.706  17.258  1.00 66.33           C  
ATOM   4263  N   THR C 153     -11.630  21.109  20.892  1.00 67.98           N  
ATOM   4264  CA  THR C 153     -11.824  20.548  22.225  1.00 67.98           C  
ATOM   4265  C   THR C 153     -12.600  19.237  22.153  1.00 67.98           C  
ATOM   4266  CB  THR C 153     -12.565  21.537  23.144  1.00 67.98           C  
ATOM   4267  O   THR C 153     -12.301  18.291  22.884  1.00 67.98           O  
ATOM   4268  CG2 THR C 153     -12.551  21.058  24.592  1.00 67.98           C  
ATOM   4269  OG1 THR C 153     -11.929  22.819  23.070  1.00 67.98           O  
ATOM   4270  N   ARG C 154     -13.536  19.126  21.234  1.00 69.63           N  
ATOM   4271  CA  ARG C 154     -14.310  17.904  21.042  1.00 69.63           C  
ATOM   4272  C   ARG C 154     -13.431  16.776  20.511  1.00 69.63           C  
ATOM   4273  CB  ARG C 154     -15.478  18.153  20.084  1.00 69.63           C  
ATOM   4274  O   ARG C 154     -13.546  15.632  20.955  1.00 69.63           O  
ATOM   4275  CG  ARG C 154     -16.666  17.232  20.311  1.00 69.63           C  
ATOM   4276  CD  ARG C 154     -17.751  17.444  19.264  1.00 69.63           C  
ATOM   4277  NE  ARG C 154     -19.032  16.890  19.695  1.00 69.63           N  
ATOM   4278  NH1 ARG C 154     -20.249  17.811  17.961  1.00 69.63           N  
ATOM   4279  NH2 ARG C 154     -21.294  16.527  19.545  1.00 69.63           N  
ATOM   4280  CZ  ARG C 154     -20.189  17.077  19.066  1.00 69.63           C  
ATOM   4281  N   LEU C 155     -12.570  16.982  19.558  1.00 66.73           N  
ATOM   4282  CA  LEU C 155     -11.689  15.987  18.959  1.00 66.73           C  
ATOM   4283  C   LEU C 155     -10.713  15.432  19.991  1.00 66.73           C  
ATOM   4284  CB  LEU C 155     -10.917  16.592  17.784  1.00 66.73           C  
ATOM   4285  O   LEU C 155     -10.500  14.219  20.061  1.00 66.73           O  
ATOM   4286  CG  LEU C 155     -10.914  15.784  16.485  1.00 66.73           C  
ATOM   4287  CD1 LEU C 155     -11.640  16.548  15.384  1.00 66.73           C  
ATOM   4288  CD2 LEU C 155      -9.486  15.455  16.063  1.00 66.73           C  
ATOM   4289  N   LEU C 156     -10.209  16.326  20.866  1.00 67.22           N  
ATOM   4290  CA  LEU C 156      -9.228  15.941  21.875  1.00 67.22           C  
ATOM   4291  C   LEU C 156      -9.878  15.112  22.977  1.00 67.22           C  
ATOM   4292  CB  LEU C 156      -8.564  17.182  22.478  1.00 67.22           C  
ATOM   4293  O   LEU C 156      -9.267  14.175  23.497  1.00 67.22           O  
ATOM   4294  CG  LEU C 156      -7.517  17.881  21.610  1.00 67.22           C  
ATOM   4295  CD1 LEU C 156      -7.293  19.309  22.095  1.00 67.22           C  
ATOM   4296  CD2 LEU C 156      -6.208  17.097  21.616  1.00 67.22           C  
ATOM   4297  N   ALA C 157     -11.198  15.468  23.169  1.00 68.52           N  
ATOM   4298  CA  ALA C 157     -11.914  14.745  24.216  1.00 68.52           C  
ATOM   4299  C   ALA C 157     -12.315  13.350  23.744  1.00 68.52           C  
ATOM   4300  CB  ALA C 157     -13.147  15.529  24.657  1.00 68.52           C  
ATOM   4301  O   ALA C 157     -12.212  12.379  24.497  1.00 68.52           O  
ATOM   4302  N   ASP C 158     -12.713  13.194  22.351  1.00 67.14           N  
ATOM   4303  CA  ASP C 158     -13.203  11.929  21.812  1.00 67.14           C  
ATOM   4304  C   ASP C 158     -12.047  10.982  21.498  1.00 67.14           C  
ATOM   4305  CB  ASP C 158     -14.042  12.169  20.555  1.00 67.14           C  
ATOM   4306  O   ASP C 158     -12.186   9.763  21.619  1.00 67.14           O  
ATOM   4307  CG  ASP C 158     -15.411  12.753  20.859  1.00 67.14           C  
ATOM   4308  OD1 ASP C 158     -15.804  12.801  22.044  1.00 67.14           O  
ATOM   4309  OD2 ASP C 158     -16.103  13.165  19.903  1.00 67.14           O  
ATOM   4310  N   LEU C 159     -10.844  11.402  21.099  1.00 68.05           N  
ATOM   4311  CA  LEU C 159      -9.709  10.581  20.692  1.00 68.05           C  
ATOM   4312  C   LEU C 159      -8.626  10.581  21.765  1.00 68.05           C  
ATOM   4313  CB  LEU C 159      -9.131  11.085  19.367  1.00 68.05           C  
ATOM   4314  O   LEU C 159      -7.553  10.004  21.570  1.00 68.05           O  
ATOM   4315  CG  LEU C 159      -9.971  10.820  18.116  1.00 68.05           C  
ATOM   4316  CD1 LEU C 159      -9.583  11.788  17.003  1.00 68.05           C  
ATOM   4317  CD2 LEU C 159      -9.806   9.375  17.658  1.00 68.05           C  
ATOM   4318  N   GLY C 160      -8.941  11.280  22.953  1.00 68.06           N  
ATOM   4319  CA  GLY C 160      -7.995  11.380  24.052  1.00 68.06           C  
ATOM   4320  C   GLY C 160      -8.090  10.223  25.029  1.00 68.06           C  
ATOM   4321  O   GLY C 160      -8.896   9.310  24.841  1.00 68.06           O  
ATOM   4322  N   PRO C 161      -7.236  10.146  25.975  1.00 74.99           N  
ATOM   4323  CA  PRO C 161      -7.230   9.070  26.969  1.00 74.99           C  
ATOM   4324  C   PRO C 161      -8.476   9.076  27.852  1.00 74.99           C  
ATOM   4325  CB  PRO C 161      -5.974   9.360  27.795  1.00 74.99           C  
ATOM   4326  O   PRO C 161      -8.965  10.144  28.229  1.00 74.99           O  
ATOM   4327  CG  PRO C 161      -5.541  10.725  27.366  1.00 74.99           C  
ATOM   4328  CD  PRO C 161      -6.331  11.115  26.150  1.00 74.99           C  
ATOM   4329  N   THR C 162      -9.078   8.001  27.998  1.00 71.34           N  
ATOM   4330  CA  THR C 162     -10.193   7.784  28.913  1.00 71.34           C  
ATOM   4331  C   THR C 162      -9.790   6.837  30.041  1.00 71.34           C  
ATOM   4332  CB  THR C 162     -11.419   7.215  28.176  1.00 71.34           C  
ATOM   4333  O   THR C 162      -8.781   6.137  29.939  1.00 71.34           O  
ATOM   4334  CG2 THR C 162     -12.060   8.270  27.280  1.00 71.34           C  
ATOM   4335  OG1 THR C 162     -11.011   6.103  27.369  1.00 71.34           O  
ATOM   4336  N   PRO C 163     -10.443   6.974  31.220  1.00 68.47           N  
ATOM   4337  CA  PRO C 163     -10.110   6.041  32.298  1.00 68.47           C  
ATOM   4338  C   PRO C 163     -10.101   4.585  31.836  1.00 68.47           C  
ATOM   4339  CB  PRO C 163     -11.217   6.281  33.327  1.00 68.47           C  
ATOM   4340  O   PRO C 163      -9.330   3.774  32.355  1.00 68.47           O  
ATOM   4341  CG  PRO C 163     -11.961   7.472  32.817  1.00 68.47           C  
ATOM   4342  CD  PRO C 163     -11.512   7.749  31.411  1.00 68.47           C  
ATOM   4343  N   GLU C 164     -10.939   4.181  30.693  1.00 66.95           N  
ATOM   4344  CA  GLU C 164     -11.004   2.822  30.163  1.00 66.95           C  
ATOM   4345  C   GLU C 164      -9.830   2.536  29.231  1.00 66.95           C  
ATOM   4346  CB  GLU C 164     -12.327   2.593  29.428  1.00 66.95           C  
ATOM   4347  O   GLU C 164      -9.371   1.396  29.133  1.00 66.95           O  
ATOM   4348  CG  GLU C 164     -13.552   2.668  30.328  1.00 66.95           C  
ATOM   4349  CD  GLU C 164     -14.616   3.624  29.815  1.00 66.95           C  
ATOM   4350  OE1 GLU C 164     -15.609   3.871  30.537  1.00 66.95           O  
ATOM   4351  OE2 GLU C 164     -14.457   4.129  28.681  1.00 66.95           O  
ATOM   4352  N   GLN C 165      -9.334   3.567  28.493  1.00 70.07           N  
ATOM   4353  CA  GLN C 165      -8.191   3.488  27.590  1.00 70.07           C  
ATOM   4354  C   GLN C 165      -7.155   4.560  27.918  1.00 70.07           C  
ATOM   4355  CB  GLN C 165      -8.644   3.622  26.136  1.00 70.07           C  
ATOM   4356  O   GLN C 165      -7.114   5.609  27.271  1.00 70.07           O  
ATOM   4357  CG  GLN C 165      -8.948   2.292  25.461  1.00 70.07           C  
ATOM   4358  CD  GLN C 165      -9.372   2.452  24.013  1.00 70.07           C  
ATOM   4359  NE2 GLN C 165      -9.447   1.339  23.290  1.00 70.07           N  
ATOM   4360  OE1 GLN C 165      -9.631   3.566  23.547  1.00 70.07           O  
ATOM   4361  N   PRO C 166      -6.306   4.354  28.974  1.00 72.61           N  
ATOM   4362  CA  PRO C 166      -5.391   5.357  29.524  1.00 72.61           C  
ATOM   4363  C   PRO C 166      -4.440   5.926  28.474  1.00 72.61           C  
ATOM   4364  CB  PRO C 166      -4.621   4.581  30.596  1.00 72.61           C  
ATOM   4365  O   PRO C 166      -3.999   7.072  28.592  1.00 72.61           O  
ATOM   4366  CG  PRO C 166      -5.188   3.199  30.549  1.00 72.61           C  
ATOM   4367  CD  PRO C 166      -6.238   3.151  29.476  1.00 72.61           C  
ATOM   4368  N   LYS C 167      -3.980   5.082  27.358  1.00 78.19           N  
ATOM   4369  CA  LYS C 167      -3.059   5.582  26.341  1.00 78.19           C  
ATOM   4370  C   LYS C 167      -3.817   6.187  25.163  1.00 78.19           C  
ATOM   4371  CB  LYS C 167      -2.139   4.462  25.853  1.00 78.19           C  
ATOM   4372  O   LYS C 167      -3.225   6.865  24.320  1.00 78.19           O  
ATOM   4373  CG  LYS C 167      -1.236   3.887  26.934  1.00 78.19           C  
ATOM   4374  CD  LYS C 167      -0.226   2.905  26.355  1.00 78.19           C  
ATOM   4375  CE  LYS C 167       0.657   2.304  27.441  1.00 78.19           C  
ATOM   4376  NZ  LYS C 167       1.632   1.321  26.881  1.00 78.19           N  
ATOM   4377  N   GLY C 168      -5.144   5.978  25.092  1.00 72.26           N  
ATOM   4378  CA  GLY C 168      -5.953   6.418  23.967  1.00 72.26           C  
ATOM   4379  C   GLY C 168      -5.883   5.479  22.778  1.00 72.26           C  
ATOM   4380  O   GLY C 168      -5.012   4.608  22.719  1.00 72.26           O  
ATOM   4381  N   PRO C 169      -6.727   5.463  21.916  1.00 75.12           N  
ATOM   4382  CA  PRO C 169      -6.756   4.587  20.742  1.00 75.12           C  
ATOM   4383  C   PRO C 169      -5.488   4.688  19.898  1.00 75.12           C  
ATOM   4384  CB  PRO C 169      -7.974   5.086  19.960  1.00 75.12           C  
ATOM   4385  O   PRO C 169      -5.010   3.680  19.371  1.00 75.12           O  
ATOM   4386  CG  PRO C 169      -8.506   6.226  20.767  1.00 75.12           C  
ATOM   4387  CD  PRO C 169      -7.646   6.388  21.987  1.00 75.12           C  
ATOM   4388  N   PHE C 170      -4.851   5.844  19.840  1.00 75.11           N  
ATOM   4389  CA  PHE C 170      -3.636   6.030  19.056  1.00 75.11           C  
ATOM   4390  C   PHE C 170      -2.430   5.444  19.780  1.00 75.11           C  
ATOM   4391  CB  PHE C 170      -3.403   7.516  18.766  1.00 75.11           C  
ATOM   4392  O   PHE C 170      -1.573   4.811  19.159  1.00 75.11           O  
ATOM   4393  CG  PHE C 170      -4.071   8.000  17.507  1.00 75.11           C  
ATOM   4394  CD1 PHE C 170      -3.524   7.720  16.261  1.00 75.11           C  
ATOM   4395  CD2 PHE C 170      -5.247   8.736  17.570  1.00 75.11           C  
ATOM   4396  CE1 PHE C 170      -4.139   8.167  15.094  1.00 75.11           C  
ATOM   4397  CE2 PHE C 170      -5.868   9.187  16.408  1.00 75.11           C  
ATOM   4398  CZ  PHE C 170      -5.312   8.902  15.172  1.00 75.11           C  
ATOM   4399  N   GLY C 171      -2.424   5.626  21.068  1.00 77.64           N  
ATOM   4400  CA  GLY C 171      -1.346   5.062  21.865  1.00 77.64           C  
ATOM   4401  C   GLY C 171      -1.320   3.545  21.845  1.00 77.64           C  
ATOM   4402  O   GLY C 171      -0.251   2.939  21.753  1.00 77.64           O  
ATOM   4403  N   ASP C 172      -2.500   2.918  21.698  1.00 79.81           N  
ATOM   4404  CA  ASP C 172      -2.619   1.463  21.698  1.00 79.81           C  
ATOM   4405  C   ASP C 172      -2.136   0.872  20.376  1.00 79.81           C  
ATOM   4406  CB  ASP C 172      -4.066   1.043  21.964  1.00 79.81           C  
ATOM   4407  O   ASP C 172      -1.470  -0.166  20.360  1.00 79.81           O  
ATOM   4408  CG  ASP C 172      -4.397   0.960  23.444  1.00 79.81           C  
ATOM   4409  OD1 ASP C 172      -3.465   0.937  24.277  1.00 79.81           O  
ATOM   4410  OD2 ASP C 172      -5.600   0.914  23.780  1.00 79.81           O  
ATOM   4411  N   ILE C 173      -2.440   1.467  19.283  1.00 75.44           N  
ATOM   4412  CA  ILE C 173      -2.075   0.958  17.965  1.00 75.44           C  
ATOM   4413  C   ILE C 173      -0.570   1.107  17.753  1.00 75.44           C  
ATOM   4414  CB  ILE C 173      -2.849   1.687  16.844  1.00 75.44           C  
ATOM   4415  O   ILE C 173       0.074   0.219  17.190  1.00 75.44           O  
ATOM   4416  CG1 ILE C 173      -3.339   0.683  15.794  1.00 75.44           C  
ATOM   4417  CG2 ILE C 173      -1.977   2.770  16.201  1.00 75.44           C  
ATOM   4418  CD1 ILE C 173      -4.624   1.100  15.091  1.00 75.44           C  
ATOM   4419  N   ILE C 174       0.013   2.139  18.248  1.00 76.38           N  
ATOM   4420  CA  ILE C 174       1.445   2.383  18.120  1.00 76.38           C  
ATOM   4421  C   ILE C 174       2.220   1.337  18.919  1.00 76.38           C  
ATOM   4422  CB  ILE C 174       1.821   3.805  18.593  1.00 76.38           C  
ATOM   4423  O   ILE C 174       3.195   0.766  18.424  1.00 76.38           O  
ATOM   4424  CG1 ILE C 174       1.206   4.857  17.662  1.00 76.38           C  
ATOM   4425  CG2 ILE C 174       3.342   3.965  18.672  1.00 76.38           C  
ATOM   4426  CD1 ILE C 174       1.421   6.292  18.123  1.00 76.38           C  
ATOM   4427  N   GLU C 175       1.746   1.100  20.087  1.00 76.20           N  
ATOM   4428  CA  GLU C 175       2.396   0.107  20.936  1.00 76.20           C  
ATOM   4429  C   GLU C 175       2.288  -1.291  20.333  1.00 76.20           C  
ATOM   4430  CB  GLU C 175       1.791   0.122  22.342  1.00 76.20           C  
ATOM   4431  O   GLU C 175       3.259  -2.050  20.334  1.00 76.20           O  
ATOM   4432  CG  GLU C 175       2.644  -0.583  23.386  1.00 76.20           C  
ATOM   4433  CD  GLU C 175       2.250  -0.238  24.814  1.00 76.20           C  
ATOM   4434  OE1 GLU C 175       3.019  -0.558  25.749  1.00 76.20           O  
ATOM   4435  OE2 GLU C 175       1.164   0.354  24.999  1.00 76.20           O  
ATOM   4436  N   SER C 176       1.072  -1.611  19.803  1.00 79.80           N  
ATOM   4437  CA  SER C 176       0.836  -2.926  19.215  1.00 79.80           C  
ATOM   4438  C   SER C 176       1.724  -3.153  17.996  1.00 79.80           C  
ATOM   4439  CB  SER C 176      -0.634  -3.081  18.822  1.00 79.80           C  
ATOM   4440  O   SER C 176       2.331  -4.217  17.854  1.00 79.80           O  
ATOM   4441  OG  SER C 176      -1.469  -3.033  19.966  1.00 79.80           O  
ATOM   4442  N   PHE C 177       1.917  -2.199  17.139  1.00 77.14           N  
ATOM   4443  CA  PHE C 177       2.741  -2.312  15.941  1.00 77.14           C  
ATOM   4444  C   PHE C 177       4.222  -2.318  16.300  1.00 77.14           C  
ATOM   4445  CB  PHE C 177       2.440  -1.165  14.971  1.00 77.14           C  
ATOM   4446  O   PHE C 177       4.995  -3.108  15.754  1.00 77.14           O  
ATOM   4447  CG  PHE C 177       1.302  -1.450  14.028  1.00 77.14           C  
ATOM   4448  CD1 PHE C 177       1.507  -2.197  12.875  1.00 77.14           C  
ATOM   4449  CD2 PHE C 177       0.027  -0.969  14.296  1.00 77.14           C  
ATOM   4450  CE1 PHE C 177       0.455  -2.462  12.001  1.00 77.14           C  
ATOM   4451  CE2 PHE C 177      -1.029  -1.230  13.427  1.00 77.14           C  
ATOM   4452  CZ  PHE C 177      -0.812  -1.975  12.279  1.00 77.14           C  
ATOM   4453  N   ALA C 178       4.615  -1.487  17.279  1.00 76.64           N  
ATOM   4454  CA  ALA C 178       6.005  -1.417  17.720  1.00 76.64           C  
ATOM   4455  C   ALA C 178       6.454  -2.742  18.330  1.00 76.64           C  
ATOM   4456  CB  ALA C 178       6.188  -0.284  18.726  1.00 76.64           C  
ATOM   4457  O   ALA C 178       7.533  -3.247  18.009  1.00 76.64           O  
ATOM   4458  N   ASP C 179       5.512  -3.293  19.192  1.00 74.57           N  
ATOM   4459  CA  ASP C 179       5.823  -4.572  19.822  1.00 74.57           C  
ATOM   4460  C   ASP C 179       5.816  -5.705  18.798  1.00 74.57           C  
ATOM   4461  CB  ASP C 179       4.828  -4.873  20.945  1.00 74.57           C  
ATOM   4462  O   ASP C 179       6.652  -6.609  18.859  1.00 74.57           O  
ATOM   4463  CG  ASP C 179       5.030  -3.994  22.167  1.00 74.57           C  
ATOM   4464  OD1 ASP C 179       6.114  -3.387  22.310  1.00 74.57           O  
ATOM   4465  OD2 ASP C 179       4.098  -3.909  22.996  1.00 74.57           O  
ATOM   4466  N   GLY C 180       4.868  -5.603  17.759  1.00 73.57           N  
ATOM   4467  CA  GLY C 180       4.727  -6.627  16.736  1.00 73.57           C  
ATOM   4468  C   GLY C 180       5.888  -6.657  15.759  1.00 73.57           C  
ATOM   4469  O   GLY C 180       6.308  -7.730  15.321  1.00 73.57           O  
ATOM   4470  N   PHE C 181       6.634  -5.503  15.591  1.00 70.77           N  
ATOM   4471  CA  PHE C 181       7.689  -5.394  14.591  1.00 70.77           C  
ATOM   4472  C   PHE C 181       9.061  -5.354  15.254  1.00 70.77           C  
ATOM   4473  CB  PHE C 181       7.487  -4.144  13.728  1.00 70.77           C  
ATOM   4474  O   PHE C 181      10.087  -5.371  14.570  1.00 70.77           O  
ATOM   4475  CG  PHE C 181       6.399  -4.288  12.698  1.00 70.77           C  
ATOM   4476  CD1 PHE C 181       6.529  -5.193  11.651  1.00 70.77           C  
ATOM   4477  CD2 PHE C 181       5.246  -3.518  12.776  1.00 70.77           C  
ATOM   4478  CE1 PHE C 181       5.525  -5.328  10.696  1.00 70.77           C  
ATOM   4479  CE2 PHE C 181       4.238  -3.647  11.825  1.00 70.77           C  
ATOM   4480  CZ  PHE C 181       4.379  -4.552  10.785  1.00 70.77           C  
ATOM   4481  N   ALA C 182       9.059  -5.314  16.646  1.00 74.71           N  
ATOM   4482  CA  ALA C 182      10.305  -5.150  17.390  1.00 74.71           C  
ATOM   4483  C   ALA C 182      11.307  -6.243  17.028  1.00 74.71           C  
ATOM   4484  CB  ALA C 182      10.034  -5.158  18.892  1.00 74.71           C  
ATOM   4485  O   ALA C 182      11.043  -7.430  17.236  1.00 74.71           O  
ATOM   4486  N   GLY C 183      12.531  -6.087  16.467  1.00 71.42           N  
ATOM   4487  CA  GLY C 183      13.608  -6.985  16.083  1.00 71.42           C  
ATOM   4488  C   GLY C 183      13.346  -7.706  14.774  1.00 71.42           C  
ATOM   4489  O   GLY C 183      14.106  -8.597  14.388  1.00 71.42           O  
ATOM   4490  N   LYS C 184      12.313  -7.358  13.928  1.00 78.52           N  
ATOM   4491  CA  LYS C 184      11.928  -8.112  12.739  1.00 78.52           C  
ATOM   4492  C   LYS C 184      12.089  -7.269  11.477  1.00 78.52           C  
ATOM   4493  CB  LYS C 184      10.485  -8.605  12.859  1.00 78.52           C  
ATOM   4494  O   LYS C 184      11.722  -7.703  10.383  1.00 78.52           O  
ATOM   4495  CG  LYS C 184      10.255  -9.571  14.012  1.00 78.52           C  
ATOM   4496  CD  LYS C 184       8.806 -10.036  14.071  1.00 78.52           C  
ATOM   4497  CE  LYS C 184       8.567 -10.976  15.245  1.00 78.52           C  
ATOM   4498  NZ  LYS C 184       7.111 -11.137  15.538  1.00 78.52           N  
ATOM   4499  N   GLY C 185      12.657  -6.066  11.624  1.00 75.44           N  
ATOM   4500  CA  GLY C 185      12.807  -5.174  10.486  1.00 75.44           C  
ATOM   4501  C   GLY C 185      13.778  -5.695   9.443  1.00 75.44           C  
ATOM   4502  O   GLY C 185      13.470  -5.702   8.250  1.00 75.44           O  
ATOM   4503  N   GLU C 186      15.110  -6.167   9.784  1.00 78.41           N  
ATOM   4504  CA  GLU C 186      16.114  -6.715   8.876  1.00 78.41           C  
ATOM   4505  C   GLU C 186      15.614  -7.992   8.206  1.00 78.41           C  
ATOM   4506  CB  GLU C 186      17.422  -6.990   9.623  1.00 78.41           C  
ATOM   4507  O   GLU C 186      15.839  -8.202   7.013  1.00 78.41           O  
ATOM   4508  CG  GLU C 186      18.667  -6.822   8.764  1.00 78.41           C  
ATOM   4509  CD  GLU C 186      19.959  -6.883   9.563  1.00 78.41           C  
ATOM   4510  OE1 GLU C 186      21.051  -6.790   8.959  1.00 78.41           O  
ATOM   4511  OE2 GLU C 186      19.878  -7.026  10.804  1.00 78.41           O  
ATOM   4512  N   GLN C 187      14.896  -8.858   9.027  1.00 80.10           N  
ATOM   4513  CA  GLN C 187      14.347 -10.105   8.504  1.00 80.10           C  
ATOM   4514  C   GLN C 187      13.306  -9.836   7.422  1.00 80.10           C  
ATOM   4515  CB  GLN C 187      13.732 -10.935   9.631  1.00 80.10           C  
ATOM   4516  O   GLN C 187      13.276 -10.522   6.398  1.00 80.10           O  
ATOM   4517  CG  GLN C 187      14.671 -11.988  10.203  1.00 80.10           C  
ATOM   4518  CD  GLN C 187      14.087 -12.704  11.406  1.00 80.10           C  
ATOM   4519  NE2 GLN C 187      14.868 -13.602  11.999  1.00 80.10           N  
ATOM   4520  OE1 GLN C 187      12.944 -12.453  11.801  1.00 80.10           O  
ATOM   4521  N   LEU C 188      12.551  -8.805   7.652  1.00 75.80           N  
ATOM   4522  CA  LEU C 188      11.522  -8.436   6.687  1.00 75.80           C  
ATOM   4523  C   LEU C 188      12.147  -7.873   5.415  1.00 75.80           C  
ATOM   4524  CB  LEU C 188      10.561  -7.410   7.294  1.00 75.80           C  
ATOM   4525  O   LEU C 188      11.723  -8.212   4.307  1.00 75.80           O  
ATOM   4526  CG  LEU C 188       9.173  -7.322   6.657  1.00 75.80           C  
ATOM   4527  CD1 LEU C 188       8.238  -8.354   7.279  1.00 75.80           C  
ATOM   4528  CD2 LEU C 188       8.603  -5.916   6.808  1.00 75.80           C  
ATOM   4529  N   ASN C 189      13.126  -7.023   5.584  1.00 80.52           N  
ATOM   4530  CA  ASN C 189      13.851  -6.450   4.455  1.00 80.52           C  
ATOM   4531  C   ASN C 189      14.513  -7.532   3.607  1.00 80.52           C  
ATOM   4532  CB  ASN C 189      14.896  -5.444   4.943  1.00 80.52           C  
ATOM   4533  O   ASN C 189      14.389  -7.527   2.381  1.00 80.52           O  
ATOM   4534  CG  ASN C 189      15.547  -4.681   3.806  1.00 80.52           C  
ATOM   4535  ND2 ASN C 189      15.237  -3.394   3.703  1.00 80.52           N  
ATOM   4536  OD1 ASN C 189      16.321  -5.243   3.027  1.00 80.52           O  
ATOM   4537  N   ARG C 190      15.319  -8.571   4.274  1.00 77.45           N  
ATOM   4538  CA  ARG C 190      15.971  -9.684   3.592  1.00 77.45           C  
ATOM   4539  C   ARG C 190      14.950 -10.558   2.871  1.00 77.45           C  
ATOM   4540  CB  ARG C 190      16.774 -10.528   4.585  1.00 77.45           C  
ATOM   4541  O   ARG C 190      15.197 -11.018   1.754  1.00 77.45           O  
ATOM   4542  CG  ARG C 190      18.272 -10.269   4.542  1.00 77.45           C  
ATOM   4543  CD  ARG C 190      19.035 -11.221   5.453  1.00 77.45           C  
ATOM   4544  NE  ARG C 190      19.671 -10.512   6.560  1.00 77.45           N  
ATOM   4545  NH1 ARG C 190      19.980 -12.397   7.860  1.00 77.45           N  
ATOM   4546  NH2 ARG C 190      20.669 -10.348   8.622  1.00 77.45           N  
ATOM   4547  CZ  ARG C 190      20.105 -11.088   7.678  1.00 77.45           C  
ATOM   4548  N   THR C 191      13.728 -10.723   3.454  1.00 78.37           N  
ATOM   4549  CA  THR C 191      12.680 -11.559   2.880  1.00 78.37           C  
ATOM   4550  C   THR C 191      12.082 -10.901   1.640  1.00 78.37           C  
ATOM   4551  CB  THR C 191      11.565 -11.839   3.905  1.00 78.37           C  
ATOM   4552  O   THR C 191      11.930 -11.546   0.601  1.00 78.37           O  
ATOM   4553  CG2 THR C 191      10.542 -12.823   3.349  1.00 78.37           C  
ATOM   4554  OG1 THR C 191      12.144 -12.390   5.094  1.00 78.37           O  
ATOM   4555  N   LEU C 192      11.902  -9.578   1.721  1.00 76.11           N  
ATOM   4556  CA  LEU C 192      11.288  -8.861   0.608  1.00 76.11           C  
ATOM   4557  C   LEU C 192      12.270  -8.710  -0.549  1.00 76.11           C  
ATOM   4558  CB  LEU C 192      10.801  -7.482   1.062  1.00 76.11           C  
ATOM   4559  O   LEU C 192      11.889  -8.849  -1.714  1.00 76.11           O  
ATOM   4560  CG  LEU C 192       9.545  -7.460   1.934  1.00 76.11           C  
ATOM   4561  CD1 LEU C 192       9.347  -6.077   2.544  1.00 76.11           C  
ATOM   4562  CD2 LEU C 192       8.322  -7.871   1.120  1.00 76.11           C  
ATOM   4563  N   ARG C 193      13.553  -8.480  -0.297  1.00 75.83           N  
ATOM   4564  CA  ARG C 193      14.586  -8.395  -1.324  1.00 75.83           C  
ATOM   4565  C   ARG C 193      14.805  -9.747  -1.994  1.00 75.83           C  
ATOM   4566  CB  ARG C 193      15.900  -7.889  -0.724  1.00 75.83           C  
ATOM   4567  O   ARG C 193      14.925  -9.827  -3.218  1.00 75.83           O  
ATOM   4568  CG  ARG C 193      16.505  -6.711  -1.472  1.00 75.83           C  
ATOM   4569  CD  ARG C 193      17.793  -6.230  -0.819  1.00 75.83           C  
ATOM   4570  NE  ARG C 193      18.014  -4.805  -1.049  1.00 75.83           N  
ATOM   4571  NH1 ARG C 193      19.733  -4.613   0.482  1.00 75.83           N  
ATOM   4572  NH2 ARG C 193      19.046  -2.781  -0.711  1.00 75.83           N  
ATOM   4573  CZ  ARG C 193      18.930  -4.070  -0.425  1.00 75.83           C  
ATOM   4574  N   GLY C 194      14.946 -10.824  -1.055  1.00 77.65           N  
ATOM   4575  CA  GLY C 194      15.097 -12.171  -1.581  1.00 77.65           C  
ATOM   4576  C   GLY C 194      13.937 -12.603  -2.459  1.00 77.65           C  
ATOM   4577  O   GLY C 194      14.141 -13.193  -3.521  1.00 77.65           O  
ATOM   4578  N   LEU C 195      12.723 -12.147  -2.072  1.00 75.36           N  
ATOM   4579  CA  LEU C 195      11.519 -12.482  -2.824  1.00 75.36           C  
ATOM   4580  C   LEU C 195      11.460 -11.700  -4.132  1.00 75.36           C  
ATOM   4581  CB  LEU C 195      10.268 -12.197  -1.989  1.00 75.36           C  
ATOM   4582  O   LEU C 195      11.096 -12.251  -5.174  1.00 75.36           O  
ATOM   4583  CG  LEU C 195       8.953 -12.771  -2.520  1.00 75.36           C  
ATOM   4584  CD1 LEU C 195       8.945 -14.290  -2.386  1.00 75.36           C  
ATOM   4585  CD2 LEU C 195       7.766 -12.158  -1.784  1.00 75.36           C  
ATOM   4586  N   SER C 196      11.869 -10.526  -4.131  1.00 77.05           N  
ATOM   4587  CA  SER C 196      11.897  -9.677  -5.318  1.00 77.05           C  
ATOM   4588  C   SER C 196      12.896 -10.197  -6.346  1.00 77.05           C  
ATOM   4589  CB  SER C 196      12.244  -8.237  -4.939  1.00 77.05           C  
ATOM   4590  O   SER C 196      12.584 -10.282  -7.535  1.00 77.05           O  
ATOM   4591  OG  SER C 196      12.415  -7.439  -6.098  1.00 77.05           O  
ATOM   4592  N   ASP C 197      14.201 -10.519  -5.886  1.00 75.86           N  
ATOM   4593  CA  ASP C 197      15.222 -11.067  -6.774  1.00 75.86           C  
ATOM   4594  C   ASP C 197      14.769 -12.395  -7.377  1.00 75.86           C  
ATOM   4595  CB  ASP C 197      16.542 -11.253  -6.023  1.00 75.86           C  
ATOM   4596  O   ASP C 197      14.978 -12.645  -8.566  1.00 75.86           O  
ATOM   4597  CG  ASP C 197      17.240  -9.940  -5.718  1.00 75.86           C  
ATOM   4598  OD1 ASP C 197      16.887  -8.905  -6.324  1.00 75.86           O  
ATOM   4599  OD2 ASP C 197      18.155  -9.940  -4.865  1.00 75.86           O  
ATOM   4600  N   ALA C 198      14.027 -13.226  -6.530  1.00 75.28           N  
ATOM   4601  CA  ALA C 198      13.546 -14.528  -6.984  1.00 75.28           C  
ATOM   4602  C   ALA C 198      12.445 -14.371  -8.029  1.00 75.28           C  
ATOM   4603  CB  ALA C 198      13.040 -15.350  -5.802  1.00 75.28           C  
ATOM   4604  O   ALA C 198      12.482 -15.015  -9.081  1.00 75.28           O  
ATOM   4605  N   LEU C 199      11.605 -13.405  -7.793  1.00 75.05           N  
ATOM   4606  CA  LEU C 199      10.471 -13.215  -8.690  1.00 75.05           C  
ATOM   4607  C   LEU C 199      10.903 -12.506  -9.970  1.00 75.05           C  
ATOM   4608  CB  LEU C 199       9.367 -12.412  -7.997  1.00 75.05           C  
ATOM   4609  O   LEU C 199      10.348 -12.758 -11.042  1.00 75.05           O  
ATOM   4610  CG  LEU C 199       8.450 -13.194  -7.055  1.00 75.05           C  
ATOM   4611  CD1 LEU C 199       7.727 -12.242  -6.108  1.00 75.05           C  
ATOM   4612  CD2 LEU C 199       7.450 -14.026  -7.851  1.00 75.05           C  
ATOM   4613  N   THR C 200      11.868 -11.850  -9.948  1.00 74.09           N  
ATOM   4614  CA  THR C 200      12.412 -11.185 -11.127  1.00 74.09           C  
ATOM   4615  C   THR C 200      13.130 -12.185 -12.028  1.00 74.09           C  
ATOM   4616  CB  THR C 200      13.381 -10.055 -10.734  1.00 74.09           C  
ATOM   4617  O   THR C 200      12.994 -12.135 -13.252  1.00 74.09           O  
ATOM   4618  CG2 THR C 200      13.863  -9.291 -11.962  1.00 74.09           C  
ATOM   4619  OG1 THR C 200      12.713  -9.146  -9.851  1.00 74.09           O  
ATOM   4620  N   ALA C 201      14.013 -12.894 -11.359  1.00 72.45           N  
ATOM   4621  CA  ALA C 201      14.677 -13.942 -12.131  1.00 72.45           C  
ATOM   4622  C   ALA C 201      13.658 -14.820 -12.852  1.00 72.45           C  
ATOM   4623  CB  ALA C 201      15.561 -14.793 -11.223  1.00 72.45           C  
ATOM   4624  O   ALA C 201      13.847 -15.170 -14.019  1.00 72.45           O  
ATOM   4625  N   LEU C 202      12.467 -15.036 -12.236  1.00 72.43           N  
ATOM   4626  CA  LEU C 202      11.417 -15.846 -12.845  1.00 72.43           C  
ATOM   4627  C   LEU C 202      10.699 -15.068 -13.942  1.00 72.43           C  
ATOM   4628  CB  LEU C 202      10.412 -16.305 -11.786  1.00 72.43           C  
ATOM   4629  O   LEU C 202      10.354 -15.631 -14.984  1.00 72.43           O  
ATOM   4630  CG  LEU C 202       9.860 -17.723 -11.944  1.00 72.43           C  
ATOM   4631  CD1 LEU C 202      10.779 -18.728 -11.257  1.00 72.43           C  
ATOM   4632  CD2 LEU C 202       8.446 -17.813 -11.381  1.00 72.43           C  
ATOM   4633  N   ASN C 203      10.630 -13.805 -13.779  1.00 71.72           N  
ATOM   4634  CA  ASN C 203       9.957 -12.933 -14.736  1.00 71.72           C  
ATOM   4635  C   ASN C 203      10.782 -12.752 -16.007  1.00 71.72           C  
ATOM   4636  CB  ASN C 203       9.652 -11.574 -14.102  1.00 71.72           C  
ATOM   4637  O   ASN C 203      10.235 -12.743 -17.111  1.00 71.72           O  
ATOM   4638  CG  ASN C 203       8.785 -10.699 -14.986  1.00 71.72           C  
ATOM   4639  ND2 ASN C 203       8.975  -9.389 -14.891  1.00 71.72           N  
ATOM   4640  OD1 ASN C 203       7.951 -11.197 -15.746  1.00 71.72           O  
ATOM   4641  N   GLU C 204      12.149 -12.602 -15.835  1.00 73.71           N  
ATOM   4642  CA  GLU C 204      13.020 -12.441 -16.996  1.00 73.71           C  
ATOM   4643  C   GLU C 204      13.077 -13.721 -17.825  1.00 73.71           C  
ATOM   4644  CB  GLU C 204      14.429 -12.035 -16.558  1.00 73.71           C  
ATOM   4645  O   GLU C 204      13.304 -13.673 -19.035  1.00 73.71           O  
ATOM   4646  CG  GLU C 204      14.563 -10.559 -16.209  1.00 73.71           C  
ATOM   4647  CD  GLU C 204      15.966 -10.172 -15.767  1.00 73.71           C  
ATOM   4648  OE1 GLU C 204      16.194  -8.985 -15.443  1.00 73.71           O  
ATOM   4649  OE2 GLU C 204      16.844 -11.064 -15.746  1.00 73.71           O  
ATOM   4650  N   GLY C 205      12.958 -14.901 -17.314  1.00 73.78           N  
ATOM   4651  CA  GLY C 205      12.880 -16.178 -18.006  1.00 73.78           C  
ATOM   4652  C   GLY C 205      11.456 -16.601 -18.316  1.00 73.78           C  
ATOM   4653  O   GLY C 205      11.213 -17.750 -18.692  1.00 73.78           O  
ATOM   4654  N   ARG C 206      10.590 -15.527 -18.194  1.00 75.16           N  
ATOM   4655  CA  ARG C 206       9.165 -15.822 -18.297  1.00 75.16           C  
ATOM   4656  C   ARG C 206       8.803 -16.297 -19.700  1.00 75.16           C  
ATOM   4657  CB  ARG C 206       8.333 -14.592 -17.930  1.00 75.16           C  
ATOM   4658  O   ARG C 206       8.021 -17.236 -19.862  1.00 75.16           O  
ATOM   4659  CG  ARG C 206       7.065 -14.437 -18.754  1.00 75.16           C  
ATOM   4660  CD  ARG C 206       6.271 -13.205 -18.342  1.00 75.16           C  
ATOM   4661  NE  ARG C 206       6.401 -12.128 -19.320  1.00 75.16           N  
ATOM   4662  NH1 ARG C 206       4.768 -10.794 -18.375  1.00 75.16           N  
ATOM   4663  NH2 ARG C 206       5.883 -10.094 -20.251  1.00 75.16           N  
ATOM   4664  CZ  ARG C 206       5.684 -11.008 -19.313  1.00 75.16           C  
ATOM   4665  N   GLY C 207       9.350 -15.461 -20.814  1.00 71.20           N  
ATOM   4666  CA  GLY C 207       9.121 -15.868 -22.192  1.00 71.20           C  
ATOM   4667  C   GLY C 207       9.576 -17.286 -22.479  1.00 71.20           C  
ATOM   4668  O   GLY C 207       8.843 -18.068 -23.088  1.00 71.20           O  
ATOM   4669  N   ASP C 208      10.870 -17.562 -22.028  1.00 77.73           N  
ATOM   4670  CA  ASP C 208      11.439 -18.892 -22.222  1.00 77.73           C  
ATOM   4671  C   ASP C 208      10.700 -19.934 -21.385  1.00 77.73           C  
ATOM   4672  CB  ASP C 208      12.928 -18.895 -21.871  1.00 77.73           C  
ATOM   4673  O   ASP C 208      10.470 -21.055 -21.842  1.00 77.73           O  
ATOM   4674  CG  ASP C 208      13.771 -18.103 -22.854  1.00 77.73           C  
ATOM   4675  OD1 ASP C 208      13.393 -18.005 -24.042  1.00 77.73           O  
ATOM   4676  OD2 ASP C 208      14.825 -17.573 -22.439  1.00 77.73           O  
ATOM   4677  N   PHE C 209      10.220 -19.591 -20.160  1.00 78.11           N  
ATOM   4678  CA  PHE C 209       9.515 -20.508 -19.272  1.00 78.11           C  
ATOM   4679  C   PHE C 209       8.179 -20.925 -19.874  1.00 78.11           C  
ATOM   4680  CB  PHE C 209       9.295 -19.866 -17.899  1.00 78.11           C  
ATOM   4681  O   PHE C 209       7.880 -22.117 -19.971  1.00 78.11           O  
ATOM   4682  CG  PHE C 209       8.490 -20.715 -16.954  1.00 78.11           C  
ATOM   4683  CD1 PHE C 209       7.148 -20.438 -16.719  1.00 78.11           C  
ATOM   4684  CD2 PHE C 209       9.074 -21.792 -16.299  1.00 78.11           C  
ATOM   4685  CE1 PHE C 209       6.400 -21.223 -15.845  1.00 78.11           C  
ATOM   4686  CE2 PHE C 209       8.332 -22.581 -15.424  1.00 78.11           C  
ATOM   4687  CZ  PHE C 209       6.996 -22.294 -15.197  1.00 78.11           C  
ATOM   4688  N   PHE C 210       7.421 -19.863 -20.312  1.00 79.28           N  
ATOM   4689  CA  PHE C 210       6.096 -20.187 -20.827  1.00 79.28           C  
ATOM   4690  C   PHE C 210       6.189 -20.776 -22.229  1.00 79.28           C  
ATOM   4691  CB  PHE C 210       5.203 -18.943 -20.838  1.00 79.28           C  
ATOM   4692  O   PHE C 210       5.310 -21.531 -22.651  1.00 79.28           O  
ATOM   4693  CG  PHE C 210       4.715 -18.533 -19.475  1.00 79.28           C  
ATOM   4694  CD1 PHE C 210       3.759 -19.290 -18.807  1.00 79.28           C  
ATOM   4695  CD2 PHE C 210       5.212 -17.391 -18.861  1.00 79.28           C  
ATOM   4696  CE1 PHE C 210       3.306 -18.913 -17.545  1.00 79.28           C  
ATOM   4697  CE2 PHE C 210       4.763 -17.008 -17.600  1.00 79.28           C  
ATOM   4698  CZ  PHE C 210       3.810 -17.770 -16.944  1.00 79.28           C  
ATOM   4699  N   ALA C 211       7.275 -20.394 -22.939  1.00 78.17           N  
ATOM   4700  CA  ALA C 211       7.545 -21.093 -24.193  1.00 78.17           C  
ATOM   4701  C   ALA C 211       7.842 -22.569 -23.944  1.00 78.17           C  
ATOM   4702  CB  ALA C 211       8.710 -20.436 -24.928  1.00 78.17           C  
ATOM   4703  O   ALA C 211       7.415 -23.433 -24.714  1.00 78.17           O  
ATOM   4704  N   VAL C 212       8.588 -22.981 -22.858  1.00 78.62           N  
ATOM   4705  CA  VAL C 212       8.863 -24.355 -22.451  1.00 78.62           C  
ATOM   4706  C   VAL C 212       7.565 -25.037 -22.024  1.00 78.62           C  
ATOM   4707  CB  VAL C 212       9.897 -24.411 -21.305  1.00 78.62           C  
ATOM   4708  O   VAL C 212       7.292 -26.171 -22.424  1.00 78.62           O  
ATOM   4709  CG1 VAL C 212      10.019 -25.832 -20.756  1.00 78.62           C  
ATOM   4710  CG2 VAL C 212      11.255 -23.903 -21.787  1.00 78.62           C  
ATOM   4711  N   VAL C 213       6.737 -24.222 -21.309  1.00 78.30           N  
ATOM   4712  CA  VAL C 213       5.468 -24.755 -20.825  1.00 78.30           C  
ATOM   4713  C   VAL C 213       4.560 -25.084 -22.008  1.00 78.30           C  
ATOM   4714  CB  VAL C 213       4.763 -23.765 -19.871  1.00 78.30           C  
ATOM   4715  O   VAL C 213       3.964 -26.163 -22.060  1.00 78.30           O  
ATOM   4716  CG1 VAL C 213       3.347 -24.239 -19.551  1.00 78.30           C  
ATOM   4717  CG2 VAL C 213       5.574 -23.593 -18.587  1.00 78.30           C  
ATOM   4718  N   LYS C 214       4.528 -24.125 -22.913  1.00 78.25           N  
ATOM   4719  CA  LYS C 214       3.704 -24.330 -24.101  1.00 78.25           C  
ATOM   4720  C   LYS C 214       4.200 -25.521 -24.916  1.00 78.25           C  
ATOM   4721  CB  LYS C 214       3.690 -23.070 -24.968  1.00 78.25           C  
ATOM   4722  O   LYS C 214       3.405 -26.356 -25.352  1.00 78.25           O  
ATOM   4723  CG  LYS C 214       2.404 -22.263 -24.867  1.00 78.25           C  
ATOM   4724  CD  LYS C 214       2.455 -21.019 -25.745  1.00 78.25           C  
ATOM   4725  CE  LYS C 214       1.206 -20.164 -25.577  1.00 78.25           C  
ATOM   4726  NZ  LYS C 214       1.286 -18.904 -26.375  1.00 78.25           N  
ATOM   4727  N   SER C 215       5.599 -25.502 -25.277  1.00 80.09           N  
ATOM   4728  CA  SER C 215       6.202 -26.583 -26.048  1.00 80.09           C  
ATOM   4729  C   SER C 215       6.121 -27.909 -25.299  1.00 80.09           C  
ATOM   4730  CB  SER C 215       7.661 -26.261 -26.374  1.00 80.09           C  
ATOM   4731  O   SER C 215       5.867 -28.954 -25.901  1.00 80.09           O  
ATOM   4732  OG  SER C 215       7.749 -25.129 -27.223  1.00 80.09           O  
ATOM   4733  N   LEU C 216       6.205 -27.973 -23.913  1.00 77.58           N  
ATOM   4734  CA  LEU C 216       6.078 -29.167 -23.083  1.00 77.58           C  
ATOM   4735  C   LEU C 216       4.634 -29.654 -23.048  1.00 77.58           C  
ATOM   4736  CB  LEU C 216       6.569 -28.885 -21.661  1.00 77.58           C  
ATOM   4737  O   LEU C 216       4.380 -30.861 -23.077  1.00 77.58           O  
ATOM   4738  CG  LEU C 216       6.785 -30.106 -20.764  1.00 77.58           C  
ATOM   4739  CD1 LEU C 216       7.939 -30.952 -21.290  1.00 77.58           C  
ATOM   4740  CD2 LEU C 216       7.045 -29.673 -19.325  1.00 77.58           C  
ATOM   4741  N   ALA C 217       3.769 -28.599 -22.966  1.00 81.02           N  
ATOM   4742  CA  ALA C 217       2.349 -28.942 -22.991  1.00 81.02           C  
ATOM   4743  C   ALA C 217       1.979 -29.651 -24.291  1.00 81.02           C  
ATOM   4744  CB  ALA C 217       1.496 -27.690 -22.810  1.00 81.02           C  
ATOM   4745  O   ALA C 217       1.237 -30.636 -24.278  1.00 81.02           O  
ATOM   4746  N   LEU C 218       2.610 -29.035 -25.465  1.00 78.63           N  
ATOM   4747  CA  LEU C 218       2.386 -29.677 -26.756  1.00 78.63           C  
ATOM   4748  C   LEU C 218       2.962 -31.089 -26.769  1.00 78.63           C  
ATOM   4749  CB  LEU C 218       3.011 -28.848 -27.882  1.00 78.63           C  
ATOM   4750  O   LEU C 218       2.326 -32.019 -27.268  1.00 78.63           O  
ATOM   4751  CG  LEU C 218       2.140 -27.735 -28.467  1.00 78.63           C  
ATOM   4752  CD1 LEU C 218       3.012 -26.676 -29.135  1.00 78.63           C  
ATOM   4753  CD2 LEU C 218       1.133 -28.308 -29.458  1.00 78.63           C  
ATOM   4754  N   PHE C 219       4.145 -31.289 -26.170  1.00 78.94           N  
ATOM   4755  CA  PHE C 219       4.829 -32.574 -26.090  1.00 78.94           C  
ATOM   4756  C   PHE C 219       4.091 -33.523 -25.153  1.00 78.94           C  
ATOM   4757  CB  PHE C 219       6.274 -32.388 -25.617  1.00 78.94           C  
ATOM   4758  O   PHE C 219       3.807 -34.666 -25.516  1.00 78.94           O  
ATOM   4759  CG  PHE C 219       7.043 -33.675 -25.491  1.00 78.94           C  
ATOM   4760  CD1 PHE C 219       7.397 -34.170 -24.242  1.00 78.94           C  
ATOM   4761  CD2 PHE C 219       7.411 -34.391 -26.622  1.00 78.94           C  
ATOM   4762  CE1 PHE C 219       8.108 -35.362 -24.122  1.00 78.94           C  
ATOM   4763  CE2 PHE C 219       8.123 -35.582 -26.511  1.00 78.94           C  
ATOM   4764  CZ  PHE C 219       8.471 -36.066 -25.260  1.00 78.94           C  
ATOM   4765  N   VAL C 220       3.564 -33.146 -23.951  1.00 78.39           N  
ATOM   4766  CA  VAL C 220       2.868 -33.953 -22.955  1.00 78.39           C  
ATOM   4767  C   VAL C 220       1.484 -34.336 -23.475  1.00 78.39           C  
ATOM   4768  CB  VAL C 220       2.742 -33.207 -21.607  1.00 78.39           C  
ATOM   4769  O   VAL C 220       1.039 -35.472 -23.293  1.00 78.39           O  
ATOM   4770  CG1 VAL C 220       1.833 -33.974 -20.648  1.00 78.39           C  
ATOM   4771  CG2 VAL C 220       4.121 -32.994 -20.985  1.00 78.39           C  
ATOM   4772  N   ASN C 221       0.916 -33.217 -24.045  1.00 75.09           N  
ATOM   4773  CA  ASN C 221      -0.400 -33.481 -24.618  1.00 75.09           C  
ATOM   4774  C   ASN C 221      -0.334 -34.545 -25.710  1.00 75.09           C  
ATOM   4775  CB  ASN C 221      -1.013 -32.192 -25.169  1.00 75.09           C  
ATOM   4776  O   ASN C 221      -1.200 -35.418 -25.785  1.00 75.09           O  
ATOM   4777  CG  ASN C 221      -1.582 -31.303 -24.081  1.00 75.09           C  
ATOM   4778  ND2 ASN C 221      -1.756 -30.024 -24.390  1.00 75.09           N  
ATOM   4779  OD1 ASN C 221      -1.862 -31.763 -22.970  1.00 75.09           O  
ATOM   4780  N   ALA C 222       0.841 -34.466 -26.617  1.00 76.08           N  
ATOM   4781  CA  ALA C 222       1.050 -35.459 -27.668  1.00 76.08           C  
ATOM   4782  C   ALA C 222       1.351 -36.832 -27.073  1.00 76.08           C  
ATOM   4783  CB  ALA C 222       2.183 -35.024 -28.594  1.00 76.08           C  
ATOM   4784  O   ALA C 222       0.827 -37.846 -27.540  1.00 76.08           O  
ATOM   4785  N   LEU C 223       2.165 -36.983 -25.897  1.00 74.35           N  
ATOM   4786  CA  LEU C 223       2.527 -38.237 -25.245  1.00 74.35           C  
ATOM   4787  C   LEU C 223       1.357 -38.785 -24.435  1.00 74.35           C  
ATOM   4788  CB  LEU C 223       3.743 -38.037 -24.336  1.00 74.35           C  
ATOM   4789  O   LEU C 223       1.173 -40.001 -24.346  1.00 74.35           O  
ATOM   4790  CG  LEU C 223       5.112 -38.269 -24.976  1.00 74.35           C  
ATOM   4791  CD1 LEU C 223       5.996 -37.039 -24.796  1.00 74.35           C  
ATOM   4792  CD2 LEU C 223       5.779 -39.504 -24.380  1.00 74.35           C  
ATOM   4793  N   HIS C 224       0.537 -37.875 -23.906  1.00 72.23           N  
ATOM   4794  CA  HIS C 224      -0.591 -38.249 -23.059  1.00 72.23           C  
ATOM   4795  C   HIS C 224      -1.653 -38.999 -23.855  1.00 72.23           C  
ATOM   4796  CB  HIS C 224      -1.203 -37.009 -22.405  1.00 72.23           C  
ATOM   4797  O   HIS C 224      -2.291 -39.918 -23.336  1.00 72.23           O  
ATOM   4798  CG  HIS C 224      -2.414 -37.303 -21.578  1.00 72.23           C  
ATOM   4799  CD2 HIS C 224      -3.598 -36.655 -21.474  1.00 72.23           C  
ATOM   4800  ND1 HIS C 224      -2.488 -38.382 -20.725  1.00 72.23           N  
ATOM   4801  CE1 HIS C 224      -3.670 -38.386 -20.130  1.00 72.23           C  
ATOM   4802  NE2 HIS C 224      -4.362 -37.348 -20.567  1.00 72.23           N  
ATOM   4803  N   ARG C 225      -1.668 -38.299 -25.093  1.00 68.09           N  
ATOM   4804  CA  ARG C 225      -2.646 -38.956 -25.953  1.00 68.09           C  
ATOM   4805  C   ARG C 225      -2.272 -40.414 -26.195  1.00 68.09           C  
ATOM   4806  CB  ARG C 225      -2.769 -38.219 -27.288  1.00 68.09           C  
ATOM   4807  O   ARG C 225      -3.141 -41.248 -26.459  1.00 68.09           O  
ATOM   4808  CG  ARG C 225      -3.693 -37.012 -27.243  1.00 68.09           C  
ATOM   4809  CD  ARG C 225      -3.859 -36.376 -28.616  1.00 68.09           C  
ATOM   4810  NE  ARG C 225      -4.455 -35.046 -28.526  1.00 68.09           N  
ATOM   4811  NH1 ARG C 225      -4.102 -34.512 -30.746  1.00 68.09           N  
ATOM   4812  NH2 ARG C 225      -5.117 -33.006 -29.347  1.00 68.09           N  
ATOM   4813  CZ  ARG C 225      -4.557 -34.191 -29.540  1.00 68.09           C  
ATOM   4814  N   SER C 226      -0.785 -40.975 -25.864  1.00 76.61           N  
ATOM   4815  CA  SER C 226      -0.283 -42.325 -26.099  1.00 76.61           C  
ATOM   4816  C   SER C 226       0.412 -42.880 -24.860  1.00 76.61           C  
ATOM   4817  CB  SER C 226       0.683 -42.339 -27.285  1.00 76.61           C  
ATOM   4818  O   SER C 226       1.408 -43.598 -24.970  1.00 76.61           O  
ATOM   4819  OG  SER C 226       0.050 -41.853 -28.456  1.00 76.61           O  
ATOM   4820  N   ASP C 227      -0.046 -42.555 -23.772  1.00 66.37           N  
ATOM   4821  CA  ASP C 227       0.609 -42.934 -22.524  1.00 66.37           C  
ATOM   4822  C   ASP C 227       0.588 -44.449 -22.331  1.00 66.37           C  
ATOM   4823  CB  ASP C 227      -0.062 -42.243 -21.335  1.00 66.37           C  
ATOM   4824  O   ASP C 227       1.578 -45.038 -21.892  1.00 66.37           O  
ATOM   4825  CG  ASP C 227      -0.379 -43.197 -20.196  1.00 66.37           C  
ATOM   4826  OD1 ASP C 227       0.143 -44.332 -20.188  1.00 66.37           O  
ATOM   4827  OD2 ASP C 227      -1.161 -42.810 -19.300  1.00 66.37           O  
ATOM   4828  N   GLN C 228      -0.280 -44.213 -22.464  1.00 69.14           N  
ATOM   4829  CA  GLN C 228      -0.445 -45.651 -22.278  1.00 69.14           C  
ATOM   4830  C   GLN C 228       0.407 -46.435 -23.271  1.00 69.14           C  
ATOM   4831  CB  GLN C 228      -1.916 -46.045 -22.421  1.00 69.14           C  
ATOM   4832  O   GLN C 228       0.962 -47.482 -22.930  1.00 69.14           O  
ATOM   4833  CG  GLN C 228      -2.775 -45.664 -21.223  1.00 69.14           C  
ATOM   4834  CD  GLN C 228      -2.950 -46.805 -20.240  1.00 69.14           C  
ATOM   4835  NE2 GLN C 228      -3.393 -46.482 -19.029  1.00 69.14           N  
ATOM   4836  OE1 GLN C 228      -2.692 -47.968 -20.565  1.00 69.14           O  
ATOM   4837  N   GLN C 229       0.437 -46.514 -24.594  1.00 72.64           N  
ATOM   4838  CA  GLN C 229       1.299 -47.080 -25.627  1.00 72.64           C  
ATOM   4839  C   GLN C 229       2.765 -47.028 -25.210  1.00 72.64           C  
ATOM   4840  CB  GLN C 229       1.104 -46.342 -26.953  1.00 72.64           C  
ATOM   4841  O   GLN C 229       3.550 -47.909 -25.569  1.00 72.64           O  
ATOM   4842  CG  GLN C 229      -0.140 -46.772 -27.719  1.00 72.64           C  
ATOM   4843  CD  GLN C 229      -0.882 -45.603 -28.338  1.00 72.64           C  
ATOM   4844  NE2 GLN C 229      -1.938 -45.901 -29.088  1.00 72.64           N  
ATOM   4845  OE1 GLN C 229      -0.511 -44.441 -28.143  1.00 72.64           O  
ATOM   4846  N   PHE C 230       3.348 -45.971 -24.288  1.00 73.97           N  
ATOM   4847  CA  PHE C 230       4.734 -45.860 -23.851  1.00 73.97           C  
ATOM   4848  C   PHE C 230       5.075 -46.953 -22.845  1.00 73.97           C  
ATOM   4849  CB  PHE C 230       4.997 -44.481 -23.237  1.00 73.97           C  
ATOM   4850  O   PHE C 230       6.160 -47.536 -22.897  1.00 73.97           O  
ATOM   4851  CG  PHE C 230       5.269 -43.406 -24.254  1.00 73.97           C  
ATOM   4852  CD1 PHE C 230       6.366 -43.494 -25.102  1.00 73.97           C  
ATOM   4853  CD2 PHE C 230       4.427 -42.307 -24.361  1.00 73.97           C  
ATOM   4854  CE1 PHE C 230       6.620 -42.499 -26.045  1.00 73.97           C  
ATOM   4855  CE2 PHE C 230       4.675 -41.309 -25.300  1.00 73.97           C  
ATOM   4856  CZ  PHE C 230       5.772 -41.407 -26.140  1.00 73.97           C  
ATOM   4857  N   VAL C 231       4.019 -47.189 -21.830  1.00 75.91           N  
ATOM   4858  CA  VAL C 231       4.191 -48.290 -20.888  1.00 75.91           C  
ATOM   4859  C   VAL C 231       4.324 -49.606 -21.651  1.00 75.91           C  
ATOM   4860  CB  VAL C 231       3.017 -48.370 -19.887  1.00 75.91           C  
ATOM   4861  O   VAL C 231       5.207 -50.415 -21.356  1.00 75.91           O  
ATOM   4862  CG1 VAL C 231       3.158 -49.595 -18.986  1.00 75.91           C  
ATOM   4863  CG2 VAL C 231       2.942 -47.094 -19.051  1.00 75.91           C  
ATOM   4864  N   ALA C 232       3.784 -49.278 -22.587  1.00 69.79           N  
ATOM   4865  CA  ALA C 232       3.762 -50.476 -23.424  1.00 69.79           C  
ATOM   4866  C   ALA C 232       5.071 -50.630 -24.194  1.00 69.79           C  
ATOM   4867  CB  ALA C 232       2.582 -50.428 -24.391  1.00 69.79           C  
ATOM   4868  O   ALA C 232       5.587 -51.742 -24.335  1.00 69.79           O  
ATOM   4869  N   LEU C 233       5.394 -50.036 -24.853  1.00 79.76           N  
ATOM   4870  CA  LEU C 233       6.650 -49.986 -25.594  1.00 79.76           C  
ATOM   4871  C   LEU C 233       7.812 -50.455 -24.725  1.00 79.76           C  
ATOM   4872  CB  LEU C 233       6.917 -48.567 -26.101  1.00 79.76           C  
ATOM   4873  O   LEU C 233       8.618 -51.284 -25.154  1.00 79.76           O  
ATOM   4874  CG  LEU C 233       8.240 -48.347 -26.836  1.00 79.76           C  
ATOM   4875  CD1 LEU C 233       8.253 -49.126 -28.148  1.00 79.76           C  
ATOM   4876  CD2 LEU C 233       8.472 -46.861 -27.089  1.00 79.76           C  
ATOM   4877  N   ASN C 234       8.097 -49.826 -23.399  1.00 81.78           N  
ATOM   4878  CA  ASN C 234       9.185 -50.230 -22.514  1.00 81.78           C  
ATOM   4879  C   ASN C 234       9.078 -51.702 -22.129  1.00 81.78           C  
ATOM   4880  CB  ASN C 234       9.211 -49.353 -21.260  1.00 81.78           C  
ATOM   4881  O   ASN C 234      10.082 -52.417 -22.105  1.00 81.78           O  
ATOM   4882  CG  ASN C 234       9.808 -47.983 -21.518  1.00 81.78           C  
ATOM   4883  ND2 ASN C 234       9.241 -46.962 -20.885  1.00 81.78           N  
ATOM   4884  OD1 ASN C 234      10.768 -47.844 -22.279  1.00 81.78           O  
ATOM   4885  N   ASN C 235       7.788 -51.896 -21.769  1.00 77.08           N  
ATOM   4886  CA  ASN C 235       7.550 -53.298 -21.445  1.00 77.08           C  
ATOM   4887  C   ASN C 235       7.842 -54.207 -22.635  1.00 77.08           C  
ATOM   4888  CB  ASN C 235       6.111 -53.501 -20.963  1.00 77.08           C  
ATOM   4889  O   ASN C 235       8.480 -55.250 -22.484  1.00 77.08           O  
ATOM   4890  CG  ASN C 235       5.897 -53.013 -19.544  1.00 77.08           C  
ATOM   4891  ND2 ASN C 235       4.656 -52.671 -19.216  1.00 77.08           N  
ATOM   4892  OD1 ASN C 235       6.838 -52.944 -18.749  1.00 77.08           O  
ATOM   4893  N   ASP C 236       7.439 -53.801 -23.988  1.00 80.62           N  
ATOM   4894  CA  ASP C 236       7.672 -54.573 -25.204  1.00 80.62           C  
ATOM   4895  C   ASP C 236       9.159 -54.620 -25.549  1.00 80.62           C  
ATOM   4896  CB  ASP C 236       6.879 -53.985 -26.373  1.00 80.62           C  
ATOM   4897  O   ASP C 236       9.663 -55.647 -26.009  1.00 80.62           O  
ATOM   4898  CG  ASP C 236       5.388 -54.260 -26.276  1.00 80.62           C  
ATOM   4899  OD1 ASP C 236       4.991 -55.239 -25.609  1.00 80.62           O  
ATOM   4900  OD2 ASP C 236       4.605 -53.492 -26.875  1.00 80.62           O  
ATOM   4901  N   LEU C 237       9.941 -53.578 -25.398  1.00 79.76           N  
ATOM   4902  CA  LEU C 237      11.376 -53.539 -25.655  1.00 79.76           C  
ATOM   4903  C   LEU C 237      12.124 -54.464 -24.700  1.00 79.76           C  
ATOM   4904  CB  LEU C 237      11.906 -52.110 -25.520  1.00 79.76           C  
ATOM   4905  O   LEU C 237      13.053 -55.165 -25.108  1.00 79.76           O  
ATOM   4906  CG  LEU C 237      13.185 -51.785 -26.295  1.00 79.76           C  
ATOM   4907  CD1 LEU C 237      12.874 -51.597 -27.776  1.00 79.76           C  
ATOM   4908  CD2 LEU C 237      13.856 -50.541 -25.722  1.00 79.76           C  
ATOM   4909  N   ALA C 238      11.765 -54.359 -23.275  1.00 77.95           N  
ATOM   4910  CA  ALA C 238      12.365 -55.239 -22.276  1.00 77.95           C  
ATOM   4911  C   ALA C 238      12.099 -56.705 -22.606  1.00 77.95           C  
ATOM   4912  CB  ALA C 238      11.834 -54.905 -20.885  1.00 77.95           C  
ATOM   4913  O   ALA C 238      13.001 -57.542 -22.516  1.00 77.95           O  
ATOM   4914  N   GLN C 239      10.919 -56.766 -23.075  1.00 72.93           N  
ATOM   4915  CA  GLN C 239      10.538 -58.124 -23.446  1.00 72.93           C  
ATOM   4916  C   GLN C 239      11.274 -58.579 -24.702  1.00 72.93           C  
ATOM   4917  CB  GLN C 239       9.026 -58.218 -23.661  1.00 72.93           C  
ATOM   4918  O   GLN C 239      11.747 -59.716 -24.774  1.00 72.93           O  
ATOM   4919  CG  GLN C 239       8.431 -59.564 -23.268  1.00 72.93           C  
ATOM   4920  CD  GLN C 239       6.918 -59.589 -23.371  1.00 72.93           C  
ATOM   4921  NE2 GLN C 239       6.319 -60.724 -23.027  1.00 72.93           N  
ATOM   4922  OE1 GLN C 239       6.292 -58.596 -23.754  1.00 72.93           O  
ATOM   4923  N   PHE C 240      11.385 -57.779 -25.735  1.00 75.84           N  
ATOM   4924  CA  PHE C 240      12.066 -58.069 -26.991  1.00 75.84           C  
ATOM   4925  C   PHE C 240      13.543 -58.360 -26.752  1.00 75.84           C  
ATOM   4926  CB  PHE C 240      11.913 -56.899 -27.969  1.00 75.84           C  
ATOM   4927  O   PHE C 240      14.068 -59.366 -27.234  1.00 75.84           O  
ATOM   4928  CG  PHE C 240      12.679 -57.077 -29.252  1.00 75.84           C  
ATOM   4929  CD1 PHE C 240      13.879 -56.407 -29.460  1.00 75.84           C  
ATOM   4930  CD2 PHE C 240      12.199 -57.914 -30.251  1.00 75.84           C  
ATOM   4931  CE1 PHE C 240      14.590 -56.569 -30.647  1.00 75.84           C  
ATOM   4932  CE2 PHE C 240      12.904 -58.081 -31.439  1.00 75.84           C  
ATOM   4933  CZ  PHE C 240      14.098 -57.407 -31.636  1.00 75.84           C  
ATOM   4934  N   THR C 241      14.397 -57.629 -26.024  1.00 73.88           N  
ATOM   4935  CA  THR C 241      15.823 -57.803 -25.771  1.00 73.88           C  
ATOM   4936  C   THR C 241      16.071 -59.031 -24.899  1.00 73.88           C  
ATOM   4937  CB  THR C 241      16.427 -56.559 -25.095  1.00 73.88           C
[truncated: 1,261,090 more chars]
