# Supplementary material for: A conserved membrane protein negatively regulates Mce1 complexes in mycobacteria
Source: Nat Commun. 2023 Sep 22;14:5897. doi: 10.1038/s41467-023-41578-y (PMC10517005; doi:10.1038/s41467-023-41578-y)
Supplement: Supplementary file 4 — Supplementary Data 1 [file 41467_2023_41578_MOESM4_ESM.zip › YrbE1B+MSMEG_0959.pdb]

ATOM      1  N   MET A   1       4.381  58.591  70.239  1.00 46.02           N  
ATOM      2  H   MET A   1       5.183  58.256  70.754  1.00 46.02           H  
ATOM      3  H2  MET A   1       3.715  59.009  70.874  1.00 46.02           H  
ATOM      4  H3  MET A   1       4.692  59.290  69.579  1.00 46.02           H  
ATOM      5  CA  MET A   1       3.754  57.482  69.496  1.00 46.02           C  
ATOM      6  HA  MET A   1       3.440  56.690  70.177  1.00 46.02           H  
ATOM      7  C   MET A   1       4.811  56.901  68.583  1.00 46.02           C  
ATOM      8  CB  MET A   1       2.527  57.964  68.707  1.00 46.02           C  
ATOM      9  HB2 MET A   1       2.317  57.268  67.895  1.00 46.02           H  
ATOM     10  HB3 MET A   1       2.733  58.943  68.272  1.00 46.02           H  
ATOM     11  O   MET A   1       4.942  57.310  67.443  1.00 46.02           O  
ATOM     12  CG  MET A   1       1.275  58.038  69.583  1.00 46.02           C  
ATOM     13  HG2 MET A   1       0.939  57.022  69.791  1.00 46.02           H  
ATOM     14  HG3 MET A   1       1.509  58.527  70.528  1.00 46.02           H  
ATOM     15  SD  MET A   1      -0.067  58.956  68.791  1.00 46.02           S  
ATOM     16  CE  MET A   1      -1.512  58.146  69.526  1.00 46.02           C  
ATOM     17  HE1 MET A   1      -1.517  57.089  69.257  1.00 46.02           H  
ATOM     18  HE2 MET A   1      -2.420  58.614  69.147  1.00 46.02           H  
ATOM     19  HE3 MET A   1      -1.481  58.247  70.611  1.00 46.02           H  
ATOM     20  N   THR A   2       5.660  56.055  69.143  1.00 52.70           N  
ATOM     21  H   THR A   2       5.555  55.758  70.102  1.00 52.70           H  
ATOM     22  CA  THR A   2       6.591  55.216  68.396  1.00 52.70           C  
ATOM     23  HA  THR A   2       7.036  55.761  67.563  1.00 52.70           H  
ATOM     24  C   THR A   2       5.757  54.072  67.841  1.00 52.70           C  
ATOM     25  CB  THR A   2       7.704  54.701  69.336  1.00 52.70           C  
ATOM     26  HB  THR A   2       7.942  53.664  69.096  1.00 52.70           H  
ATOM     27  O   THR A   2       5.310  53.223  68.609  1.00 52.70           O  
ATOM     28  CG2 THR A   2       8.972  55.539  69.197  1.00 52.70           C  
ATOM     29 HG21 THR A   2       9.348  55.465  68.176  1.00 52.70           H  
ATOM     30 HG22 THR A   2       8.761  56.583  69.429  1.00 52.70           H  
ATOM     31 HG23 THR A   2       9.738  55.164  69.876  1.00 52.70           H  
ATOM     32  OG1 THR A   2       7.321  54.803  70.702  1.00 52.70           O  
ATOM     33  HG1 THR A   2       7.752  54.074  71.155  1.00 52.70           H  
ATOM     34  N   GLU A   3       5.447  54.120  66.544  1.00 54.24           N  
ATOM     35  H   GLU A   3       5.779  54.889  65.980  1.00 54.24           H  
ATOM     36  CA  GLU A   3       4.891  52.979  65.813  1.00 54.24           C  
ATOM     37  HA  GLU A   3       3.871  52.810  66.156  1.00 54.24           H  
ATOM     38  C   GLU A   3       5.790  51.772  66.140  1.00 54.24           C  
ATOM     39  CB  GLU A   3       4.869  53.302  64.301  1.00 54.24           C  
ATOM     40  HB2 GLU A   3       5.151  54.345  64.160  1.00 54.24           H  
ATOM     41  HB3 GLU A   3       5.602  52.692  63.772  1.00 54.24           H  
ATOM     42  O   GLU A   3       7.000  51.851  65.898  1.00 54.24           O  
ATOM     43  CG  GLU A   3       3.489  53.082  63.666  1.00 54.24           C  
ATOM     44  HG2 GLU A   3       2.733  53.554  64.294  1.00 54.24           H  
ATOM     45  HG3 GLU A   3       3.279  52.013  63.637  1.00 54.24           H  
ATOM     46  CD  GLU A   3       3.419  53.696  62.259  1.00 54.24           C  
ATOM     47  OE1 GLU A   3       3.199  52.932  61.295  1.00 54.24           O  
ATOM     48  OE2 GLU A   3       3.565  54.938  62.178  1.00 54.24           O  
ATOM     49  N   PRO A   4       5.284  50.727  66.820  1.00 60.28           N  
ATOM     50  CA  PRO A   4       6.092  49.559  67.134  1.00 60.28           C  
ATOM     51  HA  PRO A   4       6.940  49.837  67.760  1.00 60.28           H  
ATOM     52  C   PRO A   4       6.585  49.006  65.802  1.00 60.28           C  
ATOM     53  CB  PRO A   4       5.166  48.601  67.894  1.00 60.28           C  
ATOM     54  HB2 PRO A   4       5.274  48.772  68.965  1.00 60.28           H  
ATOM     55  HB3 PRO A   4       5.371  47.557  67.655  1.00 60.28           H  
ATOM     56  O   PRO A   4       5.766  48.689  64.944  1.00 60.28           O  
ATOM     57  CG  PRO A   4       3.761  49.017  67.455  1.00 60.28           C  
ATOM     58  HG2 PRO A   4       3.020  48.820  68.230  1.00 60.28           H  
ATOM     59  HG3 PRO A   4       3.498  48.494  66.536  1.00 60.28           H  
ATOM     60  CD  PRO A   4       3.893  50.509  67.167  1.00 60.28           C  
ATOM     61  HD2 PRO A   4       3.648  51.084  68.061  1.00 60.28           H  
ATOM     62  HD3 PRO A   4       3.228  50.777  66.346  1.00 60.28           H  
ATOM     63  N   ALA A   5       7.908  48.966  65.612  1.00 56.68           N  
ATOM     64  H   ALA A   5       8.511  49.337  66.333  1.00 56.68           H  
ATOM     65  CA  ALA A   5       8.532  48.419  64.417  1.00 56.68           C  
ATOM     66  HA  ALA A   5       8.346  49.087  63.576  1.00 56.68           H  
ATOM     67  C   ALA A   5       7.890  47.059  64.131  1.00 56.68           C  
ATOM     68  CB  ALA A   5      10.046  48.313  64.650  1.00 56.68           C  
ATOM     69  HB1 ALA A   5      10.249  47.669  65.506  1.00 56.68           H  
ATOM     70  HB2 ALA A   5      10.466  49.303  64.828  1.00 56.68           H  
ATOM     71  HB3 ALA A   5      10.517  47.882  63.767  1.00 56.68           H  
ATOM     72  O   ALA A   5       8.020  46.131  64.933  1.00 56.68           O  
ATOM     73  N   GLY A   6       7.116  46.990  63.046  1.00 49.88           N  
ATOM     74  H   GLY A   6       6.988  47.820  62.486  1.00 49.88           H  
ATOM     75  CA  GLY A   6       6.484  45.762  62.607  1.00 49.88           C  
ATOM     76  HA2 GLY A   6       6.018  45.903  61.631  1.00 49.88           H  
ATOM     77  HA3 GLY A   6       5.731  45.453  63.331  1.00 49.88           H  
ATOM     78  C   GLY A   6       7.570  44.711  62.484  1.00 49.88           C  
ATOM     79  O   GLY A   6       8.540  44.891  61.753  1.00 49.88           O  
ATOM     80  N   HIS A   7       7.441  43.644  63.261  1.00 54.97           N  
ATOM     81  H   HIS A   7       6.659  43.605  63.900  1.00 54.97           H  
ATOM     82  CA  HIS A   7       8.236  42.449  63.077  1.00 54.97           C  
ATOM     83  HA  HIS A   7       9.285  42.735  63.002  1.00 54.97           H  
ATOM     84  C   HIS A   7       7.776  41.872  61.736  1.00 54.97           C  
ATOM     85  CB  HIS A   7       8.016  41.514  64.292  1.00 54.97           C  
ATOM     86  HB2 HIS A   7       7.529  42.074  65.090  1.00 54.97           H  
ATOM     87  HB3 HIS A   7       7.339  40.701  64.028  1.00 54.97           H  
ATOM     88  O   HIS A   7       6.773  41.163  61.678  1.00 54.97           O  
ATOM     89  CG  HIS A   7       9.255  40.909  64.902  1.00 54.97           C  
ATOM     90  CD2 HIS A   7       9.279  40.087  65.996  1.00 54.97           C  
ATOM     91  HD2 HIS A   7       8.415  39.745  66.546  1.00 54.97           H  
ATOM     92  ND1 HIS A   7      10.565  41.112  64.526  1.00 54.97           N  
ATOM     93  HD1 HIS A   7      10.879  41.620  63.712  1.00 54.97           H  
ATOM     94  CE1 HIS A   7      11.351  40.431  65.375  1.00 54.97           C  
ATOM     95  HE1 HIS A   7      12.428  40.382  65.315  1.00 54.97           H  
ATOM     96  NE2 HIS A   7      10.613  39.792  66.296  1.00 54.97           N  
ATOM     97  N   GLU A   8       8.425  42.274  60.641  1.00 57.09           N  
ATOM     98  H   GLU A   8       9.114  43.008  60.713  1.00 57.09           H  
ATOM     99  CA  GLU A   8       8.283  41.590  59.361  1.00 57.09           C  
ATOM    100  HA  GLU A   8       7.263  41.741  59.006  1.00 57.09           H  
ATOM    101  C   GLU A   8       8.539  40.102  59.651  1.00 57.09           C  
ATOM    102  CB  GLU A   8       9.269  42.166  58.322  1.00 57.09           C  
ATOM    103  HB2 GLU A   8       9.929  41.380  57.957  1.00 57.09           H  
ATOM    104  HB3 GLU A   8       9.888  42.931  58.791  1.00 57.09           H  
ATOM    105  O   GLU A   8       9.606  39.772  60.187  1.00 57.09           O  
ATOM    106  CG  GLU A   8       8.528  42.778  57.124  1.00 57.09           C  
ATOM    107  HG2 GLU A   8       7.785  43.484  57.495  1.00 57.09           H  
ATOM    108  HG3 GLU A   8       7.997  41.983  56.600  1.00 57.09           H  
ATOM    109  CD  GLU A   8       9.480  43.513  56.169  1.00 57.09           C  
ATOM    110  OE1 GLU A   8       9.520  43.133  54.979  1.00 57.09           O  
ATOM    111  OE2 GLU A   8      10.123  44.484  56.633  1.00 57.09           O  
ATOM    112  N   PRO A   9       7.552  39.206  59.442  1.00 62.46           N  
ATOM    113  CA  PRO A   9       7.777  37.784  59.639  1.00 62.46           C  
ATOM    114  HA  PRO A   9       8.000  37.598  60.689  1.00 62.46           H  
ATOM    115  C   PRO A   9       8.967  37.397  58.758  1.00 62.46           C  
ATOM    116  CB  PRO A   9       6.475  37.083  59.241  1.00 62.46           C  
ATOM    117  HB2 PRO A   9       6.656  36.124  58.756  1.00 62.46           H  
ATOM    118  HB3 PRO A   9       5.855  36.950  60.128  1.00 62.46           H  
ATOM    119  O   PRO A   9       9.054  37.901  57.637  1.00 62.46           O  
ATOM    120  CG  PRO A   9       5.802  38.079  58.297  1.00 62.46           C  
ATOM    121  HG2 PRO A   9       4.716  37.990  58.319  1.00 62.46           H  
ATOM    122  HG3 PRO A   9       6.175  37.927  57.285  1.00 62.46           H  
ATOM    123  CD  PRO A   9       6.268  39.441  58.806  1.00 62.46           C  
ATOM    124  HD2 PRO A   9       5.564  39.827  59.544  1.00 62.46           H  
ATOM    125  HD3 PRO A   9       6.356  40.128  57.965  1.00 62.46           H  
ATOM    126  N   PRO A  10       9.897  36.560  59.249  1.00 54.50           N  
ATOM    127  CA  PRO A  10      11.074  36.190  58.484  1.00 54.50           C  
ATOM    128  HA  PRO A  10      11.717  37.058  58.338  1.00 54.50           H  
ATOM    129  C   PRO A  10      10.593  35.670  57.135  1.00 54.50           C  
ATOM    130  CB  PRO A  10      11.805  35.130  59.315  1.00 54.50           C  
ATOM    131  HB2 PRO A  10      12.261  34.360  58.693  1.00 54.50           H  
ATOM    132  HB3 PRO A  10      12.562  35.617  59.930  1.00 54.50           H  
ATOM    133  O   PRO A  10       9.822  34.709  57.081  1.00 54.50           O  
ATOM    134  CG  PRO A  10      10.709  34.559  60.217  1.00 54.50           C  
ATOM    135  HG2 PRO A  10      10.172  33.774  59.685  1.00 54.50           H  
ATOM    136  HG3 PRO A  10      11.113  34.178  61.154  1.00 54.50           H  
ATOM    137  CD  PRO A  10       9.780  35.749  60.443  1.00 54.50           C  
ATOM    138  HD2 PRO A  10      10.117  36.327  61.304  1.00 54.50           H  
ATOM    139  HD3 PRO A  10       8.759  35.399  60.595  1.00 54.50           H  
ATOM    140  N   GLU A  11      10.989  36.373  56.076  1.00 49.26           N  
ATOM    141  H   GLU A  11      11.494  37.233  56.237  1.00 49.26           H  
ATOM    142  CA  GLU A  11      10.766  35.992  54.690  1.00 49.26           C  
ATOM    143  HA  GLU A  11       9.753  36.271  54.404  1.00 49.26           H  
ATOM    144  C   GLU A  11      10.947  34.479  54.589  1.00 49.26           C  
ATOM    145  CB  GLU A  11      11.790  36.734  53.809  1.00 49.26           C  
ATOM    146  HB2 GLU A  11      12.352  37.434  54.428  1.00 49.26           H  
ATOM    147  HB3 GLU A  11      12.505  36.025  53.391  1.00 49.26           H  
ATOM    148  O   GLU A  11      11.942  33.938  55.082  1.00 49.26           O  
ATOM    149  CG  GLU A  11      11.144  37.515  52.660  1.00 49.26           C  
ATOM    150  HG2 GLU A  11      10.407  38.206  53.067  1.00 49.26           H  
ATOM    151  HG3 GLU A  11      10.627  36.809  52.010  1.00 49.26           H  
ATOM    152  CD  GLU A  11      12.202  38.300  51.864  1.00 49.26           C  
ATOM    153  OE1 GLU A  11      12.158  38.223  50.616  1.00 49.26           O  
ATOM    154  OE2 GLU A  11      13.070  38.933  52.506  1.00 49.26           O  
ATOM    155  N   ALA A  12       9.960  33.785  54.026  1.00 50.06           N  
ATOM    156  H   ALA A  12       9.155  34.295  53.693  1.00 50.06           H  
ATOM    157  CA  ALA A  12       9.973  32.341  53.843  1.00 50.06           C  
ATOM    158  HA  ALA A  12      10.246  31.881  54.793  1.00 50.06           H  
ATOM    159  C   ALA A  12      11.042  31.942  52.804  1.00 50.06           C  
ATOM    160  CB  ALA A  12       8.551  31.888  53.479  1.00 50.06           C  
ATOM    161  HB1 ALA A  12       8.527  30.804  53.372  1.00 50.06           H  
ATOM    162  HB2 ALA A  12       7.857  32.182  54.267  1.00 50.06           H  
ATOM    163  HB3 ALA A  12       8.244  32.344  52.538  1.00 50.06           H  
ATOM    164  O   ALA A  12      10.745  31.376  51.759  1.00 50.06           O  
ATOM    165  N   ALA A  13      12.310  32.228  53.088  1.00 49.62           N  
ATOM    166  H   ALA A  13      12.470  32.737  53.946  1.00 49.62           H  
ATOM    167  CA  ALA A  13      13.464  32.080  52.214  1.00 49.62           C  
ATOM    168  HA  ALA A  13      13.191  32.441  51.223  1.00 49.62           H  
ATOM    169  C   ALA A  13      13.916  30.616  52.055  1.00 49.62           C  
ATOM    170  CB  ALA A  13      14.574  32.987  52.769  1.00 49.62           C  
ATOM    171  HB1 ALA A  13      14.880  32.645  53.757  1.00 49.62           H  
ATOM    172  HB2 ALA A  13      15.435  32.968  52.100  1.00 49.62           H  
ATOM    173  HB3 ALA A  13      14.213  34.013  52.841  1.00 49.62           H  
ATOM    174  O   ALA A  13      15.022  30.352  51.594  1.00 49.62           O  
ATOM    175  N   GLY A  14      13.089  29.646  52.458  1.00 46.90           N  
ATOM    176  H   GLY A  14      12.172  29.925  52.776  1.00 46.90           H  
ATOM    177  CA  GLY A  14      13.521  28.256  52.609  1.00 46.90           C  
ATOM    178  HA2 GLY A  14      14.412  28.075  52.008  1.00 46.90           H  
ATOM    179  HA3 GLY A  14      13.790  28.091  53.653  1.00 46.90           H  
ATOM    180  C   GLY A  14      12.511  27.185  52.218  1.00 46.90           C  
ATOM    181  O   GLY A  14      12.825  26.009  52.367  1.00 46.90           O  
ATOM    182  N   MET A  15      11.326  27.534  51.710  1.00 46.51           N  
ATOM    183  H   MET A  15      11.112  28.513  51.581  1.00 46.51           H  
ATOM    184  CA  MET A  15      10.401  26.529  51.155  1.00 46.51           C  
ATOM    185  HA  MET A  15      10.615  25.566  51.620  1.00 46.51           H  
ATOM    186  C   MET A  15      10.613  26.262  49.660  1.00 46.51           C  
ATOM    187  CB  MET A  15       8.941  26.843  51.502  1.00 46.51           C  
ATOM    188  HB2 MET A  15       8.278  26.291  50.836  1.00 46.51           H  
ATOM    189  HB3 MET A  15       8.742  27.908  51.378  1.00 46.51           H  
ATOM    190  O   MET A  15       9.902  25.456  49.076  1.00 46.51           O  
ATOM    191  CG  MET A  15       8.617  26.406  52.933  1.00 46.51           C  
ATOM    192  HG2 MET A  15       8.917  25.367  53.065  1.00 46.51           H  
ATOM    193  HG3 MET A  15       9.183  27.025  53.629  1.00 46.51           H  
ATOM    194  SD  MET A  15       6.854  26.536  53.323  1.00 46.51           S  
ATOM    195  CE  MET A  15       6.885  26.058  55.067  1.00 46.51           C  
ATOM    196  HE1 MET A  15       7.285  25.048  55.161  1.00 46.51           H  
ATOM    197  HE2 MET A  15       5.870  26.083  55.465  1.00 46.51           H  
ATOM    198  HE3 MET A  15       7.510  26.753  55.627  1.00 46.51           H  
ATOM    199  N   SER A  16      11.649  26.839  49.048  1.00 46.54           N  
ATOM    200  H   SER A  16      12.170  27.563  49.521  1.00 46.54           H  
ATOM    201  CA  SER A  16      12.091  26.515  47.680  1.00 46.54           C  
ATOM    202  HA  SER A  16      11.237  26.616  47.010  1.00 46.54           H  
ATOM    203  C   SER A  16      12.614  25.080  47.536  1.00 46.54           C  
ATOM    204  CB  SER A  16      13.188  27.491  47.219  1.00 46.54           C  
ATOM    205  HB2 SER A  16      14.153  26.983  47.213  1.00 46.54           H  
ATOM    206  HB3 SER A  16      12.966  27.814  46.202  1.00 46.54           H  
ATOM    207  O   SER A  16      12.936  24.639  46.439  1.00 46.54           O  
ATOM    208  OG  SER A  16      13.290  28.626  48.068  1.00 46.54           O  
ATOM    209  HG  SER A  16      13.897  29.258  47.676  1.00 46.54           H  
ATOM    210  N   GLY A  17      12.744  24.370  48.656  1.00 48.82           N  
ATOM    211  H   GLY A  17      12.481  24.818  49.522  1.00 48.82           H  
ATOM    212  CA  GLY A  17      13.189  22.990  48.722  1.00 48.82           C  
ATOM    213  HA2 GLY A  17      14.091  22.934  49.332  1.00 48.82           H  
ATOM    214  HA3 GLY A  17      13.425  22.622  47.724  1.00 48.82           H  
ATOM    215  C   GLY A  17      12.149  22.059  49.318  1.00 48.82           C  
ATOM    216  O   GLY A  17      12.550  21.036  49.855  1.00 48.82           O  
ATOM    217  N   VAL A  18      10.851  22.380  49.276  1.00 50.06           N  
ATOM    218  H   VAL A  18      10.571  23.245  48.836  1.00 50.06           H  
ATOM    219  CA  VAL A  18       9.862  21.299  49.337  1.00 50.06           C  
ATOM    220  HA  VAL A  18      10.093  20.648  50.180  1.00 50.06           H  
ATOM    221  C   VAL A  18      10.057  20.562  48.014  1.00 50.06           C  
ATOM    222  CB  VAL A  18       8.418  21.808  49.522  1.00 50.06           C  
ATOM    223  HB  VAL A  18       8.121  22.419  48.669  1.00 50.06           H  
ATOM    224  O   VAL A  18       9.683  21.123  46.984  1.00 50.06           O  
ATOM    225  CG1 VAL A  18       7.442  20.630  49.667  1.00 50.06           C  
ATOM    226 HG11 VAL A  18       7.450  20.032  48.756  1.00 50.06           H  
ATOM    227 HG12 VAL A  18       7.722  20.003  50.513  1.00 50.06           H  
ATOM    228 HG13 VAL A  18       6.430  21.009  49.812  1.00 50.06           H  
ATOM    229  CG2 VAL A  18       8.303  22.661  50.793  1.00 50.06           C  
ATOM    230 HG21 VAL A  18       8.616  22.084  51.663  1.00 50.06           H  
ATOM    231 HG22 VAL A  18       7.270  22.986  50.923  1.00 50.06           H  
ATOM    232 HG23 VAL A  18       8.927  23.550  50.704  1.00 50.06           H  
ATOM    233  N   PRO A  19      10.746  19.397  47.984  1.00 51.91           N  
ATOM    234  CA  PRO A  19      10.789  18.621  46.758  1.00 51.91           C  
ATOM    235  HA  PRO A  19      11.311  19.155  45.964  1.00 51.91           H  
ATOM    236  C   PRO A  19       9.331  18.419  46.402  1.00 51.91           C  
ATOM    237  CB  PRO A  19      11.493  17.307  47.102  1.00 51.91           C  
ATOM    238  HB2 PRO A  19      12.566  17.423  46.949  1.00 51.91           H  
ATOM    239  HB3 PRO A  19      11.113  16.472  46.513  1.00 51.91           H  
ATOM    240  O   PRO A  19       8.570  18.019  47.285  1.00 51.91           O  
ATOM    241  CG  PRO A  19      11.210  17.127  48.592  1.00 51.91           C  
ATOM    242  HG2 PRO A  19      11.998  16.559  49.086  1.00 51.91           H  
ATOM    243  HG3 PRO A  19      10.247  16.635  48.731  1.00 51.91           H  
ATOM    244  CD  PRO A  19      11.139  18.557  49.112  1.00 51.91           C  
ATOM    245  HD2 PRO A  19      10.420  18.609  49.930  1.00 51.91           H  
ATOM    246  HD3 PRO A  19      12.138  18.821  49.459  1.00 51.91           H  
ATOM    247  N   ASP A  20       8.941  18.798  45.188  1.00 48.80           N  
ATOM    248  H   ASP A  20       9.595  19.245  44.562  1.00 48.80           H  
ATOM    249  CA  ASP A  20       7.570  18.635  44.736  1.00 48.80           C  
ATOM    250  HA  ASP A  20       6.947  19.341  45.284  1.00 48.80           H  
ATOM    251  C   ASP A  20       7.136  17.215  45.121  1.00 48.80           C  
ATOM    252  CB  ASP A  20       7.464  18.923  43.225  1.00 48.80           C  
ATOM    253  HB2 ASP A  20       6.840  18.159  42.762  1.00 48.80           H  
ATOM    254  HB3 ASP A  20       8.448  18.862  42.761  1.00 48.80           H  
ATOM    255  O   ASP A  20       7.676  16.208  44.655  1.00 48.80           O  
ATOM    256  CG  ASP A  20       6.815  20.275  42.909  1.00 48.80           C  
ATOM    257  OD1 ASP A  20       7.223  20.880  41.895  1.00 48.80           O  
ATOM    258  OD2 ASP A  20       5.895  20.665  43.665  1.00 48.80           O  
ATOM    259  N   ALA A  21       6.288  17.149  46.152  1.00 51.47           N  
ATOM    260  H   ALA A  21       6.052  18.024  46.598  1.00 51.47           H  
ATOM    261  CA  ALA A  21       5.906  15.909  46.820  1.00 51.47           C  
ATOM    262  HA  ALA A  21       6.771  15.246  46.856  1.00 51.47           H  
ATOM    263  C   ALA A  21       4.808  15.198  46.028  1.00 51.47           C  
ATOM    264  CB  ALA A  21       5.475  16.225  48.253  1.00 51.47           C  
ATOM    265  HB1 ALA A  21       4.607  16.884  48.246  1.00 51.47           H  
ATOM    266  HB2 ALA A  21       5.220  15.299  48.769  1.00 51.47           H  
ATOM    267  HB3 ALA A  21       6.295  16.712  48.781  1.00 51.47           H  
ATOM    268  O   ALA A  21       4.571  14.006  46.213  1.00 51.47           O  
ATOM    269  N   SER A  22       4.208  15.909  45.069  1.00 49.05           N  
ATOM    270  H   SER A  22       4.440  16.892  45.046  1.00 49.05           H  
ATOM    271  CA  SER A  22       3.928  15.315  43.773  1.00 49.05           C  
ATOM    272  HA  SER A  22       3.319  14.417  43.873  1.00 49.05           H  
ATOM    273  C   SER A  22       5.302  14.974  43.236  1.00 49.05           C  
ATOM    274  CB  SER A  22       3.226  16.346  42.877  1.00 49.05           C  
ATOM    275  HB2 SER A  22       3.872  17.205  42.696  1.00 49.05           H  
ATOM    276  HB3 SER A  22       2.322  16.693  43.377  1.00 49.05           H  
ATOM    277  O   SER A  22       5.905  15.783  42.552  1.00 49.05           O  
ATOM    278  OG  SER A  22       2.861  15.745  41.651  1.00 49.05           O  
ATOM    279  HG  SER A  22       2.396  16.399  41.124  1.00 49.05           H  
ATOM    280  N   GLY A  23       5.959  13.887  43.653  1.00 50.62           N  
ATOM    281  H   GLY A  23       6.937  14.076  43.816  1.00 50.62           H  
ATOM    282  CA  GLY A  23       5.659  12.566  43.096  1.00 50.62           C  
ATOM    283  HA2 GLY A  23       4.632  12.291  43.335  1.00 50.62           H  
ATOM    284  HA3 GLY A  23       6.339  11.830  43.524  1.00 50.62           H  
ATOM    285  C   GLY A  23       5.832  12.570  41.578  1.00 50.62           C  
ATOM    286  O   GLY A  23       5.413  11.645  40.879  1.00 50.62           O  
ATOM    287  N   ALA A  24       6.391  13.669  41.074  1.00 53.15           N  
ATOM    288  H   ALA A  24       6.700  14.386  41.714  1.00 53.15           H  
ATOM    289  CA  ALA A  24       6.307  14.088  39.731  1.00 53.15           C  
ATOM    290  HA  ALA A  24       5.347  13.675  39.421  1.00 53.15           H  
ATOM    291  C   ALA A  24       7.461  13.396  39.081  1.00 53.15           C  
ATOM    292  CB  ALA A  24       6.223  15.608  39.543  1.00 53.15           C  
ATOM    293  HB1 ALA A  24       5.311  15.991  40.001  1.00 53.15           H  
ATOM    294  HB2 ALA A  24       7.084  16.089  40.006  1.00 53.15           H  
ATOM    295  HB3 ALA A  24       6.213  15.847  38.479  1.00 53.15           H  
ATOM    296  O   ALA A  24       8.564  13.931  39.054  1.00 53.15           O  
ATOM    297  N   ALA A  25       7.194  12.145  38.700  1.00 60.24           N  
ATOM    298  H   ALA A  25       6.360  11.736  39.096  1.00 60.24           H  
ATOM    299  CA  ALA A  25       7.916  11.376  37.705  1.00 60.24           C  
ATOM    300  HA  ALA A  25       8.531  10.633  38.213  1.00 60.24           H  
ATOM    301  C   ALA A  25       8.761  12.375  36.897  1.00 60.24           C  
ATOM    302  CB  ALA A  25       6.842  10.665  36.850  1.00 60.24           C  
ATOM    303  HB1 ALA A  25       7.168   9.683  36.508  1.00 60.24           H  
ATOM    304  HB2 ALA A  25       5.949  10.445  37.436  1.00 60.24           H  
ATOM    305  HB3 ALA A  25       6.613  11.210  35.935  1.00 60.24           H  
ATOM    306  O   ALA A  25       8.144  13.225  36.246  1.00 60.24           O  
ATOM    307  N   PRO A  26      10.095  12.426  37.081  1.00 68.32           N  
ATOM    308  CA  PRO A  26      10.938  13.516  36.588  1.00 68.32           C  
ATOM    309  HA  PRO A  26      10.820  14.392  37.226  1.00 68.32           H  
ATOM    310  C   PRO A  26      10.535  13.858  35.163  1.00 68.32           C  
ATOM    311  CB  PRO A  26      12.377  12.983  36.666  1.00 68.32           C  
ATOM    312  HB2 PRO A  26      12.949  13.200  35.764  1.00 68.32           H  
ATOM    313  HB3 PRO A  26      12.870  13.418  37.535  1.00 68.32           H  
ATOM    314  O   PRO A  26      10.208  12.936  34.443  1.00 68.32           O  
ATOM    315  CG  PRO A  26      12.219  11.475  36.878  1.00 68.32           C  
ATOM    316  HG2 PRO A  26      12.104  10.977  35.915  1.00 68.32           H  
ATOM    317  HG3 PRO A  26      13.053  11.051  37.436  1.00 68.32           H  
ATOM    318  CD  PRO A  26      10.917  11.386  37.655  1.00 68.32           C  
ATOM    319  HD2 PRO A  26      11.088  11.596  38.711  1.00 68.32           H  
ATOM    320  HD3 PRO A  26      10.491  10.391  37.527  1.00 68.32           H  
ATOM    321  N   ALA A  27      10.535  15.125  34.753  1.00 65.24           N  
ATOM    322  H   ALA A  27      10.765  15.832  35.437  1.00 65.24           H  
ATOM    323  CA  ALA A  27      10.052  15.626  33.452  1.00 65.24           C  
ATOM    324  HA  ALA A  27       9.031  15.991  33.567  1.00 65.24           H  
ATOM    325  C   ALA A  27      10.050  14.632  32.257  1.00 65.24           C  
ATOM    326  CB  ALA A  27      10.952  16.820  33.128  1.00 65.24           C  
ATOM    327  HB1 ALA A  27      10.775  17.149  32.104  1.00 65.24           H  
ATOM    328  HB2 ALA A  27      12.004  16.545  33.212  1.00 65.24           H  
ATOM    329  HB3 ALA A  27      10.737  17.646  33.805  1.00 65.24           H  
ATOM    330  O   ALA A  27       9.079  14.547  31.504  1.00 65.24           O  
ATOM    331  N   GLY A  28      11.117  13.841  32.104  1.00 67.96           N  
ATOM    332  H   GLY A  28      11.832  13.914  32.813  1.00 67.96           H  
ATOM    333  CA  GLY A  28      11.264  12.799  31.084  1.00 67.96           C  
ATOM    334  HA2 GLY A  28      12.320  12.720  30.827  1.00 67.96           H  
ATOM    335  HA3 GLY A  28      10.733  13.116  30.187  1.00 67.96           H  
ATOM    336  C   GLY A  28      10.768  11.382  31.425  1.00 67.96           C  
ATOM    337  O   GLY A  28      11.085  10.458  30.680  1.00 67.96           O  
ATOM    338  N   GLU A  29      10.042  11.151  32.518  1.00 79.76           N  
ATOM    339  H   GLU A  29       9.810  11.926  33.122  1.00 79.76           H  
ATOM    340  CA  GLU A  29       9.516   9.833  32.858  1.00 79.76           C  
ATOM    341  HA  GLU A  29      10.322   9.120  32.686  1.00 79.76           H  
ATOM    342  C   GLU A  29       8.377   9.498  31.903  1.00 79.76           C  
ATOM    343  CB  GLU A  29       9.112   9.680  34.334  1.00 79.76           C  
ATOM    344  HB2 GLU A  29       9.942  10.015  34.957  1.00 79.76           H  
ATOM    345  HB3 GLU A  29       8.237  10.300  34.530  1.00 79.76           H  
ATOM    346  O   GLU A  29       7.405  10.241  31.734  1.00 79.76           O  
ATOM    347  CG  GLU A  29       8.808   8.192  34.637  1.00 79.76           C  
ATOM    348  HG2 GLU A  29       7.916   7.905  34.079  1.00 79.76           H  
ATOM    349  HG3 GLU A  29       9.634   7.589  34.260  1.00 79.76           H  
ATOM    350  CD  GLU A  29       8.602   7.836  36.121  1.00 79.76           C  
ATOM    351  OE1 GLU A  29       7.890   6.844  36.388  1.00 79.76           O  
ATOM    352  OE2 GLU A  29       9.135   8.561  36.986  1.00 79.76           O  
ATOM    353  N   VAL A  30       8.535   8.357  31.243  1.00 85.10           N  
ATOM    354  H   VAL A  30       9.357   7.804  31.442  1.00 85.10           H  
ATOM    355  CA  VAL A  30       7.607   7.872  30.235  1.00 85.10           C  
ATOM    356  HA  VAL A  30       7.225   8.727  29.676  1.00 85.10           H  
ATOM    357  C   VAL A  30       6.441   7.189  30.939  1.00 85.10           C  
ATOM    358  CB  VAL A  30       8.325   6.948  29.242  1.00 85.10           C  
ATOM    359  HB  VAL A  30       8.707   6.068  29.760  1.00 85.10           H  
ATOM    360  O   VAL A  30       6.544   6.050  31.385  1.00 85.10           O  
ATOM    361  CG1 VAL A  30       7.363   6.500  28.143  1.00 85.10           C  
ATOM    362 HG11 VAL A  30       6.875   7.367  27.697  1.00 85.10           H  
ATOM    363 HG12 VAL A  30       7.930   5.978  27.372  1.00 85.10           H  
ATOM    364 HG13 VAL A  30       6.608   5.832  28.558  1.00 85.10           H  
ATOM    365  CG2 VAL A  30       9.506   7.654  28.557  1.00 85.10           C  
ATOM    366 HG21 VAL A  30      10.248   7.962  29.293  1.00 85.10           H  
ATOM    367 HG22 VAL A  30       9.155   8.538  28.026  1.00 85.10           H  
ATOM    368 HG23 VAL A  30       9.988   6.980  27.849  1.00 85.10           H  
ATOM    369  N   LEU A  31       5.313   7.886  31.010  1.00 88.67           N  
ATOM    370  H   LEU A  31       5.324   8.816  30.614  1.00 88.67           H  
ATOM    371  CA  LEU A  31       4.073   7.399  31.613  1.00 88.67           C  
ATOM    372  HA  LEU A  31       4.296   6.919  32.566  1.00 88.67           H  
ATOM    373  C   LEU A  31       3.368   6.366  30.725  1.00 88.67           C  
ATOM    374  CB  LEU A  31       3.153   8.604  31.844  1.00 88.67           C  
ATOM    375  HB2 LEU A  31       2.974   9.084  30.882  1.00 88.67           H  
ATOM    376  HB3 LEU A  31       2.194   8.248  32.220  1.00 88.67           H  
ATOM    377  O   LEU A  31       2.680   5.472  31.215  1.00 88.67           O  
ATOM    378  CG  LEU A  31       3.708   9.650  32.827  1.00 88.67           C  
ATOM    379  HG  LEU A  31       4.721   9.939  32.546  1.00 88.67           H  
ATOM    380  CD1 LEU A  31       2.829  10.885  32.728  1.00 88.67           C  
ATOM    381 HD11 LEU A  31       2.968  11.321  31.738  1.00 88.67           H  
ATOM    382 HD12 LEU A  31       3.128  11.612  33.483  1.00 88.67           H  
ATOM    383 HD13 LEU A  31       1.782  10.628  32.884  1.00 88.67           H  
ATOM    384  CD2 LEU A  31       3.716   9.156  34.273  1.00 88.67           C  
ATOM    385 HD21 LEU A  31       4.395   8.309  34.373  1.00 88.67           H  
ATOM    386 HD22 LEU A  31       2.712   8.861  34.579  1.00 88.67           H  
ATOM    387 HD23 LEU A  31       4.071   9.952  34.927  1.00 88.67           H  
ATOM    388  N   PHE A  32       3.522   6.478  29.403  1.00 89.82           N  
ATOM    389  H   PHE A  32       4.096   7.235  29.061  1.00 89.82           H  
ATOM    390  CA  PHE A  32       2.954   5.531  28.446  1.00 89.82           C  
ATOM    391  HA  PHE A  32       2.893   4.553  28.923  1.00 89.82           H  
ATOM    392  C   PHE A  32       3.845   5.402  27.213  1.00 89.82           C  
ATOM    393  CB  PHE A  32       1.531   5.968  28.068  1.00 89.82           C  
ATOM    394  HB2 PHE A  32       1.559   6.957  27.610  1.00 89.82           H  
ATOM    395  HB3 PHE A  32       0.930   6.048  28.974  1.00 89.82           H  
ATOM    396  O   PHE A  32       4.272   6.398  26.639  1.00 89.82           O  
ATOM    397  CG  PHE A  32       0.827   5.054  27.096  1.00 89.82           C  
ATOM    398  CD1 PHE A  32       0.886   5.314  25.714  1.00 89.82           C  
ATOM    399  HD1 PHE A  32       1.460   6.152  25.346  1.00 89.82           H  
ATOM    400  CD2 PHE A  32       0.097   3.956  27.580  1.00 89.82           C  
ATOM    401  HD2 PHE A  32       0.068   3.760  28.641  1.00 89.82           H  
ATOM    402  CE1 PHE A  32       0.178   4.498  24.818  1.00 89.82           C  
ATOM    403  HE1 PHE A  32       0.206   4.707  23.758  1.00 89.82           H  
ATOM    404  CE2 PHE A  32      -0.596   3.130  26.681  1.00 89.82           C  
ATOM    405  HE2 PHE A  32      -1.156   2.283  27.049  1.00 89.82           H  
ATOM    406  CZ  PHE A  32      -0.573   3.416  25.306  1.00 89.82           C  
ATOM    407  HZ  PHE A  32      -1.128   2.800  24.615  1.00 89.82           H  
ATOM    408  N   TYR A  33       4.087   4.171  26.767  1.00 87.36           N  
ATOM    409  H   TYR A  33       3.705   3.383  27.271  1.00 87.36           H  
ATOM    410  CA  TYR A  33       4.868   3.900  25.564  1.00 87.36           C  
ATOM    411  HA  TYR A  33       4.873   4.789  24.933  1.00 87.36           H  
ATOM    412  C   TYR A  33       4.270   2.750  24.762  1.00 87.36           C  
ATOM    413  CB  TYR A  33       6.316   3.595  25.952  1.00 87.36           C  
ATOM    414  HB2 TYR A  33       6.707   4.448  26.507  1.00 87.36           H  
ATOM    415  HB3 TYR A  33       6.333   2.736  26.622  1.00 87.36           H  
ATOM    416  O   TYR A  33       4.045   1.655  25.286  1.00 87.36           O  
ATOM    417  CG  TYR A  33       7.233   3.342  24.775  1.00 87.36           C  
ATOM    418  CD1 TYR A  33       7.749   2.053  24.552  1.00 87.36           C  
ATOM    419  HD1 TYR A  33       7.497   1.255  25.235  1.00 87.36           H  
ATOM    420  CD2 TYR A  33       7.605   4.404  23.930  1.00 87.36           C  
ATOM    421  HD2 TYR A  33       7.234   5.400  24.122  1.00 87.36           H  
ATOM    422  CE1 TYR A  33       8.645   1.837  23.491  1.00 87.36           C  
ATOM    423  HE1 TYR A  33       9.135   0.881  23.377  1.00 87.36           H  
ATOM    424  CE2 TYR A  33       8.480   4.184  22.852  1.00 87.36           C  
ATOM    425  HE2 TYR A  33       8.779   5.024  22.242  1.00 87.36           H  
ATOM    426  OH  TYR A  33       9.839   2.667  21.583  1.00 87.36           O  
ATOM    427  HH  TYR A  33      10.121   3.512  21.226  1.00 87.36           H  
ATOM    428  CZ  TYR A  33       8.991   2.892  22.622  1.00 87.36           C  
ATOM    429  N   GLU A  34       4.074   2.973  23.465  1.00 87.44           N  
ATOM    430  H   GLU A  34       4.284   3.896  23.113  1.00 87.44           H  
ATOM    431  CA  GLU A  34       3.723   1.932  22.507  1.00 87.44           C  
ATOM    432  HA  GLU A  34       3.771   0.965  23.008  1.00 87.44           H  
ATOM    433  C   GLU A  34       4.717   1.880  21.357  1.00 87.44           C  
ATOM    434  CB  GLU A  34       2.301   2.093  21.969  1.00 87.44           C  
ATOM    435  HB2 GLU A  34       2.208   1.501  21.058  1.00 87.44           H  
ATOM    436  HB3 GLU A  34       2.097   3.137  21.733  1.00 87.44           H  
ATOM    437  O   GLU A  34       4.848   2.804  20.550  1.00 87.44           O  
ATOM    438  CG  GLU A  34       1.296   1.558  22.986  1.00 87.44           C  
ATOM    439  HG2 GLU A  34       1.315   2.188  23.876  1.00 87.44           H  
ATOM    440  HG3 GLU A  34       1.601   0.554  23.281  1.00 87.44           H  
ATOM    441  CD  GLU A  34      -0.117   1.477  22.419  1.00 87.44           C  
ATOM    442  OE1 GLU A  34      -0.923   0.746  23.029  1.00 87.44           O  
ATOM    443  OE2 GLU A  34      -0.423   2.055  21.352  1.00 87.44           O  
ATOM    444  N   GLN A  35       5.372   0.726  21.231  1.00 80.74           N  
ATOM    445  H   GLN A  35       5.223   0.012  21.930  1.00 80.74           H  
ATOM    446  CA  GLN A  35       6.166   0.402  20.056  1.00 80.74           C  
ATOM    447  HA  GLN A  35       6.811   1.249  19.821  1.00 80.74           H  
ATOM    448  C   GLN A  35       5.215   0.158  18.887  1.00 80.74           C  
ATOM    449  CB  GLN A  35       7.045  -0.832  20.308  1.00 80.74           C  
ATOM    450  HB2 GLN A  35       6.422  -1.689  20.562  1.00 80.74           H  
ATOM    451  HB3 GLN A  35       7.593  -1.055  19.393  1.00 80.74           H  
ATOM    452  O   GLN A  35       4.473  -0.822  18.878  1.00 80.74           O  
ATOM    453  CG  GLN A  35       8.042  -0.581  21.443  1.00 80.74           C  
ATOM    454  HG2 GLN A  35       7.491  -0.423  22.369  1.00 80.74           H  
ATOM    455  HG3 GLN A  35       8.612   0.317  21.205  1.00 80.74           H  
ATOM    456  CD  GLN A  35       9.038  -1.713  21.662  1.00 80.74           C  
ATOM    457  NE2 GLN A  35       9.615  -1.825  22.836  1.00 80.74           N  
ATOM    458 HE21 GLN A  35       9.391  -1.193  23.591  1.00 80.74           H  
ATOM    459 HE22 GLN A  35      10.278  -2.575  22.973  1.00 80.74           H  
ATOM    460  OE1 GLN A  35       9.354  -2.491  20.769  1.00 80.74           O  
ATOM    461  N   GLY A  36       5.251   1.034  17.889  1.00 78.27           N  
ATOM    462  H   GLY A  36       5.798   1.872  18.022  1.00 78.27           H  
ATOM    463  CA  GLY A  36       4.285   1.022  16.794  1.00 78.27           C  
ATOM    464  HA2 GLY A  36       4.605   1.787  16.087  1.00 78.27           H  
ATOM    465  HA3 GLY A  36       3.310   1.296  17.197  1.00 78.27           H  
ATOM    466  C   GLY A  36       4.151  -0.311  16.036  1.00 78.27           C  
ATOM    467  O   GLY A  36       3.045  -0.684  15.648  1.00 78.27           O  
ATOM    468  N   ALA A  37       5.252  -1.061  15.896  1.00 78.65           N  
ATOM    469  H   ALA A  37       6.108  -0.704  16.295  1.00 78.65           H  
ATOM    470  CA  ALA A  37       5.294  -2.407  15.322  1.00 78.65           C  
ATOM    471  HA  ALA A  37       4.307  -2.862  15.413  1.00 78.65           H  
ATOM    472  C   ALA A  37       6.303  -3.301  16.063  1.00 78.65           C  
ATOM    473  CB  ALA A  37       5.646  -2.304  13.835  1.00 78.65           C  
ATOM    474  HB1 ALA A  37       4.888  -1.710  13.324  1.00 78.65           H  
ATOM    475  HB2 ALA A  37       5.670  -3.297  13.385  1.00 78.65           H  
ATOM    476  HB3 ALA A  37       6.622  -1.834  13.714  1.00 78.65           H  
ATOM    477  O   ALA A  37       7.320  -2.824  16.573  1.00 78.65           O  
ATOM    478  N   SER A  38       6.068  -4.613  16.109  1.00 77.33           N  
ATOM    479  H   SER A  38       5.269  -4.973  15.606  1.00 77.33           H  
ATOM    480  CA  SER A  38       6.986  -5.569  16.745  1.00 77.33           C  
ATOM    481  HA  SER A  38       7.410  -5.114  17.641  1.00 77.33           H  
ATOM    482  C   SER A  38       8.135  -5.954  15.804  1.00 77.33           C  
ATOM    483  CB  SER A  38       6.222  -6.816  17.199  1.00 77.33           C  
ATOM    484  HB2 SER A  38       5.421  -6.527  17.879  1.00 77.33           H  
ATOM    485  HB3 SER A  38       5.796  -7.327  16.336  1.00 77.33           H  
ATOM    486  O   SER A  38       7.876  -6.347  14.669  1.00 77.33           O  
ATOM    487  OG  SER A  38       7.118  -7.679  17.866  1.00 77.33           O  
ATOM    488  HG  SER A  38       6.626  -8.402  18.261  1.00 77.33           H  
ATOM    489  N   TRP A  39       9.389  -5.918  16.286  1.00 81.84           N  
ATOM    490  H   TRP A  39       9.544  -5.610  17.235  1.00 81.84           H  
ATOM    491  CA  TRP A  39      10.539  -6.511  15.575  1.00 81.84           C  
ATOM    492  HA  TRP A  39      10.629  -6.055  14.589  1.00 81.84           H  
ATOM    493  C   TRP A  39      10.362  -8.020  15.338  1.00 81.84           C  
ATOM    494  CB  TRP A  39      11.862  -6.265  16.330  1.00 81.84           C  
ATOM    495  HB2 TRP A  39      12.604  -6.972  15.960  1.00 81.84           H  
ATOM    496  HB3 TRP A  39      11.718  -6.491  17.386  1.00 81.84           H  
ATOM    497  O   TRP A  39      11.059  -8.580  14.505  1.00 81.84           O  
ATOM    498  CG  TRP A  39      12.477  -4.903  16.192  1.00 81.84           C  
ATOM    499  CD1 TRP A  39      12.434  -3.930  17.117  1.00 81.84           C  
ATOM    500  HD1 TRP A  39      11.973  -4.049  18.086  1.00 81.84           H  
ATOM    501  CD2 TRP A  39      13.442  -4.408  15.214  1.00 81.84           C  
ATOM    502  CE2 TRP A  39      13.714  -3.032  15.468  1.00 81.84           C  
ATOM    503  CE3 TRP A  39      14.217  -5.017  14.219  1.00 81.84           C  
ATOM    504  HE3 TRP A  39      14.134  -6.087  14.101  1.00 81.84           H  
ATOM    505  NE1 TRP A  39      13.078  -2.795  16.657  1.00 81.84           N  
ATOM    506  HE1 TRP A  39      13.250  -1.986  17.236  1.00 81.84           H  
ATOM    507  CH2 TRP A  39      15.284  -2.892  13.646  1.00 81.84           C  
ATOM    508  HH2 TRP A  39      15.991  -2.338  13.046  1.00 81.84           H  
ATOM    509  CZ2 TRP A  39      14.582  -2.262  14.685  1.00 81.84           C  
ATOM    510  HZ2 TRP A  39      14.768  -1.224  14.922  1.00 81.84           H  
ATOM    511  CZ3 TRP A  39      15.126  -4.273  13.439  1.00 81.84           C  
ATOM    512  HZ3 TRP A  39      15.719  -4.769  12.685  1.00 81.84           H  
ATOM    513  N   ALA A  40       9.413  -8.688  16.004  1.00 79.93           N  
ATOM    514  H   ALA A  40       8.857  -8.203  16.695  1.00 79.93           H  
ATOM    515  CA  ALA A  40       9.136 -10.104  15.772  1.00 79.93           C  
ATOM    516  HA  ALA A  40      10.038 -10.675  15.998  1.00 79.93           H  
ATOM    517  C   ALA A  40       8.756 -10.419  14.314  1.00 79.93           C  
ATOM    518  CB  ALA A  40       8.030 -10.555  16.730  1.00 79.93           C  
ATOM    519  HB1 ALA A  40       7.877 -11.628  16.621  1.00 79.93           H  
ATOM    520  HB2 ALA A  40       8.321 -10.348  17.760  1.00 79.93           H  
ATOM    521  HB3 ALA A  40       7.097 -10.044  16.492  1.00 79.93           H  
ATOM    522  O   ALA A  40       9.063 -11.503  13.839  1.00 79.93           O  
ATOM    523  N   TRP A  41       8.156  -9.480  13.569  1.00 80.17           N  
ATOM    524  H   TRP A  41       7.950  -8.580  13.978  1.00 80.17           H  
ATOM    525  CA  TRP A  41       7.852  -9.688  12.145  1.00 80.17           C  
ATOM    526  HA  TRP A  41       7.254 -10.593  12.036  1.00 80.17           H  
ATOM    527  C   TRP A  41       9.101  -9.898  11.289  1.00 80.17           C  
ATOM    528  CB  TRP A  41       7.034  -8.508  11.619  1.00 80.17           C  
ATOM    529  HB2 TRP A  41       7.447  -7.572  11.994  1.00 80.17           H  
ATOM    530  HB3 TRP A  41       7.094  -8.488  10.530  1.00 80.17           H  
ATOM    531  O   TRP A  41       9.038 -10.569  10.263  1.00 80.17           O  
ATOM    532  CG  TRP A  41       5.593  -8.585  11.986  1.00 80.17           C  
ATOM    533  CD1 TRP A  41       5.009  -7.969  13.037  1.00 80.17           C  
ATOM    534  HD1 TRP A  41       5.530  -7.323  13.728  1.00 80.17           H  
ATOM    535  CD2 TRP A  41       4.541  -9.338  11.314  1.00 80.17           C  
ATOM    536  CE2 TRP A  41       3.323  -9.134  12.028  1.00 80.17           C  
ATOM    537  CE3 TRP A  41       4.493 -10.167  10.173  1.00 80.17           C  
ATOM    538  HE3 TRP A  41       5.393 -10.337   9.601  1.00 80.17           H  
ATOM    539  NE1 TRP A  41       3.666  -8.293  13.066  1.00 80.17           N  
ATOM    540  HE1 TRP A  41       3.010  -7.937  13.747  1.00 80.17           H  
ATOM    541  CH2 TRP A  41       2.099 -10.543  10.491  1.00 80.17           C  
ATOM    542  HH2 TRP A  41       1.179 -11.004  10.163  1.00 80.17           H  
ATOM    543  CZ2 TRP A  41       2.114  -9.724  11.633  1.00 80.17           C  
ATOM    544  HZ2 TRP A  41       1.206  -9.549  12.190  1.00 80.17           H  
ATOM    545  CZ3 TRP A  41       3.284 -10.762   9.766  1.00 80.17           C  
ATOM    546  HZ3 TRP A  41       3.264 -11.387   8.885  1.00 80.17           H  
ATOM    547  N   LEU A  42      10.251  -9.401  11.740  1.00 81.97           N  
ATOM    548  H   LEU A  42      10.255  -8.930  12.633  1.00 81.97           H  
ATOM    549  CA  LEU A  42      11.540  -9.589  11.083  1.00 81.97           C  
ATOM    550  HA  LEU A  42      11.424  -9.348  10.026  1.00 81.97           H  
ATOM    551  C   LEU A  42      12.022 -11.047  11.151  1.00 81.97           C  
ATOM    552  CB  LEU A  42      12.527  -8.599  11.724  1.00 81.97           C  
ATOM    553  HB2 LEU A  42      11.979  -7.940  12.398  1.00 81.97           H  
ATOM    554  HB3 LEU A  42      13.269  -9.132  12.318  1.00 81.97           H  
ATOM    555  O   LEU A  42      12.812 -11.455  10.308  1.00 81.97           O  
ATOM    556  CG  LEU A  42      13.214  -7.674  10.718  1.00 81.97           C  
ATOM    557  HG  LEU A  42      12.494  -7.287   9.998  1.00 81.97           H  
ATOM    558  CD1 LEU A  42      13.805  -6.510  11.493  1.00 81.97           C  
ATOM    559 HD11 LEU A  42      14.310  -5.823  10.815  1.00 81.97           H  
ATOM    560 HD12 LEU A  42      13.015  -5.966  12.012  1.00 81.97           H  
ATOM    561 HD13 LEU A  42      14.548  -6.903  12.188  1.00 81.97           H  
ATOM    562  CD2 LEU A  42      14.344  -8.381   9.988  1.00 81.97           C  
ATOM    563 HD21 LEU A  42      13.934  -9.187   9.379  1.00 81.97           H  
ATOM    564 HD22 LEU A  42      15.055  -8.805  10.697  1.00 81.97           H  
ATOM    565 HD23 LEU A  42      14.866  -7.682   9.333  1.00 81.97           H  
ATOM    566  N   LEU A  43      11.489 -11.861  12.075  1.00 80.53           N  
ATOM    567  H   LEU A  43      10.806 -11.484  12.717  1.00 80.53           H  
ATOM    568  CA  LEU A  43      11.741 -13.307  12.117  1.00 80.53           C  
ATOM    569  HA  LEU A  43      12.817 -13.475  12.165  1.00 80.53           H  
ATOM    570  C   LEU A  43      11.240 -14.032  10.867  1.00 80.53           C  
ATOM    571  CB  LEU A  43      11.075 -13.946  13.348  1.00 80.53           C  
ATOM    572  HB2 LEU A  43      11.131 -15.030  13.252  1.00 80.53           H  
ATOM    573  HB3 LEU A  43      10.014 -13.694  13.347  1.00 80.53           H  
ATOM    574  O   LEU A  43      11.742 -15.109  10.564  1.00 80.53           O  
ATOM    575  CG  LEU A  43      11.715 -13.559  14.689  1.00 80.53           C  
ATOM    576  HG  LEU A  43      11.861 -12.480  14.735  1.00 80.53           H  
ATOM    577  CD1 LEU A  43      10.798 -13.968  15.841  1.00 80.53           C  
ATOM    578 HD11 LEU A  43      11.249 -13.681  16.791  1.00 80.53           H  
ATOM    579 HD12 LEU A  43       9.836 -13.466  15.739  1.00 80.53           H  
ATOM    580 HD13 LEU A  43      10.641 -15.047  15.828  1.00 80.53           H  
ATOM    581  CD2 LEU A  43      13.061 -14.265  14.872  1.00 80.53           C  
ATOM    582 HD21 LEU A  43      12.933 -15.345  14.809  1.00 80.53           H  
ATOM    583 HD22 LEU A  43      13.765 -13.941  14.106  1.00 80.53           H  
ATOM    584 HD23 LEU A  43      13.478 -14.013  15.847  1.00 80.53           H  
ATOM    585  N   SER A  44      10.297 -13.458  10.119  1.00 79.00           N  
ATOM    586  H   SER A  44       9.940 -12.552  10.389  1.00 79.00           H  
ATOM    587  CA  SER A  44       9.847 -14.042   8.850  1.00 79.00           C  
ATOM    588  HA  SER A  44       9.436 -15.031   9.048  1.00 79.00           H  
ATOM    589  C   SER A  44      10.988 -14.217   7.840  1.00 79.00           C  
ATOM    590  CB  SER A  44       8.739 -13.195   8.233  1.00 79.00           C  
ATOM    591  HB2 SER A  44       7.880 -13.160   8.903  1.00 79.00           H  
ATOM    592  HB3 SER A  44       8.434 -13.636   7.285  1.00 79.00           H  
ATOM    593  O   SER A  44      10.967 -15.180   7.083  1.00 79.00           O  
ATOM    594  OG  SER A  44       9.220 -11.894   8.010  1.00 79.00           O  
ATOM    595  HG  SER A  44       9.100 -11.368   8.804  1.00 79.00           H  
ATOM    596  N   GLY A  45      12.018 -13.362   7.871  1.00 79.25           N  
ATOM    597  H   GLY A  45      11.995 -12.604   8.538  1.00 79.25           H  
ATOM    598  CA  GLY A  45      13.196 -13.493   7.014  1.00 79.25           C  
ATOM    599  HA2 GLY A  45      13.794 -12.586   7.098  1.00 79.25           H  
ATOM    600  HA3 GLY A  45      12.877 -13.605   5.977  1.00 79.25           H  
ATOM    601  C   GLY A  45      14.060 -14.710   7.349  1.00 79.25           C  
ATOM    602  O   GLY A  45      14.246 -15.563   6.483  1.00 79.25           O  
ATOM    603  N   PRO A  46      14.541 -14.866   8.594  1.00 83.23           N  
ATOM    604  CA  PRO A  46      15.197 -16.088   9.041  1.00 83.23           C  
ATOM    605  HA  PRO A  46      16.107 -16.225   8.457  1.00 83.23           H  
ATOM    606  C   PRO A  46      14.334 -17.341   8.888  1.00 83.23           C  
ATOM    607  CB  PRO A  46      15.577 -15.843  10.502  1.00 83.23           C  
ATOM    608  HB2 PRO A  46      14.759 -16.134  11.161  1.00 83.23           H  
ATOM    609  HB3 PRO A  46      16.493 -16.368  10.773  1.00 83.23           H  
ATOM    610  O   PRO A  46      14.862 -18.372   8.496  1.00 83.23           O  
ATOM    611  CG  PRO A  46      15.753 -14.328  10.557  1.00 83.23           C  
ATOM    612  HG2 PRO A  46      16.738 -14.058  10.177  1.00 83.23           H  
ATOM    613  HG3 PRO A  46      15.607 -13.937  11.565  1.00 83.23           H  
ATOM    614  CD  PRO A  46      14.680 -13.827   9.596  1.00 83.23           C  
ATOM    615  HD2 PRO A  46      14.977 -12.874   9.159  1.00 83.23           H  
ATOM    616  HD3 PRO A  46      13.739 -13.717  10.134  1.00 83.23           H  
ATOM    617  N   ILE A  47      13.022 -17.271   9.138  1.00 80.90           N  
ATOM    618  H   ILE A  47      12.639 -16.406   9.491  1.00 80.90           H  
ATOM    619  CA  ILE A  47      12.106 -18.404   8.922  1.00 80.90           C  
ATOM    620  HA  ILE A  47      12.494 -19.273   9.453  1.00 80.90           H  
ATOM    621  C   ILE A  47      12.057 -18.783   7.440  1.00 80.90           C  
ATOM    622  CB  ILE A  47      10.698 -18.089   9.476  1.00 80.90           C  
ATOM    623  HB  ILE A  47      10.393 -17.113   9.099  1.00 80.90           H  
ATOM    624  O   ILE A  47      12.127 -19.966   7.125  1.00 80.90           O  
ATOM    625  CG1 ILE A  47      10.730 -18.048  11.021  1.00 80.90           C  
ATOM    626 HG12 ILE A  47      10.820 -19.063  11.408  1.00 80.90           H  
ATOM    627 HG13 ILE A  47      11.607 -17.499  11.362  1.00 80.90           H  
ATOM    628  CG2 ILE A  47       9.655 -19.127   9.012  1.00 80.90           C  
ATOM    629 HG21 ILE A  47       8.680 -18.921   9.454  1.00 80.90           H  
ATOM    630 HG22 ILE A  47       9.528 -19.088   7.930  1.00 80.90           H  
ATOM    631 HG23 ILE A  47       9.972 -20.131   9.296  1.00 80.90           H  
ATOM    632  CD1 ILE A  47       9.492 -17.385  11.642  1.00 80.90           C  
ATOM    633 HD11 ILE A  47       8.604 -17.996  11.481  1.00 80.90           H  
ATOM    634 HD12 ILE A  47       9.646 -17.277  12.716  1.00 80.90           H  
ATOM    635 HD13 ILE A  47       9.337 -16.397  11.208  1.00 80.90           H  
ATOM    636  N   ALA A  48      11.982 -17.809   6.530  1.00 80.84           N  
ATOM    637  H   ALA A  48      11.882 -16.851   6.833  1.00 80.84           H  
ATOM    638  CA  ALA A  48      12.038 -18.066   5.094  1.00 80.84           C  
ATOM    639  HA  ALA A  48      11.279 -18.805   4.839  1.00 80.84           H  
ATOM    640  C   ALA A  48      13.398 -18.649   4.681  1.00 80.84           C  
ATOM    641  CB  ALA A  48      11.717 -16.771   4.339  1.00 80.84           C  
ATOM    642  HB1 ALA A  48      11.735 -16.963   3.266  1.00 80.84           H  
ATOM    643  HB2 ALA A  48      10.723 -16.419   4.615  1.00 80.84           H  
ATOM    644  HB3 ALA A  48      12.450 -15.999   4.574  1.00 80.84           H  
ATOM    645  O   ALA A  48      13.440 -19.626   3.941  1.00 80.84           O  
ATOM    646  N   GLY A  49      14.504 -18.112   5.208  1.00 81.89           N  
ATOM    647  H   GLY A  49      14.398 -17.289   5.784  1.00 81.89           H  
ATOM    648  CA  GLY A  49      15.855 -18.617   4.951  1.00 81.89           C  
ATOM    649  HA2 GLY A  49      16.053 -18.598   3.879  1.00 81.89           H  
ATOM    650  HA3 GLY A  49      16.577 -17.969   5.448  1.00 81.89           H  
ATOM    651  C   GLY A  49      16.061 -20.046   5.461  1.00 81.89           C  
ATOM    652  O   GLY A  49      16.499 -20.911   4.711  1.00 81.89           O  
ATOM    653  N   VAL A  50      15.686 -20.335   6.709  1.00 81.78           N  
ATOM    654  H   VAL A  50      15.319 -19.587   7.280  1.00 81.78           H  
ATOM    655  CA  VAL A  50      15.727 -21.689   7.287  1.00 81.78           C  
ATOM    656  HA  VAL A  50      16.730 -22.097   7.157  1.00 81.78           H  
ATOM    657  C   VAL A  50      14.771 -22.616   6.546  1.00 81.78           C  
ATOM    658  CB  VAL A  50      15.407 -21.663   8.795  1.00 81.78           C  
ATOM    659  HB  VAL A  50      14.481 -21.112   8.957  1.00 81.78           H  
ATOM    660  O   VAL A  50      15.137 -23.748   6.258  1.00 81.78           O  
ATOM    661  CG1 VAL A  50      15.241 -23.067   9.392  1.00 81.78           C  
ATOM    662 HG11 VAL A  50      15.141 -23.004  10.476  1.00 81.78           H  
ATOM    663 HG12 VAL A  50      14.336 -23.530   9.000  1.00 81.78           H  
ATOM    664 HG13 VAL A  50      16.103 -23.687   9.144  1.00 81.78           H  
ATOM    665  CG2 VAL A  50      16.537 -20.978   9.574  1.00 81.78           C  
ATOM    666 HG21 VAL A  50      16.259 -20.889  10.624  1.00 81.78           H  
ATOM    667 HG22 VAL A  50      16.722 -19.978   9.182  1.00 81.78           H  
ATOM    668 HG23 VAL A  50      17.454 -21.560   9.490  1.00 81.78           H  
ATOM    669  N   GLY A  51      13.581 -22.138   6.181  1.00 79.41           N  
ATOM    670  H   GLY A  51      13.323 -21.204   6.466  1.00 79.41           H  
ATOM    671  CA  GLY A  51      12.630 -22.877   5.356  1.00 79.41           C  
ATOM    672  HA2 GLY A  51      12.309 -23.777   5.881  1.00 79.41           H  
ATOM    673  HA3 GLY A  51      11.762 -22.246   5.164  1.00 79.41           H  
ATOM    674  C   GLY A  51      13.240 -23.281   4.016  1.00 79.41           C  
ATOM    675  O   GLY A  51      13.185 -24.453   3.658  1.00 79.41           O  
ATOM    676  N   MET A  52      13.895 -22.345   3.322  1.00 80.40           N  
ATOM    677  H   MET A  52      13.882 -21.396   3.668  1.00 80.40           H  
ATOM    678  CA  MET A  52      14.596 -22.597   2.061  1.00 80.40           C  
ATOM    679  HA  MET A  52      13.898 -23.080   1.378  1.00 80.40           H  
ATOM    680  C   MET A  52      15.793 -23.542   2.246  1.00 80.40           C  
ATOM    681  CB  MET A  52      15.033 -21.256   1.442  1.00 80.40           C  
ATOM    682  HB2 MET A  52      14.207 -20.548   1.497  1.00 80.40           H  
ATOM    683  HB3 MET A  52      15.873 -20.848   2.005  1.00 80.40           H  
ATOM    684  O   MET A  52      15.996 -24.441   1.438  1.00 80.40           O  
ATOM    685  CG  MET A  52      15.431 -21.395  -0.031  1.00 80.40           C  
ATOM    686  HG2 MET A  52      16.227 -22.133  -0.128  1.00 80.40           H  
ATOM    687  HG3 MET A  52      15.813 -20.434  -0.376  1.00 80.40           H  
ATOM    688  SD  MET A  52      14.046 -21.871  -1.098  1.00 80.40           S  
ATOM    689  CE  MET A  52      14.852 -21.959  -2.714  1.00 80.40           C  
ATOM    690  HE1 MET A  52      15.683 -22.663  -2.671  1.00 80.40           H  
ATOM    691  HE2 MET A  52      14.133 -22.311  -3.454  1.00 80.40           H  
ATOM    692  HE3 MET A  52      15.214 -20.971  -3.000  1.00 80.40           H  
ATOM    693  N   ALA A  53      16.555 -23.403   3.334  1.00 81.25           N  
ATOM    694  H   ALA A  53      16.376 -22.621   3.947  1.00 81.25           H  
ATOM    695  CA  ALA A  53      17.682 -24.284   3.643  1.00 81.25           C  
ATOM    696  HA  ALA A  53      18.330 -24.345   2.769  1.00 81.25           H  
ATOM    697  C   ALA A  53      17.234 -25.718   3.988  1.00 81.25           C  
ATOM    698  CB  ALA A  53      18.480 -23.663   4.795  1.00 81.25           C  
ATOM    699  HB1 ALA A  53      18.813 -22.663   4.517  1.00 81.25           H  
ATOM    700  HB2 ALA A  53      17.862 -23.602   5.691  1.00 81.25           H  
ATOM    701  HB3 ALA A  53      19.355 -24.279   5.003  1.00 81.25           H  
ATOM    702  O   ALA A  53      17.858 -26.689   3.559  1.00 81.25           O  
ATOM    703  N   ILE A  54      16.137 -25.871   4.739  1.00 81.46           N  
ATOM    704  H   ILE A  54      15.678 -25.041   5.086  1.00 81.46           H  
ATOM    705  CA  ILE A  54      15.517 -27.174   5.009  1.00 81.46           C  
ATOM    706  HA  ILE A  54      16.276 -27.849   5.406  1.00 81.46           H  
ATOM    707  C   ILE A  54      15.033 -27.777   3.695  1.00 81.46           C  
ATOM    708  CB  ILE A  54      14.374 -27.061   6.044  1.00 81.46           C  
ATOM    709  HB  ILE A  54      13.713 -26.247   5.745  1.00 81.46           H  
ATOM    710  O   ILE A  54      15.325 -28.940   3.445  1.00 81.46           O  
ATOM    711  CG1 ILE A  54      14.956 -26.752   7.442  1.00 81.46           C  
ATOM    712 HG12 ILE A  54      15.493 -27.626   7.812  1.00 81.46           H  
ATOM    713 HG13 ILE A  54      15.678 -25.938   7.371  1.00 81.46           H  
ATOM    714  CG2 ILE A  54      13.543 -28.361   6.111  1.00 81.46           C  
ATOM    715 HG21 ILE A  54      12.749 -28.274   6.852  1.00 81.46           H  
ATOM    716 HG22 ILE A  54      13.058 -28.557   5.154  1.00 81.46           H  
ATOM    717 HG23 ILE A  54      14.184 -29.205   6.363  1.00 81.46           H  
ATOM    718  CD1 ILE A  54      13.896 -26.346   8.474  1.00 81.46           C  
ATOM    719 HD11 ILE A  54      13.250 -27.190   8.718  1.00 81.46           H  
ATOM    720 HD12 ILE A  54      14.392 -26.021   9.388  1.00 81.46           H  
ATOM    721 HD13 ILE A  54      13.293 -25.526   8.084  1.00 81.46           H  
ATOM    722  N   LEU A  55      14.362 -26.988   2.852  1.00 76.72           N  
ATOM    723  H   LEU A  55      14.154 -26.042   3.137  1.00 76.72           H  
ATOM    724  CA  LEU A  55      13.897 -27.415   1.535  1.00 76.72           C  
ATOM    725  HA  LEU A  55      13.247 -28.281   1.662  1.00 76.72           H  
ATOM    726  C   LEU A  55      15.041 -27.875   0.630  1.00 76.72           C  
ATOM    727  CB  LEU A  55      13.111 -26.266   0.879  1.00 76.72           C  
ATOM    728  HB2 LEU A  55      13.585 -25.315   1.121  1.00 76.72           H  
ATOM    729  HB3 LEU A  55      13.145 -26.375  -0.206  1.00 76.72           H  
ATOM    730  O   LEU A  55      14.917 -28.916  -0.008  1.00 76.72           O  
ATOM    731  CG  LEU A  55      11.639 -26.237   1.293  1.00 76.72           C  
ATOM    732  HG  LEU A  55      11.556 -26.416   2.366  1.00 76.72           H  
ATOM    733  CD1 LEU A  55      11.011 -24.882   0.971  1.00 76.72           C  
ATOM    734 HD11 LEU A  55      11.541 -24.105   1.523  1.00 76.72           H  
ATOM    735 HD12 LEU A  55      11.093 -24.677  -0.096  1.00 76.72           H  
ATOM    736 HD13 LEU A  55       9.961 -24.881   1.264  1.00 76.72           H  
ATOM    737  CD2 LEU A  55      10.868 -27.322   0.541  1.00 76.72           C  
ATOM    738 HD21 LEU A  55      10.745 -27.046  -0.507  1.00 76.72           H  
ATOM    739 HD22 LEU A  55       9.895 -27.442   1.016  1.00 76.72           H  
ATOM    740 HD23 LEU A  55      11.386 -28.280   0.590  1.00 76.72           H  
ATOM    741  N   GLN A  56      16.163 -27.154   0.593  1.00 79.05           N  
ATOM    742  H   GLN A  56      16.183 -26.268   1.078  1.00 79.05           H  
ATOM    743  CA  GLN A  56      17.361 -27.581  -0.139  1.00 79.05           C  
ATOM    744  HA  GLN A  56      17.126 -27.731  -1.193  1.00 79.05           H  
ATOM    745  C   GLN A  56      17.898 -28.913   0.383  1.00 79.05           C  
ATOM    746  CB  GLN A  56      18.457 -26.521  -0.020  1.00 79.05           C  
ATOM    747  HB2 GLN A  56      19.415 -26.985  -0.253  1.00 79.05           H  
ATOM    748  HB3 GLN A  56      18.500 -26.159   1.007  1.00 79.05           H  
ATOM    749  O   GLN A  56      18.204 -29.803  -0.403  1.00 79.05           O  
ATOM    750  CG  GLN A  56      18.273 -25.345  -0.984  1.00 79.05           C  
ATOM    751  HG2 GLN A  56      17.328 -24.836  -0.793  1.00 79.05           H  
ATOM    752  HG3 GLN A  56      18.264 -25.720  -2.008  1.00 79.05           H  
ATOM    753  CD  GLN A  56      19.414 -24.348  -0.829  1.00 79.05           C  
ATOM    754  NE2 GLN A  56      19.727 -23.574  -1.838  1.00 79.05           N  
ATOM    755 HE21 GLN A  56      20.579 -23.049  -1.702  1.00 79.05           H  
ATOM    756 HE22 GLN A  56      19.328 -23.728  -2.753  1.00 79.05           H  
ATOM    757  OE1 GLN A  56      20.055 -24.240   0.204  1.00 79.05           O  
ATOM    758  N   ARG A  57      17.967 -29.082   1.708  1.00 78.76           N  
ATOM    759  H   ARG A  57      17.715 -28.301   2.297  1.00 78.76           H  
ATOM    760  CA  ARG A  57      18.479 -30.311   2.321  1.00 78.76           C  
ATOM    761  HA  ARG A  57      19.418 -30.562   1.829  1.00 78.76           H  
ATOM    762  C   ARG A  57      17.553 -31.510   2.105  1.00 78.76           C  
ATOM    763  CB  ARG A  57      18.744 -30.042   3.807  1.00 78.76           C  
ATOM    764  HB2 ARG A  57      17.808 -29.791   4.306  1.00 78.76           H  
ATOM    765  HB3 ARG A  57      19.421 -29.192   3.891  1.00 78.76           H  
ATOM    766  O   ARG A  57      18.040 -32.601   1.823  1.00 78.76           O  
ATOM    767  CG  ARG A  57      19.380 -31.255   4.494  1.00 78.76           C  
ATOM    768  HG2 ARG A  57      18.692 -32.100   4.463  1.00 78.76           H  
ATOM    769  HG3 ARG A  57      20.294 -31.527   3.967  1.00 78.76           H  
ATOM    770  CD  ARG A  57      19.691 -30.934   5.957  1.00 78.76           C  
ATOM    771  HD2 ARG A  57      18.764 -30.669   6.465  1.00 78.76           H  
ATOM    772  HD3 ARG A  57      20.354 -30.069   5.978  1.00 78.76           H  
ATOM    773  NE  ARG A  57      20.308 -32.092   6.636  1.00 78.76           N  
ATOM    774  HE  ARG A  57      19.924 -32.996   6.400  1.00 78.76           H  
ATOM    775  NH1 ARG A  57      21.946 -30.969   7.806  1.00 78.76           N  
ATOM    776 HH11 ARG A  57      22.793 -30.985   8.356  1.00 78.76           H  
ATOM    777 HH12 ARG A  57      21.659 -30.119   7.342  1.00 78.76           H  
ATOM    778  NH2 ARG A  57      21.842 -33.191   7.912  1.00 78.76           N  
ATOM    779 HH21 ARG A  57      22.647 -33.174   8.522  1.00 78.76           H  
ATOM    780 HH22 ARG A  57      21.421 -34.071   7.650  1.00 78.76           H  
ATOM    781  CZ  ARG A  57      21.355 -32.075   7.446  1.00 78.76           C  
ATOM    782  N   THR A  58      16.243 -31.342   2.283  1.00 75.39           N  
ATOM    783  H   THR A  58      15.897 -30.418   2.502  1.00 75.39           H  
ATOM    784  CA  THR A  58      15.254 -32.422   2.109  1.00 75.39           C  
ATOM    785  HA  THR A  58      15.624 -33.331   2.585  1.00 75.39           H  
ATOM    786  C   THR A  58      15.041 -32.746   0.643  1.00 75.39           C  
ATOM    787  CB  THR A  58      13.891 -32.075   2.721  1.00 75.39           C  
ATOM    788  HB  THR A  58      13.183 -32.862   2.460  1.00 75.39           H  
ATOM    789  O   THR A  58      14.995 -33.911   0.266  1.00 75.39           O  
ATOM    790  CG2 THR A  58      13.954 -31.973   4.243  1.00 75.39           C  
ATOM    791 HG21 THR A  58      14.652 -31.191   4.542  1.00 75.39           H  
ATOM    792 HG22 THR A  58      12.964 -31.739   4.634  1.00 75.39           H  
ATOM    793 HG23 THR A  58      14.282 -32.926   4.658  1.00 75.39           H  
ATOM    794  OG1 THR A  58      13.402 -30.850   2.228  1.00 75.39           O  
ATOM    795  HG1 THR A  58      12.487 -30.759   2.503  1.00 75.39           H  
ATOM    796  N   GLY A  59      14.981 -31.714  -0.189  1.00 71.68           N  
ATOM    797  H   GLY A  59      14.972 -30.783   0.203  1.00 71.68           H  
ATOM    798  CA  GLY A  59      14.995 -31.818  -1.630  1.00 71.68           C  
ATOM    799  HA2 GLY A  59      14.529 -30.931  -2.060  1.00 71.68           H  
ATOM    800  HA3 GLY A  59      14.428 -32.695  -1.941  1.00 71.68           H  
ATOM    801  C   GLY A  59      16.403 -31.943  -2.180  1.00 71.68           C  
ATOM    802  O   GLY A  59      16.596 -31.422  -3.254  1.00 71.68           O  
ATOM    803  N   GLY A  60      17.369 -32.544  -1.470  1.00 67.96           N  
ATOM    804  H   GLY A  60      17.114 -32.848  -0.541  1.00 67.96           H  
ATOM    805  CA  GLY A  60      18.664 -33.040  -1.970  1.00 67.96           C  
ATOM    806  HA2 GLY A  60      18.492 -33.951  -2.543  1.00 67.96           H  
ATOM    807  HA3 GLY A  60      19.257 -33.315  -1.098  1.00 67.96           H  
ATOM    808  C   GLY A  60      19.556 -32.121  -2.822  1.00 67.96           C  
ATOM    809  O   GLY A  60      20.495 -32.632  -3.422  1.00 67.96           O  
ATOM    810  N   TYR A  61      19.311 -30.811  -2.867  1.00 63.27           N  
ATOM    811  H   TYR A  61      18.554 -30.472  -2.290  1.00 63.27           H  
ATOM    812  CA  TYR A  61      19.919 -29.837  -3.796  1.00 63.27           C  
ATOM    813  HA  TYR A  61      19.994 -30.300  -4.781  1.00 63.27           H  
ATOM    814  C   TYR A  61      21.357 -29.452  -3.383  1.00 63.27           C  
ATOM    815  CB  TYR A  61      18.954 -28.635  -3.904  1.00 63.27           C  
ATOM    816  HB2 TYR A  61      19.153 -27.954  -3.077  1.00 63.27           H  
ATOM    817  HB3 TYR A  61      17.934 -28.996  -3.769  1.00 63.27           H  
ATOM    818  O   TYR A  61      21.867 -28.367  -3.637  1.00 63.27           O  
ATOM    819  CG  TYR A  61      18.975 -27.849  -5.207  1.00 63.27           C  
ATOM    820  CD1 TYR A  61      19.996 -26.913  -5.457  1.00 63.27           C  
ATOM    821  HD1 TYR A  61      20.778 -26.732  -4.734  1.00 63.27           H  
ATOM    822  CD2 TYR A  61      17.929 -27.987  -6.142  1.00 63.27           C  
ATOM    823  HD2 TYR A  61      17.126 -28.685  -5.956  1.00 63.27           H  
ATOM    824  CE1 TYR A  61      20.062 -26.221  -6.670  1.00 63.27           C  
ATOM    825  HE1 TYR A  61      20.913 -25.591  -6.884  1.00 63.27           H  
ATOM    826  CE2 TYR A  61      17.931 -27.212  -7.322  1.00 63.27           C  
ATOM    827  HE2 TYR A  61      17.137 -27.317  -8.046  1.00 63.27           H  
ATOM    828  OH  TYR A  61      19.214 -25.784  -8.818  1.00 63.27           O  
ATOM    829  HH  TYR A  61      20.100 -25.421  -8.888  1.00 63.27           H  
ATOM    830  CZ  TYR A  61      19.037 -26.375  -7.610  1.00 63.27           C  
ATOM    831  N   GLY A  62      22.024 -30.296  -2.602  1.00 67.80           N  
ATOM    832  H   GLY A  62      21.646 -31.226  -2.496  1.00 67.80           H  
ATOM    833  CA  GLY A  62      23.214 -29.881  -1.872  1.00 67.80           C  
ATOM    834  HA2 GLY A  62      23.982 -29.599  -2.592  1.00 67.80           H  
ATOM    835  HA3 GLY A  62      23.583 -30.715  -1.276  1.00 67.80           H  
ATOM    836  C   GLY A  62      22.947 -28.686  -0.944  1.00 67.80           C  
ATOM    837  O   GLY A  62      21.816 -28.361  -0.579  1.00 67.80           O  
ATOM    838  N   TYR A  63      24.028 -28.051  -0.510  1.00 68.63           N  
ATOM    839  H   TYR A  63      24.920 -28.306  -0.910  1.00 68.63           H  
ATOM    840  CA  TYR A  63      23.991 -26.917   0.407  1.00 68.63           C  
ATOM    841  HA  TYR A  63      22.967 -26.711   0.718  1.00 68.63           H  
ATOM    842  C   TYR A  63      24.493 -25.680  -0.312  1.00 68.63           C  
ATOM    843  CB  TYR A  63      24.817 -27.215   1.663  1.00 68.63           C  
ATOM    844  HB2 TYR A  63      25.828 -27.501   1.372  1.00 68.63           H  
ATOM    845  HB3 TYR A  63      24.896 -26.301   2.252  1.00 68.63           H  
ATOM    846  O   TYR A  63      25.601 -25.214  -0.044  1.00 68.63           O  
ATOM    847  CG  TYR A  63      24.230 -28.288   2.542  1.00 68.63           C  
ATOM    848  CD1 TYR A  63      23.348 -27.939   3.582  1.00 68.63           C  
ATOM    849  HD1 TYR A  63      23.073 -26.905   3.728  1.00 68.63           H  
ATOM    850  CD2 TYR A  63      24.572 -29.631   2.312  1.00 68.63           C  
ATOM    851  HD2 TYR A  63      25.238 -29.885   1.500  1.00 68.63           H  
ATOM    852  CE1 TYR A  63      22.823 -28.941   4.417  1.00 68.63           C  
ATOM    853  HE1 TYR A  63      22.142 -28.682   5.214  1.00 68.63           H  
ATOM    854  CE2 TYR A  63      24.042 -30.637   3.131  1.00 68.63           C  
ATOM    855  HE2 TYR A  63      24.304 -31.668   2.946  1.00 68.63           H  
ATOM    856  OH  TYR A  63      22.714 -31.279   4.974  1.00 68.63           O  
ATOM    857  HH  TYR A  63      23.012 -32.120   4.620  1.00 68.63           H  
ATOM    858  CZ  TYR A  63      23.180 -30.287   4.185  1.00 68.63           C  
ATOM    859  N   ASP A  64      23.691 -25.139  -1.224  1.00 75.26           N  
ATOM    860  H   ASP A  64      22.813 -25.579  -1.462  1.00 75.26           H  
ATOM    861  CA  ASP A  64      23.975 -23.798  -1.710  1.00 75.26           C  
ATOM    862  HA  ASP A  64      25.057 -23.663  -1.696  1.00 75.26           H  
ATOM    863  C   ASP A  64      23.388 -22.773  -0.745  1.00 75.26           C  
ATOM    864  CB  ASP A  64      23.588 -23.575  -3.169  1.00 75.26           C  
ATOM    865  HB2 ASP A  64      23.833 -24.469  -3.743  1.00 75.26           H  
ATOM    866  HB3 ASP A  64      22.520 -23.381  -3.263  1.00 75.26           H  
ATOM    867  O   ASP A  64      22.263 -22.288  -0.895  1.00 75.26           O  
ATOM    868  CG  ASP A  64      24.406 -22.397  -3.713  1.00 75.26           C  
ATOM    869  OD1 ASP A  64      24.653 -22.378  -4.933  1.00 75.26           O  
ATOM    870  OD2 ASP A  64      24.819 -21.538  -2.892  1.00 75.26           O  
ATOM    871  N   LEU A  65      24.181 -22.474   0.285  1.00 78.36           N  
ATOM    872  H   LEU A  65      25.069 -22.953   0.325  1.00 78.36           H  
ATOM    873  CA  LEU A  65      23.830 -21.536   1.342  1.00 78.36           C  
ATOM    874  HA  LEU A  65      22.898 -21.889   1.784  1.00 78.36           H  
ATOM    875  C   LEU A  65      23.572 -20.114   0.809  1.00 78.36           C  
ATOM    876  CB  LEU A  65      24.954 -21.537   2.402  1.00 78.36           C  
ATOM    877  HB2 LEU A  65      25.556 -20.638   2.268  1.00 78.36           H  
ATOM    878  HB3 LEU A  65      25.625 -22.378   2.234  1.00 78.36           H  
ATOM    879  O   LEU A  65      22.956 -19.316   1.518  1.00 78.36           O  
ATOM    880  CG  LEU A  65      24.418 -21.602   3.847  1.00 78.36           C  
ATOM    881  HG  LEU A  65      23.343 -21.421   3.861  1.00 78.36           H  
ATOM    882  CD1 LEU A  65      24.691 -22.979   4.458  1.00 78.36           C  
ATOM    883 HD11 LEU A  65      25.764 -23.163   4.505  1.00 78.36           H  
ATOM    884 HD12 LEU A  65      24.269 -23.028   5.462  1.00 78.36           H  
ATOM    885 HD13 LEU A  65      24.223 -23.745   3.840  1.00 78.36           H  
ATOM    886  CD2 LEU A  65      25.076 -20.545   4.734  1.00 78.36           C  
ATOM    887 HD21 LEU A  65      26.156 -20.691   4.752  1.00 78.36           H  
ATOM    888 HD22 LEU A  65      24.680 -20.613   5.747  1.00 78.36           H  
ATOM    889 HD23 LEU A  65      24.852 -19.555   4.335  1.00 78.36           H  
ATOM    890  N   TRP A  66      24.003 -19.788  -0.419  1.00 81.12           N  
ATOM    891  H   TRP A  66      24.430 -20.495  -1.001  1.00 81.12           H  
ATOM    892  CA  TRP A  66      23.786 -18.470  -1.015  1.00 81.12           C  
ATOM    893  HA  TRP A  66      24.159 -17.706  -0.332  1.00 81.12           H  
ATOM    894  C   TRP A  66      22.319 -18.174  -1.253  1.00 81.12           C  
ATOM    895  CB  TRP A  66      24.530 -18.331  -2.343  1.00 81.12           C  
ATOM    896  HB2 TRP A  66      24.379 -19.207  -2.974  1.00 81.12           H  
ATOM    897  HB3 TRP A  66      24.102 -17.490  -2.889  1.00 81.12           H  
ATOM    898  O   TRP A  66      21.887 -17.056  -0.989  1.00 81.12           O  
ATOM    899  CG  TRP A  66      25.975 -18.034  -2.179  1.00 81.12           C  
ATOM    900  CD1 TRP A  66      27.000 -18.908  -2.264  1.00 81.12           C  
ATOM    901  HD1 TRP A  66      26.882 -19.957  -2.492  1.00 81.12           H  
ATOM    902  CD2 TRP A  66      26.558 -16.735  -1.899  1.00 81.12           C  
ATOM    903  CE2 TRP A  66      27.972 -16.885  -1.822  1.00 81.12           C  
ATOM    904  CE3 TRP A  66      26.018 -15.444  -1.719  1.00 81.12           C  
ATOM    905  HE3 TRP A  66      24.949 -15.309  -1.785  1.00 81.12           H  
ATOM    906  NE1 TRP A  66      28.188 -18.232  -2.046  1.00 81.12           N  
ATOM    907  HE1 TRP A  66      29.090 -18.682  -2.103  1.00 81.12           H  
ATOM    908  CH2 TRP A  66      28.253 -14.515  -1.404  1.00 81.12           C  
ATOM    909  HH2 TRP A  66      28.892 -13.663  -1.224  1.00 81.12           H  
ATOM    910  CZ2 TRP A  66      28.817 -15.792  -1.576  1.00 81.12           C  
ATOM    911  HZ2 TRP A  66      29.887 -15.933  -1.532  1.00 81.12           H  
ATOM    912  CZ3 TRP A  66      26.858 -14.342  -1.475  1.00 81.12           C  
ATOM    913  HZ3 TRP A  66      26.431 -13.358  -1.350  1.00 81.12           H  
ATOM    914  N   ILE A  67      21.540 -19.152  -1.712  1.00 78.40           N  
ATOM    915  H   ILE A  67      21.952 -20.060  -1.874  1.00 78.40           H  
ATOM    916  CA  ILE A  67      20.124 -18.932  -2.015  1.00 78.40           C  
ATOM    917  HA  ILE A  67      20.053 -18.045  -2.644  1.00 78.40           H  
ATOM    918  C   ILE A  67      19.356 -18.601  -0.723  1.00 78.40           C  
ATOM    919  CB  ILE A  67      19.542 -20.102  -2.836  1.00 78.40           C  
ATOM    920  HB  ILE A  67      19.742 -21.038  -2.315  1.00 78.40           H  
ATOM    921  O   ILE A  67      18.782 -17.512  -0.654  1.00 78.40           O  
ATOM    922  CG1 ILE A  67      20.232 -20.221  -4.210  1.00 78.40           C  
ATOM    923 HG12 ILE A  67      21.307 -20.066  -4.111  1.00 78.40           H  
ATOM    924 HG13 ILE A  67      19.844 -19.461  -4.887  1.00 78.40           H  
ATOM    925  CG2 ILE A  67      18.020 -19.952  -3.003  1.00 78.40           C  
ATOM    926 HG21 ILE A  67      17.801 -19.037  -3.554  1.00 78.40           H  
ATOM    927 HG22 ILE A  67      17.615 -20.801  -3.553  1.00 78.40           H  
ATOM    928 HG23 ILE A  67      17.521 -19.923  -2.035  1.00 78.40           H  
ATOM    929  CD1 ILE A  67      20.040 -21.608  -4.831  1.00 78.40           C  
ATOM    930 HD11 ILE A  67      20.515 -22.361  -4.202  1.00 78.40           H  
ATOM    931 HD12 ILE A  67      18.983 -21.849  -4.935  1.00 78.40           H  
ATOM    932 HD13 ILE A  67      20.524 -21.631  -5.807  1.00 78.40           H  
ATOM    933  N   PRO A  68      19.407 -19.418   0.351  1.00 83.41           N  
ATOM    934  CA  PRO A  68      18.819 -19.057   1.638  1.00 83.41           C  
ATOM    935  HA  PRO A  68      17.734 -19.038   1.540  1.00 83.41           H  
ATOM    936  C   PRO A  68      19.305 -17.713   2.174  1.00 83.41           C  
ATOM    937  CB  PRO A  68      19.231 -20.170   2.603  1.00 83.41           C  
ATOM    938  HB2 PRO A  68      18.477 -20.336   3.373  1.00 83.41           H  
ATOM    939  HB3 PRO A  68      20.192 -19.942   3.065  1.00 83.41           H  
ATOM    940  O   PRO A  68      18.513 -16.970   2.749  1.00 83.41           O  
ATOM    941  CG  PRO A  68      19.397 -21.382   1.703  1.00 83.41           C  
ATOM    942  HG2 PRO A  68      18.424 -21.825   1.491  1.00 83.41           H  
ATOM    943  HG3 PRO A  68      20.076 -22.120   2.130  1.00 83.41           H  
ATOM    944  CD  PRO A  68      19.965 -20.759   0.440  1.00 83.41           C  
ATOM    945  HD2 PRO A  68      21.050 -20.699   0.519  1.00 83.41           H  
ATOM    946  HD3 PRO A  68      19.668 -21.398  -0.392  1.00 83.41           H  
ATOM    947  N   LEU A  69      20.586 -17.382   1.988  1.00 81.37           N  
ATOM    948  H   LEU A  69      21.201 -18.040   1.533  1.00 81.37           H  
ATOM    949  CA  LEU A  69      21.157 -16.135   2.484  1.00 81.37           C  
ATOM    950  HA  LEU A  69      20.837 -16.017   3.520  1.00 81.37           H  
ATOM    951  C   LEU A  69      20.651 -14.914   1.707  1.00 81.37           C  
ATOM    952  CB  LEU A  69      22.687 -16.244   2.451  1.00 81.37           C  
ATOM    953  HB2 LEU A  69      22.988 -17.159   2.961  1.00 81.37           H  
ATOM    954  HB3 LEU A  69      23.009 -16.314   1.412  1.00 81.37           H  
ATOM    955  O   LEU A  69      20.278 -13.921   2.328  1.00 81.37           O  
ATOM    956  CG  LEU A  69      23.404 -15.064   3.123  1.00 81.37           C  
ATOM    957  HG  LEU A  69      23.053 -14.122   2.702  1.00 81.37           H  
ATOM    958  CD1 LEU A  69      23.177 -15.052   4.639  1.00 81.37           C  
ATOM    959 HD11 LEU A  69      22.127 -14.861   4.858  1.00 81.37           H  
ATOM    960 HD12 LEU A  69      23.478 -16.007   5.070  1.00 81.37           H  
ATOM    961 HD13 LEU A  69      23.769 -14.255   5.090  1.00 81.37           H  
ATOM    962  CD2 LEU A  69      24.905 -15.168   2.862  1.00 81.37           C  
ATOM    963 HD21 LEU A  69      25.094 -15.148   1.789  1.00 81.37           H  
ATOM    964 HD22 LEU A  69      25.293 -16.100   3.273  1.00 81.37           H  
ATOM    965 HD23 LEU A  69      25.420 -14.324   3.321  1.00 81.37           H  
ATOM    966  N   ILE A  70      20.587 -14.986   0.375  1.00 80.80           N  
ATOM    967  H   ILE A  70      20.918 -15.829  -0.071  1.00 80.80           H  
ATOM    968  CA  ILE A  70      20.018 -13.931  -0.475  1.00 80.80           C  
ATOM    969  HA  ILE A  70      20.558 -13.001  -0.300  1.00 80.80           H  
ATOM    970  C   ILE A  70      18.566 -13.697  -0.074  1.00 80.80           C  
ATOM    971  CB  ILE A  70      20.144 -14.306  -1.971  1.00 80.80           C  
ATOM    972  HB  ILE A  70      19.813 -15.336  -2.100  1.00 80.80           H  
ATOM    973  O   ILE A  70      18.175 -12.558   0.173  1.00 80.80           O  
ATOM    974  CG1 ILE A  70      21.619 -14.193  -2.420  1.00 80.80           C  
ATOM    975 HG12 ILE A  70      22.271 -14.643  -1.672  1.00 80.80           H  
ATOM    976 HG13 ILE A  70      21.896 -13.142  -2.498  1.00 80.80           H  
ATOM    977  CG2 ILE A  70      19.261 -13.403  -2.859  1.00 80.80           C  
ATOM    978 HG21 ILE A  70      19.399 -13.652  -3.911  1.00 80.80           H  
ATOM    979 HG22 ILE A  70      19.518 -12.355  -2.704  1.00 80.80           H  
ATOM    980 HG23 ILE A  70      18.205 -13.554  -2.636  1.00 80.80           H  
ATOM    981  CD1 ILE A  70      21.905 -14.886  -3.760  1.00 80.80           C  
ATOM    982 HD11 ILE A  70      21.386 -14.384  -4.576  1.00 80.80           H  
ATOM    983 HD12 ILE A  70      22.977 -14.851  -3.959  1.00 80.80           H  
ATOM    984 HD13 ILE A  70      21.592 -15.929  -3.712  1.00 80.80           H  
ATOM    985  N   PHE A  71      17.789 -14.771   0.067  1.00 80.74           N  
ATOM    986  H   PHE A  71      18.186 -15.679  -0.128  1.00 80.74           H  
ATOM    987  CA  PHE A  71      16.406 -14.702   0.520  1.00 80.74           C  
ATOM    988  HA  PHE A  71      15.826 -14.095  -0.175  1.00 80.74           H  
ATOM    989  C   PHE A  71      16.317 -14.045   1.897  1.00 80.74           C  
ATOM    990  CB  PHE A  71      15.824 -16.118   0.566  1.00 80.74           C  
ATOM    991  HB2 PHE A  71      14.992 -16.113   1.270  1.00 80.74           H  
ATOM    992  HB3 PHE A  71      16.565 -16.809   0.966  1.00 80.74           H  
ATOM    993  O   PHE A  71      15.585 -13.076   2.075  1.00 80.74           O  
ATOM    994  CG  PHE A  71      15.321 -16.666  -0.753  1.00 80.74           C  
ATOM    995  CD1 PHE A  71      14.003 -17.131  -0.819  1.00 80.74           C  
ATOM    996  HD1 PHE A  71      13.373 -17.122   0.059  1.00 80.74           H  
ATOM    997  CD2 PHE A  71      16.136 -16.760  -1.902  1.00 80.74           C  
ATOM    998  HD2 PHE A  71      17.145 -16.376  -1.899  1.00 80.74           H  
ATOM    999  CE1 PHE A  71      13.524 -17.705  -2.002  1.00 80.74           C  
ATOM   1000  HE1 PHE A  71      12.547 -18.167  -2.000  1.00 80.74           H  
ATOM   1001  CE2 PHE A  71      15.630 -17.282  -3.105  1.00 80.74           C  
ATOM   1002  HE2 PHE A  71      16.251 -17.320  -3.988  1.00 80.74           H  
ATOM   1003  CZ  PHE A  71      14.317 -17.761  -3.156  1.00 80.74           C  
ATOM   1004  HZ  PHE A  71      13.939 -18.207  -4.064  1.00 80.74           H  
ATOM   1005  N   LEU A  72      17.110 -14.518   2.858  1.00 82.14           N  
ATOM   1006  H   LEU A  72      17.695 -15.313   2.645  1.00 82.14           H  
ATOM   1007  CA  LEU A  72      17.140 -13.991   4.215  1.00 82.14           C  
ATOM   1008  HA  LEU A  72      16.147 -14.118   4.647  1.00 82.14           H  
ATOM   1009  C   LEU A  72      17.460 -12.497   4.226  1.00 82.14           C  
ATOM   1010  CB  LEU A  72      18.134 -14.824   5.039  1.00 82.14           C  
ATOM   1011  HB2 LEU A  72      17.796 -15.859   4.976  1.00 82.14           H  
ATOM   1012  HB3 LEU A  72      19.126 -14.778   4.588  1.00 82.14           H  
ATOM   1013  O   LEU A  72      16.750 -11.746   4.888  1.00 82.14           O  
ATOM   1014  CG  LEU A  72      18.227 -14.437   6.526  1.00 82.14           C  
ATOM   1015  HG  LEU A  72      17.263 -14.062   6.870  1.00 82.14           H  
ATOM   1016  CD1 LEU A  72      18.579 -15.674   7.352  1.00 82.14           C  
ATOM   1017 HD11 LEU A  72      18.578 -15.427   8.413  1.00 82.14           H  
ATOM   1018 HD12 LEU A  72      19.565 -16.041   7.067  1.00 82.14           H  
ATOM   1019 HD13 LEU A  72      17.851 -16.465   7.171  1.00 82.14           H  
ATOM   1020  CD2 LEU A  72      19.314 -13.391   6.803  1.00 82.14           C  
ATOM   1021 HD21 LEU A  72      19.380 -13.206   7.875  1.00 82.14           H  
ATOM   1022 HD22 LEU A  72      19.074 -12.448   6.311  1.00 82.14           H  
ATOM   1023 HD23 LEU A  72      20.278 -13.746   6.441  1.00 82.14           H  
ATOM   1024  N   VAL A  73      18.478 -12.048   3.491  1.00 82.75           N  
ATOM   1025  H   VAL A  73      19.011 -12.721   2.958  1.00 82.75           H  
ATOM   1026  CA  VAL A  73      18.879 -10.635   3.434  1.00 82.75           C  
ATOM   1027  HA  VAL A  73      18.991 -10.262   4.452  1.00 82.75           H  
ATOM   1028  C   VAL A  73      17.801  -9.780   2.771  1.00 82.75           C  
ATOM   1029  CB  VAL A  73      20.237 -10.477   2.719  1.00 82.75           C  
ATOM   1030  HB  VAL A  73      20.205 -11.000   1.763  1.00 82.75           H  
ATOM   1031  O   VAL A  73      17.478  -8.711   3.286  1.00 82.75           O  
ATOM   1032  CG1 VAL A  73      20.599  -9.008   2.456  1.00 82.75           C  
ATOM   1033 HG11 VAL A  73      21.611  -8.943   2.054  1.00 82.75           H  
ATOM   1034 HG12 VAL A  73      19.920  -8.578   1.720  1.00 82.75           H  
ATOM   1035 HG13 VAL A  73      20.542  -8.434   3.381  1.00 82.75           H  
ATOM   1036  CG2 VAL A  73      21.367 -11.068   3.574  1.00 82.75           C  
ATOM   1037 HG21 VAL A  73      22.301 -11.044   3.014  1.00 82.75           H  
ATOM   1038 HG22 VAL A  73      21.153 -12.106   3.831  1.00 82.75           H  
ATOM   1039 HG23 VAL A  73      21.483 -10.497   4.495  1.00 82.75           H  
ATOM   1040  N   LEU A  74      17.210 -10.241   1.667  1.00 78.55           N  
ATOM   1041  H   LEU A  74      17.504 -11.134   1.299  1.00 78.55           H  
ATOM   1042  CA  LEU A  74      16.229  -9.470   0.901  1.00 78.55           C  
ATOM   1043  HA  LEU A  74      16.618  -8.458   0.790  1.00 78.55           H  
ATOM   1044  C   LEU A  74      14.890  -9.361   1.655  1.00 78.55           C  
ATOM   1045  CB  LEU A  74      16.120 -10.105  -0.500  1.00 78.55           C  
ATOM   1046  HB2 LEU A  74      15.328 -10.855  -0.515  1.00 78.55           H  
ATOM   1047  HB3 LEU A  74      17.059 -10.613  -0.720  1.00 78.55           H  
ATOM   1048  O   LEU A  74      14.375  -8.255   1.840  1.00 78.55           O  
ATOM   1049  CG  LEU A  74      15.936  -9.104  -1.645  1.00 78.55           C  
ATOM   1050  HG  LEU A  74      16.718  -8.346  -1.589  1.00 78.55           H  
ATOM   1051  CD1 LEU A  74      16.095  -9.839  -2.976  1.00 78.55           C  
ATOM   1052 HD11 LEU A  74      15.394 -10.672  -3.033  1.00 78.55           H  
ATOM   1053 HD12 LEU A  74      17.110 -10.226  -3.063  1.00 78.55           H  
ATOM   1054 HD13 LEU A  74      15.912  -9.156  -3.805  1.00 78.55           H  
ATOM   1055  CD2 LEU A  74      14.584  -8.405  -1.572  1.00 78.55           C  
ATOM   1056 HD21 LEU A  74      14.423  -7.816  -2.475  1.00 78.55           H  
ATOM   1057 HD22 LEU A  74      14.569  -7.723  -0.722  1.00 78.55           H  
ATOM   1058 HD23 LEU A  74      13.792  -9.142  -1.441  1.00 78.55           H  
ATOM   1059  N   VAL A  75      14.384 -10.482   2.188  1.00 81.06           N  
ATOM   1060  H   VAL A  75      14.875 -11.349   2.019  1.00 81.06           H  
ATOM   1061  CA  VAL A  75      13.175 -10.528   3.034  1.00 81.06           C  
ATOM   1062  HA  VAL A  75      12.336 -10.109   2.478  1.00 81.06           H  
ATOM   1063  C   VAL A  75      13.379  -9.691   4.291  1.00 81.06           C  
ATOM   1064  CB  VAL A  75      12.820 -11.970   3.475  1.00 81.06           C  
ATOM   1065  HB  VAL A  75      13.649 -12.355   4.069  1.00 81.06           H  
ATOM   1066  O   VAL A  75      12.589  -8.793   4.586  1.00 81.06           O  
ATOM   1067  CG1 VAL A  75      11.575 -11.978   4.376  1.00 81.06           C  
ATOM   1068 HG11 VAL A  75      11.823 -11.570   5.356  1.00 81.06           H  
ATOM   1069 HG12 VAL A  75      11.211 -12.995   4.518  1.00 81.06           H  
ATOM   1070 HG13 VAL A  75      10.785 -11.361   3.948  1.00 81.06           H  
ATOM   1071  CG2 VAL A  75      12.625 -12.954   2.320  1.00 81.06           C  
ATOM   1072 HG21 VAL A  75      13.285 -13.811   2.454  1.00 81.06           H  
ATOM   1073 HG22 VAL A  75      11.614 -13.362   2.289  1.00 81.06           H  
ATOM   1074 HG23 VAL A  75      12.863 -12.450   1.383  1.00 81.06           H  
ATOM   1075  N   SER A  76      14.455  -9.970   5.037  1.00 84.12           N  
ATOM   1076  H   SER A  76      15.091 -10.690   4.726  1.00 84.12           H  
ATOM   1077  CA  SER A  76      14.713  -9.302   6.315  1.00 84.12           C  
ATOM   1078  HA  SER A  76      13.832  -9.405   6.949  1.00 84.12           H  
ATOM   1079  C   SER A  76      14.976  -7.824   6.109  1.00 84.12           C  
ATOM   1080  CB  SER A  76      15.915  -9.883   7.064  1.00 84.12           C  
ATOM   1081  HB2 SER A  76      16.827  -9.699   6.496  1.00 84.12           H  
ATOM   1082  HB3 SER A  76      16.013  -9.391   8.032  1.00 84.12           H  
ATOM   1083  O   SER A  76      14.461  -7.017   6.867  1.00 84.12           O  
ATOM   1084  OG  SER A  76      15.768 -11.265   7.269  1.00 84.12           O  
ATOM   1085  HG  SER A  76      16.094 -11.664   6.459  1.00 84.12           H  
ATOM   1086  N   GLY A  77      15.743  -7.447   5.086  1.00 81.46           N  
ATOM   1087  H   GLY A  77      16.138  -8.153   4.481  1.00 81.46           H  
ATOM   1088  CA  GLY A  77      16.049  -6.054   4.778  1.00 81.46           C  
ATOM   1089  HA2 GLY A  77      16.557  -5.594   5.626  1.00 81.46           H  
ATOM   1090  HA3 GLY A  77      16.708  -6.026   3.910  1.00 81.46           H  
ATOM   1091  C   GLY A  77      14.794  -5.251   4.457  1.00 81.46           C  
ATOM   1092  O   GLY A  77      14.604  -4.165   5.008  1.00 81.46           O  
ATOM   1093  N   PHE A  78      13.891  -5.799   3.638  1.00 79.45           N  
ATOM   1094  H   PHE A  78      14.075  -6.695   3.210  1.00 79.45           H  
ATOM   1095  CA  PHE A  78      12.640  -5.114   3.336  1.00 79.45           C  
ATOM   1096  HA  PHE A  78      12.884  -4.110   2.989  1.00 79.45           H  
ATOM   1097  C   PHE A  78      11.745  -4.969   4.562  1.00 79.45           C  
ATOM   1098  CB  PHE A  78      11.873  -5.849   2.245  1.00 79.45           C  
ATOM   1099  HB2 PHE A  78      12.479  -5.880   1.340  1.00 79.45           H  
ATOM   1100  HB3 PHE A  78      11.684  -6.876   2.558  1.00 79.45           H  
ATOM   1101  O   PHE A  78      11.300  -3.865   4.885  1.00 79.45           O  
ATOM   1102  CG  PHE A  78      10.562  -5.157   1.935  1.00 79.45           C  
ATOM   1103  CD1 PHE A  78       9.365  -5.893   1.864  1.00 79.45           C  
ATOM   1104  HD1 PHE A  78       9.358  -6.944   2.111  1.00 79.45           H  
ATOM   1105  CD2 PHE A  78      10.553  -3.786   1.610  1.00 79.45           C  
ATOM   1106  HD2 PHE A  78      11.461  -3.202   1.655  1.00 79.45           H  
ATOM   1107  CE1 PHE A  78       8.202  -5.289   1.356  1.00 79.45           C  
ATOM   1108  HE1 PHE A  78       7.304  -5.876   1.235  1.00 79.45           H  
ATOM   1109  CE2 PHE A  78       9.366  -3.165   1.187  1.00 79.45           C  
ATOM   1110  HE2 PHE A  78       9.365  -2.116   0.929  1.00 79.45           H  
ATOM   1111  CZ  PHE A  78       8.212  -3.936   0.984  1.00 79.45           C  
ATOM   1112  HZ  PHE A  78       7.323  -3.488   0.566  1.00 79.45           H  
ATOM   1113  N   ILE A  79      11.528  -6.070   5.279  1.00 83.22           N  
ATOM   1114  H   ILE A  79      11.922  -6.943   4.959  1.00 83.22           H  
ATOM   1115  CA  ILE A  79      10.687  -6.077   6.472  1.00 83.22           C  
ATOM   1116  HA  ILE A  79       9.729  -5.622   6.221  1.00 83.22           H  
ATOM   1117  C   ILE A  79      11.311  -5.203   7.568  1.00 83.22           C  
ATOM   1118  CB  ILE A  79      10.416  -7.535   6.895  1.00 83.22           C  
ATOM   1119  HB  ILE A  79      11.366  -8.064   6.978  1.00 83.22           H  
ATOM   1120  O   ILE A  79      10.593  -4.502   8.272  1.00 83.22           O  
ATOM   1121  CG1 ILE A  79       9.556  -8.201   5.795  1.00 83.22           C  
ATOM   1122 HG12 ILE A  79       8.616  -7.659   5.688  1.00 83.22           H  
ATOM   1123 HG13 ILE A  79      10.075  -8.148   4.838  1.00 83.22           H  
ATOM   1124  CG2 ILE A  79       9.712  -7.601   8.258  1.00 83.22           C  
ATOM   1125 HG21 ILE A  79       8.762  -7.067   8.217  1.00 83.22           H  
ATOM   1126 HG22 ILE A  79       9.534  -8.639   8.536  1.00 83.22           H  
ATOM   1127 HG23 ILE A  79      10.355  -7.162   9.021  1.00 83.22           H  
ATOM   1128  CD1 ILE A  79       9.241  -9.670   6.048  1.00 83.22           C  
ATOM   1129 HD11 ILE A  79       8.501  -9.751   6.846  1.00 83.22           H  
ATOM   1130 HD12 ILE A  79      10.158 -10.197   6.309  1.00 83.22           H  
ATOM   1131 HD13 ILE A  79       8.819 -10.110   5.145  1.00 83.22           H  
ATOM   1132  N   ALA A  80      12.640  -5.136   7.674  1.00 84.97           N  
ATOM   1133  H   ALA A  80      13.198  -5.747   7.095  1.00 84.97           H  
ATOM   1134  CA  ALA A  80      13.339  -4.233   8.583  1.00 84.97           C  
ATOM   1135  HA  ALA A  80      12.989  -4.419   9.598  1.00 84.97           H  
ATOM   1136  C   ALA A  80      13.061  -2.765   8.260  1.00 84.97           C  
ATOM   1137  CB  ALA A  80      14.852  -4.484   8.520  1.00 84.97           C  
ATOM   1138  HB1 ALA A  80      15.085  -5.518   8.772  1.00 84.97           H  
ATOM   1139  HB2 ALA A  80      15.230  -4.279   7.518  1.00 84.97           H  
ATOM   1140  HB3 ALA A  80      15.361  -3.831   9.229  1.00 84.97           H  
ATOM   1141  O   ALA A  80      12.773  -1.987   9.169  1.00 84.97           O  
ATOM   1142  N   ILE A  81      13.129  -2.377   6.982  1.00 82.37           N  
ATOM   1143  H   ILE A  81      13.379  -3.063   6.284  1.00 82.37           H  
ATOM   1144  CA  ILE A  81      12.821  -1.009   6.550  1.00 82.37           C  
ATOM   1145  HA  ILE A  81      13.423  -0.315   7.137  1.00 82.37           H  
ATOM   1146  C   ILE A  81      11.355  -0.685   6.852  1.00 82.37           C  
ATOM   1147  CB  ILE A  81      13.181  -0.809   5.060  1.00 82.37           C  
ATOM   1148  HB  ILE A  81      12.724  -1.609   4.479  1.00 82.37           H  
ATOM   1149  O   ILE A  81      11.079   0.373   7.419  1.00 82.37           O  
ATOM   1150  CG1 ILE A  81      14.716  -0.864   4.875  1.00 82.37           C  
ATOM   1151 HG12 ILE A  81      15.166   0.039   5.287  1.00 82.37           H  
ATOM   1152 HG13 ILE A  81      15.127  -1.710   5.428  1.00 82.37           H  
ATOM   1153  CG2 ILE A  81      12.646   0.540   4.536  1.00 82.37           C  
ATOM   1154 HG21 ILE A  81      11.557   0.559   4.570  1.00 82.37           H  
ATOM   1155 HG22 ILE A  81      13.038   1.363   5.133  1.00 82.37           H  
ATOM   1156 HG23 ILE A  81      12.931   0.684   3.494  1.00 82.37           H  
ATOM   1157  CD1 ILE A  81      15.154  -1.018   3.413  1.00 82.37           C  
ATOM   1158 HD11 ILE A  81      14.669  -1.888   2.970  1.00 82.37           H  
ATOM   1159 HD12 ILE A  81      16.234  -1.162   3.375  1.00 82.37           H  
ATOM   1160 HD13 ILE A  81      14.904  -0.127   2.837  1.00 82.37           H  
ATOM   1161  N   GLN A  82      10.430  -1.605   6.559  1.00 77.14           N  
ATOM   1162  H   GLN A  82      10.721  -2.449   6.088  1.00 77.14           H  
ATOM   1163  CA  GLN A  82       9.009  -1.439   6.874  1.00 77.14           C  
ATOM   1164  HA  GLN A  82       8.644  -0.525   6.405  1.00 77.14           H  
ATOM   1165  C   GLN A  82       8.757  -1.308   8.379  1.00 77.14           C  
ATOM   1166  CB  GLN A  82       8.200  -2.621   6.338  1.00 77.14           C  
ATOM   1167  HB2 GLN A  82       8.643  -3.556   6.681  1.00 77.14           H  
ATOM   1168  HB3 GLN A  82       7.194  -2.554   6.752  1.00 77.14           H  
ATOM   1169  O   GLN A  82       8.065  -0.388   8.804  1.00 77.14           O  
ATOM   1170  CG  GLN A  82       8.074  -2.645   4.811  1.00 77.14           C  
ATOM   1171  HG2 GLN A  82       9.038  -2.844   4.343  1.00 77.14           H  
ATOM   1172  HG3 GLN A  82       7.714  -1.675   4.468  1.00 77.14           H  
ATOM   1173  CD  GLN A  82       7.080  -3.717   4.378  1.00 77.14           C  
ATOM   1174  NE2 GLN A  82       6.439  -3.560   3.249  1.00 77.14           N  
ATOM   1175 HE21 GLN A  82       6.651  -2.790   2.630  1.00 77.14           H  
ATOM   1176 HE22 GLN A  82       5.735  -4.258   3.055  1.00 77.14           H  
ATOM   1177  OE1 GLN A  82       6.827  -4.695   5.059  1.00 77.14           O  
ATOM   1178  N   ILE A  83       9.349  -2.172   9.209  1.00 83.60           N  
ATOM   1179  H   ILE A  83       9.872  -2.935   8.802  1.00 83.60           H  
ATOM   1180  CA  ILE A  83       9.218  -2.115  10.672  1.00 83.60           C  
ATOM   1181  HA  ILE A  83       8.158  -2.098  10.926  1.00 83.60           H  
ATOM   1182  C   ILE A  83       9.837  -0.831  11.216  1.00 83.60           C  
ATOM   1183  CB  ILE A  83       9.862  -3.351  11.340  1.00 83.60           C  
ATOM   1184  HB  ILE A  83      10.866  -3.476  10.933  1.00 83.60           H  
ATOM   1185  O   ILE A  83       9.277  -0.222  12.126  1.00 83.60           O  
ATOM   1186  CG1 ILE A  83       9.034  -4.617  11.035  1.00 83.60           C  
ATOM   1187 HG12 ILE A  83       8.092  -4.584  11.583  1.00 83.60           H  
ATOM   1188 HG13 ILE A  83       8.788  -4.661   9.974  1.00 83.60           H  
ATOM   1189  CG2 ILE A  83       9.979  -3.181  12.872  1.00 83.60           C  
ATOM   1190 HG21 ILE A  83       8.998  -2.982  13.302  1.00 83.60           H  
ATOM   1191 HG22 ILE A  83      10.401  -4.078  13.325  1.00 83.60           H  
ATOM   1192 HG23 ILE A  83      10.662  -2.366  13.112  1.00 83.60           H  
ATOM   1193  CD1 ILE A  83       9.781  -5.904  11.400  1.00 83.60           C  
ATOM   1194 HD11 ILE A  83       9.255  -6.756  10.968  1.00 83.60           H  
ATOM   1195 HD12 ILE A  83      10.793  -5.872  10.995  1.00 83.60           H  
ATOM   1196 HD13 ILE A  83       9.818  -6.040  12.481  1.00 83.60           H  
ATOM   1197  N   LYS A  84      10.982  -0.399  10.682  1.00 86.44           N  
ATOM   1198  H   LYS A  84      11.416  -0.959   9.962  1.00 86.44           H  
ATOM   1199  CA  LYS A  84      11.626   0.850  11.093  1.00 86.44           C  
ATOM   1200  HA  LYS A  84      11.747   0.835  12.176  1.00 86.44           H  
ATOM   1201  C   LYS A  84      10.733   2.044  10.769  1.00 86.44           C  
ATOM   1202  CB  LYS A  84      13.011   0.950  10.444  1.00 86.44           C  
ATOM   1203  HB2 LYS A  84      12.909   1.020   9.361  1.00 86.44           H  
ATOM   1204  HB3 LYS A  84      13.572   0.046  10.682  1.00 86.44           H  
ATOM   1205  O   LYS A  84      10.484   2.854  11.656  1.00 86.44           O  
ATOM   1206  CG  LYS A  84      13.791   2.160  10.971  1.00 86.44           C  
ATOM   1207  HG2 LYS A  84      13.271   3.078  10.694  1.00 86.44           H  
ATOM   1208  HG3 LYS A  84      13.855   2.102  12.058  1.00 86.44           H  
ATOM   1209  CD  LYS A  84      15.204   2.192  10.381  1.00 86.44           C  
ATOM   1210  HD2 LYS A  84      15.717   1.263  10.629  1.00 86.44           H  
ATOM   1211  HD3 LYS A  84      15.136   2.284   9.297  1.00 86.44           H  
ATOM   1212  CE  LYS A  84      15.979   3.382  10.958  1.00 86.44           C  
ATOM   1213  HE2 LYS A  84      15.439   4.298  10.718  1.00 86.44           H  
ATOM   1214  HE3 LYS A  84      16.003   3.287  12.044  1.00 86.44           H  
ATOM   1215  NZ  LYS A  84      17.362   3.446  10.422  1.00 86.44           N  
ATOM   1216  HZ1 LYS A  84      17.872   2.605  10.649  1.00 86.44           H  
ATOM   1217  HZ2 LYS A  84      17.350   3.551   9.417  1.00 86.44           H  
ATOM   1218  HZ3 LYS A  84      17.860   4.231  10.817  1.00 86.44           H  
ATOM   1219  N   ALA A  85      10.195   2.109   9.552  1.00 80.69           N  
ATOM   1220  H   ALA A  85      10.437   1.401   8.873  1.00 80.69           H  
ATOM   1221  CA  ALA A  85       9.214   3.119   9.168  1.00 80.69           C  
ATOM   1222  HA  ALA A  85       9.659   4.108   9.278  1.00 80.69           H  
ATOM   1223  C   ALA A  85       7.978   3.062  10.083  1.00 80.69           C  
ATOM   1224  CB  ALA A  85       8.859   2.910   7.692  1.00 80.69           C  
ATOM   1225  HB1 ALA A  85       9.762   2.945   7.083  1.00 80.69           H  
ATOM   1226  HB2 ALA A  85       8.190   3.706   7.365  1.00 80.69           H  
ATOM   1227  HB3 ALA A  85       8.367   1.948   7.547  1.00 80.69           H  
ATOM   1228  O   ALA A  85       7.543   4.087  10.606  1.00 80.69           O  
ATOM   1229  N   ALA A  86       7.491   1.857  10.389  1.00 81.50           N  
ATOM   1230  H   ALA A  86       7.840   1.055   9.886  1.00 81.50           H  
ATOM   1231  CA  ALA A  86       6.372   1.658  11.296  1.00 81.50           C  
ATOM   1232  HA  ALA A  86       5.550   2.275  10.935  1.00 81.50           H  
ATOM   1233  C   ALA A  86       6.638   2.178  12.698  1.00 81.50           C  
ATOM   1234  CB  ALA A  86       5.955   0.184  11.303  1.00 81.50           C  
ATOM   1235  HB1 ALA A  86       4.963   0.091  11.745  1.00 81.50           H  
ATOM   1236  HB2 ALA A  86       6.672  -0.401  11.879  1.00 81.50           H  
ATOM   1237  HB3 ALA A  86       5.936  -0.219  10.291  1.00 81.50           H  
ATOM   1238  O   ALA A  86       5.829   2.906  13.266  1.00 81.50           O  
ATOM   1239  N   ARG A  87       7.794   1.857  13.264  1.00 84.40           N  
ATOM   1240  H   ARG A  87       8.426   1.271  12.737  1.00 84.40           H  
ATOM   1241  CA  ARG A  87       8.182   2.323  14.592  1.00 84.40           C  
ATOM   1242  HA  ARG A  87       7.389   2.092  15.303  1.00 84.40           H  
ATOM   1243  C   ARG A  87       8.335   3.834  14.653  1.00 84.40           C  
ATOM   1244  CB  ARG A  87       9.471   1.624  15.010  1.00 84.40           C  
ATOM   1245  HB2 ARG A  87       9.904   2.145  15.864  1.00 84.40           H  
ATOM   1246  HB3 ARG A  87      10.189   1.637  14.190  1.00 84.40           H  
ATOM   1247  O   ARG A  87       8.011   4.392  15.688  1.00 84.40           O  
ATOM   1248  CG  ARG A  87       9.148   0.190  15.421  1.00 84.40           C  
ATOM   1249  HG2 ARG A  87       8.634  -0.340  14.620  1.00 84.40           H  
ATOM   1250  HG3 ARG A  87       8.495   0.217  16.294  1.00 84.40           H  
ATOM   1251  CD  ARG A  87      10.428  -0.555  15.774  1.00 84.40           C  
ATOM   1252  HD2 ARG A  87      11.031   0.059  16.443  1.00 84.40           H  
ATOM   1253  HD3 ARG A  87      10.999  -0.741  14.865  1.00 84.40           H  
ATOM   1254  NE  ARG A  87      10.062  -1.825  16.403  1.00 84.40           N  
ATOM   1255  HE  ARG A  87       9.475  -2.441  15.858  1.00 84.40           H  
ATOM   1256  NH1 ARG A  87      10.999  -1.516  18.494  1.00 84.40           N  
ATOM   1257 HH11 ARG A  87      11.427  -0.647  18.208  1.00 84.40           H  
ATOM   1258 HH12 ARG A  87      10.973  -1.781  19.468  1.00 84.40           H  
ATOM   1259  NH2 ARG A  87       9.596  -3.197  18.117  1.00 84.40           N  
ATOM   1260 HH21 ARG A  87       8.760  -3.411  17.592  1.00 84.40           H  
ATOM   1261 HH22 ARG A  87       9.558  -3.280  19.123  1.00 84.40           H  
ATOM   1262  CZ  ARG A  87      10.237  -2.168  17.659  1.00 84.40           C  
ATOM   1263  N   ILE A  88       8.776   4.474  13.572  1.00 83.11           N  
ATOM   1264  H   ILE A  88       9.043   3.929  12.765  1.00 83.11           H  
ATOM   1265  CA  ILE A  88       8.928   5.931  13.512  1.00 83.11           C  
ATOM   1266  HA  ILE A  88       9.378   6.277  14.443  1.00 83.11           H  
ATOM   1267  C   ILE A  88       7.559   6.621  13.418  1.00 83.11           C  
ATOM   1268  CB  ILE A  88       9.883   6.313  12.358  1.00 83.11           C  
ATOM   1269  HB  ILE A  88       9.531   5.836  11.443  1.00 83.11           H  
ATOM   1270  O   ILE A  88       7.257   7.492  14.227  1.00 83.11           O  
ATOM   1271  CG1 ILE A  88      11.319   5.819  12.665  1.00 83.11           C  
ATOM   1272 HG12 ILE A  88      11.293   4.804  13.059  1.00 83.11           H  
ATOM   1273 HG13 ILE A  88      11.759   6.450  13.437  1.00 83.11           H  
ATOM   1274  CG2 ILE A  88       9.896   7.835  12.135  1.00 83.11           C  
ATOM   1275 HG21 ILE A  88      10.166   8.354  13.055  1.00 83.11           H  
ATOM   1276 HG22 ILE A  88       8.915   8.180  11.808  1.00 83.11           H  
ATOM   1277 HG23 ILE A  88      10.599   8.107  11.347  1.00 83.11           H  
ATOM   1278  CD1 ILE A  88      12.243   5.814  11.440  1.00 83.11           C  
ATOM   1279 HD11 ILE A  88      12.415   6.829  11.083  1.00 83.11           H  
ATOM   1280 HD12 ILE A  88      11.798   5.220  10.642  1.00 83.11           H  
ATOM   1281 HD13 ILE A  88      13.203   5.377  11.717  1.00 83.11           H  
ATOM   1282  N   HIS A  89       6.700   6.216  12.478  1.00 82.31           N  
ATOM   1283  H   HIS A  89       6.996   5.508  11.822  1.00 82.31           H  
ATOM   1284  CA  HIS A  89       5.442   6.930  12.212  1.00 82.31           C  
ATOM   1285  HA  HIS A  89       5.599   7.993  12.394  1.00 82.31           H  
ATOM   1286  C   HIS A  89       4.281   6.510  13.115  1.00 82.31           C  
ATOM   1287  CB  HIS A  89       5.073   6.771  10.735  1.00 82.31           C  
ATOM   1288  HB2 HIS A  89       4.085   7.195  10.559  1.00 82.31           H  
ATOM   1289  HB3 HIS A  89       5.043   5.710  10.488  1.00 82.31           H  
ATOM   1290  O   HIS A  89       3.268   7.200  13.175  1.00 82.31           O  
ATOM   1291  CG  HIS A  89       6.050   7.470   9.829  1.00 82.31           C  
ATOM   1292  CD2 HIS A  89       7.006   6.875   9.052  1.00 82.31           C  
ATOM   1293  HD2 HIS A  89       7.169   5.812   8.948  1.00 82.31           H  
ATOM   1294  ND1 HIS A  89       6.181   8.831   9.650  1.00 82.31           N  
ATOM   1295  HD1 HIS A  89       5.599   9.574  10.010  1.00 82.31           H  
ATOM   1296  CE1 HIS A  89       7.190   9.042   8.792  1.00 82.31           C  
ATOM   1297  HE1 HIS A  89       7.507  10.014   8.444  1.00 82.31           H  
ATOM   1298  NE2 HIS A  89       7.735   7.875   8.408  1.00 82.31           N  
ATOM   1299  N   THR A  90       4.404   5.384  13.821  1.00 85.31           N  
ATOM   1300  H   THR A  90       5.239   4.832  13.685  1.00 85.31           H  
ATOM   1301  CA  THR A  90       3.288   4.799  14.566  1.00 85.31           C  
ATOM   1302  HA  THR A  90       2.466   5.516  14.567  1.00 85.31           H  
ATOM   1303  C   THR A  90       3.603   4.550  16.043  1.00 85.31           C  
ATOM   1304  CB  THR A  90       2.739   3.557  13.845  1.00 85.31           C  
ATOM   1305  HB  THR A  90       1.737   3.344  14.218  1.00 85.31           H  
ATOM   1306  O   THR A  90       2.774   3.983  16.743  1.00 85.31           O  
ATOM   1307  CG2 THR A  90       2.419   3.699  12.383  1.00 85.31           C  
ATOM   1308 HG21 THR A  90       2.190   2.717  11.970  1.00 85.31           H  
ATOM   1309 HG22 THR A  90       1.529   4.321  12.281  1.00 85.31           H  
ATOM   1310 HG23 THR A  90       3.251   4.161  11.852  1.00 85.31           H  
ATOM   1311  OG1 THR A  90       3.474   2.399  14.094  1.00 85.31           O  
ATOM   1312  HG1 THR A  90       4.324   2.543  13.673  1.00 85.31           H  
ATOM   1313  N   SER A  91       4.759   4.950  16.566  1.00 86.54           N  
ATOM   1314  H   SER A  91       5.439   5.428  15.993  1.00 86.54           H  
ATOM   1315  CA  SER A  91       4.992   4.893  18.017  1.00 86.54           C  
ATOM   1316  HA  SER A  91       4.675   3.919  18.389  1.00 86.54           H  
ATOM   1317  C   SER A  91       4.207   5.965  18.768  1.00 86.54           C  
ATOM   1318  CB  SER A  91       6.468   5.071  18.343  1.00 86.54           C  
ATOM   1319  HB2 SER A  91       6.599   5.090  19.425  1.00 86.54           H  
ATOM   1320  HB3 SER A  91       7.045   4.239  17.938  1.00 86.54           H  
ATOM   1321  O   SER A  91       4.073   7.074  18.256  1.00 86.54           O  
ATOM   1322  OG  SER A  91       6.909   6.293  17.791  1.00 86.54           O  
ATOM   1323  HG  SER A  91       6.158   6.890  17.771  1.00 86.54           H  
ATOM   1324  N   VAL A  92       3.790   5.662  19.995  1.00 89.68           N  
ATOM   1325  H   VAL A  92       4.001   4.746  20.364  1.00 89.68           H  
ATOM   1326  CA  VAL A  92       3.234   6.643  20.941  1.00 89.68           C  
ATOM   1327  HA  VAL A  92       3.196   7.625  20.469  1.00 89.68           H  
ATOM   1328  C   VAL A  92       4.139   6.715  22.153  1.00 89.68           C  
ATOM   1329  CB  VAL A  92       1.817   6.289  21.420  1.00 89.68           C  
ATOM   1330  HB  VAL A  92       1.866   5.424  22.082  1.00 89.68           H  
ATOM   1331  O   VAL A  92       4.583   5.678  22.643  1.00 89.68           O  
ATOM   1332  CG1 VAL A  92       1.185   7.453  22.191  1.00 89.68           C  
ATOM   1333 HG11 VAL A  92       0.140   7.232  22.405  1.00 89.68           H  
ATOM   1334 HG12 VAL A  92       1.244   8.366  21.600  1.00 89.68           H  
ATOM   1335 HG13 VAL A  92       1.702   7.610  23.138  1.00 89.68           H  
ATOM   1336  CG2 VAL A  92       0.898   5.931  20.263  1.00 89.68           C  
ATOM   1337 HG21 VAL A  92       0.833   6.782  19.585  1.00 89.68           H  
ATOM   1338 HG22 VAL A  92       1.274   5.045  19.750  1.00 89.68           H  
ATOM   1339 HG23 VAL A  92      -0.093   5.690  20.649  1.00 89.68           H  
ATOM   1340  N   GLU A  93       4.379   7.914  22.656  1.00 89.12           N  
ATOM   1341  H   GLU A  93       4.003   8.731  22.196  1.00 89.12           H  
ATOM   1342  CA  GLU A  93       5.126   8.133  23.887  1.00 89.12           C  
ATOM   1343  HA  GLU A  93       5.074   7.247  24.520  1.00 89.12           H  
ATOM   1344  C   GLU A  93       4.513   9.309  24.636  1.00 89.12           C  
ATOM   1345  CB  GLU A  93       6.584   8.362  23.511  1.00 89.12           C  
ATOM   1346  HB2 GLU A  93       6.871   7.556  22.836  1.00 89.12           H  
ATOM   1347  HB3 GLU A  93       6.670   9.299  22.959  1.00 89.12           H  
ATOM   1348  O   GLU A  93       4.299  10.370  24.059  1.00 89.12           O  
ATOM   1349  CG  GLU A  93       7.585   8.396  24.664  1.00 89.12           C  
ATOM   1350  HG2 GLU A  93       7.349   9.217  25.342  1.00 89.12           H  
ATOM   1351  HG3 GLU A  93       7.552   7.454  25.211  1.00 89.12           H  
ATOM   1352  CD  GLU A  93       8.955   8.590  24.011  1.00 89.12           C  
ATOM   1353  OE1 GLU A  93       9.484   9.715  24.072  1.00 89.12           O  
ATOM   1354  OE2 GLU A  93       9.358   7.683  23.234  1.00 89.12           O  
ATOM   1355  N   LEU A  94       4.182   9.106  25.904  1.00 90.87           N  
ATOM   1356  H   LEU A  94       4.386   8.206  26.315  1.00 90.87           H  
ATOM   1357  CA  LEU A  94       3.677  10.136  26.798  1.00 90.87           C  
ATOM   1358  HA  LEU A  94       3.575  11.081  26.265  1.00 90.87           H  
ATOM   1359  C   LEU A  94       4.681  10.314  27.928  1.00 90.87           C  
ATOM   1360  CB  LEU A  94       2.306   9.713  27.340  1.00 90.87           C  
ATOM   1361  HB2 LEU A  94       1.617   9.551  26.511  1.00 90.87           H  
ATOM   1362  HB3 LEU A  94       2.464   8.775  27.872  1.00 90.87           H  
ATOM   1363  O   LEU A  94       5.008   9.353  28.622  1.00 90.87           O  
ATOM   1364  CG  LEU A  94       1.685  10.690  28.350  1.00 90.87           C  
ATOM   1365  HG  LEU A  94       2.370  10.843  29.183  1.00 90.87           H  
ATOM   1366  CD1 LEU A  94       1.366  12.033  27.713  1.00 90.87           C  
ATOM   1367 HD11 LEU A  94       2.287  12.526  27.400  1.00 90.87           H  
ATOM   1368 HD12 LEU A  94       0.700  11.909  26.859  1.00 90.87           H  
ATOM   1369 HD13 LEU A  94       0.893  12.671  28.459  1.00 90.87           H  
ATOM   1370  CD2 LEU A  94       0.392  10.097  28.904  1.00 90.87           C  
ATOM   1371 HD21 LEU A  94       0.020  10.732  29.708  1.00 90.87           H  
ATOM   1372 HD22 LEU A  94      -0.362  10.042  28.118  1.00 90.87           H  
ATOM   1373 HD23 LEU A  94       0.587   9.104  29.309  1.00 90.87           H  
ATOM   1374  N   THR A  95       5.112  11.549  28.122  1.00 88.71           N  
ATOM   1375  H   THR A  95       4.731  12.272  27.529  1.00 88.71           H  
ATOM   1376  CA  THR A  95       5.891  12.012  29.272  1.00 88.71           C  
ATOM   1377  HA  THR A  95       6.139  11.170  29.918  1.00 88.71           H  
ATOM   1378  C   THR A  95       5.047  12.986  30.086  1.00 88.71           C  
ATOM   1379  CB  THR A  95       7.205  12.670  28.823  1.00 88.71           C  
ATOM   1380  HB  THR A  95       7.741  13.035  29.699  1.00 88.71           H  
ATOM   1381  O   THR A  95       3.956  13.370  29.655  1.00 88.71           O  
ATOM   1382  CG2 THR A  95       8.112  11.696  28.074  1.00 88.71           C  
ATOM   1383 HG21 THR A  95       7.647  11.362  27.146  1.00 88.71           H  
ATOM   1384 HG22 THR A  95       8.320  10.836  28.710  1.00 88.71           H  
ATOM   1385 HG23 THR A  95       9.055  12.191  27.843  1.00 88.71           H  
ATOM   1386  OG1 THR A  95       6.930  13.756  27.968  1.00 88.71           O  
ATOM   1387  HG1 THR A  95       6.433  13.411  27.223  1.00 88.71           H  
ATOM   1388  N   ARG A  96       5.538  13.415  31.254  1.00 88.53           N  
ATOM   1389  H   ARG A  96       6.434  13.072  31.568  1.00 88.53           H  
ATOM   1390  CA  ARG A  96       4.853  14.449  32.047  1.00 88.53           C  
ATOM   1391  HA  ARG A  96       3.852  14.108  32.311  1.00 88.53           H  
ATOM   1392  C   ARG A  96       4.644  15.751  31.292  1.00 88.53           C  
ATOM   1393  CB  ARG A  96       5.648  14.764  33.314  1.00 88.53           C  
ATOM   1394  HB2 ARG A  96       5.243  15.679  33.746  1.00 88.53           H  
ATOM   1395  HB3 ARG A  96       6.696  14.945  33.078  1.00 88.53           H  
ATOM   1396  O   ARG A  96       3.698  16.472  31.590  1.00 88.53           O  
ATOM   1397  CG  ARG A  96       5.531  13.628  34.325  1.00 88.53           C  
ATOM   1398  HG2 ARG A  96       6.405  12.981  34.254  1.00 88.53           H  
ATOM   1399  HG3 ARG A  96       4.638  13.036  34.123  1.00 88.53           H  
ATOM   1400  CD  ARG A  96       5.395  14.213  35.725  1.00 88.53           C  
ATOM   1401  HD2 ARG A  96       4.562  14.916  35.724  1.00 88.53           H  
ATOM   1402  HD3 ARG A  96       6.301  14.756  35.997  1.00 88.53           H  
ATOM   1403  NE  ARG A  96       5.139  13.129  36.668  1.00 88.53           N  
ATOM   1404  HE  ARG A  96       5.813  12.377  36.649  1.00 88.53           H  
ATOM   1405  NH1 ARG A  96       3.536  14.130  37.931  1.00 88.53           N  
ATOM   1406 HH11 ARG A  96       3.668  14.995  37.427  1.00 88.53           H  
ATOM   1407 HH12 ARG A  96       2.674  14.062  38.453  1.00 88.53           H  
ATOM   1408  NH2 ARG A  96       4.031  11.990  38.294  1.00 88.53           N  
ATOM   1409 HH21 ARG A  96       3.410  12.035  39.089  1.00 88.53           H  
ATOM   1410 HH22 ARG A  96       4.511  11.129  38.074  1.00 88.53           H  
ATOM   1411  CZ  ARG A  96       4.217  13.075  37.597  1.00 88.53           C  
ATOM   1412  N   GLU A  97       5.527  16.049  30.345  1.00 87.67           N  
ATOM   1413  H   GLU A  97       6.320  15.433  30.242  1.00 87.67           H  
ATOM   1414  CA  GLU A  97       5.560  17.327  29.638  1.00 87.67           C  
ATOM   1415  HA  GLU A  97       4.931  18.057  30.147  1.00 87.67           H  
ATOM   1416  C   GLU A  97       5.051  17.235  28.202  1.00 87.67           C  
ATOM   1417  CB  GLU A  97       6.992  17.864  29.653  1.00 87.67           C  
ATOM   1418  HB2 GLU A  97       7.649  17.134  29.181  1.00 87.67           H  
ATOM   1419  HB3 GLU A  97       7.021  18.790  29.078  1.00 87.67           H  
ATOM   1420  O   GLU A  97       4.447  18.183  27.706  1.00 87.67           O  
ATOM   1421  CG  GLU A  97       7.474  18.152  31.082  1.00 87.67           C  
ATOM   1422  HG2 GLU A  97       6.776  18.847  31.549  1.00 87.67           H  
ATOM   1423  HG3 GLU A  97       7.471  17.229  31.662  1.00 87.67           H  
ATOM   1424  CD  GLU A  97       8.887  18.743  31.116  1.00 87.67           C  
ATOM   1425  OE1 GLU A  97       9.272  19.211  32.208  1.00 87.67           O  
ATOM   1426  OE2 GLU A  97       9.587  18.687  30.078  1.00 87.67           O  
ATOM   1427  N   THR A  98       5.263  16.103  27.526  1.00 89.16           N  
ATOM   1428  H   THR A  98       5.720  15.338  28.001  1.00 89.16           H  
ATOM   1429  CA  THR A  98       4.985  15.968  26.091  1.00 89.16           C  
ATOM   1430  HA  THR A  98       4.314  16.775  25.796  1.00 89.16           H  
ATOM   1431  C   THR A  98       4.279  14.664  25.730  1.00 89.16           C  
ATOM   1432  CB  THR A  98       6.257  16.124  25.241  1.00 89.16           C  
ATOM   1433  HB  THR A  98       5.955  16.096  24.194  1.00 89.16           H  
ATOM   1434  O   THR A  98       4.562  13.600  26.281  1.00 89.16           O  
ATOM   1435  CG2 THR A  98       7.001  17.437  25.476  1.00 89.16           C  
ATOM   1436 HG21 THR A  98       7.380  17.491  26.497  1.00 89.16           H  
ATOM   1437 HG22 THR A  98       7.840  17.508  24.784  1.00 89.16           H  
ATOM   1438 HG23 THR A  98       6.326  18.275  25.301  1.00 89.16           H  
ATOM   1439  OG1 THR A  98       7.171  15.075  25.458  1.00 89.16           O  
ATOM   1440  HG1 THR A  98       7.441  15.105  26.379  1.00 89.16           H  
ATOM   1441  N   LEU A  99       3.387  14.740  24.741  1.00 90.88           N  
ATOM   1442  H   LEU A  99       3.204  15.657  24.359  1.00 90.88           H  
ATOM   1443  CA  LEU A  99       2.794  13.606  24.041  1.00 90.88           C  
ATOM   1444  HA  LEU A  99       3.055  12.684  24.561  1.00 90.88           H  
ATOM   1445  C   LEU A  99       3.363  13.546  22.621  1.00 90.88           C  
ATOM   1446  CB  LEU A  99       1.260  13.754  24.045  1.00 90.88           C  
ATOM   1447  HB2 LEU A  99       0.901  13.711  25.074  1.00 90.88           H  
ATOM   1448  HB3 LEU A  99       1.011  14.737  23.646  1.00 90.88           H  
ATOM   1449  O   LEU A  99       3.111  14.426  21.797  1.00 90.88           O  
ATOM   1450  CG  LEU A  99       0.523  12.689  23.210  1.00 90.88           C  
ATOM   1451  HG  LEU A  99       0.909  12.696  22.191  1.00 90.88           H  
ATOM   1452  CD1 LEU A  99       0.674  11.274  23.775  1.00 90.88           C  
ATOM   1453 HD11 LEU A  99       0.255  11.229  24.780  1.00 90.88           H  
ATOM   1454 HD12 LEU A  99       0.161  10.555  23.137  1.00 90.88           H  
ATOM   1455 HD13 LEU A  99       1.728  10.998  23.818  1.00 90.88           H  
ATOM   1456  CD2 LEU A  99      -0.968  13.016  23.134  1.00 90.88           C  
ATOM   1457 HD21 LEU A  99      -1.098  13.997  22.678  1.00 90.88           H  
ATOM   1458 HD22 LEU A  99      -1.397  13.039  24.136  1.00 90.88           H  
ATOM   1459 HD23 LEU A  99      -1.486  12.273  22.528  1.00 90.88           H  
ATOM   1460  N   ARG A 100       4.084  12.473  22.308  1.00 88.30           N  
ATOM   1461  H   ARG A 100       4.256  11.800  23.041  1.00 88.30           H  
ATOM   1462  CA  ARG A 100       4.577  12.163  20.969  1.00 88.30           C  
ATOM   1463  HA  ARG A 100       4.538  13.075  20.374  1.00 88.30           H  
ATOM   1464  C   ARG A 100       3.690  11.119  20.298  1.00 88.30           C  
ATOM   1465  CB  ARG A 100       6.042  11.739  21.066  1.00 88.30           C  
ATOM   1466  HB2 ARG A 100       6.091  10.799  21.615  1.00 88.30           H  
ATOM   1467  HB3 ARG A 100       6.592  12.496  21.624  1.00 88.30           H  
ATOM   1468  O   ARG A 100       3.494  10.019  20.813  1.00 88.30           O  
ATOM   1469  CG  ARG A 100       6.691  11.558  19.689  1.00 88.30           C  
ATOM   1470  HG2 ARG A 100       6.192  10.754  19.148  1.00 88.30           H  
ATOM   1471  HG3 ARG A 100       6.584  12.475  19.110  1.00 88.30           H  
ATOM   1472  CD  ARG A 100       8.183  11.234  19.842  1.00 88.30           C  
ATOM   1473  HD2 ARG A 100       8.659  11.290  18.864  1.00 88.30           H  
ATOM   1474  HD3 ARG A 100       8.646  11.990  20.477  1.00 88.30           H  
ATOM   1475  NE  ARG A 100       8.401   9.902  20.436  1.00 88.30           N  
ATOM   1476  HE  ARG A 100       8.655   9.869  21.413  1.00 88.30           H  
ATOM   1477  NH1 ARG A 100       8.068   8.684  18.521  1.00 88.30           N  
ATOM   1478 HH11 ARG A 100       7.768   9.507  18.018  1.00 88.30           H  
ATOM   1479 HH12 ARG A 100       7.989   7.786  18.066  1.00 88.30           H  
ATOM   1480  NH2 ARG A 100       8.535   7.642  20.442  1.00 88.30           N  
ATOM   1481 HH21 ARG A 100       8.451   6.757  19.961  1.00 88.30           H  
ATOM   1482 HH22 ARG A 100       8.812   7.688  21.413  1.00 88.30           H  
ATOM   1483  CZ  ARG A 100       8.331   8.754  19.798  1.00 88.30           C  
ATOM   1484  N   GLN A 101       3.184  11.454  19.119  1.00 90.13           N  
ATOM   1485  H   GLN A 101       3.435  12.365  18.760  1.00 90.13           H  
ATOM   1486  CA  GLN A 101       2.351  10.611  18.263  1.00 90.13           C  
ATOM   1487  HA  GLN A 101       2.245   9.613  18.689  1.00 90.13           H  
ATOM   1488  C   GLN A 101       3.048  10.482  16.904  1.00 90.13           C  
ATOM   1489  CB  GLN A 101       0.956  11.248  18.152  1.00 90.13           C  
ATOM   1490  HB2 GLN A 101       0.404  10.785  17.333  1.00 90.13           H  
ATOM   1491  HB3 GLN A 101       1.085  12.302  17.906  1.00 90.13           H  
ATOM   1492  O   GLN A 101       3.077  11.413  16.099  1.00 90.13           O  
ATOM   1493  CG  GLN A 101       0.134  11.140  19.455  1.00 90.13           C  
ATOM   1494  HG2 GLN A 101      -0.674  11.871  19.425  1.00 90.13           H  
ATOM   1495  HG3 GLN A 101       0.762  11.386  20.311  1.00 90.13           H  
ATOM   1496  CD  GLN A 101      -0.488   9.767  19.675  1.00 90.13           C  
ATOM   1497  NE2 GLN A 101      -1.187   9.534  20.762  1.00 90.13           N  
ATOM   1498 HE21 GLN A 101      -1.455   8.565  20.866  1.00 90.13           H  
ATOM   1499 HE22 GLN A 101      -1.197  10.203  21.518  1.00 90.13           H  
ATOM   1500  OE1 GLN A 101      -0.384   8.866  18.872  1.00 90.13           O  
ATOM   1501  N   GLY A 102       3.690   9.339  16.661  1.00 84.69           N  
ATOM   1502  H   GLY A 102       3.664   8.621  17.370  1.00 84.69           H  
ATOM   1503  CA  GLY A 102       4.595   9.161  15.527  1.00 84.69           C  
ATOM   1504  HA2 GLY A 102       4.049   9.331  14.599  1.00 84.69           H  
ATOM   1505  HA3 GLY A 102       4.981   8.141  15.522  1.00 84.69           H  
ATOM   1506  C   GLY A 102       5.784  10.124  15.605  1.00 84.69           C  
ATOM   1507  O   GLY A 102       6.589  10.052  16.539  1.00 84.69           O  
ATOM   1508  N   THR A 103       5.882  11.027  14.628  1.00 85.31           N  
ATOM   1509  H   THR A 103       5.184  11.039  13.899  1.00 85.31           H  
ATOM   1510  CA  THR A 103       6.906  12.085  14.556  1.00 85.31           C  
ATOM   1511  HA  THR A 103       7.777  11.783  15.137  1.00 85.31           H  
ATOM   1512  C   THR A 103       6.450  13.425  15.136  1.00 85.31           C  
ATOM   1513  CB  THR A 103       7.361  12.301  13.102  1.00 85.31           C  
ATOM   1514  HB  THR A 103       8.045  13.149  13.056  1.00 85.31           H  
ATOM   1515  O   THR A 103       7.284  14.305  15.331  1.00 85.31           O  
ATOM   1516  CG2 THR A 103       8.063  11.066  12.537  1.00 85.31           C  
ATOM   1517 HG21 THR A 103       7.375  10.222  12.498  1.00 85.31           H  
ATOM   1518 HG22 THR A 103       8.916  10.810  13.166  1.00 85.31           H  
ATOM   1519 HG23 THR A 103       8.414  11.285  11.529  1.00 85.31           H  
ATOM   1520  OG1 THR A 103       6.249  12.548  12.277  1.00 85.31           O  
ATOM   1521  HG1 THR A 103       6.564  12.992  11.486  1.00 85.31           H  
ATOM   1522  N   GLU A 104       5.158  13.598  15.430  1.00 89.61           N  
ATOM   1523  H   GLU A 104       4.526  12.813  15.369  1.00 89.61           H  
ATOM   1524  CA  GLU A 104       4.626  14.843  15.990  1.00 89.61           C  
ATOM   1525  HA  GLU A 104       5.229  15.675  15.625  1.00 89.61           H  
ATOM   1526  C   GLU A 104       4.721  14.824  17.518  1.00 89.61           C  
ATOM   1527  CB  GLU A 104       3.190  15.063  15.491  1.00 89.61           C  
ATOM   1528  HB2 GLU A 104       2.542  14.299  15.921  1.00 89.61           H  
ATOM   1529  HB3 GLU A 104       3.193  14.959  14.406  1.00 89.61           H  
ATOM   1530  O   GLU A 104       4.379  13.822  18.147  1.00 89.61           O  
ATOM   1531  CG  GLU A 104       2.631  16.452  15.840  1.00 89.61           C  
ATOM   1532  HG2 GLU A 104       3.327  17.209  15.478  1.00 89.61           H  
ATOM   1533  HG3 GLU A 104       2.563  16.542  16.924  1.00 89.61           H  
ATOM   1534  CD  GLU A 104       1.243  16.716  15.226  1.00 89.61           C  
ATOM   1535  OE1 GLU A 104       0.635  17.772  15.494  1.00 89.61           O  
ATOM   1536  OE2 GLU A 104       0.720  15.879  14.458  1.00 89.61           O  
ATOM   1537  N   ILE A 105       5.182  15.928  18.110  1.00 89.10           N  
ATOM   1538  H   ILE A 105       5.385  16.735  17.538  1.00 89.10           H  
ATOM   1539  CA  ILE A 105       5.304  16.122  19.560  1.00 89.10           C  
ATOM   1540  HA  ILE A 105       4.928  15.244  20.084  1.00 89.10           H  
ATOM   1541  C   ILE A 105       4.432  17.317  19.943  1.00 89.10           C  
ATOM   1542  CB  ILE A 105       6.779  16.341  19.982  1.00 89.10           C  
ATOM   1543  HB  ILE A 105       7.145  17.244  19.493  1.00 89.10           H  
ATOM   1544  O   ILE A 105       4.569  18.387  19.354  1.00 89.10           O  
ATOM   1545  CG1 ILE A 105       7.680  15.157  19.563  1.00 89.10           C  
ATOM   1546 HG12 ILE A 105       7.488  14.890  18.523  1.00 89.10           H  
ATOM   1547 HG13 ILE A 105       7.441  14.296  20.187  1.00 89.10           H  
ATOM   1548  CG2 ILE A 105       6.863  16.538  21.508  1.00 89.10           C  
ATOM   1549 HG21 ILE A 105       6.296  17.416  21.817  1.00 89.10           H  
ATOM   1550 HG22 ILE A 105       7.894  16.700  21.823  1.00 89.10           H  
ATOM   1551 HG23 ILE A 105       6.472  15.660  22.022  1.00 89.10           H  
ATOM   1552  CD1 ILE A 105       9.184  15.437  19.676  1.00 89.10           C  
ATOM   1553 HD11 ILE A 105       9.475  15.580  20.716  1.00 89.10           H  
ATOM   1554 HD12 ILE A 105       9.737  14.587  19.276  1.00 89.10           H  
ATOM   1555 HD13 ILE A 105       9.439  16.327  19.100  1.00 89.10           H  
ATOM   1556  N   ILE A 106       3.552  17.132  20.924  1.00 89.88           N  
ATOM   1557  H   ILE A 106       3.494  16.218  21.349  1.00 89.88           H  
ATOM   1558  CA  ILE A 106       2.679  18.173  21.476  1.00 89.88           C  
ATOM   1559  HA  ILE A 106       2.913  19.131  21.012  1.00 89.88           H  
ATOM   1560  C   ILE A 106       2.965  18.324  22.969  1.00 89.88           C  
ATOM   1561  CB  ILE A 106       1.202  17.838  21.165  1.00 89.88           C  
ATOM   1562  HB  ILE A 106       1.021  16.789  21.399  1.00 89.88           H  
ATOM   1563  O   ILE A 106       3.131  17.322  23.665  1.00 89.88           O  
ATOM   1564  CG1 ILE A 106       0.975  18.058  19.654  1.00 89.88           C  
ATOM   1565 HG12 ILE A 106       1.622  17.385  19.092  1.00 89.88           H  
ATOM   1566 HG13 ILE A 106       1.247  19.081  19.394  1.00 89.88           H  
ATOM   1567  CG2 ILE A 106       0.218  18.679  21.998  1.00 89.88           C  
ATOM   1568 HG21 ILE A 106      -0.817  18.435  21.759  1.00 89.88           H  
ATOM   1569 HG22 ILE A 106       0.340  18.446  23.056  1.00 89.88           H  
ATOM   1570 HG23 ILE A 106       0.389  19.742  21.832  1.00 89.88           H  
ATOM   1571  CD1 ILE A 106      -0.457  17.817  19.190  1.00 89.88           C  
ATOM   1572 HD11 ILE A 106      -1.130  18.574  19.591  1.00 89.88           H  
ATOM   1573 HD12 ILE A 106      -0.777  16.825  19.509  1.00 89.88           H  
ATOM   1574 HD13 ILE A 106      -0.478  17.902  18.103  1.00 89.88           H  
ATOM   1575  N   SER A 107       3.015  19.564  23.465  1.00 89.65           N  
ATOM   1576  H   SER A 107       2.833  20.346  22.852  1.00 89.65           H  
ATOM   1577  CA  SER A 107       3.095  19.822  24.908  1.00 89.65           C  
ATOM   1578  HA  SER A 107       3.861  19.177  25.339  1.00 89.65           H  
ATOM   1579  C   SER A 107       1.763  19.502  25.582  1.00 89.65           C  
ATOM   1580  CB  SER A 107       3.490  21.270  25.214  1.00 89.65           C  
ATOM   1581  HB2 SER A 107       4.455  21.495  24.759  1.00 89.65           H  
ATOM   1582  HB3 SER A 107       2.732  21.954  24.831  1.00 89.65           H  
ATOM   1583  O   SER A 107       0.701  19.841  25.060  1.00 89.65           O  
ATOM   1584  OG  SER A 107       3.584  21.390  26.620  1.00 89.65           O  
ATOM   1585  HG  SER A 107       3.830  22.275  26.899  1.00 89.65           H  
ATOM   1586  N   ILE A 108       1.804  18.893  26.764  1.00 90.69           N  
ATOM   1587  H   ILE A 108       2.710  18.701  27.167  1.00 90.69           H  
ATOM   1588  CA  ILE A 108       0.603  18.635  27.568  1.00 90.69           C  
ATOM   1589  HA  ILE A 108      -0.117  18.094  26.954  1.00 90.69           H  
ATOM   1590  C   ILE A 108      -0.099  19.943  27.958  1.00 90.69           C  
ATOM   1591  CB  ILE A 108       0.969  17.758  28.784  1.00 90.69           C  
ATOM   1592  HB  ILE A 108       1.754  18.273  29.337  1.00 90.69           H  
ATOM   1593  O   ILE A 108      -1.320  19.950  28.071  1.00 90.69           O  
ATOM   1594  CG1 ILE A 108       1.546  16.388  28.367  1.00 90.69           C  
ATOM   1595 HG12 ILE A 108       2.444  16.543  27.769  1.00 90.69           H  
ATOM   1596 HG13 ILE A 108       1.852  15.844  29.260  1.00 90.69           H  
ATOM   1597  CG2 ILE A 108      -0.219  17.550  29.735  1.00 90.69           C  
ATOM   1598 HG21 ILE A 108       0.085  16.907  30.561  1.00 90.69           H  
ATOM   1599 HG22 ILE A 108      -0.542  18.503  30.154  1.00 90.69           H  
ATOM   1600 HG23 ILE A 108      -1.066  17.105  29.212  1.00 90.69           H  
ATOM   1601  CD1 ILE A 108       0.607  15.499  27.546  1.00 90.69           C  
ATOM   1602 HD11 ILE A 108      -0.256  15.195  28.138  1.00 90.69           H  
ATOM   1603 HD12 ILE A 108       0.285  16.011  26.640  1.00 90.69           H  
ATOM   1604 HD13 ILE A 108       1.165  14.615  27.236  1.00 90.69           H  
ATOM   1605  N   ASP A 109       0.623  21.068  28.027  1.00 90.19           N  
ATOM   1606  H   ASP A 109       1.623  21.009  27.904  1.00 90.19           H  
ATOM   1607  CA  ASP A 109       0.034  22.400  28.254  1.00 90.19           C  
ATOM   1608  HA  ASP A 109      -0.537  22.393  29.182  1.00 90.19           H  
ATOM   1609  C   ASP A 109      -0.919  22.823  27.135  1.00 90.19           C  
ATOM   1610  CB  ASP A 109       1.142  23.459  28.352  1.00 90.19           C  
ATOM   1611  HB2 ASP A 109       0.691  24.451  28.398  1.00 90.19           H  
ATOM   1612  HB3 ASP A 109       1.772  23.416  27.464  1.00 90.19           H  
ATOM   1613  O   ASP A 109      -1.785  23.677  27.325  1.00 90.19           O  
ATOM   1614  CG  ASP A 109       1.977  23.260  29.603  1.00 90.19           C  
ATOM   1615  OD1 ASP A 109       3.165  22.899  29.454  1.00 90.19           O  
ATOM   1616  OD2 ASP A 109       1.376  23.262  30.698  1.00 90.19           O  
ATOM   1617  N   GLU A 110      -0.774  22.240  25.942  1.00 90.35           N  
ATOM   1618  H   GLU A 110      -0.084  21.510  25.835  1.00 90.35           H  
ATOM   1619  CA  GLU A 110      -1.708  22.493  24.855  1.00 90.35           C  
ATOM   1620  HA  GLU A 110      -1.984  23.547  24.891  1.00 90.35           H  
ATOM   1621  C   GLU A 110      -3.010  21.704  24.998  1.00 90.35           C  
ATOM   1622  CB  GLU A 110      -1.076  22.240  23.480  1.00 90.35           C  
ATOM   1623  HB2 GLU A 110      -1.867  22.322  22.735  1.00 90.35           H  
ATOM   1624  HB3 GLU A 110      -0.670  21.230  23.427  1.00 90.35           H  
ATOM   1625  O   GLU A 110      -3.970  22.049  24.314  1.00 90.35           O  
ATOM   1626  CG  GLU A 110       0.012  23.268  23.139  1.00 90.35           C  
ATOM   1627  HG2 GLU A 110       0.862  23.122  23.806  1.00 90.35           H  
ATOM   1628  HG3 GLU A 110      -0.389  24.267  23.311  1.00 90.35           H  
ATOM   1629  CD  GLU A 110       0.471  23.177  21.674  1.00 90.35           C  
ATOM   1630  OE1 GLU A 110       1.664  23.442  21.422  1.00 90.35           O  
ATOM   1631  OE2 GLU A 110      -0.382  22.936  20.778  1.00 90.35           O  
ATOM   1632  N   ILE A 111      -3.080  20.674  25.846  1.00 91.51           N  
ATOM   1633  H   ILE A 111      -2.312  20.526  26.485  1.00 91.51           H  
ATOM   1634  CA  ILE A 111      -4.275  19.846  26.034  1.00 91.51           C  
ATOM   1635  HA  ILE A 111      -4.861  19.867  25.115  1.00 91.51           H  
ATOM   1636  C   ILE A 111      -5.121  20.457  27.149  1.00 91.51           C  
ATOM   1637  CB  ILE A 111      -3.918  18.369  26.313  1.00 91.51           C  
ATOM   1638  HB  ILE A 111      -3.406  18.307  27.273  1.00 91.51           H  
ATOM   1639  O   ILE A 111      -4.784  20.388  28.322  1.00 91.51           O  
ATOM   1640  CG1 ILE A 111      -2.977  17.804  25.221  1.00 91.51           C  
ATOM   1641 HG12 ILE A 111      -3.477  17.837  24.253  1.00 91.51           H  
ATOM   1642 HG13 ILE A 111      -2.080  18.422  25.161  1.00 91.51           H  
ATOM   1643  CG2 ILE A 111      -5.218  17.539  26.393  1.00 91.51           C  
ATOM   1644 HG21 ILE A 111      -5.744  17.555  25.438  1.00 91.51           H  
ATOM   1645 HG22 ILE A 111      -4.993  16.511  26.677  1.00 91.51           H  
ATOM   1646 HG23 ILE A 111      -5.874  17.940  27.166  1.00 91.51           H  
ATOM   1647  CD1 ILE A 111      -2.506  16.370  25.486  1.00 91.51           C  
ATOM   1648 HD11 ILE A 111      -1.735  16.102  24.764  1.00 91.51           H  
ATOM   1649 HD12 ILE A 111      -3.334  15.668  25.392  1.00 91.51           H  
ATOM   1650 HD13 ILE A 111      -2.092  16.303  26.492  1.00 91.51           H  
ATOM   1651  N   VAL A 112      -6.250  21.044  26.761  1.00 91.86           N  
ATOM   1652  H   VAL A 112      -6.486  21.006  25.780  1.00 91.86           H  
ATOM   1653  CA  VAL A 112      -7.185  21.703  27.681  1.00 91.86           C  
ATOM   1654  HA  VAL A 112      -6.629  22.123  28.519  1.00 91.86           H  
ATOM   1655  C   VAL A 112      -8.187  20.710  28.261  1.00 91.86           C  
ATOM   1656  CB  VAL A 112      -7.923  22.846  26.954  1.00 91.86           C  
ATOM   1657  HB  VAL A 112      -8.500  22.428  26.130  1.00 91.86           H  
ATOM   1658  O   VAL A 112      -8.621  20.871  29.392  1.00 91.86           O  
ATOM   1659  CG1 VAL A 112      -8.892  23.608  27.868  1.00 91.86           C  
ATOM   1660 HG11 VAL A 112      -8.356  23.966  28.748  1.00 91.86           H  
ATOM   1661 HG12 VAL A 112      -9.693  22.948  28.202  1.00 91.86           H  
ATOM   1662 HG13 VAL A 112      -9.328  24.456  27.342  1.00 91.86           H  
ATOM   1663  CG2 VAL A 112      -6.943  23.874  26.368  1.00 91.86           C  
ATOM   1664 HG21 VAL A 112      -6.275  23.393  25.654  1.00 91.86           H  
ATOM   1665 HG22 VAL A 112      -7.489  24.668  25.858  1.00 91.86           H  
ATOM   1666 HG23 VAL A 112      -6.340  24.300  27.170  1.00 91.86           H  
ATOM   1667  N   ASP A 113      -8.622  19.730  27.466  1.00 91.18           N  
ATOM   1668  H   ASP A 113      -8.183  19.604  26.565  1.00 91.18           H  
ATOM   1669  CA  ASP A 113      -9.638  18.757  27.879  1.00 91.18           C  
ATOM   1670  HA  ASP A 113      -9.447  18.466  28.912  1.00 91.18           H  
ATOM   1671  C   ASP A 113      -9.584  17.499  26.999  1.00 91.18           C  
ATOM   1672  CB  ASP A 113     -11.027  19.423  27.804  1.00 91.18           C  
ATOM   1673  HB2 ASP A 113     -10.968  20.443  28.182  1.00 91.18           H  
ATOM   1674  HB3 ASP A 113     -11.338  19.477  26.761  1.00 91.18           H  
ATOM   1675  O   ASP A 113      -9.040  17.512  25.887  1.00 91.18           O  
ATOM   1676  CG  ASP A 113     -12.135  18.713  28.581  1.00 91.18           C  
ATOM   1677  OD1 ASP A 113     -13.285  19.178  28.396  1.00 91.18           O  
ATOM   1678  OD2 ASP A 113     -11.846  17.700  29.252  1.00 91.18           O  
ATOM   1679  N   ILE A 114     -10.186  16.411  27.467  1.00 91.67           N  
ATOM   1680  H   ILE A 114     -10.713  16.515  28.322  1.00 91.67           H  
ATOM   1681  CA  ILE A 114     -10.245  15.129  26.768  1.00 91.67           C  
ATOM   1682  HA  ILE A 114      -9.776  15.225  25.789  1.00 91.67           H  
ATOM   1683  C   ILE A 114     -11.707  14.767  26.558  1.00 91.67           C  
ATOM   1684  CB  ILE A 114      -9.480  14.039  27.539  1.00 91.67           C  
ATOM   1685  HB  ILE A 114      -9.945  13.917  28.517  1.00 91.67           H  
ATOM   1686  O   ILE A 114     -12.477  14.590  27.499  1.00 91.67           O  
ATOM   1687  CG1 ILE A 114      -8.007  14.457  27.738  1.00 91.67           C  
ATOM   1688 HG12 ILE A 114      -7.948  15.480  28.110  1.00 91.67           H  
ATOM   1689 HG13 ILE A 114      -7.472  14.416  26.789  1.00 91.67           H  
ATOM   1690  CG2 ILE A 114      -9.559  12.698  26.780  1.00 91.67           C  
ATOM   1691 HG21 ILE A 114      -8.969  11.943  27.299  1.00 91.67           H  
ATOM   1692 HG22 ILE A 114     -10.592  12.354  26.744  1.00 91.67           H  
ATOM   1693 HG23 ILE A 114      -9.181  12.823  25.765  1.00 91.67           H  
ATOM   1694  CD1 ILE A 114      -7.283  13.600  28.766  1.00 91.67           C  
ATOM   1695 HD11 ILE A 114      -7.873  13.585  29.683  1.00 91.67           H  
ATOM   1696 HD12 ILE A 114      -6.327  14.071  28.991  1.00 91.67           H  
ATOM   1697 HD13 ILE A 114      -7.125  12.586  28.398  1.00 91.67           H  
ATOM   1698  N   TYR A 115     -12.095  14.606  25.298  1.00 91.48           N  
ATOM   1699  H   TYR A 115     -11.396  14.640  24.569  1.00 91.48           H  
ATOM   1700  CA  TYR A 115     -13.452  14.204  24.973  1.00 91.48           C  
ATOM   1701  HA  TYR A 115     -14.117  14.887  25.502  1.00 91.48           H  
ATOM   1702  C   TYR A 115     -13.734  12.771  25.463  1.00 91.48           C  
ATOM   1703  CB  TYR A 115     -13.713  14.349  23.474  1.00 91.48           C  
ATOM   1704  HB2 TYR A 115     -12.950  13.803  22.919  1.00 91.48           H  
ATOM   1705  HB3 TYR A 115     -14.671  13.879  23.255  1.00 91.48           H  
ATOM   1706  O   TYR A 115     -12.849  11.903  25.412  1.00 91.48           O  
ATOM   1707  CG  TYR A 115     -13.779  15.786  22.989  1.00 91.48           C  
ATOM   1708  CD1 TYR A 115     -14.978  16.514  23.113  1.00 91.48           C  
ATOM   1709  HD1 TYR A 115     -15.841  16.057  23.575  1.00 91.48           H  
ATOM   1710  CD2 TYR A 115     -12.645  16.402  22.430  1.00 91.48           C  
ATOM   1711  HD2 TYR A 115     -11.713  15.859  22.368  1.00 91.48           H  
ATOM   1712  CE1 TYR A 115     -15.043  17.850  22.670  1.00 91.48           C  
ATOM   1713  HE1 TYR A 115     -15.953  18.420  22.782  1.00 91.48           H  
ATOM   1714  CE2 TYR A 115     -12.703  17.734  21.985  1.00 91.48           C  
ATOM   1715  HE2 TYR A 115     -11.817  18.202  21.583  1.00 91.48           H  
ATOM   1716  OH  TYR A 115     -13.960  19.751  21.680  1.00 91.48           O  
ATOM   1717  HH  TYR A 115     -13.122  20.015  21.294  1.00 91.48           H  
ATOM   1718  CZ  TYR A 115     -13.905  18.461  22.106  1.00 91.48           C  
ATOM   1719  N   PRO A 116     -14.980  12.488  25.889  1.00 89.24           N  
ATOM   1720  CA  PRO A 116     -15.376  11.151  26.310  1.00 89.24           C  
ATOM   1721  HA  PRO A 116     -14.750  10.836  27.145  1.00 89.24           H  
ATOM   1722  C   PRO A 116     -15.218  10.142  25.168  1.00 89.24           C  
ATOM   1723  CB  PRO A 116     -16.827  11.278  26.788  1.00 89.24           C  
ATOM   1724  HB2 PRO A 116     -17.412  10.381  26.585  1.00 89.24           H  
ATOM   1725  HB3 PRO A 116     -16.838  11.505  27.854  1.00 89.24           H  
ATOM   1726  O   PRO A 116     -15.200  10.496  23.984  1.00 89.24           O  
ATOM   1727  CG  PRO A 116     -17.352  12.483  26.010  1.00 89.24           C  
ATOM   1728  HG2 PRO A 116     -17.653  12.171  25.010  1.00 89.24           H  
ATOM   1729  HG3 PRO A 116     -18.178  12.972  26.527  1.00 89.24           H  
ATOM   1730  CD  PRO A 116     -16.126  13.387  25.919  1.00 89.24           C  
ATOM   1731  HD2 PRO A 116     -16.063  14.017  26.806  1.00 89.24           H  
ATOM   1732  HD3 PRO A 116     -16.188  14.003  25.022  1.00 89.24           H  
ATOM   1733  N   GLU A 117     -15.109   8.860  25.529  1.00 87.28           N  
ATOM   1734  H   GLU A 117     -15.214   8.623  26.505  1.00 87.28           H  
ATOM   1735  CA  GLU A 117     -15.074   7.783  24.539  1.00 87.28           C  
ATOM   1736  HA  GLU A 117     -14.188   7.939  23.923  1.00 87.28           H  
ATOM   1737  C   GLU A 117     -16.288   7.872  23.626  1.00 87.28           C  
ATOM   1738  CB  GLU A 117     -15.000   6.399  25.213  1.00 87.28           C  
ATOM   1739  HB2 GLU A 117     -15.989   6.101  25.560  1.00 87.28           H  
ATOM   1740  HB3 GLU A 117     -14.378   6.505  26.102  1.00 87.28           H  
ATOM   1741  O   GLU A 117     -17.404   8.096  24.094  1.00 87.28           O  
ATOM   1742  CG  GLU A 117     -14.432   5.296  24.282  1.00 87.28           C  
ATOM   1743  HG2 GLU A 117     -15.224   4.963  23.610  1.00 87.28           H  
ATOM   1744  HG3 GLU A 117     -13.647   5.735  23.665  1.00 87.28           H  
ATOM   1745  CD  GLU A 117     -13.819   4.077  25.013  1.00 87.28           C  
ATOM   1746  OE1 GLU A 117     -13.366   3.118  24.346  1.00 87.28           O  
ATOM   1747  OE2 GLU A 117     -13.576   4.170  26.234  1.00 87.28           O  
ATOM   1748  N   ALA A 118     -16.062   7.687  22.325  1.00 80.23           N  
ATOM   1749  H   ALA A 118     -15.130   7.475  22.001  1.00 80.23           H  
ATOM   1750  CA  ALA A 118     -17.156   7.547  21.386  1.00 80.23           C  
ATOM   1751  HA  ALA A 118     -17.788   8.433  21.431  1.00 80.23           H  
ATOM   1752  C   ALA A 118     -17.972   6.327  21.816  1.00 80.23           C  
ATOM   1753  CB  ALA A 118     -16.593   7.410  19.975  1.00 80.23           C  
ATOM   1754  HB1 ALA A 118     -17.415   7.319  19.264  1.00 80.23           H  
ATOM   1755  HB2 ALA A 118     -15.968   6.520  19.909  1.00 80.23           H  
ATOM   1756  HB3 ALA A 118     -16.003   8.293  19.728  1.00 80.23           H  
ATOM   1757  O   ALA A 118     -17.512   5.190  21.717  1.00 80.23           O  
ATOM   1758  N   SER A 119     -19.145   6.598  22.369  1.00 76.47           N  
ATOM   1759  H   SER A 119     -19.423   7.565  22.460  1.00 76.47           H  
ATOM   1760  CA  SER A 119     -20.078   5.603  22.860  1.00 76.47           C  
ATOM   1761  HA  SER A 119     -19.736   4.604  22.590  1.00 76.47           H  
ATOM   1762  C   SER A 119     -21.414   5.872  22.195  1.00 76.47           C  
ATOM   1763  CB  SER A 119     -20.190   5.675  24.382  1.00 76.47           C  
ATOM   1764  HB2 SER A 119     -20.618   6.635  24.672  1.00 76.47           H  
ATOM   1765  HB3 SER A 119     -19.198   5.578  24.824  1.00 76.47           H  
ATOM   1766  O   SER A 119     -21.908   6.998  22.217  1.00 76.47           O  
ATOM   1767  OG  SER A 119     -21.015   4.620  24.838  1.00 76.47           O  
ATOM   1768  HG  SER A 119     -21.243   4.794  25.754  1.00 76.47           H  
ATOM   1769  N   GLY A 120     -21.978   4.835  21.587  1.00 74.18           N  
ATOM   1770  H   GLY A 120     -21.473   3.960  21.575  1.00 74.18           H  
ATOM   1771  CA  GLY A 120     -23.221   4.921  20.834  1.00 74.18           C  
ATOM   1772  HA2 GLY A 120     -23.828   4.042  21.051  1.00 74.18           H  
ATOM   1773  HA3 GLY A 120     -23.786   5.798  21.150  1.00 74.18           H  
ATOM   1774  C   GLY A 120     -23.021   5.000  19.323  1.00 74.18           C  
ATOM   1775  O   GLY A 120     -21.927   4.809  18.794  1.00 74.18           O  
ATOM   1776  N   SER A 121     -24.133   5.219  18.628  1.00 70.14           N  
ATOM   1777  H   SER A 121     -25.003   5.358  19.121  1.00 70.14           H  
ATOM   1778  CA  SER A 121     -24.201   5.265  17.166  1.00 70.14           C  
ATOM   1779  HA  SER A 121     -23.531   4.513  16.749  1.00 70.14           H  
ATOM   1780  C   SER A 121     -23.793   6.613  16.578  1.00 70.14           C  
ATOM   1781  CB  SER A 121     -25.631   4.934  16.731  1.00 70.14           C  
ATOM   1782  HB2 SER A 121     -25.731   5.058  15.652  1.00 70.14           H  
ATOM   1783  HB3 SER A 121     -25.844   3.896  16.983  1.00 70.14           H  
ATOM   1784  O   SER A 121     -23.479   6.687  15.393  1.00 70.14           O  
ATOM   1785  OG  SER A 121     -26.562   5.767  17.404  1.00 70.14           O  
ATOM   1786  HG  SER A 121     -26.593   6.625  16.974  1.00 70.14           H  
ATOM   1787  N   GLU A 122     -23.819   7.684  17.374  1.00 75.37           N  
ATOM   1788  H   GLU A 122     -24.032   7.571  18.355  1.00 75.37           H  
ATOM   1789  CA  GLU A 122     -23.390   9.000  16.915  1.00 75.37           C  
ATOM   1790  HA  GLU A 122     -23.695   9.128  15.877  1.00 75.37           H  
ATOM   1791  C   GLU A 122     -21.869   9.098  16.961  1.00 75.37           C  
ATOM   1792  CB  GLU A 122     -24.048  10.132  17.711  1.00 75.37           C  
ATOM   1793  HB2 GLU A 122     -23.554  11.062  17.433  1.00 75.37           H  
ATOM   1794  HB3 GLU A 122     -23.912   9.966  18.780  1.00 75.37           H  
ATOM   1795  O   GLU A 122     -21.248   9.055  18.022  1.00 75.37           O  
ATOM   1796  CG  GLU A 122     -25.544  10.255  17.381  1.00 75.37           C  
ATOM   1797  HG2 GLU A 122     -25.666  10.205  16.299  1.00 75.37           H  
ATOM   1798  HG3 GLU A 122     -26.076   9.410  17.818  1.00 75.37           H  
ATOM   1799  CD  GLU A 122     -26.160  11.570  17.884  1.00 75.37           C  
ATOM   1800  OE1 GLU A 122     -27.252  11.911  17.378  1.00 75.37           O  
ATOM   1801  OE2 GLU A 122     -25.538  12.236  18.743  1.00 75.37           O  
ATOM   1802  N   VAL A 123     -21.271   9.250  15.783  1.00 78.09           N  
ATOM   1803  H   VAL A 123     -21.846   9.219  14.953  1.00 78.09           H  
ATOM   1804  CA  VAL A 123     -19.857   9.580  15.624  1.00 78.09           C  
ATOM   1805  HA  VAL A 123     -19.257   8.844  16.158  1.00 78.09           H  
ATOM   1806  C   VAL A 123     -19.645  10.977  16.215  1.00 78.09           C  
ATOM   1807  CB  VAL A 123     -19.479   9.525  14.134  1.00 78.09           C  
ATOM   1808  HB  VAL A 123     -20.167  10.152  13.565  1.00 78.09           H  
ATOM   1809  O   VAL A 123     -20.154  11.956  15.659  1.00 78.09           O  
ATOM   1810  CG1 VAL A 123     -18.057  10.019  13.868  1.00 78.09           C  
ATOM   1811 HG11 VAL A 123     -17.803   9.879  12.817  1.00 78.09           H  
ATOM   1812 HG12 VAL A 123     -17.975  11.081  14.101  1.00 78.09           H  
ATOM   1813 HG13 VAL A 123     -17.352   9.461  14.484  1.00 78.09           H  
ATOM   1814  CG2 VAL A 123     -19.602   8.088  13.610  1.00 78.09           C  
ATOM   1815 HG21 VAL A 123     -20.619   7.717  13.735  1.00 78.09           H  
ATOM   1816 HG22 VAL A 123     -18.916   7.437  14.153  1.00 78.09           H  
ATOM   1817 HG23 VAL A 123     -19.354   8.060  12.549  1.00 78.09           H  
ATOM   1818  N   PRO A 124     -18.939  11.119  17.349  1.00 86.01           N  
ATOM   1819  CA  PRO A 124     -18.779  12.422  17.967  1.00 86.01           C  
ATOM   1820  HA  PRO A 124     -19.759  12.876  18.118  1.00 86.01           H  
ATOM   1821  C   PRO A 124     -17.939  13.322  17.058  1.00 86.01           C  
ATOM   1822  CB  PRO A 124     -18.138  12.148  19.323  1.00 86.01           C  
ATOM   1823  HB2 PRO A 124     -18.920  11.952  20.057  1.00 86.01           H  
ATOM   1824  HB3 PRO A 124     -17.516  12.981  19.649  1.00 86.01           H  
ATOM   1825  O   PRO A 124     -17.000  12.866  16.410  1.00 86.01           O  
ATOM   1826  CG  PRO A 124     -17.348  10.864  19.082  1.00 86.01           C  
ATOM   1827  HG2 PRO A 124     -17.187  10.313  20.008  1.00 86.01           H  
ATOM   1828  HG3 PRO A 124     -16.400  11.115  18.606  1.00 86.01           H  
ATOM   1829  CD  PRO A 124     -18.222  10.097  18.096  1.00 86.01           C  
ATOM   1830  HD2 PRO A 124     -17.601   9.484  17.442  1.00 86.01           H  
ATOM   1831  HD3 PRO A 124     -18.925   9.474  18.647  1.00 86.01           H  
ATOM   1832  N   LYS A 125     -18.234  14.628  17.041  1.00 83.74           N  
ATOM   1833  H   LYS A 125     -19.048  14.919  17.562  1.00 83.74           H  
ATOM   1834  CA  LYS A 125     -17.590  15.597  16.127  1.00 83.74           C  
ATOM   1835  HA  LYS A 125     -17.814  15.308  15.101  1.00 83.74           H  
ATOM   1836  C   LYS A 125     -16.059  15.629  16.213  1.00 83.74           C  
ATOM   1837  CB  LYS A 125     -18.136  17.011  16.380  1.00 83.74           C  
ATOM   1838  HB2 LYS A 125     -17.982  17.278  17.425  1.00 83.74           H  
ATOM   1839  HB3 LYS A 125     -17.569  17.710  15.764  1.00 83.74           H  
ATOM   1840  O   LYS A 125     -15.404  16.083  15.286  1.00 83.74           O  
ATOM   1841  CG  LYS A 125     -19.620  17.155  16.021  1.00 83.74           C  
ATOM   1842  HG2 LYS A 125     -20.218  16.514  16.670  1.00 83.74           H  
ATOM   1843  HG3 LYS A 125     -19.771  16.849  14.986  1.00 83.74           H  
ATOM   1844  CD  LYS A 125     -20.074  18.611  16.191  1.00 83.74           C  
ATOM   1845  HD2 LYS A 125     -19.478  19.250  15.541  1.00 83.74           H  
ATOM   1846  HD3 LYS A 125     -19.927  18.914  17.228  1.00 83.74           H  
ATOM   1847  CE  LYS A 125     -21.556  18.734  15.819  1.00 83.74           C  
ATOM   1848  HE2 LYS A 125     -22.130  18.060  16.454  1.00 83.74           H  
ATOM   1849  HE3 LYS A 125     -21.683  18.398  14.790  1.00 83.74           H  
ATOM   1850  NZ  LYS A 125     -22.053  20.124  15.969  1.00 83.74           N  
ATOM   1851  HZ1 LYS A 125     -23.034  20.163  15.733  1.00 83.74           H  
ATOM   1852  HZ2 LYS A 125     -21.553  20.747  15.350  1.00 83.74           H  
ATOM   1853  HZ3 LYS A 125     -21.944  20.439  16.922  1.00 83.74           H  
ATOM   1854  N   TRP A 126     -15.467  15.166  17.313  1.00 87.81           N  
ATOM   1855  H   TRP A 126     -16.041  14.750  18.032  1.00 87.81           H  
ATOM   1856  CA  TRP A 126     -14.014  15.073  17.437  1.00 87.81           C  
ATOM   1857  HA  TRP A 126     -13.573  15.990  17.046  1.00 87.81           H  
ATOM   1858  C   TRP A 126     -13.409  13.927  16.606  1.00 87.81           C  
ATOM   1859  CB  TRP A 126     -13.643  14.976  18.919  1.00 87.81           C  
ATOM   1860  HB2 TRP A 126     -12.557  15.005  19.004  1.00 87.81           H  
ATOM   1861  HB3 TRP A 126     -14.029  15.853  19.439  1.00 87.81           H  
ATOM   1862  O   TRP A 126     -12.231  14.005  16.271  1.00 87.81           O  
ATOM   1863  CG  TRP A 126     -14.123  13.746  19.624  1.00 87.81           C  
ATOM   1864  CD1 TRP A 126     -15.140  13.683  20.513  1.00 87.81           C  
ATOM   1865  HD1 TRP A 126     -15.729  14.528  20.837  1.00 87.81           H  
ATOM   1866  CD2 TRP A 126     -13.565  12.399  19.562  1.00 87.81           C  
ATOM   1867  CE2 TRP A 126     -14.304  11.563  20.445  1.00 87.81           C  
ATOM   1868  CE3 TRP A 126     -12.481  11.806  18.884  1.00 87.81           C  
ATOM   1869  HE3 TRP A 126     -11.880  12.412  18.222  1.00 87.81           H  
ATOM   1870  NE1 TRP A 126     -15.244  12.395  21.006  1.00 87.81           N  
ATOM   1871  HE1 TRP A 126     -15.853  12.125  21.766  1.00 87.81           H  
ATOM   1872  CH2 TRP A 126     -12.918   9.647  19.932  1.00 87.81           C  
ATOM   1873  HH2 TRP A 126     -12.655   8.609  20.075  1.00 87.81           H  
ATOM   1874  CZ2 TRP A 126     -13.996  10.212  20.634  1.00 87.81           C  
ATOM   1875  HZ2 TRP A 126     -14.570   9.633  21.343  1.00 87.81           H  
ATOM   1876  CZ3 TRP A 126     -12.161  10.448  19.060  1.00 87.81           C  
ATOM   1877  HZ3 TRP A 126     -11.329  10.020  18.519  1.00 87.81           H  
ATOM   1878  N   GLN A 127     -14.177  12.894  16.228  1.00 85.32           N  
ATOM   1879  H   GLN A 127     -15.153  12.886  16.485  1.00 85.32           H  
ATOM   1880  CA  GLN A 127     -13.690  11.781  15.394  1.00 85.32           C  
ATOM   1881  HA  GLN A 127     -12.738  11.442  15.801  1.00 85.32           H  
ATOM   1882  C   GLN A 127     -13.406  12.180  13.941  1.00 85.32           C  
ATOM   1883  CB  GLN A 127     -14.665  10.591  15.407  1.00 85.32           C  
ATOM   1884  HB2 GLN A 127     -14.519  10.010  14.496  1.00 85.32           H  
ATOM   1885  HB3 GLN A 127     -15.697  10.940  15.417  1.00 85.32           H  
ATOM   1886  O   GLN A 127     -12.731  11.440  13.229  1.00 85.32           O  
ATOM   1887  CG  GLN A 127     -14.409   9.654  16.589  1.00 85.32           C  
ATOM   1888  HG2 GLN A 127     -13.343   9.433  16.639  1.00 85.32           H  
ATOM   1889  HG3 GLN A 127     -14.697  10.148  17.517  1.00 85.32           H  
ATOM   1890  CD  GLN A 127     -15.143   8.321  16.477  1.00 85.32           C  
ATOM   1891  NE2 GLN A 127     -14.938   7.421  17.404  1.00 85.32           N  
ATOM   1892 HE21 GLN A 127     -14.317   7.617  18.177  1.00 85.32           H  
ATOM   1893 HE22 GLN A 127     -15.455   6.560  17.294  1.00 85.32           H  
ATOM   1894  OE1 GLN A 127     -15.893   8.025  15.568  1.00 85.32           O  
ATOM   1895  N   SER A 128     -13.872  13.347  13.499  1.00 84.26           N  
ATOM   1896  H   SER A 128     -14.482  13.896  14.088  1.00 84.26           H  
ATOM   1897  CA  SER A 128     -13.477  13.929  12.213  1.00 84.26           C  
ATOM   1898  HA  SER A 128     -13.200  13.127  11.528  1.00 84.26           H  
ATOM   1899  C   SER A 128     -12.254  14.845  12.321  1.00 84.26           C  
ATOM   1900  CB  SER A 128     -14.665  14.659  11.585  1.00 84.26           C  
ATOM   1901  HB2 SER A 128     -14.374  15.081  10.623  1.00 84.26           H  
ATOM   1902  HB3 SER A 128     -15.470  13.943  11.418  1.00 84.26           H  
ATOM   1903  O   SER A 128     -11.803  15.378  11.313  1.00 84.26           O  
ATOM   1904  OG  SER A 128     -15.134  15.686  12.434  1.00 84.26           O  
ATOM   1905  HG  SER A 128     -14.525  16.427  12.387  1.00 84.26           H  
ATOM   1906  N   ALA A 129     -11.720  15.077  13.524  1.00 86.93           N  
ATOM   1907  H   ALA A 129     -12.081  14.586  14.330  1.00 86.93           H  
ATOM   1908  CA  ALA A 129     -10.536  15.909  13.699  1.00 86.93           C  
ATOM   1909  HA  ALA A 129     -10.654  16.802  13.084  1.00 86.93           H  
ATOM   1910  C   ALA A 129      -9.265  15.186  13.232  1.00 86.93           C  
ATOM   1911  CB  ALA A 129     -10.439  16.356  15.156  1.00 86.93           C  
ATOM   1912  HB1 ALA A 129     -10.221  15.505  15.801  1.00 86.93           H  
ATOM   1913  HB2 ALA A 129      -9.627  17.078  15.246  1.00 86.93           H  
ATOM   1914  HB3 ALA A 129     -11.373  16.825  15.464  1.00 86.93           H  
ATOM   1915  O   ALA A 129      -9.200  13.957  13.223  1.00 86.93           O  
ATOM   1916  N   ARG A 130      -8.222  15.947  12.890  1.00 84.47           N  
ATOM   1917  H   ARG A 130      -8.324  16.950  12.946  1.00 84.47           H  
ATOM   1918  CA  ARG A 130      -6.943  15.392  12.428  1.00 84.47           C  
ATOM   1919  HA  ARG A 130      -7.135  14.807  11.529  1.00 84.47           H  
ATOM   1920  C   ARG A 130      -6.338  14.455  13.482  1.00 84.47           C  
ATOM   1921  CB  ARG A 130      -5.992  16.546  12.077  1.00 84.47           C  
ATOM   1922  HB2 ARG A 130      -5.739  17.083  12.991  1.00 84.47           H  
ATOM   1923  HB3 ARG A 130      -6.498  17.235  11.400  1.00 84.47           H  
ATOM   1924  O   ARG A 130      -6.231  14.825  14.654  1.00 84.47           O  
ATOM   1925  CG  ARG A 130      -4.709  16.051  11.393  1.00 84.47           C  
ATOM   1926  HG2 ARG A 130      -4.227  15.295  12.013  1.00 84.47           H  
ATOM   1927  HG3 ARG A 130      -4.970  15.596  10.438  1.00 84.47           H  
ATOM   1928  CD  ARG A 130      -3.691  17.168  11.143  1.00 84.47           C  
ATOM   1929  HD2 ARG A 130      -2.868  16.762  10.556  1.00 84.47           H  
ATOM   1930  HD3 ARG A 130      -4.165  17.950  10.550  1.00 84.47           H  
ATOM   1931  NE  ARG A 130      -3.164  17.749  12.398  1.00 84.47           N  
ATOM   1932  HE  ARG A 130      -3.632  18.571  12.751  1.00 84.47           H  
ATOM   1933  NH1 ARG A 130      -1.380  16.319  12.762  1.00 84.47           N  
ATOM   1934 HH11 ARG A 130      -1.712  15.602  12.132  1.00 84.47           H  
ATOM   1935 HH12 ARG A 130      -0.561  16.112  13.316  1.00 84.47           H  
ATOM   1936  NH2 ARG A 130      -1.671  18.071  14.078  1.00 84.47           N  
ATOM   1937 HH21 ARG A 130      -2.133  18.910  14.399  1.00 84.47           H  
ATOM   1938 HH22 ARG A 130      -0.818  17.800  14.544  1.00 84.47           H  
ATOM   1939  CZ  ARG A 130      -2.082  17.370  13.063  1.00 84.47           C  
ATOM   1940  N   ALA A 131      -5.916  13.266  13.056  1.00 87.49           N  
ATOM   1941  H   ALA A 131      -6.020  13.034  12.079  1.00 87.49           H  
ATOM   1942  CA  ALA A 131      -5.098  12.387  13.881  1.00 87.49           C  
ATOM   1943  HA  ALA A 131      -5.563  12.289  14.862  1.00 87.49           H  
ATOM   1944  C   ALA A 131      -3.711  13.003  14.093  1.00 87.49           C  
ATOM   1945  CB  ALA A 131      -5.035  10.996  13.244  1.00 87.49           C  
ATOM   1946  HB1 ALA A 131      -4.438  10.331  13.868  1.00 87.49           H  
ATOM   1947  HB2 ALA A 131      -4.568  11.061  12.261  1.00 87.49           H  
ATOM   1948  HB3 ALA A 131      -6.042  10.591  13.145  1.00 87.49           H  
ATOM   1949  O   ALA A 131      -3.106  13.531  13.164  1.00 87.49           O  
ATOM   1950  N   LEU A 132      -3.216  12.953  15.324  1.00 88.27           N  
ATOM   1951  H   LEU A 132      -3.763  12.516  16.053  1.00 88.27           H  
ATOM   1952  CA  LEU A 132      -1.874  13.419  15.644  1.00 88.27           C  
ATOM   1953  HA  LEU A 132      -1.741  14.424  15.243  1.00 88.27           H  
ATOM   1954  C   LEU A 132      -0.821  12.545  14.958  1.00 88.27           C  
ATOM   1955  CB  LEU A 132      -1.695  13.448  17.167  1.00 88.27           C  
ATOM   1956  HB2 LEU A 132      -1.922  12.458  17.562  1.00 88.27           H  
ATOM   1957  HB3 LEU A 132      -0.652  13.679  17.380  1.00 88.27           H  
ATOM   1958  O   LEU A 132      -1.009  11.342  14.793  1.00 88.27           O  
ATOM   1959  CG  LEU A 132      -2.568  14.490  17.883  1.00 88.27           C  
ATOM   1960  HG  LEU A 132      -3.623  14.264  17.731  1.00 88.27           H  
ATOM   1961  CD1 LEU A 132      -2.287  14.437  19.384  1.00 88.27           C  
ATOM   1962 HD11 LEU A 132      -2.595  13.470  19.782  1.00 88.27           H  
ATOM   1963 HD12 LEU A 132      -2.844  15.224  19.892  1.00 88.27           H  
ATOM   1964 HD13 LEU A 132      -1.223  14.577  19.572  1.00 88.27           H  
ATOM   1965  CD2 LEU A 132      -2.290  15.890  17.340  1.00 88.27           C  
ATOM   1966 HD21 LEU A 132      -1.215  16.032  17.224  1.00 88.27           H  
ATOM   1967 HD22 LEU A 132      -2.702  16.646  18.008  1.00 88.27           H  
ATOM   1968 HD23 LEU A 132      -2.757  16.008  16.362  1.00 88.27           H  
ATOM   1969  N   GLY A 133       0.293  13.145  14.567  1.00 85.68           N  
ATOM   1970  H   GLY A 133       0.364  14.147  14.675  1.00 85.68           H  
ATOM   1971  CA  GLY A 133       1.313  12.509  13.747  1.00 85.68           C  
ATOM   1972  HA2 GLY A 133       2.294  12.866  14.059  1.00 85.68           H  
ATOM   1973  HA3 GLY A 133       1.294  11.429  13.892  1.00 85.68           H  
ATOM   1974  C   GLY A 133       1.151  12.810  12.259  1.00 85.68           C  
ATOM   1975  O   GLY A 133       0.268  13.542  11.818  1.00 85.68           O  
ATOM   1976  N   GLU A 134       2.044  12.226  11.463  1.00 80.21           N  
ATOM   1977  H   GLU A 134       2.799  11.706  11.886  1.00 80.21           H  
ATOM   1978  CA  GLU A 134       2.068  12.436  10.012  1.00 80.21           C  
ATOM   1979  HA  GLU A 134       1.863  13.486   9.802  1.00 80.21           H  
ATOM   1980  C   GLU A 134       0.997  11.643   9.256  1.00 80.21           C  
ATOM   1981  CB  GLU A 134       3.467  12.097   9.477  1.00 80.21           C  
ATOM   1982  HB2 GLU A 134       3.408  11.883   8.410  1.00 80.21           H  
ATOM   1983  HB3 GLU A 134       3.848  11.211   9.985  1.00 80.21           H  
ATOM   1984  O   GLU A 134       0.767  11.901   8.080  1.00 80.21           O  
ATOM   1985  CG  GLU A 134       4.428  13.277   9.672  1.00 80.21           C  
ATOM   1986  HG2 GLU A 134       4.397  13.594  10.715  1.00 80.21           H  
ATOM   1987  HG3 GLU A 134       4.081  14.111   9.062  1.00 80.21           H  
ATOM   1988  CD  GLU A 134       5.871  12.937   9.276  1.00 80.21           C  
ATOM   1989  OE1 GLU A 134       6.781  13.668   9.727  1.00 80.21           O  
ATOM   1990  OE2 GLU A 134       6.085  11.921   8.578  1.00 80.21           O  
ATOM   1991  N   LEU A 135       0.336  10.677   9.886  1.00 77.24           N  
ATOM   1992  H   LEU A 135       0.444  10.599  10.888  1.00 77.24           H  
ATOM   1993  CA  LEU A 135      -0.625   9.811   9.207  1.00 77.24           C  
ATOM   1994  HA  LEU A 135      -0.213   9.544   8.233  1.00 77.24           H  
ATOM   1995  C   LEU A 135      -1.936  10.553   8.924  1.00 77.24           C  
ATOM   1996  CB  LEU A 135      -0.804   8.524  10.025  1.00 77.24           C  
ATOM   1997  HB2 LEU A 135      -1.097   8.794  11.040  1.00 77.24           H  
ATOM   1998  HB3 LEU A 135      -1.604   7.923   9.592  1.00 77.24           H  
ATOM   1999  O   LEU A 135      -2.410  11.340   9.739  1.00 77.24           O  
ATOM   2000  CG  LEU A 135       0.498   7.700  10.057  1.00 77.24           C  
ATOM   2001  HG  LEU A 135       1.345   8.337  10.311  1.00 77.24           H  
ATOM   2002  CD1 LEU A 135       0.438   6.608  11.110  1.00 77.24           C  
ATOM   2003 HD11 LEU A 135       1.435   6.174  11.186  1.00 77.24           H  
ATOM   2004 HD12 LEU A 135      -0.278   5.844  10.806  1.00 77.24           H  
ATOM   2005 HD13 LEU A 135       0.177   7.046  12.073  1.00 77.24           H  
ATOM   2006  CD2 LEU A 135       0.776   7.025   8.712  1.00 77.24           C  
ATOM   2007 HD21 LEU A 135       1.612   6.332   8.801  1.00 77.24           H  
ATOM   2008 HD22 LEU A 135      -0.108   6.485   8.373  1.00 77.24           H  
ATOM   2009 HD23 LEU A 135       1.038   7.773   7.963  1.00 77.24           H  
ATOM   2010  N   THR A 136      -2.535  10.285   7.763  1.00 79.38           N  
ATOM   2011  H   THR A 136      -2.131   9.595   7.144  1.00 79.38           H  
ATOM   2012  CA  THR A 136      -3.791  10.913   7.307  1.00 79.38           C  
ATOM   2013  HA  THR A 136      -3.673  11.996   7.306  1.00 79.38           H  
ATOM   2014  C   THR A 136      -4.984  10.601   8.217  1.00 79.38           C  
ATOM   2015  CB  THR A 136      -4.120  10.450   5.877  1.00 79.38           C  
ATOM   2016  HB  THR A 136      -5.126  10.772   5.610  1.00 79.38           H  
ATOM   2017  O   THR A 136      -5.950  11.357   8.253  1.00 79.38           O  
ATOM   2018  CG2 THR A 136      -3.137  11.021   4.856  1.00 79.38           C  
ATOM   2019 HG21 THR A 136      -3.433  10.695   3.858  1.00 79.38           H  
ATOM   2020 HG22 THR A 136      -2.127  10.661   5.054  1.00 79.38           H  
ATOM   2021 HG23 THR A 136      -3.161  12.110   4.892  1.00 79.38           H  
ATOM   2022  OG1 THR A 136      -4.052   9.041   5.850  1.00 79.38           O  
ATOM   2023  HG1 THR A 136      -3.611   8.731   5.055  1.00 79.38           H  
ATOM   2024  N   GLY A 137      -4.910   9.527   9.004  1.00 81.09           N  
ATOM   2025  H   GLY A 137      -4.070   8.968   8.955  1.00 81.09           H  
ATOM   2026  CA  GLY A 137      -5.932   9.150   9.969  1.00 81.09           C  
ATOM   2027  HA2 GLY A 137      -6.729   8.616   9.452  1.00 81.09           H  
ATOM   2028  HA3 GLY A 137      -6.358  10.048  10.418  1.00 81.09           H  
ATOM   2029  C   GLY A 137      -5.390   8.267  11.087  1.00 81.09           C  
ATOM   2030  O   GLY A 137      -4.200   7.947  11.146  1.00 81.09           O  
ATOM   2031  N   VAL A 138      -6.288   7.858  11.986  1.00 85.76           N  
ATOM   2032  H   VAL A 138      -7.251   8.140  11.870  1.00 85.76           H  
ATOM   2033  CA  VAL A 138      -5.949   6.951  13.087  1.00 85.76           C  
ATOM   2034  HA  VAL A 138      -5.163   7.434  13.668  1.00 85.76           H  
ATOM   2035  C   VAL A 138      -5.443   5.615  12.510  1.00 85.76           C  
ATOM   2036  CB  VAL A 138      -7.139   6.745  14.041  1.00 85.76           C  
ATOM   2037  HB  VAL A 138      -7.998   6.378  13.480  1.00 85.76           H  
ATOM   2038  O   VAL A 138      -6.142   4.999  11.699  1.00 85.76           O  
ATOM   2039  CG1 VAL A 138      -6.800   5.731  15.140  1.00 85.76           C  
ATOM   2040 HG11 VAL A 138      -5.864   6.003  15.627  1.00 85.76           H  
ATOM   2041 HG12 VAL A 138      -7.603   5.700  15.878  1.00 85.76           H  
ATOM   2042 HG13 VAL A 138      -6.706   4.734  14.710  1.00 85.76           H  
ATOM   2043  CG2 VAL A 138      -7.519   8.071  14.717  1.00 85.76           C  
ATOM   2044 HG21 VAL A 138      -6.674   8.470  15.278  1.00 85.76           H  
ATOM   2045 HG22 VAL A 138      -7.831   8.804  13.973  1.00 85.76           H  
ATOM   2046 HG23 VAL A 138      -8.356   7.915  15.397  1.00 85.76           H  
ATOM   2047  N   PRO A 139      -4.247   5.136  12.902  1.00 83.04           N  
ATOM   2048  CA  PRO A 139      -3.679   3.899  12.369  1.00 83.04           C  
ATOM   2049  HA  PRO A 139      -3.544   4.021  11.294  1.00 83.04           H  
ATOM   2050  C   PRO A 139      -4.587   2.698  12.644  1.00 83.04           C  
ATOM   2051  CB  PRO A 139      -2.309   3.742  13.039  1.00 83.04           C  
ATOM   2052  HB2 PRO A 139      -1.571   3.309  12.364  1.00 83.04           H  
ATOM   2053  HB3 PRO A 139      -2.397   3.140  13.943  1.00 83.04           H  
ATOM   2054  O   PRO A 139      -5.168   2.585  13.726  1.00 83.04           O  
ATOM   2055  CG  PRO A 139      -1.955   5.179  13.410  1.00 83.04           C  
ATOM   2056  HG2 PRO A 139      -1.586   5.696  12.524  1.00 83.04           H  
ATOM   2057  HG3 PRO A 139      -1.237   5.256  14.227  1.00 83.04           H  
ATOM   2058  CD  PRO A 139      -3.290   5.796  13.774  1.00 83.04           C  
ATOM   2059  HD2 PRO A 139      -3.234   6.870  13.598  1.00 83.04           H  
ATOM   2060  HD3 PRO A 139      -3.533   5.586  14.816  1.00 83.04           H  
ATOM   2061  N   ARG A 140      -4.688   1.758  11.694  1.00 81.57           N  
ATOM   2062  H   ARG A 140      -4.173   1.879  10.833  1.00 81.57           H  
ATOM   2063  CA  ARG A 140      -5.521   0.561  11.879  1.00 81.57           C  
ATOM   2064  HA  ARG A 140      -6.538   0.907  12.060  1.00 81.57           H  
ATOM   2065  C   ARG A 140      -5.102  -0.216  13.135  1.00 81.57           C  
ATOM   2066  CB  ARG A 140      -5.522  -0.343  10.632  1.00 81.57           C  
ATOM   2067  HB2 ARG A 140      -5.861  -1.328  10.951  1.00 81.57           H  
ATOM   2068  HB3 ARG A 140      -4.506  -0.463  10.254  1.00 81.57           H  
ATOM   2069  O   ARG A 140      -3.921  -0.382  13.433  1.00 81.57           O  
ATOM   2070  CG  ARG A 140      -6.449   0.153   9.496  1.00 81.57           C  
ATOM   2071  HG2 ARG A 140      -5.864   0.689   8.748  1.00 81.57           H  
ATOM   2072  HG3 ARG A 140      -7.200   0.836   9.894  1.00 81.57           H  
ATOM   2073  CD  ARG A 140      -7.178  -1.049   8.868  1.00 81.57           C  
ATOM   2074  HD2 ARG A 140      -7.812  -1.457   9.655  1.00 81.57           H  
ATOM   2075  HD3 ARG A 140      -6.485  -1.861   8.649  1.00 81.57           H  
ATOM   2076  NE  ARG A 140      -8.086  -0.756   7.726  1.00 81.57           N  
ATOM   2077  HE  ARG A 140      -9.066  -0.832   7.958  1.00 81.57           H  
ATOM   2078  NH1 ARG A 140      -6.747  -0.278   5.878  1.00 81.57           N  
ATOM   2079 HH11 ARG A 140      -6.703  -0.165   4.875  1.00 81.57           H  
ATOM   2080 HH12 ARG A 140      -6.081   0.234   6.438  1.00 81.57           H  
ATOM   2081  NH2 ARG A 140      -8.840  -0.710   5.569  1.00 81.57           N  
ATOM   2082 HH21 ARG A 140      -8.653  -0.557   4.589  1.00 81.57           H  
ATOM   2083 HH22 ARG A 140      -9.777  -0.940   5.869  1.00 81.57           H  
ATOM   2084  CZ  ARG A 140      -7.869  -0.592   6.424  1.00 81.57           C  
ATOM   2085  N   GLY A 141      -6.100  -0.703  13.872  1.00 81.72           N  
ATOM   2086  H   GLY A 141      -7.047  -0.506  13.582  1.00 81.72           H  
ATOM   2087  CA  GLY A 141      -5.893  -1.391  15.150  1.00 81.72           C  
ATOM   2088  HA2 GLY A 141      -6.798  -1.946  15.398  1.00 81.72           H  
ATOM   2089  HA3 GLY A 141      -5.070  -2.099  15.051  1.00 81.72           H  
ATOM   2090  C   GLY A 141      -5.584  -0.459  16.326  1.00 81.72           C  
ATOM   2091  O   GLY A 141      -5.115  -0.938  17.361  1.00 81.72           O  
ATOM   2092  N   ARG A 142      -5.823   0.850  16.171  1.00 86.23           N  
ATOM   2093  H   ARG A 142      -6.142   1.186  15.273  1.00 86.23           H  
ATOM   2094  CA  ARG A 142      -5.758   1.852  17.239  1.00 86.23           C  
ATOM   2095  HA  ARG A 142      -5.595   1.355  18.196  1.00 86.23           H  
ATOM   2096  C   ARG A 142      -7.075   2.589  17.350  1.00 86.23           C  
ATOM   2097  CB  ARG A 142      -4.622   2.846  16.999  1.00 86.23           C  
ATOM   2098  HB2 ARG A 142      -4.812   3.441  16.106  1.00 86.23           H  
ATOM   2099  HB3 ARG A 142      -4.547   3.517  17.854  1.00 86.23           H  
ATOM   2100  O   ARG A 142      -7.786   2.747  16.362  1.00 86.23           O  
ATOM   2101  CG  ARG A 142      -3.329   2.065  16.840  1.00 86.23           C  
ATOM   2102  HG2 ARG A 142      -3.328   1.547  15.881  1.00 86.23           H  
ATOM   2103  HG3 ARG A 142      -3.237   1.335  17.645  1.00 86.23           H  
ATOM   2104  CD  ARG A 142      -2.149   2.997  16.889  1.00 86.23           C  
ATOM   2105  HD2 ARG A 142      -2.279   3.772  16.134  1.00 86.23           H  
ATOM   2106  HD3 ARG A 142      -2.090   3.454  17.877  1.00 86.23           H  
ATOM   2107  NE  ARG A 142      -0.955   2.191  16.646  1.00 86.23           N  
ATOM   2108  HE  ARG A 142      -0.973   1.227  16.946  1.00 86.23           H  
ATOM   2109  NH1 ARG A 142       0.242   3.859  15.772  1.00 86.23           N  
ATOM   2110 HH11 ARG A 142       1.181   4.229  15.815  1.00 86.23           H  
ATOM   2111 HH12 ARG A 142      -0.487   4.510  16.029  1.00 86.23           H  
ATOM   2112  NH2 ARG A 142       1.145   1.812  15.915  1.00 86.23           N  
ATOM   2113 HH21 ARG A 142       1.989   2.159  15.482  1.00 86.23           H  
ATOM   2114 HH22 ARG A 142       1.092   0.823  16.116  1.00 86.23           H  
ATOM   2115  CZ  ARG A 142       0.145   2.622  16.108  1.00 86.23           C  
ATOM   2116  N   THR A 143      -7.369   3.050  18.555  1.00 88.90           N  
ATOM   2117  H   THR A 143      -6.716   2.893  19.309  1.00 88.90           H  
ATOM   2118  CA  THR A 143      -8.588   3.802  18.847  1.00 88.90           C  
ATOM   2119  HA  THR A 143      -9.282   3.715  18.010  1.00 88.90           H  
ATOM   2120  C   THR A 143      -8.227   5.267  19.038  1.00 88.90           C  
ATOM   2121  CB  THR A 143      -9.295   3.247  20.086  1.00 88.90           C  
ATOM   2122  HB  THR A 143      -8.712   3.527  20.963  1.00 88.90           H  
ATOM   2123  O   THR A 143      -7.261   5.580  19.740  1.00 88.90           O  
ATOM   2124  CG2 THR A 143     -10.715   3.784  20.247  1.00 88.90           C  
ATOM   2125 HG21 THR A 143     -10.695   4.864  20.391  1.00 88.90           H  
ATOM   2126 HG22 THR A 143     -11.306   3.544  19.364  1.00 88.90           H  
ATOM   2127 HG23 THR A 143     -11.182   3.328  21.121  1.00 88.90           H  
ATOM   2128  OG1 THR A 143      -9.378   1.842  20.035  1.00 88.90           O  
ATOM   2129  HG1 THR A 143      -9.383   1.537  20.946  1.00 88.90           H  
ATOM   2130  N   GLY A 144      -8.994   6.156  18.407  1.00 89.05           N  
ATOM   2131  H   GLY A 144      -9.765   5.824  17.845  1.00 89.05           H  
ATOM   2132  CA  GLY A 144      -8.850   7.598  18.568  1.00 89.05           C  
ATOM   2133  HA2 GLY A 144      -9.447   8.118  17.819  1.00 89.05           H  
ATOM   2134  HA3 GLY A 144      -7.806   7.869  18.410  1.00 89.05           H  
ATOM   2135  C   GLY A 144      -9.299   8.072  19.954  1.00 89.05           C  
ATOM   2136  O   GLY A 144     -10.264   7.562  20.524  1.00 89.05           O  
ATOM   2137  N   ILE A 145      -8.603   9.069  20.485  1.00 90.61           N  
ATOM   2138  H   ILE A 145      -7.800   9.396  19.965  1.00 90.61           H  
ATOM   2139  CA  ILE A 145      -8.922   9.803  21.706  1.00 90.61           C  
ATOM   2140  HA  ILE A 145      -9.881   9.468  22.101  1.00 90.61           H  
ATOM   2141  C   ILE A 145      -9.033  11.270  21.304  1.00 90.61           C  
ATOM   2142  CB  ILE A 145      -7.837   9.603  22.790  1.00 90.61           C  
ATOM   2143  HB  ILE A 145      -6.904  10.022  22.413  1.00 90.61           H  
ATOM   2144  O   ILE A 145      -8.040  11.880  20.909  1.00 90.61           O  
ATOM   2145  CG1 ILE A 145      -7.581   8.111  23.100  1.00 90.61           C  
ATOM   2146 HG12 ILE A 145      -7.358   7.581  22.174  1.00 90.61           H  
ATOM   2147 HG13 ILE A 145      -8.470   7.663  23.544  1.00 90.61           H  
ATOM   2148  CG2 ILE A 145      -8.229  10.373  24.067  1.00 90.61           C  
ATOM   2149 HG21 ILE A 145      -7.440  10.303  24.816  1.00 90.61           H  
ATOM   2150 HG22 ILE A 145      -8.359  11.433  23.850  1.00 90.61           H  
ATOM   2151 HG23 ILE A 145      -9.157   9.981  24.483  1.00 90.61           H  
ATOM   2152  CD1 ILE A 145      -6.381   7.899  24.029  1.00 90.61           C  
ATOM   2153 HD11 ILE A 145      -6.633   8.180  25.052  1.00 90.61           H  
ATOM   2154 HD12 ILE A 145      -6.090   6.849  24.010  1.00 90.61           H  
ATOM   2155 HD13 ILE A 145      -5.540   8.503  23.688  1.00 90.61           H  
ATOM   2156  N   GLY A 146     -10.238  11.829  21.380  1.00 89.69           N  
ATOM   2157  H   GLY A 146     -11.032  11.277  21.670  1.00 89.69           H  
ATOM   2158  CA  GLY A 146     -10.453  13.242  21.100  1.00 89.69           C  
ATOM   2159  HA2 GLY A 146     -10.038  13.490  20.123  1.00 89.69           H  
ATOM   2160  HA3 GLY A 146     -11.521  13.460  21.089  1.00 89.69           H  
ATOM   2161  C   GLY A 146      -9.800  14.106  22.170  1.00 89.69           C  
ATOM   2162  O   GLY A 146     -10.131  13.990  23.346  1.00 89.69           O  
ATOM   2163  N   LEU A 147      -8.916  15.001  21.755  1.00 91.25           N  
ATOM   2164  H   LEU A 147      -8.679  15.015  20.774  1.00 91.25           H  
ATOM   2165  CA  LEU A 147      -8.280  16.004  22.596  1.00 91.25           C  
ATOM   2166  HA  LEU A 147      -8.545  15.845  23.641  1.00 91.25           H  
ATOM   2167  C   LEU A 147      -8.787  17.384  22.191  1.00 91.25           C  
ATOM   2168  CB  LEU A 147      -6.751  15.912  22.462  1.00 91.25           C  
ATOM   2169  HB2 LEU A 147      -6.476  16.161  21.437  1.00 91.25           H  
ATOM   2170  HB3 LEU A 147      -6.311  16.664  23.116  1.00 91.25           H  
ATOM   2171  O   LEU A 147      -8.811  17.731  21.006  1.00 91.25           O  
ATOM   2172  CG  LEU A 147      -6.143  14.540  22.806  1.00 91.25           C  
ATOM   2173  HG  LEU A 147      -6.507  13.788  22.105  1.00 91.25           H  
ATOM   2174  CD1 LEU A 147      -4.625  14.627  22.666  1.00 91.25           C  
ATOM   2175 HD11 LEU A 147      -4.156  13.730  23.070  1.00 91.25           H  
ATOM   2176 HD12 LEU A 147      -4.363  14.740  21.614  1.00 91.25           H  
ATOM   2177 HD13 LEU A 147      -4.248  15.486  23.220  1.00 91.25           H  
ATOM   2178  CD2 LEU A 147      -6.467  14.081  24.225  1.00 91.25           C  
ATOM   2179 HD21 LEU A 147      -6.024  13.102  24.405  1.00 91.25           H  
ATOM   2180 HD22 LEU A 147      -7.546  13.993  24.356  1.00 91.25           H  
ATOM   2181 HD23 LEU A 147      -6.072  14.798  24.944  1.00 91.25           H  
ATOM   2182  N   LYS A 148      -9.184  18.180  23.177  1.00 91.54           N  
ATOM   2183  H   LYS A 148      -9.113  17.832  24.122  1.00 91.54           H  
ATOM   2184  CA  LYS A 148      -9.433  19.606  23.018  1.00 91.54           C  
ATOM   2185  HA  LYS A 148      -9.742  19.824  21.996  1.00 91.54           H  
ATOM   2186  C   LYS A 148      -8.126  20.326  23.305  1.00 91.54           C  
ATOM   2187  CB  LYS A 148     -10.538  20.017  23.985  1.00 91.54           C  
ATOM   2188  HB2 LYS A 148     -10.148  19.928  24.999  1.00 91.54           H  
ATOM   2189  HB3 LYS A 148     -11.378  19.330  23.883  1.00 91.54           H  
ATOM   2190  O   LYS A 148      -7.637  20.319  24.428  1.00 91.54           O  
ATOM   2191  CG  LYS A 148     -11.029  21.450  23.756  1.00 91.54           C  
ATOM   2192  HG2 LYS A 148     -11.459  21.542  22.759  1.00 91.54           H  
ATOM   2193  HG3 LYS A 148     -10.205  22.154  23.871  1.00 91.54           H  
ATOM   2194  CD  LYS A 148     -12.094  21.723  24.817  1.00 91.54           C  
ATOM   2195  HD2 LYS A 148     -11.637  21.589  25.798  1.00 91.54           H  
ATOM   2196  HD3 LYS A 148     -12.897  20.993  24.715  1.00 91.54           H  
ATOM   2197  CE  LYS A 148     -12.678  23.129  24.748  1.00 91.54           C  
ATOM   2198  HE2 LYS A 148     -13.206  23.252  23.802  1.00 91.54           H  
ATOM   2199  HE3 LYS A 148     -11.858  23.845  24.799  1.00 91.54           H  
ATOM   2200  NZ  LYS A 148     -13.592  23.310  25.902  1.00 91.54           N  
ATOM   2201  HZ1 LYS A 148     -14.326  22.616  25.893  1.00 91.54           H  
ATOM   2202  HZ2 LYS A 148     -13.088  23.140  26.761  1.00 91.54           H  
ATOM   2203  HZ3 LYS A 148     -13.991  24.237  25.951  1.00 91.54           H  
ATOM   2204  N   LEU A 149      -7.565  20.928  22.272  1.00 90.93           N  
ATOM   2205  H   LEU A 149      -8.065  20.946  21.395  1.00 90.93           H  
ATOM   2206  CA  LEU A 149      -6.328  21.679  22.355  1.00 90.93           C  
ATOM   2207  HA  LEU A 149      -5.780  21.309  23.221  1.00 90.93           H  
ATOM   2208  C   LEU A 149      -6.599  23.176  22.577  1.00 90.93           C  
ATOM   2209  CB  LEU A 149      -5.469  21.418  21.105  1.00 90.93           C  
ATOM   2210  HB2 LEU A 149      -4.544  21.987  21.196  1.00 90.93           H  
ATOM   2211  HB3 LEU A 149      -6.022  21.795  20.244  1.00 90.93           H  
ATOM   2212  O   LEU A 149      -7.710  23.682  22.356  1.00 90.93           O  
ATOM   2213  CG  LEU A 149      -5.113  19.951  20.808  1.00 90.93           C  
ATOM   2214  HG  LEU A 149      -6.026  19.377  20.649  1.00 90.93           H  
ATOM   2215  CD1 LEU A 149      -4.289  19.898  19.520  1.00 90.93           C  
ATOM   2216 HD11 LEU A 149      -4.871  20.294  18.687  1.00 90.93           H  
ATOM   2217 HD12 LEU A 149      -3.378  20.484  19.643  1.00 90.93           H  
ATOM   2218 HD13 LEU A 149      -4.008  18.868  19.305  1.00 90.93           H  
ATOM   2219  CD2 LEU A 149      -4.311  19.297  21.929  1.00 90.93           C  
ATOM   2220 HD21 LEU A 149      -4.018  18.286  21.644  1.00 90.93           H  
ATOM   2221 HD22 LEU A 149      -3.417  19.882  22.144  1.00 90.93           H  
ATOM   2222 HD23 LEU A 149      -4.918  19.238  22.833  1.00 90.93           H  
ATOM   2223  N   THR A 150      -5.558  23.908  22.961  1.00 90.88           N  
ATOM   2224  H   THR A 150      -4.712  23.418  23.214  1.00 90.88           H  
ATOM   2225  CA  THR A 150      -5.559  25.372  23.054  1.00 90.88           C  
ATOM   2226  HA  THR A 150      -6.248  25.652  23.850  1.00 90.88           H  
ATOM   2227  C   THR A 150      -6.044  26.018  21.752  1.00 90.88           C  
ATOM   2228  CB  THR A 150      -4.171  25.916  23.429  1.00 90.88           C  
ATOM   2229  HB  THR A 150      -4.173  27.001  23.318  1.00 90.88           H  
ATOM   2230  O   THR A 150      -5.809  25.530  20.638  1.00 90.88           O  
ATOM   2231  CG2 THR A 150      -3.817  25.599  24.880  1.00 90.88           C  
ATOM   2232 HG21 THR A 150      -3.947  24.538  25.094  1.00 90.88           H  
ATOM   2233 HG22 THR A 150      -4.470  26.159  25.550  1.00 90.88           H  
ATOM   2234 HG23 THR A 150      -2.786  25.884  25.091  1.00 90.88           H  
ATOM   2235  OG1 THR A 150      -3.191  25.382  22.567  1.00 90.88           O  
ATOM   2236  HG1 THR A 150      -2.369  25.339  23.061  1.00 90.88           H  
ATOM   2237  N   GLY A 151      -6.782  27.126  21.887  1.00 86.21           N  
ATOM   2238  H   GLY A 151      -6.891  27.515  22.812  1.00 86.21           H  
ATOM   2239  CA  GLY A 151      -7.370  27.840  20.747  1.00 86.21           C  
ATOM   2240  HA2 GLY A 151      -6.615  27.957  19.970  1.00 86.21           H  
ATOM   2241  HA3 GLY A 151      -7.670  28.835  21.076  1.00 86.21           H  
ATOM   2242  C   GLY A 151      -8.595  27.158  20.122  1.00 86.21           C  
ATOM   2243  O   GLY A 151      -8.858  27.362  18.942  1.00 86.21           O  
ATOM   2244  N   LYS A 152      -9.343  26.341  20.884  1.00 86.34           N  
ATOM   2245  H   LYS A 152      -8.994  26.146  21.812  1.00 86.34           H  
ATOM   2246  CA  LYS A 152     -10.504  25.549  20.406  1.00 86.34           C  
ATOM   2247  HA  LYS A 152     -10.838  24.930  21.239  1.00 86.34           H  
ATOM   2248  C   LYS A 152     -10.160  24.542  19.299  1.00 86.34           C  
ATOM   2249  CB  LYS A 152     -11.686  26.446  19.976  1.00 86.34           C  
ATOM   2250  HB2 LYS A 152     -12.518  25.804  19.686  1.00 86.34           H  
ATOM   2251  HB3 LYS A 152     -11.397  27.019  19.094  1.00 86.34           H  
ATOM   2252  O   LYS A 152     -11.059  24.040  18.624  1.00 86.34           O  
ATOM   2253  CG  LYS A 152     -12.201  27.408  21.052  1.00 86.34           C  
ATOM   2254  HG2 LYS A 152     -11.401  28.081  21.361  1.00 86.34           H  
ATOM   2255  HG3 LYS A 152     -12.539  26.835  21.916  1.00 86.34           H  
ATOM   2256  CD  LYS A 152     -13.367  28.233  20.488  1.00 86.34           C  
ATOM   2257  HD2 LYS A 152     -14.156  27.560  20.152  1.00 86.34           H  
ATOM   2258  HD3 LYS A 152     -13.008  28.810  19.636  1.00 86.34           H  
ATOM   2259  CE  LYS A 152     -13.919  29.182  21.557  1.00 86.34           C  
ATOM   2260  HE2 LYS A 152     -14.285  28.590  22.395  1.00 86.34           H  
ATOM   2261  HE3 LYS A 152     -13.100  29.802  21.923  1.00 86.34           H  
ATOM   2262  NZ  LYS A 152     -15.005  30.042  21.022  1.00 86.34           N  
ATOM   2263  HZ1 LYS A 152     -15.776  29.482  20.685  1.00 86.34           H  
ATOM   2264  HZ2 LYS A 152     -14.663  30.609  20.260  1.00 86.34           H  
ATOM   2265  HZ3 LYS A 152     -15.350  30.663  21.740  1.00 86.34           H  
ATOM   2266  N   ARG A 153      -8.877  24.234  19.114  1.00 88.29           N  
ATOM   2267  H   ARG A 153      -8.200  24.623  19.754  1.00 88.29           H  
ATOM   2268  CA  ARG A 153      -8.437  23.202  18.176  1.00 88.29           C  
ATOM   2269  HA  ARG A 153      -8.959  23.340  17.230  1.00 88.29           H  
ATOM   2270  C   ARG A 153      -8.844  21.834  18.726  1.00 88.29           C  
ATOM   2271  CB  ARG A 153      -6.925  23.332  17.933  1.00 88.29           C  
ATOM   2272  HB2 ARG A 153      -6.582  22.478  17.348  1.00 88.29           H  
ATOM   2273  HB3 ARG A 153      -6.417  23.328  18.897  1.00 88.29           H  
ATOM   2274  O   ARG A 153      -8.855  21.623  19.934  1.00 88.29           O  
ATOM   2275  CG  ARG A 153      -6.539  24.630  17.203  1.00 88.29           C  
ATOM   2276  HG2 ARG A 153      -7.068  24.676  16.251  1.00 88.29           H  
ATOM   2277  HG3 ARG A 153      -6.830  25.493  17.802  1.00 88.29           H  
ATOM   2278  CD  ARG A 153      -5.026  24.699  16.932  1.00 88.29           C  
ATOM   2279  HD2 ARG A 153      -4.815  25.610  16.371  1.00 88.29           H  
ATOM   2280  HD3 ARG A 153      -4.745  23.843  16.319  1.00 88.29           H  
ATOM   2281  NE  ARG A 153      -4.231  24.707  18.181  1.00 88.29           N  
ATOM   2282  HE  ARG A 153      -4.708  24.979  19.029  1.00 88.29           H  
ATOM   2283  NH1 ARG A 153      -2.201  23.986  17.347  1.00 88.29           N  
ATOM   2284 HH11 ARG A 153      -2.528  24.050  16.394  1.00 88.29           H  
ATOM   2285 HH12 ARG A 153      -1.260  23.701  17.579  1.00 88.29           H  
ATOM   2286  NH2 ARG A 153      -2.454  24.275  19.537  1.00 88.29           N  
ATOM   2287 HH21 ARG A 153      -2.970  24.562  20.357  1.00 88.29           H  
ATOM   2288 HH22 ARG A 153      -1.571  23.829  19.741  1.00 88.29           H  
ATOM   2289  CZ  ARG A 153      -2.970  24.328  18.343  1.00 88.29           C  
ATOM   2290  N   VAL A 154      -9.197  20.905  17.847  1.00 90.56           N  
ATOM   2291  H   VAL A 154      -9.137  21.118  16.862  1.00 90.56           H  
ATOM   2292  CA  VAL A 154      -9.501  19.516  18.217  1.00 90.56           C  
ATOM   2293  HA  VAL A 154      -9.296  19.371  19.277  1.00 90.56           H  
ATOM   2294  C   VAL A 154      -8.553  18.617  17.443  1.00 90.56           C  
ATOM   2295  CB  VAL A 154     -10.981  19.155  17.979  1.00 90.56           C  
ATOM   2296  HB  VAL A 154     -11.207  19.228  16.915  1.00 90.56           H  
ATOM   2297  O   VAL A 154      -8.306  18.860  16.261  1.00 90.56           O  
ATOM   2298  CG1 VAL A 154     -11.303  17.733  18.456  1.00 90.56           C  
ATOM   2299 HG11 VAL A 154     -11.032  17.615  19.505  1.00 90.56           H  
ATOM   2300 HG12 VAL A 154     -12.368  17.538  18.335  1.00 90.56           H  
ATOM   2301 HG13 VAL A 154     -10.750  16.997  17.872  1.00 90.56           H  
ATOM   2302  CG2 VAL A 154     -11.910  20.110  18.744  1.00 90.56           C  
ATOM   2303 HG21 VAL A 154     -12.947  19.794  18.633  1.00 90.56           H  
ATOM   2304 HG22 VAL A 154     -11.637  20.120  19.800  1.00 90.56           H  
ATOM   2305 HG23 VAL A 154     -11.818  21.120  18.345  1.00 90.56           H  
ATOM   2306  N   ALA A 155      -8.013  17.604  18.107  1.00 91.04           N  
ATOM   2307  H   ALA A 155      -8.253  17.473  19.079  1.00 91.04           H  
ATOM   2308  CA  ALA A 155      -7.150  16.604  17.493  1.00 91.04           C  
ATOM   2309  HA  ALA A 155      -7.317  16.584  16.417  1.00 91.04           H  
ATOM   2310  C   ALA A 155      -7.474  15.213  18.037  1.00 91.04           C  
ATOM   2311  CB  ALA A 155      -5.689  16.984  17.744  1.00 91.04           C  
ATOM   2312  HB1 ALA A 155      -5.472  16.955  18.812  1.00 91.04           H  
ATOM   2313  HB2 ALA A 155      -5.044  16.275  17.224  1.00 91.04           H  
ATOM   2314  HB3 ALA A 155      -5.493  17.984  17.357  1.00 91.04           H  
ATOM   2315  O   ALA A 155      -8.072  15.080  19.103  1.00 91.04           O  
ATOM   2316  N   GLN A 156      -7.074  14.171  17.314  1.00 89.86           N  
ATOM   2317  H   GLN A 156      -6.618  14.346  16.430  1.00 89.86           H  
ATOM   2318  CA  GLN A 156      -7.189  12.793  17.777  1.00 89.86           C  
ATOM   2319  HA  GLN A 156      -7.803  12.757  18.677  1.00 89.86           H  
ATOM   2320  C   GLN A 156      -5.816  12.243  18.139  1.00 89.86           C  
ATOM   2321  CB  GLN A 156      -7.889  11.918  16.733  1.00 89.86           C  
ATOM   2322  HB2 GLN A 156      -7.386  11.990  15.768  1.00 89.86           H  
ATOM   2323  HB3 GLN A 156      -7.851  10.881  17.069  1.00 89.86           H  
ATOM   2324  O   GLN A 156      -5.009  11.941  17.261  1.00 89.86           O  
ATOM   2325  CG  GLN A 156      -9.348  12.323  16.554  1.00 89.86           C  
ATOM   2326  HG2 GLN A 156      -9.837  12.322  17.528  1.00 89.86           H  
ATOM   2327  HG3 GLN A 156      -9.405  13.326  16.132  1.00 89.86           H  
ATOM   2328  CD  GLN A 156     -10.063  11.344  15.641  1.00 89.86           C  
ATOM   2329  NE2 GLN A 156     -10.276  11.694  14.400  1.00 89.86           N  
ATOM   2330 HE21 GLN A 156      -9.928  12.569  14.035  1.00 89.86           H  
ATOM   2331 HE22 GLN A 156     -10.909  11.135  13.846  1.00 89.86           H  
ATOM   2332  OE1 GLN A 156     -10.416  10.244  16.034  1.00 89.86           O  
ATOM   2333  N   ALA A 157      -5.562  12.053  19.430  1.00 90.82           N  
ATOM   2334  H   ALA A 157      -6.292  12.272  20.093  1.00 90.82           H  
ATOM   2335  CA  ALA A 157      -4.527  11.119  19.850  1.00 90.82           C  
ATOM   2336  HA  ALA A 157      -3.609  11.318  19.297  1.00 90.82           H  
ATOM   2337  C   ALA A 157      -4.970   9.693  19.516  1.00 90.82           C  
ATOM   2338  CB  ALA A 157      -4.241  11.307  21.341  1.00 90.82           C  
ATOM   2339  HB1 ALA A 157      -3.693  12.239  21.480  1.00 90.82           H  
ATOM   2340  HB2 ALA A 157      -3.634  10.485  21.720  1.00 90.82           H  
ATOM   2341  HB3 ALA A 157      -5.172  11.354  21.907  1.00 90.82           H  
ATOM   2342  O   ALA A 157      -6.155   9.419  19.329  1.00 90.82           O  
ATOM   2343  N   TRP A 158      -4.034   8.761  19.446  1.00 89.00           N  
ATOM   2344  H   TRP A 158      -3.060   9.011  19.544  1.00 89.00           H  
ATOM   2345  CA  TRP A 158      -4.360   7.362  19.218  1.00 89.00           C  
ATOM   2346  HA  TRP A 158      -5.347   7.156  19.631  1.00 89.00           H  
ATOM   2347  C   TRP A 158      -3.390   6.460  19.956  1.00 89.00           C  
ATOM   2348  CB  TRP A 158      -4.413   7.072  17.714  1.00 89.00           C  
ATOM   2349  HB2 TRP A 158      -4.436   5.993  17.557  1.00 89.00           H  
ATOM   2350  HB3 TRP A 158      -5.356   7.473  17.344  1.00 89.00           H  
ATOM   2351  O   TRP A 158      -2.264   6.836  20.258  1.00 89.00           O  
ATOM   2352  CG  TRP A 158      -3.314   7.658  16.883  1.00 89.00           C  
ATOM   2353  CD1 TRP A 158      -3.418   8.803  16.175  1.00 89.00           C  
ATOM   2354  HD1 TRP A 158      -4.296   9.431  16.130  1.00 89.00           H  
ATOM   2355  CD2 TRP A 158      -1.924   7.229  16.735  1.00 89.00           C  
ATOM   2356  CE2 TRP A 158      -1.263   8.137  15.858  1.00 89.00           C  
ATOM   2357  CE3 TRP A 158      -1.121   6.229  17.320  1.00 89.00           C  
ATOM   2358  HE3 TRP A 158      -1.541   5.603  18.094  1.00 89.00           H  
ATOM   2359  NE1 TRP A 158      -2.225   9.058  15.540  1.00 89.00           N  
ATOM   2360  HE1 TRP A 158      -2.021   9.917  15.050  1.00 89.00           H  
ATOM   2361  CH2 TRP A 158       0.873   7.074  16.167  1.00 89.00           C  
ATOM   2362  HH2 TRP A 158       1.944   7.075  16.029  1.00 89.00           H  
ATOM   2363  CZ2 TRP A 158       0.095   8.045  15.532  1.00 89.00           C  
ATOM   2364  HZ2 TRP A 158       0.545   8.784  14.886  1.00 89.00           H  
ATOM   2365  CZ3 TRP A 158       0.267   6.206  17.085  1.00 89.00           C  
ATOM   2366  HZ3 TRP A 158       0.897   5.532  17.648  1.00 89.00           H  
ATOM   2367  N   ALA A 159      -3.852   5.257  20.266  1.00 90.56           N  
ATOM   2368  H   ALA A 159      -4.822   5.054  20.072  1.00 90.56           H  
ATOM   2369  CA  ALA A 159      -3.041   4.174  20.803  1.00 90.56           C  
ATOM   2370  HA  ALA A 159      -2.092   4.119  20.270  1.00 90.56           H  
ATOM   2371  C   ALA A 159      -3.784   2.852  20.608  1.00 90.56           C  
ATOM   2372  CB  ALA A 159      -2.747   4.430  22.286  1.00 90.56           C  
ATOM   2373  HB1 ALA A 159      -2.037   5.252  22.376  1.00 90.56           H  
ATOM   2374  HB2 ALA A 159      -3.663   4.680  22.821  1.00 90.56           H  
ATOM   2375  HB3 ALA A 159      -2.296   3.545  22.734  1.00 90.56           H  
ATOM   2376  O   ALA A 159      -5.008   2.823  20.446  1.00 90.56           O  
ATOM   2377  N   ARG A 160      -3.054   1.741  20.639  1.00 86.12           N  
ATOM   2378  H   ARG A 160      -2.066   1.842  20.825  1.00 86.12           H  
ATOM   2379  CA  ARG A 160      -3.644   0.404  20.735  1.00 86.12           C  
ATOM   2380  HA  ARG A 160      -4.472   0.320  20.032  1.00 86.12           H  
ATOM   2381  C   ARG A 160      -4.252   0.189  22.129  1.00 86.12           C  
ATOM   2382  CB  ARG A 160      -2.569  -0.623  20.352  1.00 86.12           C  
ATOM   2383  HB2 ARG A 160      -2.283  -0.457  19.313  1.00 86.12           H  
ATOM   2384  HB3 ARG A 160      -1.685  -0.486  20.974  1.00 86.12           H  
ATOM   2385  O   ARG A 160      -5.346  -0.349  22.240  1.00 86.12           O  
ATOM   2386  CG  ARG A 160      -3.063  -2.063  20.512  1.00 86.12           C  
ATOM   2387  HG2 ARG A 160      -3.282  -2.240  21.565  1.00 86.12           H  
ATOM   2388  HG3 ARG A 160      -3.978  -2.215  19.941  1.00 86.12           H  
ATOM   2389  CD  ARG A 160      -1.992  -3.072  20.085  1.00 86.12           C  
ATOM   2390  HD2 ARG A 160      -2.153  -3.981  20.664  1.00 86.12           H  
ATOM   2391  HD3 ARG A 160      -1.005  -2.679  20.325  1.00 86.12           H  
ATOM   2392  NE  ARG A 160      -2.082  -3.406  18.651  1.00 86.12           N  
ATOM   2393  HE  ARG A 160      -2.742  -2.870  18.106  1.00 86.12           H  
ATOM   2394  NH1 ARG A 160      -0.591  -5.151  18.688  1.00 86.12           N  
ATOM   2395 HH11 ARG A 160      -0.374  -4.922  19.647  1.00 86.12           H  
ATOM   2396 HH12 ARG A 160      -0.164  -5.945  18.231  1.00 86.12           H  
ATOM   2397  NH2 ARG A 160      -1.720  -4.708  16.815  1.00 86.12           N  
ATOM   2398 HH21 ARG A 160      -2.387  -4.153  16.298  1.00 86.12           H  
ATOM   2399 HH22 ARG A 160      -1.270  -5.490  16.363  1.00 86.12           H  
ATOM   2400  CZ  ARG A 160      -1.465  -4.413  18.058  1.00 86.12           C  
ATOM   2401  N   ARG A 161      -3.587   0.649  23.189  1.00 88.52           N  
ATOM   2402  H   ARG A 161      -2.645   0.969  23.014  1.00 88.52           H  
ATOM   2403  CA  ARG A 161      -4.056   0.683  24.584  1.00 88.52           C  
ATOM   2404  HA  ARG A 161      -4.874  -0.026  24.708  1.00 88.52           H  
ATOM   2405  C   ARG A 161      -4.618   2.066  24.907  1.00 88.52           C  
ATOM   2406  CB  ARG A 161      -2.920   0.291  25.542  1.00 88.52           C  
ATOM   2407  HB2 ARG A 161      -3.280   0.368  26.568  1.00 88.52           H  
ATOM   2408  HB3 ARG A 161      -2.104   1.002  25.415  1.00 88.52           H  
ATOM   2409  O   ARG A 161      -4.151   2.760  25.810  1.00 88.52           O  
ATOM   2410  CG  ARG A 161      -2.365  -1.121  25.329  1.00 88.52           C  
ATOM   2411  HG2 ARG A 161      -3.133  -1.857  25.565  1.00 88.52           H  
ATOM   2412  HG3 ARG A 161      -2.047  -1.251  24.294  1.00 88.52           H  
ATOM   2413  CD  ARG A 161      -1.157  -1.306  26.253  1.00 88.52           C  
ATOM   2414  HD2 ARG A 161      -1.489  -1.203  27.286  1.00 88.52           H  
ATOM   2415  HD3 ARG A 161      -0.434  -0.519  26.037  1.00 88.52           H  
ATOM   2416  NE  ARG A 161      -0.514  -2.618  26.058  1.00 88.52           N  
ATOM   2417  HE  ARG A 161      -0.858  -3.181  25.294  1.00 88.52           H  
ATOM   2418  NH1 ARG A 161       1.008  -2.428  27.767  1.00 88.52           N  
ATOM   2419 HH11 ARG A 161       0.656  -1.503  27.968  1.00 88.52           H  
ATOM   2420 HH12 ARG A 161       1.776  -2.791  28.312  1.00 88.52           H  
ATOM   2421  NH2 ARG A 161       0.997  -4.265  26.504  1.00 88.52           N  
ATOM   2422 HH21 ARG A 161       0.600  -4.839  25.774  1.00 88.52           H  
ATOM   2423 HH22 ARG A 161       1.748  -4.618  27.079  1.00 88.52           H  
ATOM   2424  CZ  ARG A 161       0.490  -3.094  26.773  1.00 88.52           C  
ATOM   2425  N   HIS A 162      -5.637   2.472  24.153  1.00 88.85           N  
ATOM   2426  H   HIS A 162      -5.992   1.847  23.444  1.00 88.85           H  
ATOM   2427  CA  HIS A 162      -6.232   3.809  24.251  1.00 88.85           C  
ATOM   2428  HA  HIS A 162      -5.467   4.554  24.033  1.00 88.85           H  
ATOM   2429  C   HIS A 162      -6.771   4.142  25.644  1.00 88.85           C  
ATOM   2430  CB  HIS A 162      -7.338   3.940  23.204  1.00 88.85           C  
ATOM   2431  HB2 HIS A 162      -6.932   3.661  22.231  1.00 88.85           H  
ATOM   2432  HB3 HIS A 162      -7.642   4.984  23.145  1.00 88.85           H  
ATOM   2433  O   HIS A 162      -6.689   5.290  26.057  1.00 88.85           O  
ATOM   2434  CG  HIS A 162      -8.559   3.097  23.496  1.00 88.85           C  
ATOM   2435  CD2 HIS A 162      -9.777   3.575  23.876  1.00 88.85           C  
ATOM   2436  HD2 HIS A 162     -10.036   4.614  24.021  1.00 88.85           H  
ATOM   2437  ND1 HIS A 162      -8.643   1.708  23.369  1.00 88.85           N  
ATOM   2438  CE1 HIS A 162      -9.920   1.392  23.647  1.00 88.85           C  
ATOM   2439  HE1 HIS A 162     -10.332   0.395  23.587  1.00 88.85           H  
ATOM   2440  NE2 HIS A 162     -10.625   2.495  23.958  1.00 88.85           N  
ATOM   2441  HE2 HIS A 162     -11.623   2.550  24.105  1.00 88.85           H  
ATOM   2442  N   ARG A 163      -7.273   3.157  26.400  1.00 90.04           N  
ATOM   2443  H   ARG A 163      -7.371   2.248  25.970  1.00 90.04           H  
ATOM   2444  CA  ARG A 163      -7.772   3.377  27.770  1.00 90.04           C  
ATOM   2445  HA  ARG A 163      -8.467   4.217  27.765  1.00 90.04           H  
ATOM   2446  C   ARG A 163      -6.669   3.775  28.745  1.00 90.04           C  
ATOM   2447  CB  ARG A 163      -8.500   2.136  28.293  1.00 90.04           C  
ATOM   2448  HB2 ARG A 163      -8.757   2.302  29.339  1.00 90.04           H  
ATOM   2449  HB3 ARG A 163      -7.842   1.269  28.233  1.00 90.04           H  
ATOM   2450  O   ARG A 163      -6.869   4.682  29.539  1.00 90.04           O  
ATOM   2451  CG  ARG A 163      -9.789   1.863  27.513  1.00 90.04           C  
ATOM   2452  HG2 ARG A 163     -10.422   2.751  27.525  1.00 90.04           H  
ATOM   2453  HG3 ARG A 163      -9.545   1.610  26.481  1.00 90.04           H  
ATOM   2454  CD  ARG A 163     -10.539   0.697  28.154  1.00 90.04           C  
ATOM   2455  HD2 ARG A 163     -10.791   0.961  29.181  1.00 90.04           H  
ATOM   2456  HD3 ARG A 163      -9.887  -0.177  28.161  1.00 90.04           H  
ATOM   2457  NE  ARG A 163     -11.772   0.392  27.413  1.00 90.04           N  
ATOM   2458  HE  ARG A 163     -12.119   1.108  26.790  1.00 90.04           H  
ATOM   2459  NH1 ARG A 163     -12.249  -1.606  28.443  1.00 90.04           N  
ATOM   2460 HH11 ARG A 163     -11.476  -1.456  29.075  1.00 90.04           H  
ATOM   2461 HH12 ARG A 163     -12.869  -2.394  28.570  1.00 90.04           H  
ATOM   2462  NH2 ARG A 163     -13.583  -0.836  26.821  1.00 90.04           N  
ATOM   2463 HH21 ARG A 163     -14.197  -1.627  26.950  1.00 90.04           H  
ATOM   2464 HH22 ARG A 163     -13.853  -0.098  26.186  1.00 90.04           H  
ATOM   2465  CZ  ARG A 163     -12.524  -0.682  27.562  1.00 90.04           C  
ATOM   2466  N   THR A 164      -5.511   3.123  28.665  1.00 90.10           N  
ATOM   2467  H   THR A 164      -5.397   2.401  27.968  1.00 90.10           H  
ATOM   2468  CA  THR A 164      -4.357   3.448  29.513  1.00 90.10           C  
ATOM   2469  HA  THR A 164      -4.668   3.476  30.558  1.00 90.10           H  
ATOM   2470  C   THR A 164      -3.807   4.824  29.162  1.00 90.10           C  
ATOM   2471  CB  THR A 164      -3.249   2.403  29.350  1.00 90.10           C  
ATOM   2472  HB  THR A 164      -2.815   2.507  28.355  1.00 90.10           H  
ATOM   2473  O   THR A 164      -3.555   5.620  30.058  1.00 90.10           O  
ATOM   2474  CG2 THR A 164      -2.153   2.540  30.402  1.00 90.10           C  
ATOM   2475 HG21 THR A 164      -1.400   1.766  30.257  1.00 90.10           H  
ATOM   2476 HG22 THR A 164      -2.575   2.453  31.404  1.00 90.10           H  
ATOM   2477 HG23 THR A 164      -1.669   3.513  30.317  1.00 90.10           H  
ATOM   2478  OG1 THR A 164      -3.776   1.099  29.463  1.00 90.10           O  
ATOM   2479  HG1 THR A 164      -3.921   0.949  30.400  1.00 90.10           H  
ATOM   2480  N   LEU A 165      -3.696   5.130  27.862  1.00 90.93           N  
ATOM   2481  H   LEU A 165      -3.886   4.422  27.167  1.00 90.93           H  
ATOM   2482  CA  LEU A 165      -3.300   6.463  27.415  1.00 90.93           C  
ATOM   2483  HA  LEU A 165      -2.342   6.700  27.877  1.00 90.93           H  
ATOM   2484  C   LEU A 165      -4.302   7.529  27.878  1.00 90.93           C  
ATOM   2485  CB  LEU A 165      -3.128   6.462  25.885  1.00 90.93           C  
ATOM   2486  HB2 LEU A 165      -2.349   5.746  25.620  1.00 90.93           H  
ATOM   2487  HB3 LEU A 165      -4.061   6.137  25.426  1.00 90.93           H  
ATOM   2488  O   LEU A 165      -3.887   8.568  28.375  1.00 90.93           O  
ATOM   2489  CG  LEU A 165      -2.755   7.844  25.311  1.00 90.93           C  
ATOM   2490  HG  LEU A 165      -3.548   8.555  25.540  1.00 90.93           H  
ATOM   2491  CD1 LEU A 165      -1.430   8.371  25.861  1.00 90.93           C  
ATOM   2492 HD11 LEU A 165      -1.509   8.519  26.938  1.00 90.93           H  
ATOM   2493 HD12 LEU A 165      -1.199   9.335  25.410  1.00 90.93           H  
ATOM   2494 HD13 LEU A 165      -0.621   7.671  25.653  1.00 90.93           H  
ATOM   2495  CD2 LEU A 165      -2.627   7.769  23.792  1.00 90.93           C  
ATOM   2496 HD21 LEU A 165      -1.774   7.140  23.535  1.00 90.93           H  
ATOM   2497 HD22 LEU A 165      -2.468   8.771  23.394  1.00 90.93           H  
ATOM   2498 HD23 LEU A 165      -3.532   7.349  23.353  1.00 90.93           H  
ATOM   2499  N   ARG A 166      -5.612   7.272  27.756  1.00 89.94           N  
ATOM   2500  H   ARG A 166      -5.898   6.415  27.306  1.00 89.94           H  
ATOM   2501  CA  ARG A 166      -6.648   8.201  28.225  1.00 89.94           C  
ATOM   2502  HA  ARG A 166      -6.476   9.170  27.755  1.00 89.94           H  
ATOM   2503  C   ARG A 166      -6.530   8.453  29.725  1.00 89.94           C  
ATOM   2504  CB  ARG A 166      -8.059   7.712  27.855  1.00 89.94           C  
ATOM   2505  HB2 ARG A 166      -8.118   7.541  26.780  1.00 89.94           H  
ATOM   2506  HB3 ARG A 166      -8.275   6.779  28.376  1.00 89.94           H  
ATOM   2507  O   ARG A 166      -6.559   9.608  30.112  1.00 89.94           O  
ATOM   2508  CG  ARG A 166      -9.095   8.778  28.257  1.00 89.94           C  
ATOM   2509  HG2 ARG A 166      -8.888   9.703  27.718  1.00 89.94           H  
ATOM   2510  HG3 ARG A 166      -9.011   8.983  29.324  1.00 89.94           H  
ATOM   2511  CD  ARG A 166     -10.544   8.368  28.015  1.00 89.94           C  
ATOM   2512  HD2 ARG A 166     -10.709   7.412  28.513  1.00 89.94           H  
ATOM   2513  HD3 ARG A 166     -11.181   9.107  28.501  1.00 89.94           H  
ATOM   2514  NE  ARG A 166     -10.883   8.330  26.578  1.00 89.94           N  
ATOM   2515  HE  ARG A 166     -10.672   9.166  26.052  1.00 89.94           H  
ATOM   2516  NH1 ARG A 166     -11.962   6.335  26.637  1.00 89.94           N  
ATOM   2517 HH11 ARG A 166     -12.541   5.596  26.266  1.00 89.94           H  
ATOM   2518 HH12 ARG A 166     -11.843   6.344  27.640  1.00 89.94           H  
ATOM   2519  NH2 ARG A 166     -11.772   7.440  24.685  1.00 89.94           N  
ATOM   2520 HH21 ARG A 166     -11.510   8.271  24.174  1.00 89.94           H  
ATOM   2521 HH22 ARG A 166     -12.242   6.670  24.230  1.00 89.94           H  
ATOM   2522  CZ  ARG A 166     -11.545   7.370  25.965  1.00 89.94           C  
ATOM   2523  N   ALA A 167      -6.376   7.407  30.535  1.00 90.70           N  
ATOM   2524  H   ALA A 167      -6.381   6.476  30.143  1.00 90.70           H  
ATOM   2525  CA  ALA A 167      -6.253   7.548  31.984  1.00 90.70           C  
ATOM   2526  HA  ALA A 167      -7.131   8.069  32.365  1.00 90.70           H  
ATOM   2527  C   ALA A 167      -5.022   8.383  32.375  1.00 90.70           C  
ATOM   2528  CB  ALA A 167      -6.211   6.147  32.606  1.00 90.70           C  
ATOM   2529  HB1 ALA A 167      -7.120   5.602  32.351  1.00 90.70           H  
ATOM   2530  HB2 ALA A 167      -6.148   6.241  33.690  1.00 90.70           H  
ATOM   2531  HB3 ALA A 167      -5.340   5.599  32.246  1.00 90.70           H  
ATOM   2532  O   ALA A 167      -5.139   9.306  33.173  1.00 90.70           O  
ATOM   2533  N   ALA A 168      -3.866   8.116  31.758  1.00 91.08           N  
ATOM   2534  H   ALA A 168      -3.817   7.336  31.118  1.00 91.08           H  
ATOM   2535  CA  ALA A 168      -2.647   8.884  32.006  1.00 91.08           C  
ATOM   2536  HA  ALA A 168      -2.445   8.889  33.077  1.00 91.08           H  
ATOM   2537  C   ALA A 168      -2.778  10.353  31.563  1.00 91.08           C  
ATOM   2538  CB  ALA A 168      -1.487   8.179  31.294  1.00 91.08           C  
ATOM   2539  HB1 ALA A 168      -0.560   8.711  31.506  1.00 91.08           H  
ATOM   2540  HB2 ALA A 168      -1.659   8.164  30.217  1.00 91.08           H  
ATOM   2541  HB3 ALA A 168      -1.395   7.157  31.661  1.00 91.08           H  
ATOM   2542  O   ALA A 168      -2.328  11.254  32.263  1.00 91.08           O  
ATOM   2543  N   LEU A 169      -3.426  10.607  30.420  1.00 91.05           N  
ATOM   2544  H   LEU A 169      -3.755   9.829  29.867  1.00 91.05           H  
ATOM   2545  CA  LEU A 169      -3.697  11.967  29.954  1.00 91.05           C  
ATOM   2546  HA  LEU A 169      -2.775  12.546  29.996  1.00 91.05           H  
ATOM   2547  C   LEU A 169      -4.694  12.699  30.861  1.00 91.05           C  
ATOM   2548  CB  LEU A 169      -4.217  11.933  28.507  1.00 91.05           C  
ATOM   2549  HB2 LEU A 169      -4.632  12.913  28.271  1.00 91.05           H  
ATOM   2550  HB3 LEU A 169      -5.022  11.201  28.443  1.00 91.05           H  
ATOM   2551  O   LEU A 169      -4.474  13.865  31.156  1.00 91.05           O  
ATOM   2552  CG  LEU A 169      -3.164  11.635  27.432  1.00 91.05           C  
ATOM   2553  HG  LEU A 169      -2.614  10.727  27.680  1.00 91.05           H  
ATOM   2554  CD1 LEU A 169      -3.867  11.437  26.086  1.00 91.05           C  
ATOM   2555 HD11 LEU A 169      -4.588  10.624  26.169  1.00 91.05           H  
ATOM   2556 HD12 LEU A 169      -3.129  11.191  25.322  1.00 91.05           H  
ATOM   2557 HD13 LEU A 169      -4.383  12.357  25.812  1.00 91.05           H  
ATOM   2558  CD2 LEU A 169      -2.178  12.792  27.276  1.00 91.05           C  
ATOM   2559 HD21 LEU A 169      -1.489  12.589  26.456  1.00 91.05           H  
ATOM   2560 HD22 LEU A 169      -2.711  13.723  27.078  1.00 91.05           H  
ATOM   2561 HD23 LEU A 169      -1.595  12.912  28.189  1.00 91.05           H  
ATOM   2562  N   GLN A 170      -5.767  12.037  31.304  1.00 90.21           N  
ATOM   2563  H   GLN A 170      -5.889  11.072  31.032  1.00 90.21           H  
ATOM   2564  CA  GLN A 170      -6.757  12.627  32.213  1.00 90.21           C  
ATOM   2565  HA  GLN A 170      -7.167  13.536  31.771  1.00 90.21           H  
ATOM   2566  C   GLN A 170      -6.103  13.060  33.516  1.00 90.21           C  
ATOM   2567  CB  GLN A 170      -7.903  11.642  32.491  1.00 90.21           C  
ATOM   2568  HB2 GLN A 170      -8.430  11.954  33.393  1.00 90.21           H  
ATOM   2569  HB3 GLN A 170      -7.499  10.643  32.659  1.00 90.21           H  
ATOM   2570  O   GLN A 170      -6.273  14.204  33.913  1.00 90.21           O  
ATOM   2571  CG  GLN A 170      -8.912  11.622  31.338  1.00 90.21           C  
ATOM   2572  HG2 GLN A 170      -8.408  11.383  30.401  1.00 90.21           H  
ATOM   2573  HG3 GLN A 170      -9.346  12.618  31.248  1.00 90.21           H  
ATOM   2574  CD  GLN A 170     -10.033  10.613  31.542  1.00 90.21           C  
ATOM   2575  NE2 GLN A 170     -11.266  11.003  31.310  1.00 90.21           N  
ATOM   2576 HE21 GLN A 170     -11.975  10.384  31.676  1.00 90.21           H  
ATOM   2577 HE22 GLN A 170     -11.438  11.995  31.229  1.00 90.21           H  
ATOM   2578  OE1 GLN A 170      -9.840   9.441  31.827  1.00 90.21           O  
ATOM   2579  N   GLN A 171      -5.277  12.197  34.107  1.00 89.90           N  
ATOM   2580  H   GLN A 171      -5.189  11.261  33.736  1.00 89.90           H  
ATOM   2581  CA  GLN A 171      -4.542  12.532  35.319  1.00 89.90           C  
ATOM   2582  HA  GLN A 171      -5.259  12.778  36.102  1.00 89.90           H  
ATOM   2583  C   GLN A 171      -3.638  13.760  35.121  1.00 89.90           C  
ATOM   2584  CB  GLN A 171      -3.743  11.297  35.748  1.00 89.90           C  
ATOM   2585  HB2 GLN A 171      -2.999  11.054  34.990  1.00 89.90           H  
ATOM   2586  HB3 GLN A 171      -4.422  10.452  35.862  1.00 89.90           H  
ATOM   2587  O   GLN A 171      -3.663  14.675  35.933  1.00 89.90           O  
ATOM   2588  CG  GLN A 171      -3.047  11.562  37.083  1.00 89.90           C  
ATOM   2589  HG2 GLN A 171      -2.378  12.415  36.975  1.00 89.90           H  
ATOM   2590  HG3 GLN A 171      -3.791  11.813  37.839  1.00 89.90           H  
ATOM   2591  CD  GLN A 171      -2.218  10.396  37.590  1.00 89.90           C  
ATOM   2592  NE2 GLN A 171      -1.400  10.661  38.581  1.00 89.90           N  
ATOM   2593 HE21 GLN A 171      -0.804   9.921  38.922  1.00 89.90           H  
ATOM   2594 HE22 GLN A 171      -1.263  11.631  38.827  1.00 89.90           H  
ATOM   2595  OE1 GLN A 171      -2.271   9.266  37.117  1.00 89.90           O  
ATOM   2596  N   LEU A 172      -2.876  13.817  34.024  1.00 90.14           N  
ATOM   2597  H   LEU A 172      -2.879  13.033  33.388  1.00 90.14           H  
ATOM   2598  CA  LEU A 172      -2.002  14.960  33.743  1.00 90.14           C  
ATOM   2599  HA  LEU A 172      -1.360  15.139  34.606  1.00 90.14           H  
ATOM   2600  C   LEU A 172      -2.764  16.269  33.494  1.00 90.14           C  
ATOM   2601  CB  LEU A 172      -1.153  14.654  32.506  1.00 90.14           C  
ATOM   2602  HB2 LEU A 172      -0.735  15.596  32.152  1.00 90.14           H  
ATOM   2603  HB3 LEU A 172      -1.808  14.271  31.723  1.00 90.14           H  
ATOM   2604  O   LEU A 172      -2.281  17.335  33.866  1.00 90.14           O  
ATOM   2605  CG  LEU A 172       0.014  13.681  32.716  1.00 90.14           C  
ATOM   2606  HG  LEU A 172      -0.339  12.737  33.132  1.00 90.14           H  
ATOM   2607  CD1 LEU A 172       0.613  13.431  31.330  1.00 90.14           C  
ATOM   2608 HD11 LEU A 172       0.880  14.379  30.863  1.00 90.14           H  
ATOM   2609 HD12 LEU A 172       1.518  12.828  31.408  1.00 90.14           H  
ATOM   2610 HD13 LEU A 172      -0.118  12.912  30.711  1.00 90.14           H  
ATOM   2611  CD2 LEU A 172       1.096  14.259  33.630  1.00 90.14           C  
ATOM   2612 HD21 LEU A 172       1.451  15.212  33.238  1.00 90.14           H  
ATOM   2613 HD22 LEU A 172       1.931  13.563  33.705  1.00 90.14           H  
ATOM   2614 HD23 LEU A 172       0.696  14.414  34.633  1.00 90.14           H  
ATOM   2615  N   VAL A 173      -3.921  16.207  32.831  1.00 89.34           N  
ATOM   2616  H   VAL A 173      -4.256  15.302  32.535  1.00 89.34           H  
ATOM   2617  CA  VAL A 173      -4.754  17.389  32.560  1.00 89.34           C  
ATOM   2618  HA  VAL A 173      -4.112  18.210  32.239  1.00 89.34           H  
ATOM   2619  C   VAL A 173      -5.448  17.860  33.842  1.00 89.34           C  
ATOM   2620  CB  VAL A 173      -5.754  17.104  31.422  1.00 89.34           C  
ATOM   2621  HB  VAL A 173      -6.308  16.193  31.649  1.00 89.34           H  
ATOM   2622  O   VAL A 173      -5.488  19.061  34.098  1.00 89.34           O  
ATOM   2623  CG1 VAL A 173      -6.759  18.244  31.210  1.00 89.34           C  
ATOM   2624 HG11 VAL A 173      -7.400  18.030  30.354  1.00 89.34           H  
ATOM   2625 HG12 VAL A 173      -7.396  18.356  32.087  1.00 89.34           H  
ATOM   2626 HG13 VAL A 173      -6.233  19.183  31.037  1.00 89.34           H  
ATOM   2627  CG2 VAL A 173      -5.021  16.916  30.083  1.00 89.34           C  
ATOM   2628 HG21 VAL A 173      -5.733  16.612  29.316  1.00 89.34           H  
ATOM   2629 HG22 VAL A 173      -4.550  17.854  29.788  1.00 89.34           H  
ATOM   2630 HG23 VAL A 173      -4.246  16.155  30.171  1.00 89.34           H  
ATOM   2631  N   GLU A 174      -5.931  16.939  34.680  1.00 87.99           N  
ATOM   2632  H   GLU A 174      -5.878  15.964  34.422  1.00 87.99           H  
ATOM   2633  CA  GLU A 174      -6.501  17.252  35.997  1.00 87.99           C  
ATOM   2634  HA  GLU A 174      -7.278  18.007  35.884  1.00 87.99           H  
ATOM   2635  C   GLU A 174      -5.448  17.854  36.940  1.00 87.99           C  
ATOM   2636  CB  GLU A 174      -7.138  15.994  36.619  1.00 87.99           C  
ATOM   2637  HB2 GLU A 174      -7.320  16.181  37.677  1.00 87.99           H  
ATOM   2638  HB3 GLU A 174      -6.442  15.160  36.534  1.00 87.99           H  
ATOM   2639  O   GLU A 174      -5.732  18.852  37.588  1.00 87.99           O  
ATOM   2640  CG  GLU A 174      -8.482  15.627  35.960  1.00 87.99           C  
ATOM   2641  HG2 GLU A 174      -8.347  15.563  34.880  1.00 87.99           H  
ATOM   2642  HG3 GLU A 174      -9.189  16.435  36.150  1.00 87.99           H  
ATOM   2643  CD  GLU A 174      -9.092  14.302  36.462  1.00 87.99           C  
ATOM   2644  OE1 GLU A 174     -10.117  13.880  35.870  1.00 87.99           O  
ATOM   2645  OE2 GLU A 174      -8.551  13.691  37.413  1.00 87.99           O  
ATOM   2646  N   GLU A 175      -4.212  17.338  36.951  1.00 86.42           N  
ATOM   2647  H   GLU A 175      -4.047  16.479  36.445  1.00 86.42           H  
ATOM   2648  CA  GLU A 175      -3.095  17.904  37.732  1.00 86.42           C  
ATOM   2649  HA  GLU A 175      -3.390  17.965  38.779  1.00 86.42           H  
ATOM   2650  C   GLU A 175      -2.727  19.342  37.306  1.00 86.42           C  
ATOM   2651  CB  GLU A 175      -1.850  16.989  37.618  1.00 86.42           C  
ATOM   2652  HB2 GLU A 175      -1.716  16.695  36.577  1.00 86.42           H  
ATOM   2653  HB3 GLU A 175      -0.971  17.560  37.917  1.00 86.42           H  
ATOM   2654  O   GLU A 175      -2.170  20.096  38.104  1.00 86.42           O  
ATOM   2655  CG  GLU A 175      -1.906  15.727  38.507  1.00 86.42           C  
ATOM   2656  HG2 GLU A 175      -2.836  15.193  38.314  1.00 86.42           H  
ATOM   2657  HG3 GLU A 175      -1.934  16.049  39.548  1.00 86.42           H  
ATOM   2658  CD  GLU A 175      -0.715  14.749  38.327  1.00 86.42           C  
ATOM   2659  OE1 GLU A 175      -0.842  13.571  38.755  1.00 86.42           O  
ATOM   2660  OE2 GLU A 175       0.360  15.140  37.804  1.00 86.42           O  
ATOM   2661  N   ARG A 176      -3.022  19.734  36.058  1.00 82.09           N  
ATOM   2662  H   ARG A 176      -3.487  19.060  35.467  1.00 82.09           H  
ATOM   2663  CA  ARG A 176      -2.725  21.072  35.508  1.00 82.09           C  
ATOM   2664  HA  ARG A 176      -1.959  21.550  36.118  1.00 82.09           H  
ATOM   2665  C   ARG A 176      -3.908  22.030  35.533  1.00 82.09           C  
ATOM   2666  CB  ARG A 176      -2.211  20.937  34.071  1.00 82.09           C  
ATOM   2667  HB2 ARG A 176      -2.902  20.321  33.497  1.00 82.09           H  
ATOM   2668  HB3 ARG A 176      -2.164  21.923  33.609  1.00 82.09           H  
ATOM   2669  O   ARG A 176      -3.718  23.217  35.267  1.00 82.09           O  
ATOM   2670  CG  ARG A 176      -0.810  20.327  34.029  1.00 82.09           C  
ATOM   2671  HG2 ARG A 176      -0.114  20.966  34.573  1.00 82.09           H  
ATOM   2672  HG3 ARG A 176      -0.816  19.340  34.492  1.00 82.09           H  
ATOM   2673  CD  ARG A 176      -0.362  20.210  32.573  1.00 82.09           C  
ATOM   2674  HD2 ARG A 176      -1.123  19.661  32.019  1.00 82.09           H  
ATOM   2675  HD3 ARG A 176      -0.284  21.214  32.155  1.00 82.09           H  
ATOM   2676  NE  ARG A 176       0.921  19.491  32.475  1.00 82.09           N  
ATOM   2677  HE  ARG A 176       1.075  18.752  33.147  1.00 82.09           H  
ATOM   2678  NH1 ARG A 176       1.831  20.690  30.757  1.00 82.09           N  
ATOM   2679 HH11 ARG A 176       1.169  21.435  30.922  1.00 82.09           H  
ATOM   2680 HH12 ARG A 176       2.660  21.066  30.320  1.00 82.09           H  
ATOM   2681  NH2 ARG A 176       3.012  19.102  31.616  1.00 82.09           N  
ATOM   2682 HH21 ARG A 176       3.748  19.435  31.010  1.00 82.09           H  
ATOM   2683 HH22 ARG A 176       3.102  18.207  32.075  1.00 82.09           H  
ATOM   2684  CZ  ARG A 176       1.900  19.759  31.635  1.00 82.09           C  
ATOM   2685  N   THR A 177      -5.112  21.537  35.799  1.00 78.24           N  
ATOM   2686  H   THR A 177      -5.182  20.579  36.113  1.00 78.24           H  
ATOM   2687  CA  THR A 177      -6.294  22.390  35.898  1.00 78.24           C  
ATOM   2688  HA  THR A 177      -6.163  23.235  35.222  1.00 78.24           H  
ATOM   2689  C   THR A 177      -6.394  22.872  37.347  1.00 78.24           C  
ATOM   2690  CB  THR A 177      -7.565  21.670  35.440  1.00 78.24           C  
ATOM   2691  HB  THR A 177      -7.855  20.908  36.164  1.00 78.24           H  
ATOM   2692  O   THR A 177      -6.613  22.041  38.226  1.00 78.24           O  
ATOM   2693  CG2 THR A 177      -8.705  22.669  35.233  1.00 78.24           C  
ATOM   2694 HG21 THR A 177      -8.936  23.162  36.178  1.00 78.24           H  
ATOM   2695 HG22 THR A 177      -9.592  22.135  34.892  1.00 78.24           H  
ATOM   2696 HG23 THR A 177      -8.421  23.416  34.492  1.00 78.24           H  
ATOM   2697  OG1 THR A 177      -7.359  21.066  34.181  1.00 78.24           O  
ATOM   2698  HG1 THR A 177      -6.657  20.417  34.275  1.00 78.24           H  
ATOM   2699  N   PRO A 178      -6.166  24.170  37.615  1.00 78.04           N  
ATOM   2700  CA  PRO A 178      -6.160  24.710  38.973  1.00 78.04           C  
ATOM   2701  HA  PRO A 178      -5.507  24.111  39.607  1.00 78.04           H  
ATOM   2702  C   PRO A 178      -7.548  24.713  39.628  1.00 78.04           C  
ATOM   2703  CB  PRO A 178      -5.589  26.125  38.840  1.00 78.04           C  
ATOM   2704  HB2 PRO A 178      -5.985  26.799  39.600  1.00 78.04           H  
ATOM   2705  HB3 PRO A 178      -4.502  26.080  38.897  1.00 78.04           H  
ATOM   2706  O   PRO A 178      -8.560  24.780  38.889  1.00 78.04           O  
ATOM   2707  CG  PRO A 178      -6.013  26.537  37.433  1.00 78.04           C  
ATOM   2708  HG2 PRO A 178      -7.048  26.881  37.450  1.00 78.04           H  
ATOM   2709  HG3 PRO A 178      -5.358  27.303  37.020  1.00 78.04           H  
ATOM   2710  CD  PRO A 178      -5.922  25.232  36.652  1.00 78.04           C  
ATOM   2711  HD2 PRO A 178      -6.665  25.228  35.855  1.00 78.04           H  
ATOM   2712  HD3 PRO A 178      -4.917  25.131  36.243  1.00 78.04           H  
ATOM   2713  OXT PRO A 178      -7.558  24.748  40.878  1.00 78.04           O  
TER    2714      PRO A 178                                                       
ATOM   2714  N   MET B   1     -35.244  24.136 -48.749  1.00 60.41           N  
ATOM   2715  H   MET B   1     -34.416  24.590 -49.108  1.00 60.41           H  
ATOM   2716  H2  MET B   1     -35.712  23.675 -49.516  1.00 60.41           H  
ATOM   2717  H3  MET B   1     -35.863  24.833 -48.358  1.00 60.41           H  
ATOM   2718  CA  MET B   1     -34.883  23.128 -47.727  1.00 60.41           C  
ATOM   2719  HA  MET B   1     -34.321  23.593 -46.917  1.00 60.41           H  
ATOM   2720  C   MET B   1     -33.994  22.094 -48.394  1.00 60.41           C  
ATOM   2721  CB  MET B   1     -36.135  22.458 -47.139  1.00 60.41           C  
ATOM   2722  HB2 MET B   1     -36.793  22.128 -47.943  1.00 60.41           H  
ATOM   2723  HB3 MET B   1     -35.827  21.583 -46.567  1.00 60.41           H  
ATOM   2724  O   MET B   1     -34.458  21.434 -49.312  1.00 60.41           O  
ATOM   2725  CG  MET B   1     -36.905  23.391 -46.199  1.00 60.41           C  
ATOM   2726  HG2 MET B   1     -37.214  24.288 -46.735  1.00 60.41           H  
ATOM   2727  HG3 MET B   1     -36.246  23.683 -45.382  1.00 60.41           H  
ATOM   2728  SD  MET B   1     -38.377  22.608 -45.497  1.00 60.41           S  
ATOM   2729  CE  MET B   1     -38.800  23.802 -44.199  1.00 60.41           C  
ATOM   2730  HE1 MET B   1     -38.988  24.780 -44.642  1.00 60.41           H  
ATOM   2731  HE2 MET B   1     -37.982  23.877 -43.482  1.00 60.41           H  
ATOM   2732  HE3 MET B   1     -39.699  23.470 -43.681  1.00 60.41           H  
ATOM   2733  N   SER B   2     -32.714  22.020 -48.023  1.00 68.18           N  
ATOM   2734  H   SER B   2     -32.408  22.550 -47.219  1.00 68.18           H  
ATOM   2735  CA  SER B   2     -31.771  21.051 -48.612  1.00 68.18           C  
ATOM   2736  HA  SER B   2     -31.703  21.223 -49.686  1.00 68.18           H  
ATOM   2737  C   SER B   2     -32.275  19.620 -48.390  1.00 68.18           C  
ATOM   2738  CB  SER B   2     -30.376  21.256 -48.000  1.00 68.18           C  
ATOM   2739  HB2 SER B   2     -29.970  22.205 -48.351  1.00 68.18           H  
ATOM   2740  HB3 SER B   2     -30.458  21.291 -46.913  1.00 68.18           H  
ATOM   2741  O   SER B   2     -32.876  19.341 -47.352  1.00 68.18           O  
ATOM   2742  OG  SER B   2     -29.496  20.207 -48.351  1.00 68.18           O  
ATOM   2743  HG  SER B   2     -28.610  20.562 -48.460  1.00 68.18           H  
ATOM   2744  N   THR B   3     -32.021  18.702 -49.323  1.00 70.79           N  
ATOM   2745  H   THR B   3     -31.563  18.973 -50.181  1.00 70.79           H  
ATOM   2746  CA  THR B   3     -32.374  17.274 -49.207  1.00 70.79           C  
ATOM   2747  HA  THR B   3     -33.457  17.176 -49.272  1.00 70.79           H  
ATOM   2748  C   THR B   3     -31.916  16.692 -47.869  1.00 70.79           C  
ATOM   2749  CB  THR B   3     -31.722  16.461 -50.344  1.00 70.79           C  
ATOM   2750  HB  THR B   3     -30.752  16.086 -50.018  1.00 70.79           H  
ATOM   2751  O   THR B   3     -32.634  15.916 -47.245  1.00 70.79           O  
ATOM   2752  CG2 THR B   3     -32.596  15.285 -50.770  1.00 70.79           C  
ATOM   2753 HG21 THR B   3     -33.555  15.647 -51.142  1.00 70.79           H  
ATOM   2754 HG22 THR B   3     -32.097  14.720 -51.557  1.00 70.79           H  
ATOM   2755 HG23 THR B   3     -32.766  14.624 -49.921  1.00 70.79           H  
ATOM   2756  OG1 THR B   3     -31.516  17.273 -51.478  1.00 70.79           O  
ATOM   2757  HG1 THR B   3     -31.238  16.710 -52.205  1.00 70.79           H  
ATOM   2758  N   VAL B   4     -30.766  17.158 -47.367  1.00 72.69           N  
ATOM   2759  H   VAL B   4     -30.243  17.814 -47.930  1.00 72.69           H  
ATOM   2760  CA  VAL B   4     -30.235  16.806 -46.047  1.00 72.69           C  
ATOM   2761  HA  VAL B   4     -30.193  15.719 -45.972  1.00 72.69           H  
ATOM   2762  C   VAL B   4     -31.141  17.304 -44.922  1.00 72.69           C  
ATOM   2763  CB  VAL B   4     -28.803  17.345 -45.868  1.00 72.69           C  
ATOM   2764  HB  VAL B   4     -28.821  18.433 -45.929  1.00 72.69           H  
ATOM   2765  O   VAL B   4     -31.403  16.542 -44.007  1.00 72.69           O  
ATOM   2766  CG1 VAL B   4     -28.209  16.943 -44.512  1.00 72.69           C  
ATOM   2767 HG11 VAL B   4     -28.770  17.395 -43.694  1.00 72.69           H  
ATOM   2768 HG12 VAL B   4     -27.176  17.285 -44.444  1.00 72.69           H  
ATOM   2769 HG13 VAL B   4     -28.228  15.858 -44.403  1.00 72.69           H  
ATOM   2770  CG2 VAL B   4     -27.875  16.811 -46.967  1.00 72.69           C  
ATOM   2771 HG21 VAL B   4     -26.860  17.172 -46.803  1.00 72.69           H  
ATOM   2772 HG22 VAL B   4     -28.196  17.156 -47.950  1.00 72.69           H  
ATOM   2773 HG23 VAL B   4     -27.866  15.721 -46.955  1.00 72.69           H  
ATOM   2774  N   GLN B   5     -31.679  18.528 -44.977  1.00 73.11           N  
ATOM   2775  H   GLN B   5     -31.559  19.055 -45.830  1.00 73.11           H  
ATOM   2776  CA  GLN B   5     -32.646  19.033 -43.984  1.00 73.11           C  
ATOM   2777  HA  GLN B   5     -32.236  18.897 -42.983  1.00 73.11           H  
ATOM   2778  C   GLN B   5     -33.978  18.272 -44.028  1.00 73.11           C  
ATOM   2779  CB  GLN B   5     -32.933  20.527 -44.204  1.00 73.11           C  
ATOM   2780  HB2 GLN B   5     -33.850  20.787 -43.675  1.00 73.11           H  
ATOM   2781  HB3 GLN B   5     -33.108  20.708 -45.265  1.00 73.11           H  
ATOM   2782  O   GLN B   5     -34.567  18.013 -42.979  1.00 73.11           O  
ATOM   2783  CG  GLN B   5     -31.833  21.463 -43.689  1.00 73.11           C  
ATOM   2784  HG2 GLN B   5     -30.877  21.193 -44.138  1.00 73.11           H  
ATOM   2785  HG3 GLN B   5     -31.752  21.356 -42.608  1.00 73.11           H  
ATOM   2786  CD  GLN B   5     -32.132  22.922 -44.036  1.00 73.11           C  
ATOM   2787  NE2 GLN B   5     -31.718  23.863 -43.215  1.00 73.11           N  
ATOM   2788 HE21 GLN B   5     -31.234  23.644 -42.357  1.00 73.11           H  
ATOM   2789 HE22 GLN B   5     -31.921  24.819 -43.470  1.00 73.11           H  
ATOM   2790  OE1 GLN B   5     -32.719  23.234 -45.069  1.00 73.11           O  
ATOM   2791  N   VAL B   6     -34.451  17.882 -45.216  1.00 70.75           N  
ATOM   2792  H   VAL B   6     -33.943  18.148 -46.048  1.00 70.75           H  
ATOM   2793  CA  VAL B   6     -35.665  17.057 -45.357  1.00 70.75           C  
ATOM   2794  HA  VAL B   6     -36.470  17.514 -44.782  1.00 70.75           H  
ATOM   2795  C   VAL B   6     -35.429  15.656 -44.783  1.00 70.75           C  
ATOM   2796  CB  VAL B   6     -36.144  16.987 -46.818  1.00 70.75           C  
ATOM   2797  HB  VAL B   6     -35.370  16.528 -47.433  1.00 70.75           H  
ATOM   2798  O   VAL B   6     -36.260  15.145 -44.041  1.00 70.75           O  
ATOM   2799  CG1 VAL B   6     -37.429  16.157 -46.941  1.00 70.75           C  
ATOM   2800 HG11 VAL B   6     -37.783  16.176 -47.972  1.00 70.75           H  
ATOM   2801 HG12 VAL B   6     -38.203  16.566 -46.291  1.00 70.75           H  
ATOM   2802 HG13 VAL B   6     -37.240  15.119 -46.667  1.00 70.75           H  
ATOM   2803  CG2 VAL B   6     -36.438  18.391 -47.368  1.00 70.75           C  
ATOM   2804 HG21 VAL B   6     -35.529  18.993 -47.385  1.00 70.75           H  
ATOM   2805 HG22 VAL B   6     -36.808  18.315 -48.391  1.00 70.75           H  
ATOM   2806 HG23 VAL B   6     -37.190  18.886 -46.754  1.00 70.75           H  
ATOM   2807  N   LEU B   7     -34.265  15.054 -45.039  1.00 69.25           N  
ATOM   2808  H   LEU B   7     -33.633  15.487 -45.696  1.00 69.25           H  
ATOM   2809  CA  LEU B   7     -33.858  13.785 -44.427  1.00 69.25           C  
ATOM   2810  HA  LEU B   7     -34.650  13.051 -44.574  1.00 69.25           H  
ATOM   2811  C   LEU B   7     -33.655  13.905 -42.914  1.00 69.25           C  
ATOM   2812  CB  LEU B   7     -32.575  13.283 -45.110  1.00 69.25           C  
ATOM   2813  HB2 LEU B   7     -31.940  14.137 -45.347  1.00 69.25           H  
ATOM   2814  HB3 LEU B   7     -32.013  12.653 -44.420  1.00 69.25           H  
ATOM   2815  O   LEU B   7     -34.046  13.005 -42.183  1.00 69.25           O  
ATOM   2816  CG  LEU B   7     -32.869  12.474 -46.384  1.00 69.25           C  
ATOM   2817  HG  LEU B   7     -33.715  12.914 -46.912  1.00 69.25           H  
ATOM   2818  CD1 LEU B   7     -31.665  12.486 -47.320  1.00 69.25           C  
ATOM   2819 HD11 LEU B   7     -31.425  13.511 -47.603  1.00 69.25           H  
ATOM   2820 HD12 LEU B   7     -31.895  11.921 -48.223  1.00 69.25           H  
ATOM   2821 HD13 LEU B   7     -30.802  12.036 -46.829  1.00 69.25           H  
ATOM   2822  CD2 LEU B   7     -33.193  11.019 -46.033  1.00 69.25           C  
ATOM   2823 HD21 LEU B   7     -32.353  10.557 -45.515  1.00 69.25           H  
ATOM   2824 HD22 LEU B   7     -33.391  10.458 -46.947  1.00 69.25           H  
ATOM   2825 HD23 LEU B   7     -34.078  10.974 -45.399  1.00 69.25           H  
ATOM   2826  N   ARG B   8     -33.096  15.017 -42.426  1.00 71.99           N  
ATOM   2827  H   ARG B   8     -32.719  15.675 -43.093  1.00 71.99           H  
ATOM   2828  CA  ARG B   8     -32.887  15.273 -40.992  1.00 71.99           C  
ATOM   2829  HA  ARG B   8     -32.415  14.393 -40.555  1.00 71.99           H  
ATOM   2830  C   ARG B   8     -34.206  15.471 -40.252  1.00 71.99           C  
ATOM   2831  CB  ARG B   8     -31.965  16.493 -40.813  1.00 71.99           C  
ATOM   2832  HB2 ARG B   8     -32.559  17.400 -40.697  1.00 71.99           H  
ATOM   2833  HB3 ARG B   8     -31.338  16.610 -41.697  1.00 71.99           H  
ATOM   2834  O   ARG B   8     -34.341  14.999 -39.130  1.00 71.99           O  
ATOM   2835  CG  ARG B   8     -30.988  16.348 -39.647  1.00 71.99           C  
ATOM   2836  HG2 ARG B   8     -30.391  15.448 -39.798  1.00 71.99           H  
ATOM   2837  HG3 ARG B   8     -31.531  16.270 -38.706  1.00 71.99           H  
ATOM   2838  CD  ARG B   8     -30.060  17.570 -39.627  1.00 71.99           C  
ATOM   2839  HD2 ARG B   8     -30.646  18.447 -39.353  1.00 71.99           H  
ATOM   2840  HD3 ARG B   8     -29.648  17.717 -40.625  1.00 71.99           H  
ATOM   2841  NE  ARG B   8     -28.946  17.396 -38.680  1.00 71.99           N  
ATOM   2842  HE  ARG B   8     -28.864  16.493 -38.234  1.00 71.99           H  
ATOM   2843  NH1 ARG B   8     -28.017  19.487 -38.910  1.00 71.99           N  
ATOM   2844 HH11 ARG B   8     -28.754  19.743 -39.551  1.00 71.99           H  
ATOM   2845 HH12 ARG B   8     -27.303  20.154 -38.652  1.00 71.99           H  
ATOM   2846  NH2 ARG B   8     -27.069  18.006 -37.542  1.00 71.99           N  
ATOM   2847 HH21 ARG B   8     -26.365  18.692 -37.310  1.00 71.99           H  
ATOM   2848 HH22 ARG B   8     -27.035  17.103 -37.091  1.00 71.99           H  
ATOM   2849  CZ  ARG B   8     -28.020  18.293 -38.384  1.00 71.99           C  
ATOM   2850  N   SER B   9     -35.174  16.134 -40.886  1.00 70.13           N  
ATOM   2851  H   SER B   9     -34.967  16.523 -41.795  1.00 70.13           H  
ATOM   2852  CA  SER B   9     -36.530  16.294 -40.345  1.00 70.13           C  
ATOM   2853  HA  SER B   9     -36.453  16.520 -39.282  1.00 70.13           H  
ATOM   2854  C   SER B   9     -37.358  15.014 -40.454  1.00 70.13           C  
ATOM   2855  CB  SER B   9     -37.268  17.466 -41.000  1.00 70.13           C  
ATOM   2856  HB2 SER B   9     -36.777  18.400 -40.726  1.00 70.13           H  
ATOM   2857  HB3 SER B   9     -38.293  17.494 -40.632  1.00 70.13           H  
ATOM   2858  O   SER B   9     -38.141  14.733 -39.552  1.00 70.13           O  
ATOM   2859  OG  SER B   9     -37.280  17.349 -42.404  1.00 70.13           O  
ATOM   2860  HG  SER B   9     -36.419  17.633 -42.719  1.00 70.13           H  
ATOM   2861  N   ARG B  10     -37.154  14.193 -41.496  1.00 67.43           N  
ATOM   2862  H   ARG B  10     -36.598  14.539 -42.265  1.00 67.43           H  
ATOM   2863  CA  ARG B  10     -37.808  12.878 -41.625  1.00 67.43           C  
ATOM   2864  HA  ARG B  10     -38.843  12.970 -41.294  1.00 67.43           H  
ATOM   2865  C   ARG B  10     -37.216  11.805 -40.719  1.00 67.43           C  
ATOM   2866  CB  ARG B  10     -37.787  12.389 -43.080  1.00 67.43           C  
ATOM   2867  HB2 ARG B  10     -37.836  11.300 -43.075  1.00 67.43           H  
ATOM   2868  HB3 ARG B  10     -36.857  12.675 -43.571  1.00 67.43           H  
ATOM   2869  O   ARG B  10     -37.961  10.996 -40.178  1.00 67.43           O  
ATOM   2870  CG  ARG B  10     -39.000  12.899 -43.867  1.00 67.43           C  
ATOM   2871  HG2 ARG B  10     -38.938  13.980 -43.989  1.00 67.43           H  
ATOM   2872  HG3 ARG B  10     -39.907  12.652 -43.316  1.00 67.43           H  
ATOM   2873  CD  ARG B  10     -39.048  12.217 -45.239  1.00 67.43           C  
ATOM   2874  HD2 ARG B  10     -38.901  11.145 -45.103  1.00 67.43           H  
ATOM   2875  HD3 ARG B  10     -38.238  12.610 -45.853  1.00 67.43           H  
ATOM   2876  NE  ARG B  10     -40.343  12.432 -45.913  1.00 67.43           N  
ATOM   2877  HE  ARG B  10     -41.030  12.979 -45.414  1.00 67.43           H  
ATOM   2878  NH1 ARG B  10     -39.888  11.237 -47.823  1.00 67.43           N  
ATOM   2879 HH11 ARG B  10     -40.187  10.873 -48.716  1.00 67.43           H  
ATOM   2880 HH12 ARG B  10     -38.961  11.038 -47.475  1.00 67.43           H  
ATOM   2881  NH2 ARG B  10     -41.899  12.161 -47.556  1.00 67.43           N  
ATOM   2882 HH21 ARG B  10     -42.567  12.699 -47.023  1.00 67.43           H  
ATOM   2883 HH22 ARG B  10     -42.182  11.767 -48.442  1.00 67.43           H  
ATOM   2884  CZ  ARG B  10     -40.702  11.945 -47.089  1.00 67.43           C  
ATOM   2885  N   PHE B  11     -35.898  11.784 -40.545  1.00 72.14           N  
ATOM   2886  H   PHE B  11     -35.347  12.456 -41.060  1.00 72.14           H  
ATOM   2887  CA  PHE B  11     -35.182  10.790 -39.745  1.00 72.14           C  
ATOM   2888  HA  PHE B  11     -35.908  10.163 -39.228  1.00 72.14           H  
ATOM   2889  C   PHE B  11     -34.316  11.437 -38.657  1.00 72.14           C  
ATOM   2890  CB  PHE B  11     -34.366   9.864 -40.648  1.00 72.14           C  
ATOM   2891  HB2 PHE B  11     -33.829   9.168 -40.004  1.00 72.14           H  
ATOM   2892  HB3 PHE B  11     -33.633  10.444 -41.208  1.00 72.14           H  
ATOM   2893  O   PHE B  11     -33.105  11.192 -38.600  1.00 72.14           O  
ATOM   2894  CG  PHE B  11     -35.187   9.025 -41.592  1.00 72.14           C  
ATOM   2895  CD1 PHE B  11     -35.791   7.841 -41.131  1.00 72.14           C  
ATOM   2896  HD1 PHE B  11     -35.686   7.539 -40.100  1.00 72.14           H  
ATOM   2897  CD2 PHE B  11     -35.324   9.412 -42.935  1.00 72.14           C  
ATOM   2898  HD2 PHE B  11     -34.852  10.319 -43.283  1.00 72.14           H  
ATOM   2899  CE1 PHE B  11     -36.529   7.040 -42.018  1.00 72.14           C  
ATOM   2900  HE1 PHE B  11     -36.991   6.127 -41.672  1.00 72.14           H  
ATOM   2901  CE2 PHE B  11     -36.059   8.609 -43.823  1.00 72.14           C  
ATOM   2902  HE2 PHE B  11     -36.148   8.889 -44.862  1.00 72.14           H  
ATOM   2903  CZ  PHE B  11     -36.660   7.423 -43.364  1.00 72.14           C  
ATOM   2904  HZ  PHE B  11     -37.216   6.799 -44.048  1.00 72.14           H  
ATOM   2905  N   PRO B  12     -34.916  12.203 -37.730  1.00 78.71           N  
ATOM   2906  CA  PRO B  12     -34.176  12.797 -36.622  1.00 78.71           C  
ATOM   2907  HA  PRO B  12     -33.404  13.464 -37.005  1.00 78.71           H  
ATOM   2908  C   PRO B  12     -33.504  11.711 -35.773  1.00 78.71           C  
ATOM   2909  CB  PRO B  12     -35.209  13.616 -35.841  1.00 78.71           C  
ATOM   2910  HB2 PRO B  12     -35.218  14.636 -36.226  1.00 78.71           H  
ATOM   2911  HB3 PRO B  12     -35.007  13.622 -34.770  1.00 78.71           H  
ATOM   2912  O   PRO B  12     -32.391  11.907 -35.305  1.00 78.71           O  
ATOM   2913  CG  PRO B  12     -36.545  12.948 -36.165  1.00 78.71           C  
ATOM   2914  HG2 PRO B  12     -37.376  13.651 -36.100  1.00 78.71           H  
ATOM   2915  HG3 PRO B  12     -36.706  12.101 -35.498  1.00 78.71           H  
ATOM   2916  CD  PRO B  12     -36.343  12.450 -37.590  1.00 78.71           C  
ATOM   2917  HD2 PRO B  12     -36.635  13.235 -38.287  1.00 78.71           H  
ATOM   2918  HD3 PRO B  12     -36.938  11.552 -37.758  1.00 78.71           H  
ATOM   2919  N   ARG B  13     -34.125  10.525 -35.675  1.00 75.05           N  
ATOM   2920  H   ARG B  13     -35.040  10.457 -36.097  1.00 75.05           H  
ATOM   2921  CA  ARG B  13     -33.583   9.352 -34.970  1.00 75.05           C  
ATOM   2922  HA  ARG B  13     -33.186   9.676 -34.008  1.00 75.05           H  
ATOM   2923  C   ARG B  13     -32.413   8.668 -35.680  1.00 75.05           C  
ATOM   2924  CB  ARG B  13     -34.698   8.327 -34.720  1.00 75.05           C  
ATOM   2925  HB2 ARG B  13     -35.207   8.103 -35.657  1.00 75.05           H  
ATOM   2926  HB3 ARG B  13     -34.243   7.408 -34.352  1.00 75.05           H  
ATOM   2927  O   ARG B  13     -31.545   8.120 -35.011  1.00 75.05           O  
ATOM   2928  CG  ARG B  13     -35.714   8.806 -33.676  1.00 75.05           C  
ATOM   2929  HG2 ARG B  13     -35.192   9.039 -32.747  1.00 75.05           H  
ATOM   2930  HG3 ARG B  13     -36.223   9.701 -34.033  1.00 75.05           H  
ATOM   2931  CD  ARG B  13     -36.746   7.703 -33.418  1.00 75.05           C  
ATOM   2932  HD2 ARG B  13     -37.281   7.510 -34.348  1.00 75.05           H  
ATOM   2933  HD3 ARG B  13     -36.227   6.793 -33.116  1.00 75.05           H  
ATOM   2934  NE  ARG B  13     -37.700   8.084 -32.361  1.00 75.05           N  
ATOM   2935  HE  ARG B  13     -37.409   8.810 -31.722  1.00 75.05           H  
ATOM   2936  NH1 ARG B  13     -39.373   6.592 -32.887  1.00 75.05           N  
ATOM   2937 HH11 ARG B  13     -38.827   6.239 -33.660  1.00 75.05           H  
ATOM   2938 HH12 ARG B  13     -40.281   6.199 -32.687  1.00 75.05           H  
ATOM   2939  NH2 ARG B  13     -39.627   7.969 -31.153  1.00 75.05           N  
ATOM   2940 HH21 ARG B  13     -39.295   8.695 -30.534  1.00 75.05           H  
ATOM   2941 HH22 ARG B  13     -40.535   7.562 -30.981  1.00 75.05           H  
ATOM   2942  CZ  ARG B  13     -38.890   7.548 -32.141  1.00 75.05           C  
ATOM   2943  N   ALA B  14     -32.390   8.652 -37.017  1.00 73.83           N  
ATOM   2944  H   ALA B  14     -33.073   9.192 -37.529  1.00 73.83           H  
ATOM   2945  CA  ALA B  14     -31.273   8.047 -37.748  1.00 73.83           C  
ATOM   2946  HA  ALA B  14     -30.993   7.113 -37.260  1.00 73.83           H  
ATOM   2947  C   ALA B  14     -30.059   8.970 -37.705  1.00 73.83           C  
ATOM   2948  CB  ALA B  14     -31.669   7.718 -39.189  1.00 73.83           C  
ATOM   2949  HB1 ALA B  14     -30.895   7.095 -39.637  1.00 73.83           H  
ATOM   2950  HB2 ALA B  14     -31.743   8.633 -39.777  1.00 73.83           H  
ATOM   2951  HB3 ALA B  14     -32.613   7.172 -39.212  1.00 73.83           H  
ATOM   2952  O   ALA B  14     -28.959   8.504 -37.436  1.00 73.83           O  
ATOM   2953  N   PHE B  15     -30.285  10.278 -37.877  1.00 70.96           N  
ATOM   2954  H   PHE B  15     -31.218  10.591 -38.105  1.00 70.96           H  
ATOM   2955  CA  PHE B  15     -29.230  11.273 -37.737  1.00 70.96           C  
ATOM   2956  HA  PHE B  15     -28.390  10.953 -38.353  1.00 70.96           H  
ATOM   2957  C   PHE B  15     -28.710  11.362 -36.303  1.00 70.96           C  
ATOM   2958  CB  PHE B  15     -29.694  12.639 -38.256  1.00 70.96           C  
ATOM   2959  HB2 PHE B  15     -29.465  13.408 -37.518  1.00 70.96           H  
ATOM   2960  HB3 PHE B  15     -30.775  12.649 -38.397  1.00 70.96           H  
ATOM   2961  O   PHE B  15     -27.498  11.458 -36.125  1.00 70.96           O  
ATOM   2962  CG  PHE B  15     -29.008  13.009 -39.553  1.00 70.96           C  
ATOM   2963  CD1 PHE B  15     -27.726  13.593 -39.525  1.00 70.96           C  
ATOM   2964  HD1 PHE B  15     -27.230  13.763 -38.581  1.00 70.96           H  
ATOM   2965  CD2 PHE B  15     -29.623  12.724 -40.786  1.00 70.96           C  
ATOM   2966  HD2 PHE B  15     -30.592  12.249 -40.811  1.00 70.96           H  
ATOM   2967  CE1 PHE B  15     -27.070  13.909 -40.727  1.00 70.96           C  
ATOM   2968  HE1 PHE B  15     -26.075  14.329 -40.709  1.00 70.96           H  
ATOM   2969  CE2 PHE B  15     -28.964  13.037 -41.988  1.00 70.96           C  
ATOM   2970  HE2 PHE B  15     -29.427  12.803 -42.935  1.00 70.96           H  
ATOM   2971  CZ  PHE B  15     -27.690  13.632 -41.959  1.00 70.96           C  
ATOM   2972  HZ  PHE B  15     -27.174  13.848 -42.882  1.00 70.96           H  
ATOM   2973  N   SER B  16     -29.588  11.281 -35.294  1.00 70.67           N  
ATOM   2974  H   SER B  16     -30.580  11.269 -35.481  1.00 70.67           H  
ATOM   2975  CA  SER B  16     -29.159  11.242 -33.894  1.00 70.67           C  
ATOM   2976  HA  SER B  16     -28.512  12.103 -33.723  1.00 70.67           H  
ATOM   2977  C   SER B  16     -28.331   9.989 -33.612  1.00 70.67           C  
ATOM   2978  CB  SER B  16     -30.330  11.383 -32.915  1.00 70.67           C  
ATOM   2979  HB2 SER B  16     -29.933  11.583 -31.920  1.00 70.67           H  
ATOM   2980  HB3 SER B  16     -30.946  12.233 -33.210  1.00 70.67           H  
ATOM   2981  O   SER B  16     -27.246  10.113 -33.058  1.00 70.67           O  
ATOM   2982  OG  SER B  16     -31.124  10.215 -32.855  1.00 70.67           O  
ATOM   2983  HG  SER B  16     -30.748   9.647 -32.179  1.00 70.67           H  
ATOM   2984  N   ARG B  17     -28.752   8.810 -34.096  1.00 72.11           N  
ATOM   2985  H   ARG B  17     -29.671   8.768 -34.512  1.00 72.11           H  
ATOM   2986  CA  ARG B  17     -27.977   7.566 -33.959  1.00 72.11           C  
ATOM   2987  HA  ARG B  17     -27.730   7.423 -32.907  1.00 72.11           H  
ATOM   2988  C   ARG B  17     -26.644   7.605 -34.690  1.00 72.11           C  
ATOM   2989  CB  ARG B  17     -28.774   6.356 -34.455  1.00 72.11           C  
ATOM   2990  HB2 ARG B  17     -29.349   6.620 -35.343  1.00 72.11           H  
ATOM   2991  HB3 ARG B  17     -28.072   5.569 -34.731  1.00 72.11           H  
ATOM   2992  O   ARG B  17     -25.647   7.186 -34.125  1.00 72.11           O  
ATOM   2993  CG  ARG B  17     -29.688   5.795 -33.366  1.00 72.11           C  
ATOM   2994  HG2 ARG B  17     -30.445   6.530 -33.093  1.00 72.11           H  
ATOM   2995  HG3 ARG B  17     -29.093   5.551 -32.486  1.00 72.11           H  
ATOM   2996  CD  ARG B  17     -30.354   4.526 -33.901  1.00 72.11           C  
ATOM   2997  HD2 ARG B  17     -31.001   4.799 -34.735  1.00 72.11           H  
ATOM   2998  HD3 ARG B  17     -29.579   3.849 -34.260  1.00 72.11           H  
ATOM   2999  NE  ARG B  17     -31.139   3.847 -32.858  1.00 72.11           N  
ATOM   3000  HE  ARG B  17     -31.061   4.223 -31.924  1.00 72.11           H  
ATOM   3001  NH1 ARG B  17     -31.963   2.154 -34.175  1.00 72.11           N  
ATOM   3002 HH11 ARG B  17     -32.459   1.279 -34.261  1.00 72.11           H  
ATOM   3003 HH12 ARG B  17     -31.422   2.510 -34.950  1.00 72.11           H  
ATOM   3004  NH2 ARG B  17     -32.488   2.225 -32.006  1.00 72.11           N  
ATOM   3005 HH21 ARG B  17     -32.989   1.354 -32.111  1.00 72.11           H  
ATOM   3006 HH22 ARG B  17     -32.367   2.617 -31.083  1.00 72.11           H  
ATOM   3007  CZ  ARG B  17     -31.858   2.750 -33.018  1.00 72.11           C  
ATOM   3008  N   SER B  18     -26.585   8.104 -35.924  1.00 70.74           N  
ATOM   3009  H   SER B  18     -27.433   8.399 -36.387  1.00 70.74           H  
ATOM   3010  CA  SER B  18     -25.310   8.217 -36.640  1.00 70.74           C  
ATOM   3011  HA  SER B  18     -24.798   7.257 -36.593  1.00 70.74           H  
ATOM   3012  C   SER B  18     -24.395   9.245 -35.987  1.00 70.74           C  
ATOM   3013  CB  SER B  18     -25.516   8.552 -38.118  1.00 70.74           C  
ATOM   3014  HB2 SER B  18     -24.546   8.695 -38.594  1.00 70.74           H  
ATOM   3015  HB3 SER B  18     -26.019   7.716 -38.604  1.00 70.74           H  
ATOM   3016  O   SER B  18     -23.194   9.018 -35.925  1.00 70.74           O  
ATOM   3017  OG  SER B  18     -26.302   9.714 -38.288  1.00 70.74           O  
ATOM   3018  HG  SER B  18     -25.956  10.423 -37.741  1.00 70.74           H  
ATOM   3019  N   SER B  19     -24.943  10.346 -35.457  1.00 71.00           N  
ATOM   3020  H   SER B  19     -25.940  10.496 -35.523  1.00 71.00           H  
ATOM   3021  CA  SER B  19     -24.149  11.292 -34.675  1.00 71.00           C  
ATOM   3022  HA  SER B  19     -23.240  11.512 -35.234  1.00 71.00           H  
ATOM   3023  C   SER B  19     -23.703  10.699 -33.346  1.00 71.00           C  
ATOM   3024  CB  SER B  19     -24.868  12.625 -34.460  1.00 71.00           C  
ATOM   3025  HB2 SER B  19     -24.185  13.307 -33.953  1.00 71.00           H  
ATOM   3026  HB3 SER B  19     -25.111  13.054 -35.432  1.00 71.00           H  
ATOM   3027  O   SER B  19     -22.602  11.000 -32.923  1.00 71.00           O  
ATOM   3028  OG  SER B  19     -26.053  12.530 -33.695  1.00 71.00           O  
ATOM   3029  HG  SER B  19     -26.176  11.640 -33.356  1.00 71.00           H  
ATOM   3030  N   GLU B  20     -24.483   9.819 -32.719  1.00 70.17           N  
ATOM   3031  H   GLU B  20     -25.413   9.629 -33.067  1.00 70.17           H  
ATOM   3032  CA  GLU B  20     -24.053   9.078 -31.531  1.00 70.17           C  
ATOM   3033  HA  GLU B  20     -23.636   9.771 -30.800  1.00 70.17           H  
ATOM   3034  C   GLU B  20     -22.948   8.079 -31.871  1.00 70.17           C  
ATOM   3035  CB  GLU B  20     -25.237   8.347 -30.885  1.00 70.17           C  
ATOM   3036  HB2 GLU B  20     -24.855   7.542 -30.257  1.00 70.17           H  
ATOM   3037  HB3 GLU B  20     -25.861   7.905 -31.661  1.00 70.17           H  
ATOM   3038  O   GLU B  20     -21.931   8.050 -31.186  1.00 70.17           O  
ATOM   3039  CG  GLU B  20     -26.067   9.276 -29.995  1.00 70.17           C  
ATOM   3040  HG2 GLU B  20     -25.425   9.659 -29.202  1.00 70.17           H  
ATOM   3041  HG3 GLU B  20     -26.416  10.129 -30.578  1.00 70.17           H  
ATOM   3042  CD  GLU B  20     -27.274   8.549 -29.387  1.00 70.17           C  
ATOM   3043  OE1 GLU B  20     -27.533   8.791 -28.188  1.00 70.17           O  
ATOM   3044  OE2 GLU B  20     -27.951   7.794 -30.129  1.00 70.17           O  
ATOM   3045  N   ILE B  21     -23.090   7.316 -32.958  1.00 70.92           N  
ATOM   3046  H   ILE B  21     -23.972   7.358 -33.448  1.00 70.92           H  
ATOM   3047  CA  ILE B  21     -22.084   6.349 -33.414  1.00 70.92           C  
ATOM   3048  HA  ILE B  21     -21.829   5.693 -32.581  1.00 70.92           H  
ATOM   3049  C   ILE B  21     -20.800   7.065 -33.830  1.00 70.92           C  
ATOM   3050  CB  ILE B  21     -22.636   5.465 -34.554  1.00 70.92           C  
ATOM   3051  HB  ILE B  21     -23.020   6.118 -35.338  1.00 70.92           H  
ATOM   3052  O   ILE B  21     -19.729   6.629 -33.439  1.00 70.92           O  
ATOM   3053  CG1 ILE B  21     -23.780   4.561 -34.043  1.00 70.92           C  
ATOM   3054 HG12 ILE B  21     -23.363   3.733 -33.470  1.00 70.92           H  
ATOM   3055 HG13 ILE B  21     -24.430   5.117 -33.368  1.00 70.92           H  
ATOM   3056  CG2 ILE B  21     -21.525   4.580 -35.155  1.00 70.92           C  
ATOM   3057 HG21 ILE B  21     -21.931   3.905 -35.909  1.00 70.92           H  
ATOM   3058 HG22 ILE B  21     -20.768   5.192 -35.646  1.00 70.92           H  
ATOM   3059 HG23 ILE B  21     -21.048   3.992 -34.372  1.00 70.92           H  
ATOM   3060  CD1 ILE B  21     -24.655   4.000 -35.172  1.00 70.92           C  
ATOM   3061 HD11 ILE B  21     -25.500   3.466 -34.738  1.00 70.92           H  
ATOM   3062 HD12 ILE B  21     -25.034   4.816 -35.788  1.00 70.92           H  
ATOM   3063 HD13 ILE B  21     -24.088   3.307 -35.794  1.00 70.92           H  
ATOM   3064  N   ALA B  22     -20.880   8.181 -34.559  1.00 68.30           N  
ATOM   3065  H   ALA B  22     -21.789   8.481 -34.882  1.00 68.30           H  
ATOM   3066  CA  ALA B  22     -19.717   8.987 -34.937  1.00 68.30           C  
ATOM   3067  HA  ALA B  22     -18.937   8.325 -35.315  1.00 68.30           H  
ATOM   3068  C   ALA B  22     -19.124   9.760 -33.748  1.00 68.30           C  
ATOM   3069  CB  ALA B  22     -20.126   9.943 -36.061  1.00 68.30           C  
ATOM   3070  HB1 ALA B  22     -20.893  10.631 -35.706  1.00 68.30           H  
ATOM   3071  HB2 ALA B  22     -20.512   9.374 -36.908  1.00 68.30           H  
ATOM   3072  HB3 ALA B  22     -19.257  10.515 -36.386  1.00 68.30           H  
ATOM   3073  O   ALA B  22     -17.913   9.959 -33.675  1.00 68.30           O  
ATOM   3074  N   ALA B  23     -19.954  10.142 -32.776  1.00 72.80           N  
ATOM   3075  H   ALA B  23     -20.951  10.038 -32.900  1.00 72.80           H  
ATOM   3076  CA  ALA B  23     -19.483  10.679 -31.507  1.00 72.80           C  
ATOM   3077  HA  ALA B  23     -18.688  11.396 -31.712  1.00 72.80           H  
ATOM   3078  C   ALA B  23     -18.890   9.592 -30.608  1.00 72.80           C  
ATOM   3079  CB  ALA B  23     -20.610  11.430 -30.789  1.00 72.80           C  
ATOM   3080  HB1 ALA B  23     -21.431  10.749 -30.565  1.00 72.80           H  
ATOM   3081  HB2 ALA B  23     -20.963  12.251 -31.412  1.00 72.80           H  
ATOM   3082  HB3 ALA B  23     -20.230  11.845 -29.855  1.00 72.80           H  
ATOM   3083  O   ALA B  23     -18.219   9.931 -29.646  1.00 72.80           O  
ATOM   3084  N   THR B  24     -19.090   8.303 -30.891  1.00 75.41           N  
ATOM   3085  H   THR B  24     -19.665   8.063 -31.685  1.00 75.41           H  
ATOM   3086  CA  THR B  24     -18.525   7.217 -30.080  1.00 75.41           C  
ATOM   3087  HA  THR B  24     -18.744   7.442 -29.036  1.00 75.41           H  
ATOM   3088  C   THR B  24     -16.998   7.144 -30.194  1.00 75.41           C  
ATOM   3089  CB  THR B  24     -19.177   5.859 -30.377  1.00 75.41           C  
ATOM   3090  HB  THR B  24     -18.898   5.508 -31.370  1.00 75.41           H  
ATOM   3091  O   THR B  24     -16.354   7.199 -29.150  1.00 75.41           O  
ATOM   3092  CG2 THR B  24     -18.777   4.809 -29.342  1.00 75.41           C  
ATOM   3093 HG21 THR B  24     -19.035   5.152 -28.340  1.00 75.41           H  
ATOM   3094 HG22 THR B  24     -19.304   3.878 -29.548  1.00 75.41           H  
ATOM   3095 HG23 THR B  24     -17.705   4.617 -29.394  1.00 75.41           H  
ATOM   3096  OG1 THR B  24     -20.579   5.936 -30.284  1.00 75.41           O  
ATOM   3097  HG1 THR B  24     -20.896   6.756 -30.668  1.00 75.41           H  
ATOM   3098  N   PRO B  25     -16.370   7.099 -31.390  1.00 77.31           N  
ATOM   3099  CA  PRO B  25     -14.919   7.139 -31.506  1.00 77.31           C  
ATOM   3100  HA  PRO B  25     -14.475   6.381 -30.860  1.00 77.31           H  
ATOM   3101  C   PRO B  25     -14.361   8.503 -31.115  1.00 77.31           C  
ATOM   3102  CB  PRO B  25     -14.591   6.797 -32.959  1.00 77.31           C  
ATOM   3103  HB2 PRO B  25     -13.685   7.293 -33.310  1.00 77.31           H  
ATOM   3104  HB3 PRO B  25     -14.493   5.716 -33.063  1.00 77.31           H  
ATOM   3105  O   PRO B  25     -13.285   8.538 -30.542  1.00 77.31           O  
ATOM   3106  CG  PRO B  25     -15.826   7.268 -33.714  1.00 77.31           C  
ATOM   3107  HG2 PRO B  25     -15.756   8.338 -33.906  1.00 77.31           H  
ATOM   3108  HG3 PRO B  25     -15.968   6.719 -34.645  1.00 77.31           H  
ATOM   3109  CD  PRO B  25     -16.944   6.986 -32.716  1.00 77.31           C  
ATOM   3110  HD2 PRO B  25     -17.738   7.716 -32.868  1.00 77.31           H  
ATOM   3111  HD3 PRO B  25     -17.313   5.972 -32.866  1.00 77.31           H  
ATOM   3112  N   ALA B  26     -15.078   9.609 -31.359  1.00 76.78           N  
ATOM   3113  H   ALA B  26     -15.946   9.535 -31.871  1.00 76.78           H  
ATOM   3114  CA  ALA B  26     -14.642  10.930 -30.906  1.00 76.78           C  
ATOM   3115  HA  ALA B  26     -13.621  11.099 -31.249  1.00 76.78           H  
ATOM   3116  C   ALA B  26     -14.627  11.014 -29.375  1.00 76.78           C  
ATOM   3117  CB  ALA B  26     -15.532  12.011 -31.525  1.00 76.78           C  
ATOM   3118  HB1 ALA B  26     -15.156  12.993 -31.237  1.00 76.78           H  
ATOM   3119  HB2 ALA B  26     -16.555  11.906 -31.165  1.00 76.78           H  
ATOM   3120  HB3 ALA B  26     -15.515  11.930 -32.611  1.00 76.78           H  
ATOM   3121  O   ALA B  26     -13.629  11.423 -28.807  1.00 76.78           O  
ATOM   3122  N   ARG B  27     -15.670  10.528 -28.691  1.00 78.29           N  
ATOM   3123  H   ARG B  27     -16.480  10.219 -29.209  1.00 78.29           H  
ATOM   3124  CA  ARG B  27     -15.685  10.399 -27.225  1.00 78.29           C  
ATOM   3125  HA  ARG B  27     -15.427  11.358 -26.777  1.00 78.29           H  
ATOM   3126  C   ARG B  27     -14.643   9.411 -26.730  1.00 78.29           C  
ATOM   3127  CB  ARG B  27     -17.061   9.947 -26.729  1.00 78.29           C  
ATOM   3128  HB2 ARG B  27     -16.966   9.607 -25.698  1.00 78.29           H  
ATOM   3129  HB3 ARG B  27     -17.402   9.101 -27.326  1.00 78.29           H  
ATOM   3130  O   ARG B  27     -14.066   9.636 -25.676  1.00 78.29           O  
ATOM   3131  CG  ARG B  27     -18.095  11.077 -26.753  1.00 78.29           C  
ATOM   3132  HG2 ARG B  27     -18.135  11.544 -27.737  1.00 78.29           H  
ATOM   3133  HG3 ARG B  27     -17.817  11.835 -26.020  1.00 78.29           H  
ATOM   3134  CD  ARG B  27     -19.461  10.488 -26.395  1.00 78.29           C  
ATOM   3135  HD2 ARG B  27     -19.695   9.703 -27.114  1.00 78.29           H  
ATOM   3136  HD3 ARG B  27     -19.404  10.051 -25.399  1.00 78.29           H  
ATOM   3137  NE  ARG B  27     -20.523  11.508 -26.427  1.00 78.29           N  
ATOM   3138  HE  ARG B  27     -20.233  12.452 -26.639  1.00 78.29           H  
ATOM   3139  NH1 ARG B  27     -22.268  10.111 -25.898  1.00 78.29           N  
ATOM   3140 HH11 ARG B  27     -23.257   9.952 -25.769  1.00 78.29           H  
ATOM   3141 HH12 ARG B  27     -21.616   9.342 -25.829  1.00 78.29           H  
ATOM   3142  NH2 ARG B  27     -22.667  12.265 -26.305  1.00 78.29           N  
ATOM   3143 HH21 ARG B  27     -22.347  13.199 -26.519  1.00 78.29           H  
ATOM   3144 HH22 ARG B  27     -23.647  12.089 -26.137  1.00 78.29           H  
ATOM   3145  CZ  ARG B  27     -21.808  11.291 -26.209  1.00 78.29           C  
ATOM   3146  N   PHE B  28     -14.396   8.329 -27.465  1.00 74.85           N  
ATOM   3147  H   PHE B  28     -14.968   8.151 -28.278  1.00 74.85           H  
ATOM   3148  CA  PHE B  28     -13.334   7.389 -27.132  1.00 74.85           C  
ATOM   3149  HA  PHE B  28     -13.459   7.081 -26.094  1.00 74.85           H  
ATOM   3150  C   PHE B  28     -11.964   8.059 -27.248  1.00 74.85           C  
ATOM   3151  CB  PHE B  28     -13.428   6.137 -28.007  1.00 74.85           C  
ATOM   3152  HB2 PHE B  28     -14.433   5.722 -27.934  1.00 74.85           H  
ATOM   3153  HB3 PHE B  28     -13.247   6.406 -29.048  1.00 74.85           H  
ATOM   3154  O   PHE B  28     -11.187   7.965 -26.310  1.00 74.85           O  
ATOM   3155  CG  PHE B  28     -12.437   5.069 -27.599  1.00 74.85           C  
ATOM   3156  CD1 PHE B  28     -11.220   4.924 -28.290  1.00 74.85           C  
ATOM   3157  HD1 PHE B  28     -10.991   5.561 -29.132  1.00 74.85           H  
ATOM   3158  CD2 PHE B  28     -12.717   4.247 -26.492  1.00 74.85           C  
ATOM   3159  HD2 PHE B  28     -13.644   4.366 -25.950  1.00 74.85           H  
ATOM   3160  CE1 PHE B  28     -10.287   3.957 -27.875  1.00 74.85           C  
ATOM   3161  HE1 PHE B  28      -9.346   3.852 -28.395  1.00 74.85           H  
ATOM   3162  CE2 PHE B  28     -11.784   3.282 -26.077  1.00 74.85           C  
ATOM   3163  HE2 PHE B  28     -11.992   2.660 -25.219  1.00 74.85           H  
ATOM   3164  CZ  PHE B  28     -10.568   3.138 -26.767  1.00 74.85           C  
ATOM   3165  HZ  PHE B  28      -9.842   2.409 -26.439  1.00 74.85           H  
ATOM   3166  N   LEU B  29     -11.696   8.794 -28.329  1.00 76.18           N  
ATOM   3167  H   LEU B  29     -12.401   8.845 -29.051  1.00 76.18           H  
ATOM   3168  CA  LEU B  29     -10.473   9.565 -28.551  1.00 76.18           C  
ATOM   3169  HA  LEU B  29      -9.614   8.908 -28.415  1.00 76.18           H  
ATOM   3170  C   LEU B  29     -10.320  10.703 -27.549  1.00 76.18           C  
ATOM   3171  CB  LEU B  29     -10.455  10.126 -29.982  1.00 76.18           C  
ATOM   3172  HB2 LEU B  29     -11.471  10.390 -30.276  1.00 76.18           H  
ATOM   3173  HB3 LEU B  29      -9.875  11.049 -30.005  1.00 76.18           H  
ATOM   3174  O   LEU B  29      -9.231  10.861 -27.025  1.00 76.18           O  
ATOM   3175  CG  LEU B  29      -9.841   9.144 -30.991  1.00 76.18           C  
ATOM   3176  HG  LEU B  29     -10.135   8.125 -30.739  1.00 76.18           H  
ATOM   3177  CD1 LEU B  29     -10.342   9.449 -32.402  1.00 76.18           C  
ATOM   3178 HD11 LEU B  29      -9.893   8.752 -33.110  1.00 76.18           H  
ATOM   3179 HD12 LEU B  29     -11.426   9.335 -32.434  1.00 76.18           H  
ATOM   3180 HD13 LEU B  29     -10.079  10.469 -32.678  1.00 76.18           H  
ATOM   3181  CD2 LEU B  29      -8.313   9.247 -30.987  1.00 76.18           C  
ATOM   3182 HD21 LEU B  29      -8.002  10.253 -31.270  1.00 76.18           H  
ATOM   3183 HD22 LEU B  29      -7.893   8.530 -31.692  1.00 76.18           H  
ATOM   3184 HD23 LEU B  29      -7.928   9.025 -29.992  1.00 76.18           H  
ATOM   3185  N   ASP B  30     -11.380  11.439 -27.227  1.00 79.55           N  
ATOM   3186  H   ASP B  30     -12.222  11.353 -27.778  1.00 79.55           H  
ATOM   3187  CA  ASP B  30     -11.363  12.441 -26.160  1.00 79.55           C  
ATOM   3188  HA  ASP B  30     -10.543  13.139 -26.332  1.00 79.55           H  
ATOM   3189  C   ASP B  30     -11.097  11.777 -24.811  1.00 79.55           C  
ATOM   3190  CB  ASP B  30     -12.689  13.220 -26.094  1.00 79.55           C  
ATOM   3191  HB2 ASP B  30     -13.520  12.555 -26.331  1.00 79.55           H  
ATOM   3192  HB3 ASP B  30     -12.837  13.560 -25.069  1.00 79.55           H  
ATOM   3193  O   ASP B  30     -10.297  12.282 -24.029  1.00 79.55           O  
ATOM   3194  CG  ASP B  30     -12.740  14.469 -26.980  1.00 79.55           C  
ATOM   3195  OD1 ASP B  30     -13.873  14.965 -27.176  1.00 79.55           O  
ATOM   3196  OD2 ASP B  30     -11.667  14.939 -27.417  1.00 79.55           O  
ATOM   3197  N   SER B  31     -11.687  10.607 -24.541  1.00 78.18           N  
ATOM   3198  H   SER B  31     -12.374  10.248 -25.188  1.00 78.18           H  
ATOM   3199  CA  SER B  31     -11.394   9.863 -23.314  1.00 78.18           C  
ATOM   3200  HA  SER B  31     -11.505  10.553 -22.478  1.00 78.18           H  
ATOM   3201  C   SER B  31      -9.949   9.366 -23.294  1.00 78.18           C  
ATOM   3202  CB  SER B  31     -12.385   8.715 -23.084  1.00 78.18           C  
ATOM   3203  HB2 SER B  31     -12.400   8.492 -22.017  1.00 78.18           H  
ATOM   3204  HB3 SER B  31     -13.388   9.033 -23.366  1.00 78.18           H  
ATOM   3205  O   SER B  31      -9.282   9.474 -22.273  1.00 78.18           O  
ATOM   3206  OG  SER B  31     -12.040   7.523 -23.768  1.00 78.18           O  
ATOM   3207  HG  SER B  31     -11.757   7.737 -24.660  1.00 78.18           H  
ATOM   3208  N   MET B  32      -9.428   8.895 -24.429  1.00 77.80           N  
ATOM   3209  H   MET B  32     -10.024   8.864 -25.244  1.00 77.80           H  
ATOM   3210  CA  MET B  32      -8.046   8.449 -24.582  1.00 77.80           C  
ATOM   3211  HA  MET B  32      -7.793   7.759 -23.776  1.00 77.80           H  
ATOM   3212  C   MET B  32      -7.085   9.620 -24.471  1.00 77.80           C  
ATOM   3213  CB  MET B  32      -7.844   7.742 -25.929  1.00 77.80           C  
ATOM   3214  HB2 MET B  32      -6.775   7.640 -26.120  1.00 77.80           H  
ATOM   3215  HB3 MET B  32      -8.263   8.357 -26.725  1.00 77.80           H  
ATOM   3216  O   MET B  32      -6.054   9.480 -23.833  1.00 77.80           O  
ATOM   3217  CG  MET B  32      -8.464   6.343 -25.998  1.00 77.80           C  
ATOM   3218  HG2 MET B  32      -8.466   6.038 -27.044  1.00 77.80           H  
ATOM   3219  HG3 MET B  32      -9.500   6.372 -25.661  1.00 77.80           H  
ATOM   3220  SD  MET B  32      -7.583   5.067 -25.059  1.00 77.80           S  
ATOM   3221  CE  MET B  32      -8.585   5.020 -23.548  1.00 77.80           C  
ATOM   3222  HE1 MET B  32      -8.541   5.977 -23.029  1.00 77.80           H  
ATOM   3223  HE2 MET B  32      -9.621   4.799 -23.805  1.00 77.80           H  
ATOM   3224  HE3 MET B  32      -8.203   4.241 -22.887  1.00 77.80           H  
ATOM   3225  N   GLY B  33      -7.427  10.778 -25.027  1.00 82.04           N  
ATOM   3226  H   GLY B  33      -8.285  10.813 -25.559  1.00 82.04           H  
ATOM   3227  CA  GLY B  33      -6.667  12.012 -24.910  1.00 82.04           C  
ATOM   3228  HA2 GLY B  33      -7.132  12.776 -25.533  1.00 82.04           H  
ATOM   3229  HA3 GLY B  33      -5.642  11.849 -25.242  1.00 82.04           H  
ATOM   3230  C   GLY B  33      -6.654  12.502 -23.469  1.00 82.04           C  
ATOM   3231  O   GLY B  33      -5.596  12.832 -22.948  1.00 82.04           O  
ATOM   3232  N   HIS B  34      -7.795  12.451 -22.784  1.00 82.92           N  
ATOM   3233  H   HIS B  34      -8.643  12.214 -23.279  1.00 82.92           H  
ATOM   3234  CA  HIS B  34      -7.902  12.786 -21.370  1.00 82.92           C  
ATOM   3235  HA  HIS B  34      -7.507  13.792 -21.223  1.00 82.92           H  
ATOM   3236  C   HIS B  34      -7.084  11.827 -20.490  1.00 82.92           C  
ATOM   3237  CB  HIS B  34      -9.386  12.787 -20.981  1.00 82.92           C  
ATOM   3238  HB2 HIS B  34      -9.944  13.365 -21.718  1.00 82.92           H  
ATOM   3239  HB3 HIS B  34      -9.776  11.769 -20.979  1.00 82.92           H  
ATOM   3240  O   HIS B  34      -6.396  12.264 -19.565  1.00 82.92           O  
ATOM   3241  CG  HIS B  34      -9.623  13.411 -19.639  1.00 82.92           C  
ATOM   3242  CD2 HIS B  34     -10.350  14.545 -19.402  1.00 82.92           C  
ATOM   3243  HD2 HIS B  34     -10.920  15.099 -20.133  1.00 82.92           H  
ATOM   3244  ND1 HIS B  34      -8.977  13.083 -18.472  1.00 82.92           N  
ATOM   3245  HD1 HIS B  34      -8.164  12.488 -18.406  1.00 82.92           H  
ATOM   3246  CE1 HIS B  34      -9.283  14.025 -17.574  1.00 82.92           C  
ATOM   3247  HE1 HIS B  34      -8.738  14.187 -16.656  1.00 82.92           H  
ATOM   3248  NE2 HIS B  34     -10.125  14.928 -18.082  1.00 82.92           N  
ATOM   3249  N   VAL B  35      -7.135  10.522 -20.766  1.00 85.42           N  
ATOM   3250  H   VAL B  35      -7.768  10.215 -21.491  1.00 85.42           H  
ATOM   3251  CA  VAL B  35      -6.326   9.506 -20.077  1.00 85.42           C  
ATOM   3252  HA  VAL B  35      -6.457   9.612 -19.000  1.00 85.42           H  
ATOM   3253  C   VAL B  35      -4.847   9.717 -20.378  1.00 85.42           C  
ATOM   3254  CB  VAL B  35      -6.758   8.081 -20.474  1.00 85.42           C  
ATOM   3255  HB  VAL B  35      -6.791   8.005 -21.561  1.00 85.42           H  
ATOM   3256  O   VAL B  35      -4.045   9.770 -19.454  1.00 85.42           O  
ATOM   3257  CG1 VAL B  35      -5.801   7.007 -19.937  1.00 85.42           C  
ATOM   3258 HG11 VAL B  35      -4.829   7.085 -20.422  1.00 85.42           H  
ATOM   3259 HG12 VAL B  35      -6.201   6.016 -20.151  1.00 85.42           H  
ATOM   3260 HG13 VAL B  35      -5.677   7.118 -18.860  1.00 85.42           H  
ATOM   3261  CG2 VAL B  35      -8.140   7.735 -19.914  1.00 85.42           C  
ATOM   3262 HG21 VAL B  35      -8.060   7.515 -18.850  1.00 85.42           H  
ATOM   3263 HG22 VAL B  35      -8.840   8.561 -20.048  1.00 85.42           H  
ATOM   3264 HG23 VAL B  35      -8.534   6.857 -20.426  1.00 85.42           H  
ATOM   3265  N   ALA B  36      -4.471   9.887 -21.644  1.00 83.80           N  
ATOM   3266  H   ALA B  36      -5.175   9.837 -22.367  1.00 83.80           H  
ATOM   3267  CA  ALA B  36      -3.093  10.100 -22.064  1.00 83.80           C  
ATOM   3268  HA  ALA B  36      -2.486   9.260 -21.727  1.00 83.80           H  
ATOM   3269  C   ALA B  36      -2.519  11.372 -21.440  1.00 83.80           C  
ATOM   3270  CB  ALA B  36      -3.032  10.162 -23.595  1.00 83.80           C  
ATOM   3271  HB1 ALA B  36      -3.658  10.973 -23.966  1.00 83.80           H  
ATOM   3272  HB2 ALA B  36      -3.378   9.218 -24.017  1.00 83.80           H  
ATOM   3273  HB3 ALA B  36      -2.004  10.331 -23.913  1.00 83.80           H  
ATOM   3274  O   ALA B  36      -1.407  11.351 -20.924  1.00 83.80           O  
ATOM   3275  N   TRP B  37      -3.289  12.458 -21.412  1.00 86.51           N  
ATOM   3276  H   TRP B  37      -4.183  12.427 -21.881  1.00 86.51           H  
ATOM   3277  CA  TRP B  37      -2.897  13.702 -20.764  1.00 86.51           C  
ATOM   3278  HA  TRP B  37      -1.946  14.034 -21.180  1.00 86.51           H  
ATOM   3279  C   TRP B  37      -2.697  13.520 -19.260  1.00 86.51           C  
ATOM   3280  CB  TRP B  37      -3.954  14.765 -21.051  1.00 86.51           C  
ATOM   3281  HB2 TRP B  37      -4.065  14.864 -22.131  1.00 86.51           H  
ATOM   3282  HB3 TRP B  37      -4.913  14.446 -20.644  1.00 86.51           H  
ATOM   3283  O   TRP B  37      -1.677  13.951 -18.725  1.00 86.51           O  
ATOM   3284  CG  TRP B  37      -3.613  16.109 -20.510  1.00 86.51           C  
ATOM   3285  CD1 TRP B  37      -4.251  16.735 -19.498  1.00 86.51           C  
ATOM   3286  HD1 TRP B  37      -5.101  16.337 -18.964  1.00 86.51           H  
ATOM   3287  CD2 TRP B  37      -2.557  17.012 -20.951  1.00 86.51           C  
ATOM   3288  CE2 TRP B  37      -2.624  18.195 -20.161  1.00 86.51           C  
ATOM   3289  CE3 TRP B  37      -1.559  16.956 -21.946  1.00 86.51           C  
ATOM   3290  HE3 TRP B  37      -1.496  16.085 -22.581  1.00 86.51           H  
ATOM   3291  NE1 TRP B  37      -3.706  17.988 -19.329  1.00 86.51           N  
ATOM   3292  HE1 TRP B  37      -4.095  18.662 -18.685  1.00 86.51           H  
ATOM   3293  CH2 TRP B  37      -0.730  19.166 -21.310  1.00 86.51           C  
ATOM   3294  HH2 TRP B  37      -0.040  19.982 -21.466  1.00 86.51           H  
ATOM   3295  CZ2 TRP B  37      -1.722  19.258 -20.318  1.00 86.51           C  
ATOM   3296  HZ2 TRP B  37      -1.810  20.150 -19.717  1.00 86.51           H  
ATOM   3297  CZ3 TRP B  37      -0.657  18.022 -22.126  1.00 86.51           C  
ATOM   3298  HZ3 TRP B  37       0.094  17.964 -22.900  1.00 86.51           H  
ATOM   3299  N   PHE B  38      -3.613  12.822 -18.585  1.00 86.88           N  
ATOM   3300  H   PHE B  38      -4.436  12.497 -19.073  1.00 86.88           H  
ATOM   3301  CA  PHE B  38      -3.458  12.472 -17.174  1.00 86.88           C  
ATOM   3302  HA  PHE B  38      -3.342  13.387 -16.593  1.00 86.88           H  
ATOM   3303  C   PHE B  38      -2.206  11.620 -16.934  1.00 86.88           C  
ATOM   3304  CB  PHE B  38      -4.717  11.748 -16.692  1.00 86.88           C  
ATOM   3305  HB2 PHE B  38      -4.901  10.874 -17.317  1.00 86.88           H  
ATOM   3306  HB3 PHE B  38      -5.571  12.415 -16.810  1.00 86.88           H  
ATOM   3307  O   PHE B  38      -1.428  11.921 -16.035  1.00 86.88           O  
ATOM   3308  CG  PHE B  38      -4.644  11.298 -15.249  1.00 86.88           C  
ATOM   3309  CD1 PHE B  38      -4.173  10.009 -14.929  1.00 86.88           C  
ATOM   3310  HD1 PHE B  38      -3.833   9.345 -15.710  1.00 86.88           H  
ATOM   3311  CD2 PHE B  38      -5.074  12.163 -14.226  1.00 86.88           C  
ATOM   3312  HD2 PHE B  38      -5.426  13.156 -14.462  1.00 86.88           H  
ATOM   3313  CE1 PHE B  38      -4.175   9.571 -13.594  1.00 86.88           C  
ATOM   3314  HE1 PHE B  38      -3.843   8.573 -13.352  1.00 86.88           H  
ATOM   3315  CE2 PHE B  38      -5.092  11.719 -12.894  1.00 86.88           C  
ATOM   3316  HE2 PHE B  38      -5.470  12.367 -12.117  1.00 86.88           H  
ATOM   3317  CZ  PHE B  38      -4.663  10.417 -12.584  1.00 86.88           C  
ATOM   3318  HZ  PHE B  38      -4.723  10.059 -11.566  1.00 86.88           H  
ATOM   3319  N   VAL B  39      -1.977  10.596 -17.760  1.00 85.56           N  
ATOM   3320  H   VAL B  39      -2.664  10.411 -18.476  1.00 85.56           H  
ATOM   3321  CA  VAL B  39      -0.813   9.705 -17.679  1.00 85.56           C  
ATOM   3322  HA  VAL B  39      -0.767   9.286 -16.673  1.00 85.56           H  
ATOM   3323  C   VAL B  39       0.484  10.480 -17.883  1.00 85.56           C  
ATOM   3324  CB  VAL B  39      -0.947   8.548 -18.692  1.00 85.56           C  
ATOM   3325  HB  VAL B  39      -1.226   8.955 -19.664  1.00 85.56           H  
ATOM   3326  O   VAL B  39       1.397  10.365 -17.070  1.00 85.56           O  
ATOM   3327  CG1 VAL B  39       0.357   7.762 -18.866  1.00 85.56           C  
ATOM   3328 HG11 VAL B  39       0.176   6.858 -19.448  1.00 85.56           H  
ATOM   3329 HG12 VAL B  39       1.087   8.366 -19.404  1.00 85.56           H  
ATOM   3330 HG13 VAL B  39       0.761   7.494 -17.890  1.00 85.56           H  
ATOM   3331  CG2 VAL B  39      -2.029   7.551 -18.254  1.00 85.56           C  
ATOM   3332 HG21 VAL B  39      -2.955   8.067 -18.002  1.00 85.56           H  
ATOM   3333 HG22 VAL B  39      -1.697   6.988 -17.382  1.00 85.56           H  
ATOM   3334 HG23 VAL B  39      -2.232   6.854 -19.068  1.00 85.56           H  
ATOM   3335  N   VAL B  40       0.561  11.315 -18.919  1.00 85.26           N  
ATOM   3336  H   VAL B  40      -0.226  11.369 -19.550  1.00 85.26           H  
ATOM   3337  CA  VAL B  40       1.734  12.151 -19.196  1.00 85.26           C  
ATOM   3338  HA  VAL B  40       2.615  11.512 -19.251  1.00 85.26           H  
ATOM   3339  C   VAL B  40       1.968  13.130 -18.053  1.00 85.26           C  
ATOM   3340  CB  VAL B  40       1.588  12.885 -20.542  1.00 85.26           C  
ATOM   3341  HB  VAL B  40       0.614  13.372 -20.585  1.00 85.26           H  
ATOM   3342  O   VAL B  40       3.087  13.202 -17.554  1.00 85.26           O  
ATOM   3343  CG1 VAL B  40       2.672  13.952 -20.755  1.00 85.26           C  
ATOM   3344 HG11 VAL B  40       2.571  14.382 -21.751  1.00 85.26           H  
ATOM   3345 HG12 VAL B  40       2.563  14.759 -20.030  1.00 85.26           H  
ATOM   3346 HG13 VAL B  40       3.662  13.506 -20.658  1.00 85.26           H  
ATOM   3347  CG2 VAL B  40       1.707  11.891 -21.705  1.00 85.26           C  
ATOM   3348 HG21 VAL B  40       1.505  12.401 -22.647  1.00 85.26           H  
ATOM   3349 HG22 VAL B  40       2.709  11.464 -21.734  1.00 85.26           H  
ATOM   3350 HG23 VAL B  40       0.989  11.078 -21.594  1.00 85.26           H  
ATOM   3351  N   GLN B  41       0.942  13.844 -17.582  1.00 86.90           N  
ATOM   3352  H   GLN B  41       0.030  13.742 -18.001  1.00 86.90           H  
ATOM   3353  CA  GLN B  41       1.102  14.744 -16.440  1.00 86.90           C  
ATOM   3354  HA  GLN B  41       1.871  15.479 -16.679  1.00 86.90           H  
ATOM   3355  C   GLN B  41       1.575  13.995 -15.195  1.00 86.90           C  
ATOM   3356  CB  GLN B  41      -0.200  15.476 -16.107  1.00 86.90           C  
ATOM   3357  HB2 GLN B  41      -0.082  15.863 -15.095  1.00 86.90           H  
ATOM   3358  HB3 GLN B  41      -1.042  14.783 -16.100  1.00 86.90           H  
ATOM   3359  O   GLN B  41       2.513  14.447 -14.539  1.00 86.90           O  
ATOM   3360  CG  GLN B  41      -0.494  16.650 -17.052  1.00 86.90           C  
ATOM   3361  HG2 GLN B  41      -0.973  16.284 -17.960  1.00 86.90           H  
ATOM   3362  HG3 GLN B  41       0.437  17.140 -17.335  1.00 86.90           H  
ATOM   3363  CD  GLN B  41      -1.381  17.704 -16.396  1.00 86.90           C  
ATOM   3364  NE2 GLN B  41      -1.991  18.577 -17.150  1.00 86.90           N  
ATOM   3365 HE21 GLN B  41      -1.947  18.486 -18.154  1.00 86.90           H  
ATOM   3366 HE22 GLN B  41      -2.559  19.253 -16.659  1.00 86.90           H  
ATOM   3367  OE1 GLN B  41      -1.489  17.835 -15.191  1.00 86.90           O  
ATOM   3368  N   ALA B  42       0.966  12.852 -14.888  1.00 86.31           N  
ATOM   3369  H   ALA B  42       0.194  12.541 -15.461  1.00 86.31           H  
ATOM   3370  CA  ALA B  42       1.312  12.046 -13.733  1.00 86.31           C  
ATOM   3371  HA  ALA B  42       1.212  12.660 -12.838  1.00 86.31           H  
ATOM   3372  C   ALA B  42       2.765  11.557 -13.803  1.00 86.31           C  
ATOM   3373  CB  ALA B  42       0.315  10.892 -13.634  1.00 86.31           C  
ATOM   3374  HB1 ALA B  42       0.596  10.239 -12.808  1.00 86.31           H  
ATOM   3375  HB2 ALA B  42      -0.687  11.284 -13.457  1.00 86.31           H  
ATOM   3376  HB3 ALA B  42       0.313  10.321 -14.563  1.00 86.31           H  
ATOM   3377  O   ALA B  42       3.488  11.725 -12.822  1.00 86.31           O  
ATOM   3378  N   ILE B  43       3.208  11.030 -14.953  1.00 84.79           N  
ATOM   3379  H   ILE B  43       2.544  10.930 -15.708  1.00 84.79           H  
ATOM   3380  CA  ILE B  43       4.573  10.524 -15.173  1.00 84.79           C  
ATOM   3381  HA  ILE B  43       4.841   9.881 -14.334  1.00 84.79           H  
ATOM   3382  C   ILE B  43       5.599  11.664 -15.200  1.00 84.79           C  
ATOM   3383  CB  ILE B  43       4.645   9.661 -16.458  1.00 84.79           C  
ATOM   3384  HB  ILE B  43       4.235  10.239 -17.286  1.00 84.79           H  
ATOM   3385  O   ILE B  43       6.619  11.581 -14.524  1.00 84.79           O  
ATOM   3386  CG1 ILE B  43       3.817   8.363 -16.295  1.00 84.79           C  
ATOM   3387 HG12 ILE B  43       2.809   8.605 -15.957  1.00 84.79           H  
ATOM   3388 HG13 ILE B  43       4.273   7.734 -15.530  1.00 84.79           H  
ATOM   3389  CG2 ILE B  43       6.106   9.295 -16.799  1.00 84.79           C  
ATOM   3390 HG21 ILE B  43       6.153   8.701 -17.712  1.00 84.79           H  
ATOM   3391 HG22 ILE B  43       6.700  10.190 -16.986  1.00 84.79           H  
ATOM   3392 HG23 ILE B  43       6.554   8.732 -15.981  1.00 84.79           H  
ATOM   3393  CD1 ILE B  43       3.692   7.552 -17.594  1.00 84.79           C  
ATOM   3394 HD11 ILE B  43       4.650   7.108 -17.866  1.00 84.79           H  
ATOM   3395 HD12 ILE B  43       3.345   8.196 -18.402  1.00 84.79           H  
ATOM   3396 HD13 ILE B  43       2.980   6.739 -17.454  1.00 84.79           H  
ATOM   3397  N   VAL B  44       5.351  12.755 -15.927  1.00 84.25           N  
ATOM   3398  H   VAL B  44       4.496  12.793 -16.463  1.00 84.25           H  
ATOM   3399  CA  VAL B  44       6.302  13.880 -16.042  1.00 84.25           C  
ATOM   3400  HA  VAL B  44       7.269  13.488 -16.357  1.00 84.25           H  
ATOM   3401  C   VAL B  44       6.531  14.566 -14.692  1.00 84.25           C  
ATOM   3402  CB  VAL B  44       5.822  14.885 -17.110  1.00 84.25           C  
ATOM   3403  HB  VAL B  44       4.784  15.148 -16.911  1.00 84.25           H  
ATOM   3404  O   VAL B  44       7.632  15.044 -14.418  1.00 84.25           O  
ATOM   3405  CG1 VAL B  44       6.638  16.185 -17.138  1.00 84.25           C  
ATOM   3406 HG11 VAL B  44       6.316  16.805 -17.975  1.00 84.25           H  
ATOM   3407 HG12 VAL B  44       7.699  15.961 -17.247  1.00 84.25           H  
ATOM   3408 HG13 VAL B  44       6.480  16.751 -16.220  1.00 84.25           H  
ATOM   3409  CG2 VAL B  44       5.928  14.265 -18.512  1.00 84.25           C  
ATOM   3410 HG21 VAL B  44       6.973  14.088 -18.766  1.00 84.25           H  
ATOM   3411 HG22 VAL B  44       5.397  13.314 -18.558  1.00 84.25           H  
ATOM   3412 HG23 VAL B  44       5.489  14.939 -19.247  1.00 84.25           H  
ATOM   3413  N   HIS B  45       5.528  14.572 -13.810  1.00 86.39           N  
ATOM   3414  H   HIS B  45       4.636  14.185 -14.082  1.00 86.39           H  
ATOM   3415  CA  HIS B  45       5.670  15.117 -12.462  1.00 86.39           C  
ATOM   3416  HA  HIS B  45       6.375  15.946 -12.504  1.00 86.39           H  
ATOM   3417  C   HIS B  45       6.266  14.125 -11.452  1.00 86.39           C  
ATOM   3418  CB  HIS B  45       4.341  15.706 -11.977  1.00 86.39           C  
ATOM   3419  HB2 HIS B  45       4.430  15.937 -10.915  1.00 86.39           H  
ATOM   3420  HB3 HIS B  45       3.550  14.965 -12.087  1.00 86.39           H  
ATOM   3421  O   HIS B  45       6.607  14.558 -10.356  1.00 86.39           O  
ATOM   3422  CG  HIS B  45       3.945  16.971 -12.699  1.00 86.39           C  
ATOM   3423  CD2 HIS B  45       4.146  18.264 -12.294  1.00 86.39           C  
ATOM   3424  HD2 HIS B  45       4.637  18.562 -11.379  1.00 86.39           H  
ATOM   3425  ND1 HIS B  45       3.261  17.029 -13.883  1.00 86.39           N  
ATOM   3426  HD1 HIS B  45       2.919  16.219 -14.379  1.00 86.39           H  
ATOM   3427  CE1 HIS B  45       3.047  18.317 -14.192  1.00 86.39           C  
ATOM   3428  HE1 HIS B  45       2.504  18.656 -15.062  1.00 86.39           H  
ATOM   3429  NE2 HIS B  45       3.571  19.124 -13.248  1.00 86.39           N  
ATOM   3430  N   VAL B  46       6.482  12.846 -11.791  1.00 82.59           N  
ATOM   3431  H   VAL B  46       6.210  12.535 -12.712  1.00 82.59           H  
ATOM   3432  CA  VAL B  46       7.193  11.884 -10.920  1.00 82.59           C  
ATOM   3433  HA  VAL B  46       6.607  11.759 -10.010  1.00 82.59           H  
ATOM   3434  C   VAL B  46       8.564  12.406 -10.463  1.00 82.59           C  
ATOM   3435  CB  VAL B  46       7.323  10.486 -11.571  1.00 82.59           C  
ATOM   3436  HB  VAL B  46       7.655  10.589 -12.604  1.00 82.59           H  
ATOM   3437  O   VAL B  46       8.777  12.498  -9.256  1.00 82.59           O  
ATOM   3438  CG1 VAL B  46       8.363   9.594 -10.887  1.00 82.59           C  
ATOM   3439 HG11 VAL B  46       9.360   9.859 -11.241  1.00 82.59           H  
ATOM   3440 HG12 VAL B  46       8.192   8.545 -11.125  1.00 82.59           H  
ATOM   3441 HG13 VAL B  46       8.336   9.744  -9.808  1.00 82.59           H  
ATOM   3442  CG2 VAL B  46       5.978   9.758 -11.560  1.00 82.59           C  
ATOM   3443 HG21 VAL B  46       5.617   9.634 -10.539  1.00 82.59           H  
ATOM   3444 HG22 VAL B  46       5.251  10.337 -12.130  1.00 82.59           H  
ATOM   3445 HG23 VAL B  46       6.075   8.782 -12.035  1.00 82.59           H  
ATOM   3446  N   PRO B  47       9.505  12.810 -11.342  1.00 84.34           N  
ATOM   3447  CA  PRO B  47      10.807  13.310 -10.890  1.00 84.34           C  
ATOM   3448  HA  PRO B  47      11.305  12.547 -10.291  1.00 84.34           H  
ATOM   3449  C   PRO B  47      10.686  14.581 -10.038  1.00 84.34           C  
ATOM   3450  CB  PRO B  47      11.617  13.552 -12.169  1.00 84.34           C  
ATOM   3451  HB2 PRO B  47      12.214  12.668 -12.389  1.00 84.34           H  
ATOM   3452  HB3 PRO B  47      12.260  14.429 -12.093  1.00 84.34           H  
ATOM   3453  O   PRO B  47      11.448  14.770  -9.087  1.00 84.34           O  
ATOM   3454  CG  PRO B  47      10.555  13.726 -13.255  1.00 84.34           C  
ATOM   3455  HG2 PRO B  47      10.183  14.750 -13.248  1.00 84.34           H  
ATOM   3456  HG3 PRO B  47      10.934  13.461 -14.243  1.00 84.34           H  
ATOM   3457  CD  PRO B  47       9.457  12.774 -12.796  1.00 84.34           C  
ATOM   3458  HD2 PRO B  47       8.496  13.093 -13.199  1.00 84.34           H  
ATOM   3459  HD3 PRO B  47       9.681  11.764 -13.139  1.00 84.34           H  
ATOM   3460  N   HIS B  48       9.707  15.441 -10.336  1.00 84.87           N  
ATOM   3461  H   HIS B  48       9.073  15.207 -11.087  1.00 84.87           H  
ATOM   3462  CA  HIS B  48       9.434  16.630  -9.533  1.00 84.87           C  
ATOM   3463  HA  HIS B  48      10.369  17.169  -9.385  1.00 84.87           H  
ATOM   3464  C   HIS B  48       8.899  16.259  -8.144  1.00 84.87           C  
ATOM   3465  CB  HIS B  48       8.467  17.552 -10.283  1.00 84.87           C  
ATOM   3466  HB2 HIS B  48       7.494  17.071 -10.382  1.00 84.87           H  
ATOM   3467  HB3 HIS B  48       8.854  17.744 -11.284  1.00 84.87           H  
ATOM   3468  O   HIS B  48       9.392  16.774  -7.142  1.00 84.87           O  
ATOM   3469  CG  HIS B  48       8.294  18.871  -9.577  1.00 84.87           C  
ATOM   3470  CD2 HIS B  48       7.234  19.252  -8.799  1.00 84.87           C  
ATOM   3471  HD2 HIS B  48       6.351  18.666  -8.590  1.00 84.87           H  
ATOM   3472  ND1 HIS B  48       9.206  19.903  -9.559  1.00 84.87           N  
ATOM   3473  HD1 HIS B  48      10.071  19.944 -10.079  1.00 84.87           H  
ATOM   3474  CE1 HIS B  48       8.705  20.886  -8.793  1.00 84.87           C  
ATOM   3475  HE1 HIS B  48       9.180  21.837  -8.603  1.00 84.87           H  
ATOM   3476  NE2 HIS B  48       7.505  20.534  -8.314  1.00 84.87           N  
ATOM   3477  N   ALA B  49       7.967  15.310  -8.064  1.00 83.14           N  
ATOM   3478  H   ALA B  49       7.603  14.912  -8.918  1.00 83.14           H  
ATOM   3479  CA  ALA B  49       7.429  14.796  -6.814  1.00 83.14           C  
ATOM   3480  HA  ALA B  49       7.104  15.651  -6.221  1.00 83.14           H  
ATOM   3481  C   ALA B  49       8.500  14.078  -5.985  1.00 83.14           C  
ATOM   3482  CB  ALA B  49       6.219  13.906  -7.130  1.00 83.14           C  
ATOM   3483  HB1 ALA B  49       5.438  14.498  -7.606  1.00 83.14           H  
ATOM   3484  HB2 ALA B  49       6.509  13.100  -7.804  1.00 83.14           H  
ATOM   3485  HB3 ALA B  49       5.826  13.476  -6.208  1.00 83.14           H  
ATOM   3486  O   ALA B  49       8.601  14.313  -4.782  1.00 83.14           O  
ATOM   3487  N   PHE B  50       9.393  13.322  -6.626  1.00 79.77           N  
ATOM   3488  H   PHE B  50       9.220  13.099  -7.596  1.00 79.77           H  
ATOM   3489  CA  PHE B  50      10.550  12.723  -5.964  1.00 79.77           C  
ATOM   3490  HA  PHE B  50      10.221  12.193  -5.070  1.00 79.77           H  
ATOM   3491  C   PHE B  50      11.539  13.744  -5.433  1.00 79.77           C  
ATOM   3492  CB  PHE B  50      11.249  11.736  -6.904  1.00 79.77           C  
ATOM   3493  HB2 PHE B  50      10.516  11.048  -7.324  1.00 79.77           H  
ATOM   3494  HB3 PHE B  50      11.688  12.286  -7.737  1.00 79.77           H  
ATOM   3495  O   PHE B  50      12.210  13.468  -4.446  1.00 79.77           O  
ATOM   3496  CG  PHE B  50      12.327  10.923  -6.206  1.00 79.77           C  
ATOM   3497  CD1 PHE B  50      13.686  11.248  -6.376  1.00 79.77           C  
ATOM   3498  HD1 PHE B  50      13.967  12.069  -7.018  1.00 79.77           H  
ATOM   3499  CD2 PHE B  50      11.981   9.857  -5.354  1.00 79.77           C  
ATOM   3500  HD2 PHE B  50      10.947   9.615  -5.156  1.00 79.77           H  
ATOM   3501  CE1 PHE B  50      14.679  10.492  -5.726  1.00 79.77           C  
ATOM   3502  HE1 PHE B  50      15.721  10.726  -5.883  1.00 79.77           H  
ATOM   3503  CE2 PHE B  50      12.968   9.085  -4.727  1.00 79.77           C  
ATOM   3504  HE2 PHE B  50      12.686   8.248  -4.105  1.00 79.77           H  
ATOM   3505  CZ  PHE B  50      14.321   9.401  -4.915  1.00 79.77           C  
ATOM   3506  HZ  PHE B  50      15.086   8.796  -4.450  1.00 79.77           H  
ATOM   3507  N   ARG B  51      11.650  14.926  -6.036  1.00 82.86           N  
ATOM   3508  H   ARG B  51      11.123  15.084  -6.883  1.00 82.86           H  
ATOM   3509  CA  ARG B  51      12.571  15.953  -5.542  1.00 82.86           C  
ATOM   3510  HA  ARG B  51      13.394  15.453  -5.030  1.00 82.86           H  
ATOM   3511  C   ARG B  51      11.932  16.865  -4.496  1.00 82.86           C  
ATOM   3512  CB  ARG B  51      13.157  16.700  -6.741  1.00 82.86           C  
ATOM   3513  HB2 ARG B  51      13.430  15.972  -7.505  1.00 82.86           H  
ATOM   3514  HB3 ARG B  51      12.414  17.379  -7.159  1.00 82.86           H  
ATOM   3515  O   ARG B  51      12.600  17.212  -3.526  1.00 82.86           O  
ATOM   3516  CG  ARG B  51      14.418  17.473  -6.337  1.00 82.86           C  
ATOM   3517  HG2 ARG B  51      14.149  18.296  -5.675  1.00 82.86           H  
ATOM   3518  HG3 ARG B  51      15.105  16.805  -5.817  1.00 82.86           H  
ATOM   3519  CD  ARG B  51      15.114  18.022  -7.585  1.00 82.86           C  
ATOM   3520  HD2 ARG B  51      15.338  17.191  -8.254  1.00 82.86           H  
ATOM   3521  HD3 ARG B  51      14.428  18.692  -8.102  1.00 82.86           H  
ATOM   3522  NE  ARG B  51      16.338  18.767  -7.228  1.00 82.86           N  
ATOM   3523  HE  ARG B  51      16.215  19.548  -6.600  1.00 82.86           H  
ATOM   3524  NH1 ARG B  51      17.866  17.597  -8.500  1.00 82.86           N  
ATOM   3525 HH11 ARG B  51      17.131  16.995  -8.842  1.00 82.86           H  
ATOM   3526 HH12 ARG B  51      18.810  17.482  -8.842  1.00 82.86           H  
ATOM   3527  NH2 ARG B  51      18.539  19.340  -7.288  1.00 82.86           N  
ATOM   3528 HH21 ARG B  51      18.360  20.122  -6.673  1.00 82.86           H  
ATOM   3529 HH22 ARG B  51      19.473  19.200  -7.645  1.00 82.86           H  
ATOM   3530  CZ  ARG B  51      17.567  18.561  -7.673  1.00 82.86           C  
ATOM   3531  N   HIS B  52      10.671  17.240  -4.683  1.00 82.64           N  
ATOM   3532  H   HIS B  52      10.203  16.913  -5.516  1.00 82.64           H  
ATOM   3533  CA  HIS B  52       9.993  18.264  -3.887  1.00 82.64           C  
ATOM   3534  HA  HIS B  52      10.745  18.871  -3.382  1.00 82.64           H  
ATOM   3535  C   HIS B  52       9.097  17.670  -2.791  1.00 82.64           C  
ATOM   3536  CB  HIS B  52       9.219  19.183  -4.842  1.00 82.64           C  
ATOM   3537  HB2 HIS B  52       8.275  18.716  -5.126  1.00 82.64           H  
ATOM   3538  HB3 HIS B  52       9.799  19.338  -5.752  1.00 82.64           H  
ATOM   3539  O   HIS B  52       9.143  18.103  -1.643  1.00 82.64           O  
ATOM   3540  CG  HIS B  52       8.956  20.535  -4.240  1.00 82.64           C  
ATOM   3541  CD2 HIS B  52       7.757  21.017  -3.790  1.00 82.64           C  
ATOM   3542  HD2 HIS B  52       6.812  20.494  -3.810  1.00 82.64           H  
ATOM   3543  ND1 HIS B  52       9.897  21.519  -4.030  1.00 82.64           N  
ATOM   3544  HD1 HIS B  52      10.879  21.475  -4.262  1.00 82.64           H  
ATOM   3545  CE1 HIS B  52       9.280  22.569  -3.465  1.00 82.64           C  
ATOM   3546  HE1 HIS B  52       9.752  23.498  -3.181  1.00 82.64           H  
ATOM   3547  NE2 HIS B  52       7.977  22.306  -3.298  1.00 82.64           N  
ATOM   3548  N   TYR B  53       8.369  16.598  -3.099  1.00 84.30           N  
ATOM   3549  H   TYR B  53       8.429  16.221  -4.034  1.00 84.30           H  
ATOM   3550  CA  TYR B  53       7.468  15.908  -2.175  1.00 84.30           C  
ATOM   3551  HA  TYR B  53       7.245  16.578  -1.344  1.00 84.30           H  
ATOM   3552  C   TYR B  53       8.129  14.669  -1.556  1.00 84.30           C  
ATOM   3553  CB  TYR B  53       6.131  15.612  -2.876  1.00 84.30           C  
ATOM   3554  HB2 TYR B  53       5.453  15.131  -2.171  1.00 84.30           H  
ATOM   3555  HB3 TYR B  53       6.298  14.910  -3.694  1.00 84.30           H  
ATOM   3556  O   TYR B  53       7.489  13.637  -1.376  1.00 84.30           O  
ATOM   3557  CG  TYR B  53       5.412  16.839  -3.395  1.00 84.30           C  
ATOM   3558  CD1 TYR B  53       5.014  17.854  -2.502  1.00 84.30           C  
ATOM   3559  HD1 TYR B  53       5.204  17.756  -1.444  1.00 84.30           H  
ATOM   3560  CD2 TYR B  53       5.111  16.955  -4.764  1.00 84.30           C  
ATOM   3561  HD2 TYR B  53       5.311  16.135  -5.438  1.00 84.30           H  
ATOM   3562  CE1 TYR B  53       4.352  18.998  -2.986  1.00 84.30           C  
ATOM   3563  HE1 TYR B  53       4.040  19.772  -2.300  1.00 84.30           H  
ATOM   3564  CE2 TYR B  53       4.480  18.110  -5.256  1.00 84.30           C  
ATOM   3565  HE2 TYR B  53       4.245  18.211  -6.305  1.00 84.30           H  
ATOM   3566  OH  TYR B  53       3.462  20.230  -4.847  1.00 84.30           O  
ATOM   3567  HH  TYR B  53       3.239  20.852  -4.150  1.00 84.30           H  
ATOM   3568  CZ  TYR B  53       4.097  19.132  -4.367  1.00 84.30           C  
ATOM   3569  N   ARG B  54       9.424  14.745  -1.208  1.00 80.68           N  
ATOM   3570  H   ARG B  54       9.903  15.611  -1.409  1.00 80.68           H  
ATOM   3571  CA  ARG B  54      10.163  13.611  -0.611  1.00 80.68           C  
ATOM   3572  HA  ARG B  54      10.117  12.765  -1.298  1.00 80.68           H  
ATOM   3573  C   ARG B  54       9.539  13.118   0.681  1.00 80.68           C  
ATOM   3574  CB  ARG B  54      11.632  13.968  -0.335  1.00 80.68           C  
ATOM   3575  HB2 ARG B  54      11.701  14.934   0.166  1.00 80.68           H  
ATOM   3576  HB3 ARG B  54      12.074  13.205   0.305  1.00 80.68           H  
ATOM   3577  O   ARG B  54       9.435  11.915   0.874  1.00 80.68           O  
ATOM   3578  CG  ARG B  54      12.398  14.000  -1.648  1.00 80.68           C  
ATOM   3579  HG2 ARG B  54      11.988  14.799  -2.267  1.00 80.68           H  
ATOM   3580  HG3 ARG B  54      12.241  13.037  -2.134  1.00 80.68           H  
ATOM   3581  CD  ARG B  54      13.903  14.224  -1.501  1.00 80.68           C  
ATOM   3582  HD2 ARG B  54      14.270  14.606  -2.454  1.00 80.68           H  
ATOM   3583  HD3 ARG B  54      14.087  14.972  -0.729  1.00 80.68           H  
ATOM   3584  NE  ARG B  54      14.606  12.963  -1.193  1.00 80.68           N  
ATOM   3585  HE  ARG B  54      14.032  12.134  -1.136  1.00 80.68           H  
ATOM   3586  NH1 ARG B  54      16.742  13.794  -1.250  1.00 80.68           N  
ATOM   3587 HH11 ARG B  54      17.740  13.649  -1.184  1.00 80.68           H  
ATOM   3588 HH12 ARG B  54      16.360  14.718  -1.391  1.00 80.68           H  
ATOM   3589  NH2 ARG B  54      16.419  11.607  -0.936  1.00 80.68           N  
ATOM   3590 HH21 ARG B  54      15.810  10.804  -0.867  1.00 80.68           H  
ATOM   3591 HH22 ARG B  54      17.419  11.475  -0.896  1.00 80.68           H  
ATOM   3592  CZ  ARG B  54      15.914  12.793  -1.127  1.00 80.68           C  
ATOM   3593  N   ARG B  55       9.130  14.042   1.552  1.00 82.60           N  
ATOM   3594  H   ARG B  55       9.224  15.013   1.289  1.00 82.60           H  
ATOM   3595  CA  ARG B  55       8.489  13.698   2.827  1.00 82.60           C  
ATOM   3596  HA  ARG B  55       9.099  12.972   3.365  1.00 82.60           H  
ATOM   3597  C   ARG B  55       7.159  12.999   2.594  1.00 82.60           C  
ATOM   3598  CB  ARG B  55       8.310  14.937   3.709  1.00 82.60           C  
ATOM   3599  HB2 ARG B  55       7.722  14.651   4.582  1.00 82.60           H  
ATOM   3600  HB3 ARG B  55       7.762  15.706   3.166  1.00 82.60           H  
ATOM   3601  O   ARG B  55       6.946  11.939   3.155  1.00 82.60           O  
ATOM   3602  CG  ARG B  55       9.656  15.494   4.188  1.00 82.60           C  
ATOM   3603  HG2 ARG B  55      10.231  14.700   4.663  1.00 82.60           H  
ATOM   3604  HG3 ARG B  55      10.215  15.889   3.340  1.00 82.60           H  
ATOM   3605  CD  ARG B  55       9.409  16.611   5.204  1.00 82.60           C  
ATOM   3606  HD2 ARG B  55       8.876  16.191   6.057  1.00 82.60           H  
ATOM   3607  HD3 ARG B  55       8.783  17.375   4.744  1.00 82.60           H  
ATOM   3608  NE  ARG B  55      10.669  17.223   5.664  1.00 82.60           N  
ATOM   3609  HE  ARG B  55      11.529  16.877   5.263  1.00 82.60           H  
ATOM   3610  NH1 ARG B  55       9.724  18.639   7.206  1.00 82.60           N  
ATOM   3611 HH11 ARG B  55       9.813  19.330   7.937  1.00 82.60           H  
ATOM   3612 HH12 ARG B  55       8.817  18.231   7.028  1.00 82.60           H  
ATOM   3613  NH2 ARG B  55      11.933  18.649   6.916  1.00 82.60           N  
ATOM   3614 HH21 ARG B  55      12.780  18.299   6.492  1.00 82.60           H  
ATOM   3615 HH22 ARG B  55      11.989  19.351   7.640  1.00 82.60           H  
ATOM   3616  CZ  ARG B  55      10.769  18.164   6.588  1.00 82.60           C  
ATOM   3617  N   GLU B  56       6.342  13.530   1.690  1.00 81.75           N  
ATOM   3618  H   GLU B  56       6.577  14.422   1.280  1.00 81.75           H  
ATOM   3619  CA  GLU B  56       5.071  12.917   1.298  1.00 81.75           C  
ATOM   3620  HA  GLU B  56       4.446  12.793   2.182  1.00 81.75           H  
ATOM   3621  C   GLU B  56       5.271  11.541   0.651  1.00 81.75           C  
ATOM   3622  CB  GLU B  56       4.382  13.858   0.303  1.00 81.75           C  
ATOM   3623  HB2 GLU B  56       4.426  14.883   0.671  1.00 81.75           H  
ATOM   3624  HB3 GLU B  56       4.925  13.813  -0.641  1.00 81.75           H  
ATOM   3625  O   GLU B  56       4.577  10.588   0.971  1.00 81.75           O  
ATOM   3626  CG  GLU B  56       2.929  13.482   0.026  1.00 81.75           C  
ATOM   3627  HG2 GLU B  56       2.897  12.492  -0.431  1.00 81.75           H  
ATOM   3628  HG3 GLU B  56       2.512  14.190  -0.691  1.00 81.75           H  
ATOM   3629  CD  GLU B  56       2.115  13.507   1.312  1.00 81.75           C  
ATOM   3630  OE1 GLU B  56       1.407  12.514   1.558  1.00 81.75           O  
ATOM   3631  OE2 GLU B  56       2.245  14.485   2.082  1.00 81.75           O  
ATOM   3632  N   SER B  57       6.270  11.407  -0.222  1.00 81.72           N  
ATOM   3633  H   SER B  57       6.793  12.234  -0.470  1.00 81.72           H  
ATOM   3634  CA  SER B  57       6.589  10.139  -0.884  1.00 81.72           C  
ATOM   3635  HA  SER B  57       5.691   9.753  -1.366  1.00 81.72           H  
ATOM   3636  C   SER B  57       7.068   9.099   0.125  1.00 81.72           C  
ATOM   3637  CB  SER B  57       7.669  10.333  -1.951  1.00 81.72           C  
ATOM   3638  HB2 SER B  57       7.841   9.382  -2.455  1.00 81.72           H  
ATOM   3639  HB3 SER B  57       8.598  10.649  -1.477  1.00 81.72           H  
ATOM   3640  O   SER B  57       6.635   7.955   0.074  1.00 81.72           O  
ATOM   3641  OG  SER B  57       7.287  11.300  -2.909  1.00 81.72           O  
ATOM   3642  HG  SER B  57       7.195  12.148  -2.468  1.00 81.72           H  
ATOM   3643  N   LEU B  58       7.936   9.486   1.065  1.00 80.50           N  
ATOM   3644  H   LEU B  58       8.247  10.447   1.069  1.00 80.50           H  
ATOM   3645  CA  LEU B  58       8.386   8.608   2.145  1.00 80.50           C  
ATOM   3646  HA  LEU B  58       8.725   7.664   1.718  1.00 80.50           H  
ATOM   3647  C   LEU B  58       7.239   8.254   3.095  1.00 80.50           C  
ATOM   3648  CB  LEU B  58       9.544   9.271   2.909  1.00 80.50           C  
ATOM   3649  HB2 LEU B  58       9.257  10.292   3.159  1.00 80.50           H  
ATOM   3650  HB3 LEU B  58       9.696   8.736   3.846  1.00 80.50           H  
ATOM   3651  O   LEU B  58       7.139   7.100   3.497  1.00 80.50           O  
ATOM   3652  CG  LEU B  58      10.877   9.285   2.139  1.00 80.50           C  
ATOM   3653  HG  LEU B  58      10.732   9.700   1.142  1.00 80.50           H  
ATOM   3654  CD1 LEU B  58      11.887  10.160   2.884  1.00 80.50           C  
ATOM   3655 HD11 LEU B  58      12.832  10.181   2.341  1.00 80.50           H  
ATOM   3656 HD12 LEU B  58      11.496  11.174   2.962  1.00 80.50           H  
ATOM   3657 HD13 LEU B  58      12.051   9.763   3.886  1.00 80.50           H  
ATOM   3658  CD2 LEU B  58      11.478   7.884   1.993  1.00 80.50           C  
ATOM   3659 HD21 LEU B  58      12.451   7.945   1.506  1.00 80.50           H  
ATOM   3660 HD22 LEU B  58      11.593   7.423   2.974  1.00 80.50           H  
ATOM   3661 HD23 LEU B  58      10.829   7.258   1.380  1.00 80.50           H  
ATOM   3662  N   ARG B  59       6.352   9.208   3.390  1.00 78.34           N  
ATOM   3663  H   ARG B  59       6.532  10.144   3.055  1.00 78.34           H  
ATOM   3664  CA  ARG B  59       5.133   9.002   4.175  1.00 78.34           C  
ATOM   3665  HA  ARG B  59       5.397   8.589   5.148  1.00 78.34           H  
ATOM   3666  C   ARG B  59       4.207   8.000   3.502  1.00 78.34           C  
ATOM   3667  CB  ARG B  59       4.445  10.354   4.380  1.00 78.34           C  
ATOM   3668  HB2 ARG B  59       4.165  10.777   3.415  1.00 78.34           H  
ATOM   3669  HB3 ARG B  59       5.150  11.031   4.863  1.00 78.34           H  
ATOM   3670  O   ARG B  59       3.791   7.060   4.161  1.00 78.34           O  
ATOM   3671  CG  ARG B  59       3.191  10.272   5.251  1.00 78.34           C  
ATOM   3672  HG2 ARG B  59       3.477   9.932   6.246  1.00 78.34           H  
ATOM   3673  HG3 ARG B  59       2.460   9.578   4.835  1.00 78.34           H  
ATOM   3674  CD  ARG B  59       2.576  11.670   5.356  1.00 78.34           C  
ATOM   3675  HD2 ARG B  59       3.358  12.428   5.310  1.00 78.34           H  
ATOM   3676  HD3 ARG B  59       2.136  11.741   6.351  1.00 78.34           H  
ATOM   3677  NE  ARG B  59       1.556  11.950   4.326  1.00 78.34           N  
ATOM   3678  HE  ARG B  59       1.780  11.803   3.352  1.00 78.34           H  
ATOM   3679  NH1 ARG B  59      -0.058  12.930   5.660  1.00 78.34           N  
ATOM   3680 HH11 ARG B  59       0.417  12.608   6.492  1.00 78.34           H  
ATOM   3681 HH12 ARG B  59      -0.966  13.365   5.737  1.00 78.34           H  
ATOM   3682  NH2 ARG B  59      -0.360  12.832   3.481  1.00 78.34           N  
ATOM   3683 HH21 ARG B  59       0.066  12.676   2.579  1.00 78.34           H  
ATOM   3684 HH22 ARG B  59      -1.222  13.352   3.561  1.00 78.34           H  
ATOM   3685  CZ  ARG B  59       0.396  12.562   4.498  1.00 78.34           C  
ATOM   3686  N   LEU B  60       3.963   8.133   2.199  1.00 79.87           N  
ATOM   3687  H   LEU B  60       4.289   8.972   1.741  1.00 79.87           H  
ATOM   3688  CA  LEU B  60       3.165   7.182   1.423  1.00 79.87           C  
ATOM   3689  HA  LEU B  60       2.213   7.028   1.931  1.00 79.87           H  
ATOM   3690  C   LEU B  60       3.842   5.816   1.333  1.00 79.87           C  
ATOM   3691  CB  LEU B  60       2.901   7.739   0.018  1.00 79.87           C  
ATOM   3692  HB2 LEU B  60       3.835   8.135  -0.380  1.00 79.87           H  
ATOM   3693  HB3 LEU B  60       2.583   6.924  -0.632  1.00 79.87           H  
ATOM   3694  O   LEU B  60       3.179   4.810   1.529  1.00 79.87           O  
ATOM   3695  CG  LEU B  60       1.816   8.829  -0.020  1.00 79.87           C  
ATOM   3696  HG  LEU B  60       2.008   9.576   0.750  1.00 79.87           H  
ATOM   3697  CD1 LEU B  60       1.878   9.504  -1.384  1.00 79.87           C  
ATOM   3698 HD11 LEU B  60       1.122  10.287  -1.439  1.00 79.87           H  
ATOM   3699 HD12 LEU B  60       1.720   8.777  -2.181  1.00 79.87           H  
ATOM   3700 HD13 LEU B  60       2.863   9.962  -1.478  1.00 79.87           H  
ATOM   3701  CD2 LEU B  60       0.412   8.254   0.169  1.00 79.87           C  
ATOM   3702 HD21 LEU B  60       0.206   7.478  -0.568  1.00 79.87           H  
ATOM   3703 HD22 LEU B  60      -0.325   9.052   0.071  1.00 79.87           H  
ATOM   3704 HD23 LEU B  60       0.305   7.841   1.172  1.00 79.87           H  
ATOM   3705  N   VAL B  61       5.156   5.739   1.099  1.00 80.15           N  
ATOM   3706  H   VAL B  61       5.662   6.592   0.909  1.00 80.15           H  
ATOM   3707  CA  VAL B  61       5.890   4.458   1.136  1.00 80.15           C  
ATOM   3708  HA  VAL B  61       5.450   3.777   0.408  1.00 80.15           H  
ATOM   3709  C   VAL B  61       5.746   3.796   2.506  1.00 80.15           C  
ATOM   3710  CB  VAL B  61       7.378   4.655   0.786  1.00 80.15           C  
ATOM   3711  HB  VAL B  61       7.778   5.491   1.358  1.00 80.15           H  
ATOM   3712  O   VAL B  61       5.559   2.584   2.583  1.00 80.15           O  
ATOM   3713  CG1 VAL B  61       8.240   3.417   1.076  1.00 80.15           C  
ATOM   3714 HG11 VAL B  61       7.812   2.540   0.591  1.00 80.15           H  
ATOM   3715 HG12 VAL B  61       8.300   3.240   2.150  1.00 80.15           H  
ATOM   3716 HG13 VAL B  61       9.253   3.572   0.704  1.00 80.15           H  
ATOM   3717  CG2 VAL B  61       7.546   4.953  -0.708  1.00 80.15           C  
ATOM   3718 HG21 VAL B  61       8.581   5.222  -0.920  1.00 80.15           H  
ATOM   3719 HG22 VAL B  61       7.276   4.073  -1.292  1.00 80.15           H  
ATOM   3720 HG23 VAL B  61       6.901   5.777  -1.013  1.00 80.15           H  
ATOM   3721  N   ALA B  62       5.802   4.579   3.581  1.00 78.52           N  
ATOM   3722  H   ALA B  62       5.982   5.566   3.459  1.00 78.52           H  
ATOM   3723  CA  ALA B  62       5.608   4.091   4.933  1.00 78.52           C  
ATOM   3724  HA  ALA B  62       6.228   3.205   5.070  1.00 78.52           H  
ATOM   3725  C   ALA B  62       4.150   3.671   5.168  1.00 78.52           C  
ATOM   3726  CB  ALA B  62       6.098   5.171   5.905  1.00 78.52           C  
ATOM   3727  HB1 ALA B  62       6.203   4.750   6.905  1.00 78.52           H  
ATOM   3728  HB2 ALA B  62       5.404   6.010   5.931  1.00 78.52           H  
ATOM   3729  HB3 ALA B  62       7.080   5.531   5.599  1.00 78.52           H  
ATOM   3730  O   ALA B  62       3.921   2.600   5.705  1.00 78.52           O  
ATOM   3731  N   GLU B  63       3.164   4.449   4.729  1.00 77.67           N  
ATOM   3732  H   GLU B  63       3.408   5.338   4.317  1.00 77.67           H  
ATOM   3733  CA  GLU B  63       1.737   4.160   4.889  1.00 77.67           C  
ATOM   3734  HA  GLU B  63       1.550   3.949   5.941  1.00 77.67           H  
ATOM   3735  C   GLU B  63       1.308   2.918   4.103  1.00 77.67           C  
ATOM   3736  CB  GLU B  63       0.945   5.414   4.492  1.00 77.67           C  
ATOM   3737  HB2 GLU B  63       1.330   6.249   5.077  1.00 77.67           H  
ATOM   3738  HB3 GLU B  63       1.099   5.623   3.433  1.00 77.67           H  
ATOM   3739  O   GLU B  63       0.651   2.034   4.652  1.00 77.67           O  
ATOM   3740  CG  GLU B  63      -0.557   5.285   4.769  1.00 77.67           C  
ATOM   3741  HG2 GLU B  63      -0.974   4.534   4.098  1.00 77.67           H  
ATOM   3742  HG3 GLU B  63      -0.685   4.942   5.796  1.00 77.67           H  
ATOM   3743  CD  GLU B  63      -1.328   6.602   4.595  1.00 77.67           C  
ATOM   3744  OE1 GLU B  63      -2.526   6.594   4.955  1.00 77.67           O  
ATOM   3745  OE2 GLU B  63      -0.720   7.612   4.181  1.00 77.67           O  
ATOM   3746  N   ILE B  64       1.773   2.794   2.859  1.00 78.29           N  
ATOM   3747  H   ILE B  64       2.293   3.572   2.479  1.00 78.29           H  
ATOM   3748  CA  ILE B  64       1.659   1.584   2.042  1.00 78.29           C  
ATOM   3749  HA  ILE B  64       0.606   1.319   1.943  1.00 78.29           H  
ATOM   3750  C   ILE B  64       2.375   0.428   2.752  1.00 78.29           C  
ATOM   3751  CB  ILE B  64       2.253   1.833   0.633  1.00 78.29           C  
ATOM   3752  HB  ILE B  64       3.288   2.155   0.746  1.00 78.29           H  
ATOM   3753  O   ILE B  64       1.783  -0.611   3.017  1.00 78.29           O  
ATOM   3754  CG1 ILE B  64       1.475   2.903  -0.149  1.00 78.29           C  
ATOM   3755 HG12 ILE B  64       1.271   3.773   0.475  1.00 78.29           H  
ATOM   3756 HG13 ILE B  64       0.523   2.456  -0.436  1.00 78.29           H  
ATOM   3757  CG2 ILE B  64       2.216   0.560  -0.225  1.00 78.29           C  
ATOM   3758 HG21 ILE B  64       1.182   0.316  -0.468  1.00 78.29           H  
ATOM   3759 HG22 ILE B  64       2.766   0.706  -1.154  1.00 78.29           H  
ATOM   3760 HG23 ILE B  64       2.662  -0.277   0.312  1.00 78.29           H  
ATOM   3761  CD1 ILE B  64       2.144   3.368  -1.440  1.00 78.29           C  
ATOM   3762 HD11 ILE B  64       2.027   2.620  -2.224  1.00 78.29           H  
ATOM   3763 HD12 ILE B  64       3.207   3.516  -1.247  1.00 78.29           H  
ATOM   3764 HD13 ILE B  64       1.686   4.300  -1.772  1.00 78.29           H  
ATOM   3765  N   GLY B  65       3.649   0.589   3.109  1.00 72.31           N  
ATOM   3766  H   GLY B  65       4.103   1.468   2.909  1.00 72.31           H  
ATOM   3767  CA  GLY B  65       4.453  -0.494   3.681  1.00 72.31           C  
ATOM   3768  HA2 GLY B  65       4.463  -1.336   2.989  1.00 72.31           H  
ATOM   3769  HA3 GLY B  65       5.474  -0.134   3.813  1.00 72.31           H  
ATOM   3770  C   GLY B  65       3.949  -0.997   5.036  1.00 72.31           C  
ATOM   3771  O   GLY B  65       3.969  -2.193   5.300  1.00 72.31           O  
ATOM   3772  N   MET B  66       3.464  -0.099   5.891  1.00 70.45           N  
ATOM   3773  H   MET B  66       3.481   0.873   5.618  1.00 70.45           H  
ATOM   3774  CA  MET B  66       2.850  -0.437   7.175  1.00 70.45           C  
ATOM   3775  HA  MET B  66       3.464  -1.158   7.713  1.00 70.45           H  
ATOM   3776  C   MET B  66       1.460  -1.020   7.023  1.00 70.45           C  
ATOM   3777  CB  MET B  66       2.676   0.832   7.999  1.00 70.45           C  
ATOM   3778  HB2 MET B  66       2.057   0.592   8.863  1.00 70.45           H  
ATOM   3779  HB3 MET B  66       2.170   1.599   7.413  1.00 70.45           H  
ATOM   3780  O   MET B  66       0.918  -1.586   7.974  1.00 70.45           O  
ATOM   3781  CG  MET B  66       3.985   1.359   8.543  1.00 70.45           C  
ATOM   3782  HG2 MET B  66       4.677   1.651   7.753  1.00 70.45           H  
ATOM   3783  HG3 MET B  66       4.435   0.557   9.127  1.00 70.45           H  
ATOM   3784  SD  MET B  66       3.628   2.743   9.625  1.00 70.45           S  
ATOM   3785  CE  MET B  66       3.698   4.156   8.524  1.00 70.45           C  
ATOM   3786  HE1 MET B  66       3.042   3.993   7.669  1.00 70.45           H  
ATOM   3787  HE2 MET B  66       3.371   5.048   9.058  1.00 70.45           H  
ATOM   3788  HE3 MET B  66       4.729   4.293   8.198  1.00 70.45           H  
ATOM   3789  N   GLY B  67       0.845  -0.770   5.872  1.00 68.09           N  
ATOM   3790  H   GLY B  67       1.346  -0.332   5.113  1.00 68.09           H  
ATOM   3791  CA  GLY B  67      -0.578  -0.862   5.782  1.00 68.09           C  
ATOM   3792  HA2 GLY B  67      -0.811  -1.916   5.928  1.00 68.09           H  
ATOM   3793  HA3 GLY B  67      -0.890  -0.525   4.794  1.00 68.09           H  
ATOM   3794  C   GLY B  67      -1.236   0.022   6.858  1.00 68.09           C  
ATOM   3795  O   GLY B  67      -2.056  -0.420   7.657  1.00 68.09           O  
ATOM   3796  N   THR B  68      -0.842   1.281   6.968  1.00 66.59           N  
ATOM   3797  H   THR B  68      -0.181   1.630   6.288  1.00 66.59           H  
ATOM   3798  CA  THR B  68      -1.669   2.256   7.685  1.00 66.59           C  
ATOM   3799  HA  THR B  68      -2.354   1.733   8.352  1.00 66.59           H  
ATOM   3800  C   THR B  68      -2.577   2.969   6.697  1.00 66.59           C  
ATOM   3801  CB  THR B  68      -0.861   3.173   8.609  1.00 66.59           C  
ATOM   3802  HB  THR B  68      -1.498   3.980   8.972  1.00 66.59           H  
ATOM   3803  O   THR B  68      -2.498   2.760   5.486  1.00 66.59           O  
ATOM   3804  CG2 THR B  68      -0.373   2.381   9.822  1.00 66.59           C  
ATOM   3805 HG21 THR B  68       0.200   1.511   9.501  1.00 66.59           H  
ATOM   3806 HG22 THR B  68      -1.228   2.036  10.403  1.00 66.59           H  
ATOM   3807 HG23 THR B  68       0.255   3.019  10.445  1.00 66.59           H  
ATOM   3808  OG1 THR B  68       0.253   3.737   7.975  1.00 66.59           O  
ATOM   3809  HG1 THR B  68      -0.049   4.435   7.389  1.00 66.59           H  
ATOM   3810  N   GLY B  69      -3.547   3.710   7.224  1.00 62.77           N  
ATOM   3811  H   GLY B  69      -3.558   3.900   8.216  1.00 62.77           H  
ATOM   3812  CA  GLY B  69      -4.594   4.305   6.404  1.00 62.77           C  
ATOM   3813  HA2 GLY B  69      -5.253   4.917   7.020  1.00 62.77           H  
ATOM   3814  HA3 GLY B  69      -4.135   4.956   5.660  1.00 62.77           H  
ATOM   3815  C   GLY B  69      -5.424   3.249   5.681  1.00 62.77           C  
ATOM   3816  O   GLY B  69      -5.573   2.115   6.153  1.00 62.77           O  
ATOM   3817  N   ALA B  70      -5.950   3.609   4.513  1.00 62.62           N  
ATOM   3818  H   ALA B  70      -5.765   4.544   4.177  1.00 62.62           H  
ATOM   3819  CA  ALA B  70      -6.748   2.719   3.672  1.00 62.62           C  
ATOM   3820  HA  ALA B  70      -7.641   2.423   4.224  1.00 62.62           H  
ATOM   3821  C   ALA B  70      -5.986   1.440   3.281  1.00 62.62           C  
ATOM   3822  CB  ALA B  70      -7.185   3.510   2.436  1.00 62.62           C  
ATOM   3823  HB1 ALA B  70      -7.757   4.388   2.734  1.00 62.62           H  
ATOM   3824  HB2 ALA B  70      -6.315   3.833   1.864  1.00 62.62           H  
ATOM   3825  HB3 ALA B  70      -7.811   2.886   1.798  1.00 62.62           H  
ATOM   3826  O   ALA B  70      -6.594   0.381   3.097  1.00 62.62           O  
ATOM   3827  N   MET B  71      -4.655   1.493   3.293  1.00 63.82           N  
ATOM   3828  H   MET B  71      -4.219   2.364   3.561  1.00 63.82           H  
ATOM   3829  CA  MET B  71      -3.780   0.477   2.727  1.00 63.82           C  
ATOM   3830  HA  MET B  71      -4.322  -0.015   1.920  1.00 63.82           H  
ATOM   3831  C   MET B  71      -3.395  -0.666   3.685  1.00 63.82           C  
ATOM   3832  CB  MET B  71      -2.598   1.199   2.072  1.00 63.82           C  
ATOM   3833  HB2 MET B  71      -1.966   0.451   1.594  1.00 63.82           H  
ATOM   3834  HB3 MET B  71      -2.010   1.749   2.806  1.00 63.82           H  
ATOM   3835  O   MET B  71      -2.696  -1.586   3.287  1.00 63.82           O  
ATOM   3836  CG  MET B  71      -3.107   2.139   0.972  1.00 63.82           C  
ATOM   3837  HG2 MET B  71      -3.328   3.114   1.406  1.00 63.82           H  
ATOM   3838  HG3 MET B  71      -4.040   1.740   0.573  1.00 63.82           H  
ATOM   3839  SD  MET B  71      -2.010   2.337  -0.440  1.00 63.82           S  
ATOM   3840  CE  MET B  71      -1.495   4.057  -0.173  1.00 63.82           C  
ATOM   3841  HE1 MET B  71      -2.369   4.708  -0.193  1.00 63.82           H  
ATOM   3842  HE2 MET B  71      -1.006   4.155   0.796  1.00 63.82           H  
ATOM   3843  HE3 MET B  71      -0.812   4.368  -0.964  1.00 63.82           H  
ATOM   3844  N   ALA B  72      -3.931  -0.719   4.910  1.00 61.61           N  
ATOM   3845  H   ALA B  72      -4.395   0.115   5.239  1.00 61.61           H  
ATOM   3846  CA  ALA B  72      -3.721  -1.836   5.865  1.00 61.61           C  
ATOM   3847  HA  ALA B  72      -2.666  -1.908   6.129  1.00 61.61           H  
ATOM   3848  C   ALA B  72      -3.958  -3.255   5.406  1.00 61.61           C  
ATOM   3849  CB  ALA B  72      -4.500  -1.634   7.148  1.00 61.61           C  
ATOM   3850  HB1 ALA B  72      -4.561  -0.576   7.401  1.00 61.61           H  
ATOM   3851  HB2 ALA B  72      -4.002  -2.167   7.958  1.00 61.61           H  
ATOM   3852  HB3 ALA B  72      -5.473  -2.098   6.989  1.00 61.61           H  
ATOM   3853  O   ALA B  72      -3.479  -4.197   6.034  1.00 61.61           O  
ATOM   3854  N   VAL B  73      -4.660  -3.423   4.304  1.00 60.00           N  
ATOM   3855  H   VAL B  73      -4.961  -2.606   3.793  1.00 60.00           H  
ATOM   3856  CA  VAL B  73      -4.848  -4.737   3.709  1.00 60.00           C  
ATOM   3857  HA  VAL B  73      -5.170  -5.421   4.494  1.00 60.00           H  
ATOM   3858  C   VAL B  73      -3.516  -5.297   3.170  1.00 60.00           C  
ATOM   3859  CB  VAL B  73      -5.985  -4.653   2.677  1.00 60.00           C  
ATOM   3860  HB  VAL B  73      -5.654  -4.064   1.821  1.00 60.00           H  
ATOM   3861  O   VAL B  73      -3.424  -6.490   2.903  1.00 60.00           O  
ATOM   3862  CG1 VAL B  73      -6.415  -6.038   2.194  1.00 60.00           C  
ATOM   3863 HG11 VAL B  73      -6.702  -6.665   3.039  1.00 60.00           H  
ATOM   3864 HG12 VAL B  73      -7.258  -5.949   1.509  1.00 60.00           H  
ATOM   3865 HG13 VAL B  73      -5.602  -6.520   1.651  1.00 60.00           H  
ATOM   3866  CG2 VAL B  73      -7.232  -3.980   3.290  1.00 60.00           C  
ATOM   3867 HG21 VAL B  73      -8.057  -4.026   2.579  1.00 60.00           H  
ATOM   3868 HG22 VAL B  73      -7.524  -4.496   4.205  1.00 60.00           H  
ATOM   3869 HG23 VAL B  73      -7.043  -2.927   3.500  1.00 60.00           H  
ATOM   3870  N   ILE B  74      -2.446  -4.491   3.108  1.00 57.71           N  
ATOM   3871  H   ILE B  74      -2.569  -3.512   3.327  1.00 57.71           H  
ATOM   3872  CA  ILE B  74      -1.141  -4.886   2.562  1.00 57.71           C  
ATOM   3873  HA  ILE B  74      -1.360  -5.305   1.580  1.00 57.71           H  
ATOM   3874  C   ILE B  74      -0.428  -5.984   3.352  1.00 57.71           C  
ATOM   3875  CB  ILE B  74      -0.240  -3.658   2.341  1.00 57.71           C  
ATOM   3876  HB  ILE B  74      -0.235  -3.061   3.253  1.00 57.71           H  
ATOM   3877  O   ILE B  74       0.298  -6.782   2.762  1.00 57.71           O  
ATOM   3878  CG1 ILE B  74      -0.843  -2.845   1.181  1.00 57.71           C  
ATOM   3879 HG12 ILE B  74      -0.621  -3.334   0.232  1.00 57.71           H  
ATOM   3880 HG13 ILE B  74      -1.928  -2.781   1.261  1.00 57.71           H  
ATOM   3881  CG2 ILE B  74       1.217  -4.028   1.988  1.00 57.71           C  
ATOM   3882 HG21 ILE B  74       1.242  -4.681   1.115  1.00 57.71           H  
ATOM   3883 HG22 ILE B  74       1.804  -3.132   1.787  1.00 57.71           H  
ATOM   3884 HG23 ILE B  74       1.697  -4.527   2.829  1.00 57.71           H  
ATOM   3885  CD1 ILE B  74      -0.298  -1.432   1.150  1.00 57.71           C  
ATOM   3886 HD11 ILE B  74      -0.849  -0.860   0.404  1.00 57.71           H  
ATOM   3887 HD12 ILE B  74       0.755  -1.457   0.869  1.00 57.71           H  
ATOM   3888 HD13 ILE B  74      -0.430  -0.969   2.128  1.00 57.71           H  
ATOM   3889  N   GLY B  75      -0.675  -6.115   4.660  1.00 57.14           N  
ATOM   3890  H   GLY B  75      -1.280  -5.446   5.115  1.00 57.14           H  
ATOM   3891  CA  GLY B  75      -0.181  -7.283   5.404  1.00 57.14           C  
ATOM   3892  HA2 GLY B  75       0.909  -7.292   5.388  1.00 57.14           H  
ATOM   3893  HA3 GLY B  75      -0.522  -7.221   6.437  1.00 57.14           H  
ATOM   3894  C   GLY B  75      -0.690  -8.601   4.801  1.00 57.14           C  
ATOM   3895  O   GLY B  75       0.010  -9.611   4.792  1.00 57.14           O  
ATOM   3896  N   GLY B  76      -1.883  -8.562   4.205  1.00 66.07           N  
ATOM   3897  H   GLY B  76      -2.369  -7.678   4.157  1.00 66.07           H  
ATOM   3898  CA  GLY B  76      -2.429  -9.655   3.419  1.00 66.07           C  
ATOM   3899  HA2 GLY B  76      -2.366 -10.583   3.988  1.00 66.07           H  
ATOM   3900  HA3 GLY B  76      -3.478  -9.444   3.212  1.00 66.07           H  
ATOM   3901  C   GLY B  76      -1.724  -9.858   2.081  1.00 66.07           C  
ATOM   3902  O   GLY B  76      -1.733 -10.974   1.589  1.00 66.07           O  
ATOM   3903  N   THR B  77      -1.065  -8.854   1.496  1.00 71.17           N  
ATOM   3904  H   THR B  77      -1.029  -7.952   1.949  1.00 71.17           H  
ATOM   3905  CA  THR B  77      -0.449  -8.959   0.164  1.00 71.17           C  
ATOM   3906  HA  THR B  77      -1.227  -9.228  -0.551  1.00 71.17           H  
ATOM   3907  C   THR B  77       0.617 -10.045   0.110  1.00 71.17           C  
ATOM   3908  CB  THR B  77       0.167  -7.629  -0.293  1.00 71.17           C  
ATOM   3909  HB  THR B  77       1.067  -7.406   0.279  1.00 71.17           H  
ATOM   3910  O   THR B  77       0.595 -10.850  -0.812  1.00 71.17           O  
ATOM   3911  CG2 THR B  77       0.468  -7.574  -1.778  1.00 71.17           C  
ATOM   3912 HG21 THR B  77      -0.465  -7.600  -2.342  1.00 71.17           H  
ATOM   3913 HG22 THR B  77       1.102  -8.410  -2.072  1.00 71.17           H  
ATOM   3914 HG23 THR B  77       0.973  -6.633  -1.997  1.00 71.17           H  
ATOM   3915  OG1 THR B  77      -0.763  -6.602  -0.142  1.00 71.17           O  
ATOM   3916  HG1 THR B  77      -0.689  -6.007  -0.892  1.00 71.17           H  
ATOM   3917  N   VAL B  78       1.504 -10.140   1.109  1.00 75.26           N  
ATOM   3918  H   VAL B  78       1.458  -9.469   1.863  1.00 75.26           H  
ATOM   3919  CA  VAL B  78       2.523 -11.209   1.147  1.00 75.26           C  
ATOM   3920  HA  VAL B  78       3.057 -11.214   0.196  1.00 75.26           H  
ATOM   3921  C   VAL B  78       1.868 -12.585   1.294  1.00 75.26           C  
ATOM   3922  CB  VAL B  78       3.557 -10.978   2.269  1.00 75.26           C  
ATOM   3923  HB  VAL B  78       3.042 -10.951   3.229  1.00 75.26           H  
ATOM   3924  O   VAL B  78       2.285 -13.536   0.638  1.00 75.26           O  
ATOM   3925  CG1 VAL B  78       4.619 -12.087   2.313  1.00 75.26           C  
ATOM   3926 HG11 VAL B  78       4.165 -13.044   2.572  1.00 75.26           H  
ATOM   3927 HG12 VAL B  78       5.367 -11.855   3.071  1.00 75.26           H  
ATOM   3928 HG13 VAL B  78       5.109 -12.177   1.343  1.00 75.26           H  
ATOM   3929  CG2 VAL B  78       4.295  -9.648   2.071  1.00 75.26           C  
ATOM   3930 HG21 VAL B  78       4.817  -9.649   1.114  1.00 75.26           H  
ATOM   3931 HG22 VAL B  78       5.021  -9.506   2.872  1.00 75.26           H  
ATOM   3932 HG23 VAL B  78       3.595  -8.813   2.099  1.00 75.26           H  
ATOM   3933  N   ALA B  79       0.812 -12.694   2.105  1.00 76.54           N  
ATOM   3934  H   ALA B  79       0.474 -11.868   2.577  1.00 76.54           H  
ATOM   3935  CA  ALA B  79       0.076 -13.943   2.283  1.00 76.54           C  
ATOM   3936  HA  ALA B  79       0.788 -14.742   2.491  1.00 76.54           H  
ATOM   3937  C   ALA B  79      -0.705 -14.348   1.021  1.00 76.54           C  
ATOM   3938  CB  ALA B  79      -0.847 -13.795   3.498  1.00 76.54           C  
ATOM   3939  HB1 ALA B  79      -1.367 -14.737   3.675  1.00 76.54           H  
ATOM   3940  HB2 ALA B  79      -1.585 -13.012   3.320  1.00 76.54           H  
ATOM   3941  HB3 ALA B  79      -0.260 -13.543   4.381  1.00 76.54           H  
ATOM   3942  O   ALA B  79      -0.703 -15.519   0.655  1.00 76.54           O  
ATOM   3943  N   ILE B  80      -1.328 -13.388   0.332  1.00 78.77           N  
ATOM   3944  H   ILE B  80      -1.302 -12.452   0.710  1.00 78.77           H  
ATOM   3945  CA  ILE B  80      -2.037 -13.589  -0.937  1.00 78.77           C  
ATOM   3946  HA  ILE B  80      -2.758 -14.398  -0.818  1.00 78.77           H  
ATOM   3947  C   ILE B  80      -1.046 -14.019  -2.008  1.00 78.77           C  
ATOM   3948  CB  ILE B  80      -2.796 -12.308  -1.359  1.00 78.77           C  
ATOM   3949  HB  ILE B  80      -2.106 -11.466  -1.306  1.00 78.77           H  
ATOM   3950  O   ILE B  80      -1.290 -15.015  -2.677  1.00 78.77           O  
ATOM   3951  CG1 ILE B  80      -3.985 -12.043  -0.408  1.00 78.77           C  
ATOM   3952 HG12 ILE B  80      -4.789 -12.747  -0.626  1.00 78.77           H  
ATOM   3953 HG13 ILE B  80      -3.685 -12.215   0.626  1.00 78.77           H  
ATOM   3954  CG2 ILE B  80      -3.318 -12.413  -2.808  1.00 78.77           C  
ATOM   3955 HG21 ILE B  80      -3.958 -13.289  -2.915  1.00 78.77           H  
ATOM   3956 HG22 ILE B  80      -3.884 -11.523  -3.081  1.00 78.77           H  
ATOM   3957 HG23 ILE B  80      -2.491 -12.491  -3.514  1.00 78.77           H  
ATOM   3958  CD1 ILE B  80      -4.533 -10.613  -0.504  1.00 78.77           C  
ATOM   3959 HD11 ILE B  80      -3.730  -9.894  -0.344  1.00 78.77           H  
ATOM   3960 HD12 ILE B  80      -4.989 -10.437  -1.478  1.00 78.77           H  
ATOM   3961 HD13 ILE B  80      -5.293 -10.467   0.264  1.00 78.77           H  
ATOM   3962  N   ILE B  81       0.087 -13.324  -2.137  1.00 79.54           N  
ATOM   3963  H   ILE B  81       0.229 -12.506  -1.561  1.00 79.54           H  
ATOM   3964  CA  ILE B  81       1.147 -13.715  -3.066  1.00 79.54           C  
ATOM   3965  HA  ILE B  81       0.736 -13.742  -4.075  1.00 79.54           H  
ATOM   3966  C   ILE B  81       1.609 -15.132  -2.742  1.00 79.54           C  
ATOM   3967  CB  ILE B  81       2.306 -12.699  -3.038  1.00 79.54           C  
ATOM   3968  HB  ILE B  81       2.573 -12.505  -1.999  1.00 79.54           H  
ATOM   3969  O   ILE B  81       1.597 -15.978  -3.622  1.00 79.54           O  
ATOM   3970  CG1 ILE B  81       1.860 -11.379  -3.704  1.00 79.54           C  
ATOM   3971 HG12 ILE B  81       0.902 -11.063  -3.291  1.00 79.54           H  
ATOM   3972 HG13 ILE B  81       1.714 -11.540  -4.772  1.00 79.54           H  
ATOM   3973  CG2 ILE B  81       3.551 -13.243  -3.757  1.00 79.54           C  
ATOM   3974 HG21 ILE B  81       3.340 -13.406  -4.814  1.00 79.54           H  
ATOM   3975 HG22 ILE B  81       4.364 -12.525  -3.645  1.00 79.54           H  
ATOM   3976 HG23 ILE B  81       3.897 -14.174  -3.308  1.00 79.54           H  
ATOM   3977  CD1 ILE B  81       2.853 -10.230  -3.519  1.00 79.54           C  
ATOM   3978 HD11 ILE B  81       3.070 -10.097  -2.459  1.00 79.54           H  
ATOM   3979 HD12 ILE B  81       3.778 -10.425  -4.063  1.00 79.54           H  
ATOM   3980 HD13 ILE B  81       2.413  -9.318  -3.921  1.00 79.54           H  
ATOM   3981  N   GLY B  82       1.938 -15.435  -1.485  1.00 77.27           N  
ATOM   3982  H   GLY B  82       1.934 -14.704  -0.788  1.00 77.27           H  
ATOM   3983  CA  GLY B  82       2.351 -16.780  -1.089  1.00 77.27           C  
ATOM   3984  HA2 GLY B  82       2.527 -16.796  -0.013  1.00 77.27           H  
ATOM   3985  HA3 GLY B  82       3.276 -17.039  -1.604  1.00 77.27           H  
ATOM   3986  C   GLY B  82       1.311 -17.848  -1.422  1.00 77.27           C  
ATOM   3987  O   GLY B  82       1.651 -18.863  -2.019  1.00 77.27           O  
ATOM   3988  N   PHE B  83       0.040 -17.613  -1.099  1.00 78.59           N  
ATOM   3989  H   PHE B  83      -0.184 -16.750  -0.623  1.00 78.59           H  
ATOM   3990  CA  PHE B  83      -1.041 -18.569  -1.332  1.00 78.59           C  
ATOM   3991  HA  PHE B  83      -0.743 -19.539  -0.934  1.00 78.59           H  
ATOM   3992  C   PHE B  83      -1.353 -18.764  -2.818  1.00 78.59           C  
ATOM   3993  CB  PHE B  83      -2.291 -18.098  -0.580  1.00 78.59           C  
ATOM   3994  HB2 PHE B  83      -2.601 -17.125  -0.963  1.00 78.59           H  
ATOM   3995  HB3 PHE B  83      -2.045 -17.974   0.474  1.00 78.59           H  
ATOM   3996  O   PHE B  83      -1.490 -19.898  -3.278  1.00 78.59           O  
ATOM   3997  CG  PHE B  83      -3.445 -19.072  -0.692  1.00 78.59           C  
ATOM   3998  CD1 PHE B  83      -4.462 -18.870  -1.644  1.00 78.59           C  
ATOM   3999  HD1 PHE B  83      -4.436 -18.007  -2.293  1.00 78.59           H  
ATOM   4000  CD2 PHE B  83      -3.472 -20.213   0.130  1.00 78.59           C  
ATOM   4001  HD2 PHE B  83      -2.684 -20.381   0.850  1.00 78.59           H  
ATOM   4002  CE1 PHE B  83      -5.505 -19.806  -1.768  1.00 78.59           C  
ATOM   4003  HE1 PHE B  83      -6.276 -19.662  -2.510  1.00 78.59           H  
ATOM   4004  CE2 PHE B  83      -4.515 -21.147   0.008  1.00 78.59           C  
ATOM   4005  HE2 PHE B  83      -4.528 -22.029   0.630  1.00 78.59           H  
ATOM   4006  CZ  PHE B  83      -5.531 -20.943  -0.942  1.00 78.59           C  
ATOM   4007  HZ  PHE B  83      -6.322 -21.670  -1.050  1.00 78.59           H  
ATOM   4008  N   VAL B  84      -1.462 -17.674  -3.578  1.00 79.96           N  
ATOM   4009  H   VAL B  84      -1.307 -16.769  -3.156  1.00 79.96           H  
ATOM   4010  CA  VAL B  84      -1.767 -17.728  -5.010  1.00 79.96           C  
ATOM   4011  HA  VAL B  84      -2.603 -18.411  -5.161  1.00 79.96           H  
ATOM   4012  C   VAL B  84      -0.580 -18.304  -5.772  1.00 79.96           C  
ATOM   4013  CB  VAL B  84      -2.183 -16.355  -5.563  1.00 79.96           C  
ATOM   4014  HB  VAL B  84      -1.375 -15.641  -5.404  1.00 79.96           H  
ATOM   4015  O   VAL B  84      -0.795 -19.152  -6.626  1.00 79.96           O  
ATOM   4016  CG1 VAL B  84      -2.509 -16.438  -7.059  1.00 79.96           C  
ATOM   4017 HG11 VAL B  84      -1.647 -16.801  -7.619  1.00 79.96           H  
ATOM   4018 HG12 VAL B  84      -3.336 -17.128  -7.226  1.00 79.96           H  
ATOM   4019 HG13 VAL B  84      -2.786 -15.453  -7.432  1.00 79.96           H  
ATOM   4020  CG2 VAL B  84      -3.461 -15.832  -4.891  1.00 79.96           C  
ATOM   4021 HG21 VAL B  84      -3.343 -15.786  -3.808  1.00 79.96           H  
ATOM   4022 HG22 VAL B  84      -4.300 -16.491  -5.116  1.00 79.96           H  
ATOM   4023 HG23 VAL B  84      -3.682 -14.830  -5.257  1.00 79.96           H  
ATOM   4024  N   THR B  85       0.656 -17.943  -5.427  1.00 80.01           N  
ATOM   4025  H   THR B  85       0.791 -17.209  -4.746  1.00 80.01           H  
ATOM   4026  CA  THR B  85       1.858 -18.531  -6.028  1.00 80.01           C  
ATOM   4027  HA  THR B  85       1.784 -18.446  -7.113  1.00 80.01           H  
ATOM   4028  C   THR B  85       1.987 -20.015  -5.693  1.00 80.01           C  
ATOM   4029  CB  THR B  85       3.108 -17.767  -5.589  1.00 80.01           C  
ATOM   4030  HB  THR B  85       3.207 -17.801  -4.504  1.00 80.01           H  
ATOM   4031  O   THR B  85       2.261 -20.803  -6.591  1.00 80.01           O  
ATOM   4032  CG2 THR B  85       4.368 -18.313  -6.222  1.00 80.01           C  
ATOM   4033 HG21 THR B  85       4.267 -18.346  -7.307  1.00 80.01           H  
ATOM   4034 HG22 THR B  85       5.196 -17.658  -5.950  1.00 80.01           H  
ATOM   4035 HG23 THR B  85       4.557 -19.318  -5.843  1.00 80.01           H  
ATOM   4036  OG1 THR B  85       3.041 -16.429  -6.021  1.00 80.01           O  
ATOM   4037  HG1 THR B  85       3.821 -15.983  -5.684  1.00 80.01           H  
ATOM   4038  N   LEU B  86       1.704 -20.429  -4.449  1.00 78.34           N  
ATOM   4039  H   LEU B  86       1.523 -19.743  -3.730  1.00 78.34           H  
ATOM   4040  CA  LEU B  86       1.660 -21.848  -4.081  1.00 78.34           C  
ATOM   4041  HA  LEU B  86       2.625 -22.290  -4.328  1.00 78.34           H  
ATOM   4042  C   LEU B  86       0.596 -22.610  -4.886  1.00 78.34           C  
ATOM   4043  CB  LEU B  86       1.459 -21.999  -2.563  1.00 78.34           C  
ATOM   4044  HB2 LEU B  86       0.442 -21.691  -2.321  1.00 78.34           H  
ATOM   4045  HB3 LEU B  86       2.146 -21.333  -2.040  1.00 78.34           H  
ATOM   4046  O   LEU B  86       0.858 -23.691  -5.411  1.00 78.34           O  
ATOM   4047  CG  LEU B  86       1.703 -23.433  -2.052  1.00 78.34           C  
ATOM   4048  HG  LEU B  86       1.272 -24.158  -2.743  1.00 78.34           H  
ATOM   4049  CD1 LEU B  86       3.196 -23.728  -1.879  1.00 78.34           C  
ATOM   4050 HD11 LEU B  86       3.655 -23.002  -1.207  1.00 78.34           H  
ATOM   4051 HD12 LEU B  86       3.684 -23.686  -2.852  1.00 78.34           H  
ATOM   4052 HD13 LEU B  86       3.329 -24.732  -1.477  1.00 78.34           H  
ATOM   4053  CD2 LEU B  86       1.023 -23.624  -0.697  1.00 78.34           C  
ATOM   4054 HD21 LEU B  86      -0.050 -23.462  -0.801  1.00 78.34           H  
ATOM   4055 HD22 LEU B  86       1.430 -22.919   0.028  1.00 78.34           H  
ATOM   4056 HD23 LEU B  86       1.187 -24.643  -0.347  1.00 78.34           H  
ATOM   4057  N   SER B  87      -0.599 -22.032  -5.016  1.00 78.27           N  
ATOM   4058  H   SER B  87      -0.739 -21.145  -4.554  1.00 78.27           H  
ATOM   4059  CA  SER B  87      -1.735 -22.645  -5.714  1.00 78.27           C  
ATOM   4060  HA  SER B  87      -1.869 -23.664  -5.351  1.00 78.27           H  
ATOM   4061  C   SER B  87      -1.518 -22.715  -7.227  1.00 78.27           C  
ATOM   4062  CB  SER B  87      -3.022 -21.865  -5.429  1.00 78.27           C  
ATOM   4063  HB2 SER B  87      -2.930 -20.848  -5.812  1.00 78.27           H  
ATOM   4064  HB3 SER B  87      -3.853 -22.356  -5.933  1.00 78.27           H  
ATOM   4065  O   SER B  87      -1.727 -23.760  -7.837  1.00 78.27           O  
ATOM   4066  OG  SER B  87      -3.290 -21.818  -4.042  1.00 78.27           O  
ATOM   4067  HG  SER B  87      -2.685 -21.190  -3.640  1.00 78.27           H  
ATOM   4068  N   ALA B  88      -1.070 -21.618  -7.837  1.00 77.98           N  
ATOM   4069  H   ALA B  88      -0.892 -20.795  -7.280  1.00 77.98           H  
ATOM   4070  CA  ALA B  88      -0.781 -21.529  -9.262  1.00 77.98           C  
ATOM   4071  HA  ALA B  88      -1.630 -21.919  -9.823  1.00 77.98           H  
ATOM   4072  C   ALA B  88       0.443 -22.370  -9.631  1.00 77.98           C  
ATOM   4073  CB  ALA B  88      -0.596 -20.056  -9.631  1.00 77.98           C  
ATOM   4074  HB1 ALA B  88       0.207 -19.628  -9.032  1.00 77.98           H  
ATOM   4075  HB2 ALA B  88      -0.348 -19.970 -10.689  1.00 77.98           H  
ATOM   4076  HB3 ALA B  88      -1.516 -19.505  -9.435  1.00 77.98           H  
ATOM   4077  O   ALA B  88       0.382 -23.106 -10.609  1.00 77.98           O  
ATOM   4078  N   GLY B  89       1.497 -22.351  -8.809  1.00 76.96           N  
ATOM   4079  H   GLY B  89       1.512 -21.700  -8.037  1.00 76.96           H  
ATOM   4080  CA  GLY B  89       2.653 -23.229  -8.961  1.00 76.96           C  
ATOM   4081  HA2 GLY B  89       3.137 -23.032  -9.918  1.00 76.96           H  
ATOM   4082  HA3 GLY B  89       3.360 -23.029  -8.157  1.00 76.96           H  
ATOM   4083  C   GLY B  89       2.257 -24.704  -8.906  1.00 76.96           C  
ATOM   4084  O   GLY B  89       2.657 -25.476  -9.772  1.00 76.96           O  
ATOM   4085  N   SER B  90       1.388 -25.086  -7.964  1.00 76.72           N  
ATOM   4086  H   SER B  90       1.115 -24.413  -7.263  1.00 76.72           H  
ATOM   4087  CA  SER B  90       0.850 -26.453  -7.880  1.00 76.72           C  
ATOM   4088  HA  SER B  90       1.679 -27.158  -7.824  1.00 76.72           H  
ATOM   4089  C   SER B  90       0.017 -26.824  -9.109  1.00 76.72           C  
ATOM   4090  CB  SER B  90      -0.000 -26.639  -6.619  1.00 76.72           C  
ATOM   4091  HB2 SER B  90      -0.872 -25.986  -6.660  1.00 76.72           H  
ATOM   4092  HB3 SER B  90      -0.341 -27.673  -6.573  1.00 76.72           H  
ATOM   4093  O   SER B  90       0.219 -27.884  -9.694  1.00 76.72           O  
ATOM   4094  OG  SER B  90       0.741 -26.349  -5.452  1.00 76.72           O  
ATOM   4095  HG  SER B  90       0.863 -25.399  -5.399  1.00 76.72           H  
ATOM   4096  N   LEU B  91      -0.893 -25.947  -9.545  1.00 75.02           N  
ATOM   4097  H   LEU B  91      -1.015 -25.088  -9.029  1.00 75.02           H  
ATOM   4098  CA  LEU B  91      -1.749 -26.187 -10.710  1.00 75.02           C  
ATOM   4099  HA  LEU B  91      -2.251 -27.147 -10.588  1.00 75.02           H  
ATOM   4100  C   LEU B  91      -0.955 -26.278 -12.006  1.00 75.02           C  
ATOM   4101  CB  LEU B  91      -2.786 -25.062 -10.838  1.00 75.02           C  
ATOM   4102  HB2 LEU B  91      -3.175 -25.049 -11.856  1.00 75.02           H  
ATOM   4103  HB3 LEU B  91      -2.286 -24.108 -10.670  1.00 75.02           H  
ATOM   4104  O   LEU B  91      -1.224 -27.161 -12.809  1.00 75.02           O  
ATOM   4105  CG  LEU B  91      -3.973 -25.197  -9.876  1.00 75.02           C  
ATOM   4106  HG  LEU B  91      -3.616 -25.356  -8.858  1.00 75.02           H  
ATOM   4107  CD1 LEU B  91      -4.791 -23.905  -9.915  1.00 75.02           C  
ATOM   4108 HD11 LEU B  91      -5.159 -23.720 -10.924  1.00 75.02           H  
ATOM   4109 HD12 LEU B  91      -4.164 -23.071  -9.599  1.00 75.02           H  
ATOM   4110 HD13 LEU B  91      -5.633 -23.984  -9.227  1.00 75.02           H  
ATOM   4111  CD2 LEU B  91      -4.894 -26.357 -10.268  1.00 75.02           C  
ATOM   4112 HD21 LEU B  91      -4.366 -27.306 -10.182  1.00 75.02           H  
ATOM   4113 HD22 LEU B  91      -5.249 -26.230 -11.291  1.00 75.02           H  
ATOM   4114 HD23 LEU B  91      -5.749 -26.386  -9.593  1.00 75.02           H  
ATOM   4115  N   ILE B  92       0.013 -25.390 -12.211  1.00 79.03           N  
ATOM   4116  H   ILE B  92       0.172 -24.676 -11.516  1.00 79.03           H  
ATOM   4117  CA  ILE B  92       0.872 -25.407 -13.392  1.00 79.03           C  
ATOM   4118  HA  ILE B  92       0.252 -25.486 -14.285  1.00 79.03           H  
ATOM   4119  C   ILE B  92       1.768 -26.633 -13.376  1.00 79.03           C  
ATOM   4120  CB  ILE B  92       1.687 -24.106 -13.479  1.00 79.03           C  
ATOM   4121  HB  ILE B  92       2.100 -23.877 -12.497  1.00 79.03           H  
ATOM   4122  O   ILE B  92       1.963 -27.237 -14.423  1.00 79.03           O  
ATOM   4123  CG1 ILE B  92       0.735 -22.975 -13.905  1.00 79.03           C  
ATOM   4124 HG12 ILE B  92      -0.044 -22.851 -13.154  1.00 79.03           H  
ATOM   4125 HG13 ILE B  92       0.256 -23.229 -14.851  1.00 79.03           H  
ATOM   4126  CG2 ILE B  92       2.865 -24.233 -14.454  1.00 79.03           C  
ATOM   4127 HG21 ILE B  92       2.518 -24.501 -15.452  1.00 79.03           H  
ATOM   4128 HG22 ILE B  92       3.443 -23.310 -14.494  1.00 79.03           H  
ATOM   4129 HG23 ILE B  92       3.545 -24.996 -14.073  1.00 79.03           H  
ATOM   4130  CD1 ILE B  92       1.454 -21.643 -14.070  1.00 79.03           C  
ATOM   4131 HD11 ILE B  92       0.710 -20.847 -14.090  1.00 79.03           H  
ATOM   4132 HD12 ILE B  92       2.002 -21.622 -15.012  1.00 79.03           H  
ATOM   4133 HD13 ILE B  92       2.154 -21.509 -13.245  1.00 79.03           H  
ATOM   4134  N   ALA B  93       2.283 -27.043 -12.221  1.00 76.71           N  
ATOM   4135  H   ALA B  93       2.157 -26.496 -11.381  1.00 76.71           H  
ATOM   4136  CA  ALA B  93       3.064 -28.263 -12.160  1.00 76.71           C  
ATOM   4137  HA  ALA B  93       3.833 -28.218 -12.930  1.00 76.71           H  
ATOM   4138  C   ALA B  93       2.186 -29.489 -12.463  1.00 76.71           C  
ATOM   4139  CB  ALA B  93       3.762 -28.334 -10.810  1.00 76.71           C  
ATOM   4140  HB1 ALA B  93       3.045 -28.669 -10.061  1.00 76.71           H  
ATOM   4141  HB2 ALA B  93       4.168 -27.359 -10.539  1.00 76.71           H  
ATOM   4142  HB3 ALA B  93       4.605 -29.021 -10.880  1.00 76.71           H  
ATOM   4143  O   ALA B  93       2.612 -30.347 -13.228  1.00 76.71           O  
ATOM   4144  N   ILE B  94       0.953 -29.566 -11.938  1.00 77.18           N  
ATOM   4145  H   ILE B  94       0.680 -28.850 -11.280  1.00 77.18           H  
ATOM   4146  CA  ILE B  94      -0.024 -30.639 -12.231  1.00 77.18           C  
ATOM   4147  HA  ILE B  94       0.425 -31.618 -12.065  1.00 77.18           H  
ATOM   4148  C   ILE B  94      -0.441 -30.635 -13.704  1.00 77.18           C  
ATOM   4149  CB  ILE B  94      -1.234 -30.564 -11.272  1.00 77.18           C  
ATOM   4150  HB  ILE B  94      -1.631 -29.549 -11.291  1.00 77.18           H  
ATOM   4151  O   ILE B  94      -0.430 -31.680 -14.349  1.00 77.18           O  
ATOM   4152  CG1 ILE B  94      -0.794 -30.913  -9.829  1.00 77.18           C  
ATOM   4153 HG12 ILE B  94      -0.601 -31.983  -9.756  1.00 77.18           H  
ATOM   4154 HG13 ILE B  94       0.141 -30.407  -9.589  1.00 77.18           H  
ATOM   4155  CG2 ILE B  94      -2.350 -31.538 -11.706  1.00 77.18           C  
ATOM   4156 HG21 ILE B  94      -3.179 -31.514 -11.000  1.00 77.18           H  
ATOM   4157 HG22 ILE B  94      -2.748 -31.259 -12.682  1.00 77.18           H  
ATOM   4158 HG23 ILE B  94      -1.958 -32.554 -11.761  1.00 77.18           H  
ATOM   4159  CD1 ILE B  94      -1.822 -30.516  -8.761  1.00 77.18           C  
ATOM   4160 HD11 ILE B  94      -2.728 -31.114  -8.853  1.00 77.18           H  
ATOM   4161 HD12 ILE B  94      -2.069 -29.459  -8.857  1.00 77.18           H  
ATOM   4162 HD13 ILE B  94      -1.394 -30.688  -7.773  1.00 77.18           H  
ATOM   4163  N   GLN B  95      -0.777 -29.472 -14.262  1.00 74.79           N  
ATOM   4164  H   GLN B  95      -0.770 -28.643 -13.685  1.00 74.79           H  
ATOM   4165  CA  GLN B  95      -1.151 -29.335 -15.670  1.00 74.79           C  
ATOM   4166  HA  GLN B  95      -1.922 -30.066 -15.913  1.00 74.79           H  
ATOM   4167  C   GLN B  95       0.028 -29.599 -16.591  1.00 74.79           C  
ATOM   4168  CB  GLN B  95      -1.682 -27.930 -15.964  1.00 74.79           C  
ATOM   4169  HB2 GLN B  95      -1.013 -27.182 -15.538  1.00 74.79           H  
ATOM   4170  HB3 GLN B  95      -1.705 -27.788 -17.044  1.00 74.79           H  
ATOM   4171  O   GLN B  95      -0.147 -30.256 -17.612  1.00 74.79           O  
ATOM   4172  CG  GLN B  95      -3.102 -27.730 -15.431  1.00 74.79           C  
ATOM   4173  HG2 GLN B  95      -3.120 -27.887 -14.353  1.00 74.79           H  
ATOM   4174  HG3 GLN B  95      -3.770 -28.458 -15.891  1.00 74.79           H  
ATOM   4175  CD  GLN B  95      -3.623 -26.335 -15.750  1.00 74.79           C  
ATOM   4176  NE2 GLN B  95      -4.407 -25.744 -14.877  1.00 74.79           N  
ATOM   4177 HE21 GLN B  95      -4.628 -26.196 -14.002  1.00 74.79           H  
ATOM   4178 HE22 GLN B  95      -4.722 -24.820 -15.137  1.00 74.79           H  
ATOM   4179  OE1 GLN B  95      -3.361 -25.749 -16.785  1.00 74.79           O  
ATOM   4180  N   GLY B  96       1.216 -29.125 -16.226  1.00 74.05           N  
ATOM   4181  H   GLY B  96       1.276 -28.554 -15.396  1.00 74.05           H  
ATOM   4182  CA  GLY B  96       2.458 -29.431 -16.914  1.00 74.05           C  
ATOM   4183  HA2 GLY B  96       2.434 -29.027 -17.926  1.00 74.05           H  
ATOM   4184  HA3 GLY B  96       3.291 -28.990 -16.367  1.00 74.05           H  
ATOM   4185  C   GLY B  96       2.645 -30.939 -16.981  1.00 74.05           C  
ATOM   4186  O   GLY B  96       2.823 -31.469 -18.069  1.00 74.05           O  
ATOM   4187  N   PHE B  97       2.495 -31.638 -15.853  1.00 72.65           N  
ATOM   4188  H   PHE B  97       2.356 -31.146 -14.982  1.00 72.65           H  
ATOM   4189  CA  PHE B  97       2.696 -33.085 -15.802  1.00 72.65           C  
ATOM   4190  HA  PHE B  97       3.645 -33.340 -16.273  1.00 72.65           H  
ATOM   4191  C   PHE B  97       1.633 -33.859 -16.552  1.00 72.65           C  
ATOM   4192  CB  PHE B  97       2.745 -33.535 -14.357  1.00 72.65           C  
ATOM   4193  HB2 PHE B  97       3.451 -32.890 -13.834  1.00 72.65           H  
ATOM   4194  HB3 PHE B  97       1.760 -33.408 -13.908  1.00 72.65           H  
ATOM   4195  O   PHE B  97       1.959 -34.772 -17.296  1.00 72.65           O  
ATOM   4196  CG  PHE B  97       3.207 -34.959 -14.176  1.00 72.65           C  
ATOM   4197  CD1 PHE B  97       2.269 -35.971 -13.900  1.00 72.65           C  
ATOM   4198  HD1 PHE B  97       1.213 -35.747 -13.891  1.00 72.65           H  
ATOM   4199  CD2 PHE B  97       4.585 -35.256 -14.177  1.00 72.65           C  
ATOM   4200  HD2 PHE B  97       5.311 -34.483 -14.380  1.00 72.65           H  
ATOM   4201  CE1 PHE B  97       2.709 -37.278 -13.632  1.00 72.65           C  
ATOM   4202  HE1 PHE B  97       1.995 -38.066 -13.443  1.00 72.65           H  
ATOM   4203  CE2 PHE B  97       5.022 -36.562 -13.899  1.00 72.65           C  
ATOM   4204  HE2 PHE B  97       6.074 -36.805 -13.927  1.00 72.65           H  
ATOM   4205  CZ  PHE B  97       4.084 -37.572 -13.632  1.00 72.65           C  
ATOM   4206  HZ  PHE B  97       4.423 -38.584 -13.464  1.00 72.65           H  
ATOM   4207  N   ALA B  98       0.366 -33.472 -16.430  1.00 75.07           N  
ATOM   4208  H   ALA B  98       0.140 -32.744 -15.768  1.00 75.07           H  
ATOM   4209  CA  ALA B  98      -0.706 -34.102 -17.186  1.00 75.07           C  
ATOM   4210  HA  ALA B  98      -0.662 -35.180 -17.029  1.00 75.07           H  
ATOM   4211  C   ALA B  98      -0.567 -33.850 -18.700  1.00 75.07           C  
ATOM   4212  CB  ALA B  98      -2.038 -33.581 -16.638  1.00 75.07           C  
ATOM   4213  HB1 ALA B  98      -2.861 -34.071 -17.158  1.00 75.07           H  
ATOM   4214  HB2 ALA B  98      -2.107 -32.504 -16.788  1.00 75.07           H  
ATOM   4215  HB3 ALA B  98      -2.109 -33.802 -15.573  1.00 75.07           H  
ATOM   4216  O   ALA B  98      -0.812 -34.747 -19.504  1.00 75.07           O  
ATOM   4217  N   SER B  99      -0.161 -32.641 -19.102  1.00 72.57           N  
ATOM   4218  H   SER B  99       0.044 -31.944 -18.400  1.00 72.57           H  
ATOM   4219  CA  SER B  99      -0.056 -32.260 -20.517  1.00 72.57           C  
ATOM   4220  HA  SER B  99      -0.937 -32.621 -21.047  1.00 72.57           H  
ATOM   4221  C   SER B  99       1.163 -32.880 -21.184  1.00 72.57           C  
ATOM   4222  CB  SER B  99       0.009 -30.740 -20.698  1.00 72.57           C  
ATOM   4223  HB2 SER B  99       0.915 -30.350 -20.235  1.00 72.57           H  
ATOM   4224  HB3 SER B  99       0.031 -30.509 -21.763  1.00 72.57           H  
ATOM   4225  O   SER B  99       1.061 -33.367 -22.303  1.00 72.57           O  
ATOM   4226  OG  SER B  99      -1.118 -30.124 -20.114  1.00 72.57           O  
ATOM   4227  HG  SER B  99      -0.945 -30.107 -19.170  1.00 72.57           H  
ATOM   4228  N   LEU B 100       2.310 -32.879 -20.507  1.00 69.74           N  
ATOM   4229  H   LEU B 100       2.333 -32.466 -19.586  1.00 69.74           H  
ATOM   4230  CA  LEU B 100       3.570 -33.362 -21.068  1.00 69.74           C  
ATOM   4231  HA  LEU B 100       3.534 -33.289 -22.155  1.00 69.74           H  
ATOM   4232  C   LEU B 100       3.820 -34.840 -20.757  1.00 69.74           C  
ATOM   4233  CB  LEU B 100       4.696 -32.446 -20.578  1.00 69.74           C  
ATOM   4234  HB2 LEU B 100       5.659 -32.923 -20.762  1.00 69.74           H  
ATOM   4235  HB3 LEU B 100       4.584 -32.317 -19.501  1.00 69.74           H  
ATOM   4236  O   LEU B 100       4.438 -35.517 -21.574  1.00 69.74           O  
ATOM   4237  CG  LEU B 100       4.664 -31.070 -21.262  1.00 69.74           C  
ATOM   4238  HG  LEU B 100       3.645 -30.824 -21.558  1.00 69.74           H  
ATOM   4239  CD1 LEU B 100       5.150 -29.951 -20.352  1.00 69.74           C  
ATOM   4240 HD11 LEU B 100       6.211 -30.090 -20.149  1.00 69.74           H  
ATOM   4241 HD12 LEU B 100       5.011 -28.993 -20.853  1.00 69.74           H  
ATOM   4242 HD13 LEU B 100       4.569 -29.949 -19.429  1.00 69.74           H  
ATOM   4243  CD2 LEU B 100       5.546 -31.084 -22.509  1.00 69.74           C  
ATOM   4244 HD21 LEU B 100       5.188 -31.846 -23.202  1.00 69.74           H  
ATOM   4245 HD22 LEU B 100       6.577 -31.308 -22.238  1.00 69.74           H  
ATOM   4246 HD23 LEU B 100       5.504 -30.113 -23.002  1.00 69.74           H  
ATOM   4247  N   GLY B 101       3.280 -35.374 -19.658  1.00 70.21           N  
ATOM   4248  H   GLY B 101       2.815 -34.776 -18.990  1.00 70.21           H  
ATOM   4249  CA  GLY B 101       3.296 -36.809 -19.359  1.00 70.21           C  
ATOM   4250  HA2 GLY B 101       4.327 -37.162 -19.339  1.00 70.21           H  
ATOM   4251  HA3 GLY B 101       2.846 -36.987 -18.382  1.00 70.21           H  
ATOM   4252  C   GLY B 101       2.545 -37.634 -20.401  1.00 70.21           C  
ATOM   4253  O   GLY B 101       3.045 -38.663 -20.844  1.00 70.21           O  
ATOM   4254  N   ASN B 102       1.427 -37.120 -20.928  1.00 69.99           N  
ATOM   4255  H   ASN B 102       1.038 -36.285 -20.514  1.00 69.99           H  
ATOM   4256  CA  ASN B 102       0.730 -37.745 -22.060  1.00 69.99           C  
ATOM   4257  HA  ASN B 102       0.505 -38.782 -21.811  1.00 69.99           H  
ATOM   4258  C   ASN B 102       1.567 -37.787 -23.348  1.00 69.99           C  
ATOM   4259  CB  ASN B 102      -0.579 -36.984 -22.317  1.00 69.99           C  
ATOM   4260  HB2 ASN B 102      -0.946 -37.230 -23.314  1.00 69.99           H  
ATOM   4261  HB3 ASN B 102      -0.396 -35.911 -22.280  1.00 69.99           H  
ATOM   4262  O   ASN B 102       1.338 -38.641 -24.201  1.00 69.99           O  
ATOM   4263  CG  ASN B 102      -1.684 -37.351 -21.347  1.00 69.99           C  
ATOM   4264  ND2 ASN B 102      -2.665 -36.495 -21.197  1.00 69.99           N  
ATOM   4265 HD21 ASN B 102      -3.323 -36.733 -20.469  1.00 69.99           H  
ATOM   4266 HD22 ASN B 102      -2.543 -35.553 -21.541  1.00 69.99           H  
ATOM   4267  OD1 ASN B 102      -1.719 -38.406 -20.741  1.00 69.99           O  
ATOM   4268  N   ILE B 103       2.526 -36.871 -23.500  1.00 69.07           N  
ATOM   4269  H   ILE B 103       2.691 -36.222 -22.743  1.00 69.07           H  
ATOM   4270  CA  ILE B 103       3.406 -36.794 -24.674  1.00 69.07           C  
ATOM   4271  HA  ILE B 103       2.926 -37.327 -25.494  1.00 69.07           H  
ATOM   4272  C   ILE B 103       4.722 -37.555 -24.400  1.00 69.07           C  
ATOM   4273  CB  ILE B 103       3.567 -35.317 -25.139  1.00 69.07           C  
ATOM   4274  HB  ILE B 103       4.190 -34.794 -24.413  1.00 69.07           H  
ATOM   4275  O   ILE B 103       5.613 -37.600 -25.240  1.00 69.07           O  
ATOM   4276  CG1 ILE B 103       2.199 -34.587 -25.225  1.00 69.07           C  
ATOM   4277 HG12 ILE B 103       1.635 -34.732 -24.304  1.00 69.07           H  
ATOM   4278 HG13 ILE B 103       1.607 -35.016 -26.034  1.00 69.07           H  
ATOM   4279  CG2 ILE B 103       4.215 -35.220 -26.538  1.00 69.07           C  
ATOM   4280 HG21 ILE B 103       4.354 -34.178 -26.829  1.00 69.07           H  
ATOM   4281 HG22 ILE B 103       5.206 -35.673 -26.560  1.00 69.07           H  
ATOM   4282 HG23 ILE B 103       3.591 -35.722 -27.278  1.00 69.07           H  
ATOM   4283  CD1 ILE B 103       2.293 -33.069 -25.428  1.00 69.07           C  
ATOM   4284 HD11 ILE B 103       2.955 -32.634 -24.680  1.00 69.07           H  
ATOM   4285 HD12 ILE B 103       2.659 -32.834 -26.428  1.00 69.07           H  
ATOM   4286 HD13 ILE B 103       1.301 -32.633 -25.316  1.00 69.07           H  
ATOM   4287  N   GLY B 104       4.869 -38.183 -23.226  1.00 71.12           N  
ATOM   4288  H   GLY B 104       4.099 -38.187 -22.573  1.00 71.12           H  
ATOM   4289  CA  GLY B 104       6.105 -38.859 -22.820  1.00 71.12           C  
ATOM   4290  HA2 GLY B 104       5.911 -39.423 -21.907  1.00 71.12           H  
ATOM   4291  HA3 GLY B 104       6.414 -39.553 -23.601  1.00 71.12           H  
ATOM   4292  C   GLY B 104       7.260 -37.894 -22.548  1.00 71.12           C  
ATOM   4293  O   GLY B 104       8.408 -38.312 -22.420  1.00 71.12           O  
ATOM   4294  N   VAL B 105       6.966 -36.598 -22.442  1.00 70.32           N  
ATOM   4295  H   VAL B 105       5.991 -36.337 -22.483  1.00 70.32           H  
ATOM   4296  CA  VAL B 105       7.949 -35.540 -22.230  1.00 70.32           C  
ATOM   4297  HA  VAL B 105       8.935 -35.996 -22.317  1.00 70.32           H  
ATOM   4298  C   VAL B 105       7.855 -35.017 -20.798  1.00 70.32           C  
ATOM   4299  CB  VAL B 105       7.875 -34.440 -23.307  1.00 70.32           C  
ATOM   4300  HB  VAL B 105       7.165 -33.669 -23.009  1.00 70.32           H  
ATOM   4301  O   VAL B 105       7.914 -33.816 -20.536  1.00 70.32           O  
ATOM   4302  CG1 VAL B 105       9.265 -33.848 -23.439  1.00 70.32           C  
ATOM   4303 HG11 VAL B 105       9.944 -34.555 -23.915  1.00 70.32           H  
ATOM   4304 HG12 VAL B 105       9.617 -33.644 -22.428  1.00 70.32           H  
ATOM   4305 HG13 VAL B 105       9.221 -32.932 -24.029  1.00 70.32           H  
ATOM   4306  CG2 VAL B 105       7.502 -34.919 -24.707  1.00 70.32           C  
ATOM   4307 HG21 VAL B 105       8.130 -35.759 -25.006  1.00 70.32           H  
ATOM   4308 HG22 VAL B 105       6.460 -35.240 -24.703  1.00 70.32           H  
ATOM   4309 HG23 VAL B 105       7.607 -34.109 -25.429  1.00 70.32           H  
ATOM   4310  N   GLU B 106       7.726 -35.930 -19.835  1.00 71.11           N  
ATOM   4311  H   GLU B 106       7.641 -36.900 -20.106  1.00 71.11           H  
ATOM   4312  CA  GLU B 106       7.681 -35.602 -18.405  1.00 71.11           C  
ATOM   4313  HA  GLU B 106       6.761 -35.061 -18.184  1.00 71.11           H  
ATOM   4314  C   GLU B 106       8.867 -34.727 -17.985  1.00 71.11           C  
ATOM   4315  CB  GLU B 106       7.696 -36.876 -17.561  1.00 71.11           C  
ATOM   4316  HB2 GLU B 106       7.818 -36.586 -16.517  1.00 71.11           H  
ATOM   4317  HB3 GLU B 106       8.545 -37.493 -17.854  1.00 71.11           H  
ATOM   4318  O   GLU B 106       8.713 -33.821 -17.173  1.00 71.11           O  
ATOM   4319  CG  GLU B 106       6.397 -37.677 -17.695  1.00 71.11           C  
ATOM   4320  HG2 GLU B 106       5.563 -37.019 -17.450  1.00 71.11           H  
ATOM   4321  HG3 GLU B 106       6.296 -38.007 -18.729  1.00 71.11           H  
ATOM   4322  CD  GLU B 106       6.357 -38.899 -16.769  1.00 71.11           C  
ATOM   4323  OE1 GLU B 106       5.328 -39.607 -16.811  1.00 71.11           O  
ATOM   4324  OE2 GLU B 106       7.345 -39.111 -16.027  1.00 71.11           O  
ATOM   4325  N   ALA B 107      10.034 -34.903 -18.609  1.00 68.75           N  
ATOM   4326  H   ALA B 107      10.115 -35.669 -19.263  1.00 68.75           H  
ATOM   4327  CA  ALA B 107      11.186 -34.036 -18.386  1.00 68.75           C  
ATOM   4328  HA  ALA B 107      11.469 -34.099 -17.335  1.00 68.75           H  
ATOM   4329  C   ALA B 107      10.881 -32.560 -18.695  1.00 68.75           C  
ATOM   4330  CB  ALA B 107      12.352 -34.555 -19.232  1.00 68.75           C  
ATOM   4331  HB1 ALA B 107      12.095 -34.526 -20.291  1.00 68.75           H  
ATOM   4332  HB2 ALA B 107      13.232 -33.934 -19.063  1.00 68.75           H  
ATOM   4333  HB3 ALA B 107      12.588 -35.581 -18.948  1.00 68.75           H  
ATOM   4334  O   ALA B 107      11.256 -31.685 -17.919  1.00 68.75           O  
ATOM   4335  N   PHE B 108      10.156 -32.259 -19.775  1.00 67.48           N  
ATOM   4336  H   PHE B 108       9.751 -33.012 -20.313  1.00 67.48           H  
ATOM   4337  CA  PHE B 108       9.762 -30.890 -20.119  1.00 67.48           C  
ATOM   4338  HA  PHE B 108      10.611 -30.225 -19.956  1.00 67.48           H  
ATOM   4339  C   PHE B 108       8.625 -30.375 -19.239  1.00 67.48           C  
ATOM   4340  CB  PHE B 108       9.372 -30.790 -21.594  1.00 67.48           C  
ATOM   4341  HB2 PHE B 108       8.752 -31.645 -21.862  1.00 67.48           H  
ATOM   4342  HB3 PHE B 108       8.748 -29.907 -21.728  1.00 67.48           H  
ATOM   4343  O   PHE B 108       8.380 -29.174 -19.229  1.00 67.48           O  
ATOM   4344  CG  PHE B 108      10.532 -30.681 -22.565  1.00 67.48           C  
ATOM   4345  CD1 PHE B 108      10.755 -29.472 -23.246  1.00 67.48           C  
ATOM   4346  HD1 PHE B 108      10.135 -28.611 -23.044  1.00 67.48           H  
ATOM   4347  CD2 PHE B 108      11.385 -31.771 -22.823  1.00 67.48           C  
ATOM   4348  HD2 PHE B 108      11.349 -32.663 -22.216  1.00 67.48           H  
ATOM   4349  CE1 PHE B 108      11.765 -29.384 -24.219  1.00 67.48           C  
ATOM   4350  HE1 PHE B 108      11.933 -28.456 -24.744  1.00 67.48           H  
ATOM   4351  CE2 PHE B 108      12.330 -31.716 -23.856  1.00 67.48           C  
ATOM   4352  HE2 PHE B 108      12.951 -32.572 -24.075  1.00 67.48           H  
ATOM   4353  CZ  PHE B 108      12.524 -30.517 -24.555  1.00 67.48           C  
ATOM   4354  HZ  PHE B 108      13.276 -30.457 -25.327  1.00 67.48           H  
ATOM   4355  N   THR B 109       7.950 -31.229 -18.464  1.00 70.70           N  
ATOM   4356  H   THR B 109       8.204 -32.206 -18.485  1.00 70.70           H  
ATOM   4357  CA  THR B 109       6.982 -30.762 -17.459  1.00 70.70           C  
ATOM   4358  HA  THR B 109       6.157 -30.229 -17.931  1.00 70.70           H  
ATOM   4359  C   THR B 109       7.647 -29.816 -16.489  1.00 70.70           C  
ATOM   4360  CB  THR B 109       6.414 -31.901 -16.625  1.00 70.70           C  
ATOM   4361  HB  THR B 109       7.222 -32.451 -16.143  1.00 70.70           H  
ATOM   4362  O   THR B 109       7.153 -28.714 -16.279  1.00 70.70           O  
ATOM   4363  CG2 THR B 109       5.557 -31.369 -15.487  1.00 70.70           C  
ATOM   4364 HG21 THR B 109       6.190 -30.951 -14.704  1.00 70.70           H  
ATOM   4365 HG22 THR B 109       4.886 -30.582 -15.833  1.00 70.70           H  
ATOM   4366 HG23 THR B 109       5.038 -32.206 -15.021  1.00 70.70           H  
ATOM   4367  OG1 THR B 109       5.693 -32.776 -17.444  1.00 70.70           O  
ATOM   4368  HG1 THR B 109       6.310 -33.159 -18.071  1.00 70.70           H  
ATOM   4369  N   GLY B 110       8.772 -30.250 -15.915  1.00 69.55           N  
ATOM   4370  H   GLY B 110       9.117 -31.170 -16.149  1.00 69.55           H  
ATOM   4371  CA  GLY B 110       9.540 -29.430 -14.990  1.00 69.55           C  
ATOM   4372  HA2 GLY B 110       8.940 -29.200 -14.110  1.00 69.55           H  
ATOM   4373  HA3 GLY B 110      10.435 -29.971 -14.683  1.00 69.55           H  
ATOM   4374  C   GLY B 110       9.965 -28.126 -15.655  1.00 69.55           C  
ATOM   4375  O   GLY B 110       9.822 -27.066 -15.050  1.00 69.55           O  
ATOM   4376  N   PHE B 111      10.374 -28.198 -16.930  1.00 66.42           N  
ATOM   4377  H   PHE B 111      10.471 -29.108 -17.357  1.00 66.42           H  
ATOM   4378  CA  PHE B 111      10.735 -27.020 -17.713  1.00 66.42           C  
ATOM   4379  HA  PHE B 111      11.560 -26.516 -17.211  1.00 66.42           H  
ATOM   4380  C   PHE B 111       9.580 -26.050 -17.816  1.00 66.42           C  
ATOM   4381  CB  PHE B 111      11.120 -27.365 -19.160  1.00 66.42           C  
ATOM   4382  HB2 PHE B 111      10.243 -27.712 -19.707  1.00 66.42           H  
ATOM   4383  HB3 PHE B 111      11.792 -28.221 -19.217  1.00 66.42           H  
ATOM   4384  O   PHE B 111       9.694 -24.915 -17.381  1.00 66.42           O  
ATOM   4385  CG  PHE B 111      11.725 -26.229 -19.954  1.00 66.42           C  
ATOM   4386  CD1 PHE B 111      11.291 -26.027 -21.272  1.00 66.42           C  
ATOM   4387  HD1 PHE B 111      10.509 -26.642 -21.691  1.00 66.42           H  
ATOM   4388  CD2 PHE B 111      12.739 -25.405 -19.431  1.00 66.42           C  
ATOM   4389  HD2 PHE B 111      13.005 -25.457 -18.386  1.00 66.42           H  
ATOM   4390  CE1 PHE B 111      11.918 -25.063 -22.075  1.00 66.42           C  
ATOM   4391  HE1 PHE B 111      11.621 -24.951 -23.107  1.00 66.42           H  
ATOM   4392  CE2 PHE B 111      13.405 -24.478 -20.245  1.00 66.42           C  
ATOM   4393  HE2 PHE B 111      14.207 -23.876 -19.844  1.00 66.42           H  
ATOM   4394  CZ  PHE B 111      12.993 -24.310 -21.575  1.00 66.42           C  
ATOM   4395  HZ  PHE B 111      13.498 -23.600 -22.213  1.00 66.42           H  
ATOM   4396  N   PHE B 112       8.474 -26.506 -18.401  1.00 65.84           N  
ATOM   4397  H   PHE B 112       8.460 -27.475 -18.686  1.00 65.84           H  
ATOM   4398  CA  PHE B 112       7.340 -25.682 -18.770  1.00 65.84           C  
ATOM   4399  HA  PHE B 112       7.699 -24.833 -19.352  1.00 65.84           H  
ATOM   4400  C   PHE B 112       6.651 -25.150 -17.524  1.00 65.84           C  
ATOM   4401  CB  PHE B 112       6.383 -26.513 -19.632  1.00 65.84           C  
ATOM   4402  HB2 PHE B 112       5.697 -27.075 -18.998  1.00 65.84           H  
ATOM   4403  HB3 PHE B 112       6.956 -27.238 -20.210  1.00 65.84           H  
ATOM   4404  O   PHE B 112       6.226 -23.999 -17.501  1.00 65.84           O  
ATOM   4405  CG  PHE B 112       5.604 -25.671 -20.615  1.00 65.84           C  
ATOM   4406  CD1 PHE B 112       4.441 -24.987 -20.216  1.00 65.84           C  
ATOM   4407  HD1 PHE B 112       4.086 -25.069 -19.199  1.00 65.84           H  
ATOM   4408  CD2 PHE B 112       6.073 -25.548 -21.936  1.00 65.84           C  
ATOM   4409  HD2 PHE B 112       6.970 -26.065 -22.245  1.00 65.84           H  
ATOM   4410  CE1 PHE B 112       3.747 -24.187 -21.140  1.00 65.84           C  
ATOM   4411  HE1 PHE B 112       2.855 -23.661 -20.835  1.00 65.84           H  
ATOM   4412  CE2 PHE B 112       5.380 -24.748 -22.859  1.00 65.84           C  
ATOM   4413  HE2 PHE B 112       5.741 -24.655 -23.873  1.00 65.84           H  
ATOM   4414  CZ  PHE B 112       4.216 -24.068 -22.461  1.00 65.84           C  
ATOM   4415  HZ  PHE B 112       3.683 -23.452 -23.170  1.00 65.84           H  
ATOM   4416  N   ALA B 113       6.605 -25.962 -16.466  1.00 66.90           N  
ATOM   4417  H   ALA B 113       6.971 -26.900 -16.547  1.00 66.90           H  
ATOM   4418  CA  ALA B 113       6.092 -25.539 -15.183  1.00 66.90           C  
ATOM   4419  HA  ALA B 113       5.110 -25.108 -15.375  1.00 66.90           H  
ATOM   4420  C   ALA B 113       6.962 -24.439 -14.580  1.00 66.90           C  
ATOM   4421  CB  ALA B 113       5.943 -26.743 -14.247  1.00 66.90           C  
ATOM   4422  HB1 ALA B 113       5.283 -27.482 -14.702  1.00 66.90           H  
ATOM   4423  HB2 ALA B 113       6.916 -27.196 -14.059  1.00 66.90           H  
ATOM   4424  HB3 ALA B 113       5.514 -26.418 -13.299  1.00 66.90           H  
ATOM   4425  O   ALA B 113       6.433 -23.400 -14.204  1.00 66.90           O  
ATOM   4426  N   ALA B 114       8.284 -24.603 -14.547  1.00 67.31           N  
ATOM   4427  H   ALA B 114       8.695 -25.462 -14.883  1.00 67.31           H  
ATOM   4428  CA  ALA B 114       9.170 -23.562 -14.044  1.00 67.31           C  
ATOM   4429  HA  ALA B 114       8.804 -23.245 -13.067  1.00 67.31           H  
ATOM   4430  C   ALA B 114       9.159 -22.300 -14.945  1.00 67.31           C  
ATOM   4431  CB  ALA B 114      10.546 -24.195 -13.828  1.00 67.31           C  
ATOM   4432  HB1 ALA B 114      11.220 -23.454 -13.398  1.00 67.31           H  
ATOM   4433  HB2 ALA B 114      10.461 -25.028 -13.130  1.00 67.31           H  
ATOM   4434  HB3 ALA B 114      10.938 -24.573 -14.772  1.00 67.31           H  
ATOM   4435  O   ALA B 114       9.140 -21.183 -14.420  1.00 67.31           O  
ATOM   4436  N   LEU B 115       9.033 -22.470 -16.273  1.00 62.49           N  
ATOM   4437  H   LEU B 115       9.083 -23.419 -16.614  1.00 62.49           H  
ATOM   4438  CA  LEU B 115       8.943 -21.392 -17.278  1.00 62.49           C  
ATOM   4439  HA  LEU B 115       9.723 -20.655 -17.092  1.00 62.49           H  
ATOM   4440  C   LEU B 115       7.709 -20.553 -17.106  1.00 62.49           C  
ATOM   4441  CB  LEU B 115       9.087 -21.928 -18.727  1.00 62.49           C  
ATOM   4442  HB2 LEU B 115       9.308 -22.995 -18.693  1.00 62.49           H  
ATOM   4443  HB3 LEU B 115       8.127 -21.862 -19.239  1.00 62.49           H  
ATOM   4444  O   LEU B 115       7.802 -19.338 -16.941  1.00 62.49           O  
ATOM   4445  CG  LEU B 115      10.172 -21.232 -19.585  1.00 62.49           C  
ATOM   4446  HG  LEU B 115      10.809 -20.584 -18.984  1.00 62.49           H  
ATOM   4447  CD1 LEU B 115      11.036 -22.274 -20.284  1.00 62.49           C  
ATOM   4448 HD11 LEU B 115      10.444 -22.830 -21.011  1.00 62.49           H  
ATOM   4449 HD12 LEU B 115      11.425 -22.979 -19.550  1.00 62.49           H  
ATOM   4450 HD13 LEU B 115      11.873 -21.789 -20.787  1.00 62.49           H  
ATOM   4451  CD2 LEU B 115       9.575 -20.357 -20.673  1.00 62.49           C  
ATOM   4452 HD21 LEU B 115       8.898 -20.948 -21.290  1.00 62.49           H  
ATOM   4453 HD22 LEU B 115       9.015 -19.537 -20.224  1.00 62.49           H  
ATOM   4454 HD23 LEU B 115      10.366 -19.971 -21.317  1.00 62.49           H  
ATOM   4455  N   ALA B 116       6.561 -21.208 -17.104  1.00 65.62           N  
ATOM   4456  H   ALA B 116       6.563 -22.210 -17.229  1.00 65.62           H  
ATOM   4457  CA  ALA B 116       5.298 -20.533 -16.927  1.00 65.62           C  
ATOM   4458  HA  ALA B 116       5.225 -19.721 -17.650  1.00 65.62           H  
ATOM   4459  C   ALA B 116       5.197 -19.916 -15.523  1.00 65.62           C  
ATOM   4460  CB  ALA B 116       4.191 -21.547 -17.222  1.00 65.62           C  
ATOM   4461  HB1 ALA B 116       3.219 -21.063 -17.128  1.00 65.62           H  
ATOM   4462  HB2 ALA B 116       4.299 -21.929 -18.237  1.00 65.62           H  
ATOM   4463  HB3 ALA B 116       4.249 -22.379 -16.520  1.00 65.62           H  
ATOM   4464  O   ALA B 116       4.652 -18.823 -15.370  1.00 65.62           O  
ATOM   4465  N   ASN B 117       5.750 -20.560 -14.492  1.00 66.18           N  
ATOM   4466  H   ASN B 117       6.185 -21.459 -14.643  1.00 66.18           H  
ATOM   4467  CA  ASN B 117       5.545 -20.107 -13.120  1.00 66.18           C  
ATOM   4468  HA  ASN B 117       4.494 -19.833 -13.028  1.00 66.18           H  
ATOM   4469  C   ASN B 117       6.354 -18.842 -12.774  1.00 66.18           C  
ATOM   4470  CB  ASN B 117       5.789 -21.286 -12.167  1.00 66.18           C  
ATOM   4471  HB2 ASN B 117       6.856 -21.486 -12.076  1.00 66.18           H  
ATOM   4472  HB3 ASN B 117       5.285 -22.168 -12.562  1.00 66.18           H  
ATOM   4473  O   ASN B 117       5.818 -17.893 -12.208  1.00 66.18           O  
ATOM   4474  CG  ASN B 117       5.158 -21.100 -10.807  1.00 66.18           C  
ATOM   4475  ND2 ASN B 117       5.715 -21.700  -9.783  1.00 66.18           N  
ATOM   4476 HD21 ASN B 117       5.329 -21.476  -8.877  1.00 66.18           H  
ATOM   4477 HD22 ASN B 117       6.596 -22.181  -9.889  1.00 66.18           H  
ATOM   4478  OD1 ASN B 117       4.126 -20.475 -10.653  1.00 66.18           O  
ATOM   4479  N   ILE B 118       7.632 -18.756 -13.142  1.00 69.76           N  
ATOM   4480  H   ILE B 118       8.075 -19.533 -13.611  1.00 69.76           H  
ATOM   4481  CA  ILE B 118       8.432 -17.573 -12.767  1.00 69.76           C  
ATOM   4482  HA  ILE B 118       8.125 -17.233 -11.778  1.00 69.76           H  
ATOM   4483  C   ILE B 118       8.169 -16.403 -13.709  1.00 69.76           C  
ATOM   4484  CB  ILE B 118       9.921 -17.937 -12.665  1.00 69.76           C  
ATOM   4485  HB  ILE B 118      10.223 -18.412 -13.598  1.00 69.76           H  
ATOM   4486  O   ILE B 118       8.109 -15.263 -13.262  1.00 69.76           O  
ATOM   4487  CG1 ILE B 118      10.101 -18.929 -11.494  1.00 69.76           C  
ATOM   4488 HG12 ILE B 118       9.279 -19.643 -11.455  1.00 69.76           H  
ATOM   4489 HG13 ILE B 118      10.117 -18.390 -10.546  1.00 69.76           H  
ATOM   4490  CG2 ILE B 118      10.800 -16.690 -12.437  1.00 69.76           C  
ATOM   4491 HG21 ILE B 118      10.456 -16.136 -11.563  1.00 69.76           H  
ATOM   4492 HG22 ILE B 118      10.767 -16.033 -13.306  1.00 69.76           H  
ATOM   4493 HG23 ILE B 118      11.840 -16.978 -12.289  1.00 69.76           H  
ATOM   4494  CD1 ILE B 118      11.378 -19.747 -11.634  1.00 69.76           C  
ATOM   4495 HD11 ILE B 118      11.434 -20.468 -10.818  1.00 69.76           H  
ATOM   4496 HD12 ILE B 118      11.353 -20.296 -12.575  1.00 69.76           H  
ATOM   4497 HD13 ILE B 118      12.249 -19.093 -11.613  1.00 69.76           H  
ATOM   4498  N   ARG B 119       7.973 -16.676 -15.000  1.00 71.91           N  
ATOM   4499  H   ARG B 119       8.014 -17.636 -15.310  1.00 71.91           H  
ATOM   4500  CA  ARG B 119       7.846 -15.609 -16.000  1.00 71.91           C  
ATOM   4501  HA  ARG B 119       8.459 -14.757 -15.705  1.00 71.91           H  
ATOM   4502  C   ARG B 119       6.437 -15.056 -16.104  1.00 71.91           C  
ATOM   4503  CB  ARG B 119       8.341 -16.100 -17.359  1.00 71.91           C  
ATOM   4504  HB2 ARG B 119       8.190 -15.308 -18.093  1.00 71.91           H  
ATOM   4505  HB3 ARG B 119       7.757 -16.964 -17.675  1.00 71.91           H  
ATOM   4506  O   ARG B 119       6.274 -13.885 -16.405  1.00 71.91           O  
ATOM   4507  CG  ARG B 119       9.837 -16.443 -17.318  1.00 71.91           C  
ATOM   4508  HG2 ARG B 119      10.408 -15.534 -17.132  1.00 71.91           H  
ATOM   4509  HG3 ARG B 119      10.048 -17.168 -16.531  1.00 71.91           H  
ATOM   4510  CD  ARG B 119      10.249 -17.044 -18.656  1.00 71.91           C  
ATOM   4511  HD2 ARG B 119       9.925 -16.374 -19.453  1.00 71.91           H  
ATOM   4512  HD3 ARG B 119       9.742 -18.002 -18.771  1.00 71.91           H  
ATOM   4513  NE  ARG B 119      11.706 -17.246 -18.741  1.00 71.91           N  
ATOM   4514  HE  ARG B 119      12.279 -16.947 -17.965  1.00 71.91           H  
ATOM   4515  NH1 ARG B 119      11.768 -17.849 -20.949  1.00 71.91           N  
ATOM   4516 HH11 ARG B 119      10.790 -17.605 -21.012  1.00 71.91           H  
ATOM   4517 HH12 ARG B 119      12.318 -17.936 -21.792  1.00 71.91           H  
ATOM   4518  NH2 ARG B 119      13.665 -17.696 -19.801  1.00 71.91           N  
ATOM   4519 HH21 ARG B 119      14.174 -17.309 -19.019  1.00 71.91           H  
ATOM   4520 HH22 ARG B 119      14.193 -17.921 -20.632  1.00 71.91           H  
ATOM   4521  CZ  ARG B 119      12.371 -17.605 -19.820  1.00 71.91           C  
ATOM   4522  N   VAL B 120       5.420 -15.879 -15.857  1.00 79.87           N  
ATOM   4523  H   VAL B 120       5.620 -16.845 -15.641  1.00 79.87           H  
ATOM   4524  CA  VAL B 120       4.025 -15.447 -15.997  1.00 79.87           C  
ATOM   4525  HA  VAL B 120       4.003 -14.439 -16.409  1.00 79.87           H  
ATOM   4526  C   VAL B 120       3.356 -15.354 -14.638  1.00 79.87           C  
ATOM   4527  CB  VAL B 120       3.250 -16.334 -16.990  1.00 79.87           C  
ATOM   4528  HB  VAL B 120       3.145 -17.341 -16.587  1.00 79.87           H  
ATOM   4529  O   VAL B 120       2.809 -14.307 -14.300  1.00 79.87           O  
ATOM   4530  CG1 VAL B 120       1.836 -15.798 -17.237  1.00 79.87           C  
ATOM   4531 HG11 VAL B 120       1.309 -16.461 -17.922  1.00 79.87           H  
ATOM   4532 HG12 VAL B 120       1.278 -15.753 -16.301  1.00 79.87           H  
ATOM   4533 HG13 VAL B 120       1.886 -14.801 -17.676  1.00 79.87           H  
ATOM   4534  CG2 VAL B 120       3.974 -16.421 -18.342  1.00 79.87           C  
ATOM   4535 HG21 VAL B 120       3.372 -16.987 -19.052  1.00 79.87           H  
ATOM   4536 HG22 VAL B 120       4.930 -16.932 -18.226  1.00 79.87           H  
ATOM   4537 HG23 VAL B 120       4.151 -15.421 -18.737  1.00 79.87           H  
ATOM   4538  N   VAL B 121       3.416 -16.406 -13.819  1.00 82.74           N  
ATOM   4539  H   VAL B 121       3.901 -17.240 -14.118  1.00 82.74           H  
ATOM   4540  CA  VAL B 121       2.672 -16.407 -12.549  1.00 82.74           C  
ATOM   4541  HA  VAL B 121       1.649 -16.100 -12.763  1.00 82.74           H  
ATOM   4542  C   VAL B 121       3.219 -15.381 -11.572  1.00 82.74           C  
ATOM   4543  CB  VAL B 121       2.595 -17.794 -11.903  1.00 82.74           C  
ATOM   4544  HB  VAL B 121       3.595 -18.194 -11.733  1.00 82.74           H  
ATOM   4545  O   VAL B 121       2.429 -14.606 -11.043  1.00 82.74           O  
ATOM   4546  CG1 VAL B 121       1.893 -17.806 -10.544  1.00 82.74           C  
ATOM   4547 HG11 VAL B 121       2.395 -17.141  -9.841  1.00 82.74           H  
ATOM   4548 HG12 VAL B 121       1.960 -18.812 -10.131  1.00 82.74           H  
ATOM   4549 HG13 VAL B 121       0.849 -17.512 -10.652  1.00 82.74           H  
ATOM   4550  CG2 VAL B 121       1.844 -18.743 -12.824  1.00 82.74           C  
ATOM   4551 HG21 VAL B 121       1.685 -19.672 -12.277  1.00 82.74           H  
ATOM   4552 HG22 VAL B 121       2.426 -18.937 -13.725  1.00 82.74           H  
ATOM   4553 HG23 VAL B 121       0.875 -18.322 -13.095  1.00 82.74           H  
ATOM   4554  N   ALA B 122       4.530 -15.319 -11.335  1.00 84.61           N  
ATOM   4555  H   ALA B 122       5.146 -15.983 -11.780  1.00 84.61           H  
ATOM   4556  CA  ALA B 122       5.059 -14.393 -10.332  1.00 84.61           C  
ATOM   4557  HA  ALA B 122       4.536 -14.612  -9.401  1.00 84.61           H  
ATOM   4558  C   ALA B 122       4.730 -12.912 -10.645  1.00 84.61           C  
ATOM   4559  CB  ALA B 122       6.541 -14.683 -10.059  1.00 84.61           C  
ATOM   4560  HB1 ALA B 122       6.922 -13.984  -9.314  1.00 84.61           H  
ATOM   4561  HB2 ALA B 122       6.645 -15.697  -9.673  1.00 84.61           H  
ATOM   4562  HB3 ALA B 122       7.146 -14.599 -10.962  1.00 84.61           H  
ATOM   4563  O   ALA B 122       4.202 -12.239  -9.745  1.00 84.61           O  
ATOM   4564  N   PRO B 123       4.931 -12.392 -11.878  1.00 87.70           N  
ATOM   4565  CA  PRO B 123       4.498 -11.042 -12.236  1.00 87.70           C  
ATOM   4566  HA  PRO B 123       4.969 -10.334 -11.555  1.00 87.70           H  
ATOM   4567  C   PRO B 123       2.982 -10.872 -12.160  1.00 87.70           C  
ATOM   4568  CB  PRO B 123       5.022 -10.779 -13.652  1.00 87.70           C  
ATOM   4569  HB2 PRO B 123       4.292 -11.088 -14.400  1.00 87.70           H  
ATOM   4570  HB3 PRO B 123       5.298  -9.735 -13.800  1.00 87.70           H  
ATOM   4571  O   PRO B 123       2.515  -9.929 -11.524  1.00 87.70           O  
ATOM   4572  CG  PRO B 123       6.228 -11.699 -13.748  1.00 87.70           C  
ATOM   4573  HG2 PRO B 123       7.084 -11.225 -13.266  1.00 87.70           H  
ATOM   4574  HG3 PRO B 123       6.467 -11.944 -14.783  1.00 87.70           H  
ATOM   4575  CD  PRO B 123       5.778 -12.916 -12.944  1.00 87.70           C  
ATOM   4576  HD2 PRO B 123       5.209 -13.592 -13.582  1.00 87.70           H  
ATOM   4577  HD3 PRO B 123       6.666 -13.414 -12.555  1.00 87.70           H  
ATOM   4578  N   VAL B 124       2.192 -11.804 -12.714  1.00 88.01           N  
ATOM   4579  H   VAL B 124       2.617 -12.575 -13.209  1.00 88.01           H  
ATOM   4580  CA  VAL B 124       0.723 -11.694 -12.700  1.00 88.01           C  
ATOM   4581  HA  VAL B 124       0.452 -10.750 -13.173  1.00 88.01           H  
ATOM   4582  C   VAL B 124       0.193 -11.639 -11.272  1.00 88.01           C  
ATOM   4583  CB  VAL B 124       0.048 -12.834 -13.490  1.00 88.01           C  
ATOM   4584  HB  VAL B 124       0.456 -13.792 -13.169  1.00 88.01           H  
ATOM   4585  O   VAL B 124      -0.566 -10.733 -10.935  1.00 88.01           O  
ATOM   4586  CG1 VAL B 124      -1.475 -12.871 -13.291  1.00 88.01           C  
ATOM   4587 HG11 VAL B 124      -1.913 -13.624 -13.947  1.00 88.01           H  
ATOM   4588 HG12 VAL B 124      -1.717 -13.146 -12.264  1.00 88.01           H  
ATOM   4589 HG13 VAL B 124      -1.906 -11.897 -13.520  1.00 88.01           H  
ATOM   4590  CG2 VAL B 124       0.273 -12.659 -14.996  1.00 88.01           C  
ATOM   4591 HG21 VAL B 124      -0.198 -11.742 -15.351  1.00 88.01           H  
ATOM   4592 HG22 VAL B 124       1.340 -12.602 -15.212  1.00 88.01           H  
ATOM   4593 HG23 VAL B 124      -0.134 -13.513 -15.537  1.00 88.01           H  
ATOM   4594  N   VAL B 125       0.613 -12.562 -10.409  1.00 86.73           N  
ATOM   4595  H   VAL B 125       1.268 -13.258 -10.738  1.00 86.73           H  
ATOM   4596  CA  VAL B 125       0.173 -12.629  -9.010  1.00 86.73           C  
ATOM   4597  HA  VAL B 125      -0.916 -12.681  -8.985  1.00 86.73           H  
ATOM   4598  C   VAL B 125       0.576 -11.370  -8.256  1.00 86.73           C  
ATOM   4599  CB  VAL B 125       0.737 -13.889  -8.329  1.00 86.73           C  
ATOM   4600  HB  VAL B 125       1.817 -13.935  -8.471  1.00 86.73           H  
ATOM   4601  O   VAL B 125      -0.231 -10.806  -7.519  1.00 86.73           O  
ATOM   4602  CG1 VAL B 125       0.448 -13.911  -6.825  1.00 86.73           C  
ATOM   4603 HG11 VAL B 125       1.021 -13.129  -6.327  1.00 86.73           H  
ATOM   4604 HG12 VAL B 125       0.758 -14.868  -6.405  1.00 86.73           H  
ATOM   4605 HG13 VAL B 125      -0.616 -13.757  -6.643  1.00 86.73           H  
ATOM   4606  CG2 VAL B 125       0.087 -15.129  -8.950  1.00 86.73           C  
ATOM   4607 HG21 VAL B 125       0.451 -16.027  -8.452  1.00 86.73           H  
ATOM   4608 HG22 VAL B 125      -0.997 -15.054  -8.864  1.00 86.73           H  
ATOM   4609 HG23 VAL B 125       0.322 -15.203 -10.012  1.00 86.73           H  
ATOM   4610  N   THR B 126       1.791 -10.874  -8.478  1.00 87.46           N  
ATOM   4611  H   THR B 126       2.406 -11.363  -9.112  1.00 87.46           H  
ATOM   4612  CA  THR B 126       2.272  -9.658  -7.815  1.00 87.46           C  
ATOM   4613  HA  THR B 126       2.106  -9.758  -6.742  1.00 87.46           H  
ATOM   4614  C   THR B 126       1.518  -8.418  -8.283  1.00 87.46           C  
ATOM   4615  CB  THR B 126       3.771  -9.491  -8.041  1.00 87.46           C  
ATOM   4616  HB  THR B 126       3.989  -9.377  -9.103  1.00 87.46           H  
ATOM   4617  O   THR B 126       1.130  -7.584  -7.464  1.00 87.46           O  
ATOM   4618  CG2 THR B 126       4.309  -8.288  -7.276  1.00 87.46           C  
ATOM   4619 HG21 THR B 126       3.972  -7.382  -7.780  1.00 87.46           H  
ATOM   4620 HG22 THR B 126       3.953  -8.302  -6.246  1.00 87.46           H  
ATOM   4621 HG23 THR B 126       5.399  -8.292  -7.277  1.00 87.46           H  
ATOM   4622  OG1 THR B 126       4.415 -10.636  -7.553  1.00 87.46           O  
ATOM   4623  HG1 THR B 126       4.387 -11.290  -8.256  1.00 87.46           H  
ATOM   4624  N   GLY B 127       1.244  -8.311  -9.583  1.00 88.57           N  
ATOM   4625  H   GLY B 127       1.589  -9.023 -10.211  1.00 88.57           H  
ATOM   4626  CA  GLY B 127       0.432  -7.240 -10.150  1.00 88.57           C  
ATOM   4627  HA2 GLY B 127       0.876  -6.272  -9.916  1.00 88.57           H  
ATOM   4628  HA3 GLY B 127       0.394  -7.366 -11.232  1.00 88.57           H  
ATOM   4629  C   GLY B 127      -0.997  -7.274  -9.626  1.00 88.57           C  
ATOM   4630  O   GLY B 127      -1.531  -6.242  -9.219  1.00 88.57           O  
ATOM   4631  N   GLN B 128      -1.605  -8.462  -9.572  1.00 88.25           N  
ATOM   4632  H   GLN B 128      -1.113  -9.269  -9.927  1.00 88.25           H  
ATOM   4633  CA  GLN B 128      -2.954  -8.654  -9.038  1.00 88.25           C  
ATOM   4634  HA  GLN B 128      -3.645  -7.995  -9.562  1.00 88.25           H  
ATOM   4635  C   GLN B 128      -3.017  -8.288  -7.555  1.00 88.25           C  
ATOM   4636  CB  GLN B 128      -3.399 -10.109  -9.240  1.00 88.25           C  
ATOM   4637  HB2 GLN B 128      -4.290 -10.284  -8.637  1.00 88.25           H  
ATOM   4638  HB3 GLN B 128      -2.617 -10.787  -8.898  1.00 88.25           H  
ATOM   4639  O   GLN B 128      -3.946  -7.604  -7.129  1.00 88.25           O  
ATOM   4640  CG  GLN B 128      -3.749 -10.414 -10.702  1.00 88.25           C  
ATOM   4641  HG2 GLN B 128      -2.887 -10.267 -11.353  1.00 88.25           H  
ATOM   4642  HG3 GLN B 128      -4.511  -9.705 -11.027  1.00 88.25           H  
ATOM   4643  CD  GLN B 128      -4.286 -11.826 -10.906  1.00 88.25           C  
ATOM   4644  NE2 GLN B 128      -4.773 -12.142 -12.085  1.00 88.25           N  
ATOM   4645 HE21 GLN B 128      -4.697 -11.504 -12.864  1.00 88.25           H  
ATOM   4646 HE22 GLN B 128      -5.066 -13.103 -12.185  1.00 88.25           H  
ATOM   4647  OE1 GLN B 128      -4.304 -12.666 -10.023  1.00 88.25           O  
ATOM   4648  N   ALA B 129      -2.009  -8.683  -6.780  1.00 88.01           N  
ATOM   4649  H   ALA B 129      -1.298  -9.281  -7.176  1.00 88.01           H  
ATOM   4650  CA  ALA B 129      -1.918  -8.361  -5.365  1.00 88.01           C  
ATOM   4651  HA  ALA B 129      -2.859  -8.639  -4.891  1.00 88.01           H  
ATOM   4652  C   ALA B 129      -1.709  -6.853  -5.137  1.00 88.01           C  
ATOM   4653  CB  ALA B 129      -0.809  -9.228  -4.762  1.00 88.01           C  
ATOM   4654  HB1 ALA B 129       0.170  -8.877  -5.089  1.00 88.01           H  
ATOM   4655  HB2 ALA B 129      -0.939 -10.265  -5.073  1.00 88.01           H  
ATOM   4656  HB3 ALA B 129      -0.873  -9.212  -3.674  1.00 88.01           H  
ATOM   4657  O   ALA B 129      -2.367  -6.271  -4.272  1.00 88.01           O  
ATOM   4658  N   LEU B 130      -0.866  -6.192  -5.941  1.00 88.86           N  
ATOM   4659  H   LEU B 130      -0.328  -6.724  -6.610  1.00 88.86           H  
ATOM   4660  CA  LEU B 130      -0.692  -4.736  -5.916  1.00 88.86           C  
ATOM   4661  HA  LEU B 130      -0.400  -4.444  -4.907  1.00 88.86           H  
ATOM   4662  C   LEU B 130      -2.007  -4.016  -6.246  1.00 88.86           C  
ATOM   4663  CB  LEU B 130       0.427  -4.335  -6.899  1.00 88.86           C  
ATOM   4664  HB2 LEU B 130       1.350  -4.841  -6.617  1.00 88.86           H  
ATOM   4665  HB3 LEU B 130       0.149  -4.683  -7.894  1.00 88.86           H  
ATOM   4666  O   LEU B 130      -2.402  -3.111  -5.513  1.00 88.86           O  
ATOM   4667  CG  LEU B 130       0.680  -2.814  -6.965  1.00 88.86           C  
ATOM   4668  HG  LEU B 130      -0.268  -2.287  -7.065  1.00 88.86           H  
ATOM   4669  CD1 LEU B 130       1.401  -2.284  -5.727  1.00 88.86           C  
ATOM   4670 HD11 LEU B 130       1.385  -1.194  -5.739  1.00 88.86           H  
ATOM   4671 HD12 LEU B 130       0.901  -2.644  -4.828  1.00 88.86           H  
ATOM   4672 HD13 LEU B 130       2.439  -2.615  -5.707  1.00 88.86           H  
ATOM   4673  CD2 LEU B 130       1.516  -2.462  -8.189  1.00 88.86           C  
ATOM   4674 HD21 LEU B 130       1.649  -1.381  -8.234  1.00 88.86           H  
ATOM   4675 HD22 LEU B 130       2.487  -2.953  -8.138  1.00 88.86           H  
ATOM   4676 HD23 LEU B 130       0.994  -2.789  -9.088  1.00 88.86           H  
ATOM   4677  N   ALA B 131      -2.702  -4.433  -7.307  1.00 90.52           N  
ATOM   4678  H   ALA B 131      -2.310  -5.171  -7.876  1.00 90.52           H  
ATOM   4679  CA  ALA B 131      -3.983  -3.862  -7.716  1.00 90.52           C  
ATOM   4680  HA  ALA B 131      -3.855  -2.795  -7.899  1.00 90.52           H  
ATOM   4681  C   ALA B 131      -5.049  -4.022  -6.622  1.00 90.52           C  
ATOM   4682  CB  ALA B 131      -4.421  -4.528  -9.027  1.00 90.52           C  
ATOM   4683  HB1 ALA B 131      -3.669  -4.361  -9.799  1.00 90.52           H  
ATOM   4684  HB2 ALA B 131      -4.547  -5.601  -8.883  1.00 90.52           H  
ATOM   4685  HB3 ALA B 131      -5.369  -4.102  -9.355  1.00 90.52           H  
ATOM   4686  O   ALA B 131      -5.698  -3.049  -6.246  1.00 90.52           O  
ATOM   4687  N   ALA B 132      -5.180  -5.223  -6.051  1.00 88.92           N  
ATOM   4688  H   ALA B 132      -4.618  -5.985  -6.402  1.00 88.92           H  
ATOM   4689  CA  ALA B 132      -6.172  -5.529  -5.020  1.00 88.92           C  
ATOM   4690  HA  ALA B 132      -7.150  -5.196  -5.366  1.00 88.92           H  
ATOM   4691  C   ALA B 132      -5.918  -4.825  -3.676  1.00 88.92           C  
ATOM   4692  CB  ALA B 132      -6.214  -7.051  -4.837  1.00 88.92           C  
ATOM   4693  HB1 ALA B 132      -6.426  -7.542  -5.787  1.00 88.92           H  
ATOM   4694  HB2 ALA B 132      -6.994  -7.312  -4.121  1.00 88.92           H  
ATOM   4695  HB3 ALA B 132      -5.254  -7.405  -4.461  1.00 88.92           H  
ATOM   4696  O   ALA B 132      -6.837  -4.725  -2.866  1.00 88.92           O  
ATOM   4697  N   THR B 133      -4.694  -4.347  -3.424  1.00 85.23           N  
ATOM   4698  H   THR B 133      -3.986  -4.459  -4.135  1.00 85.23           H  
ATOM   4699  CA  THR B 133      -4.314  -3.737  -2.141  1.00 85.23           C  
ATOM   4700  HA  THR B 133      -5.181  -3.742  -1.481  1.00 85.23           H  
ATOM   4701  C   THR B 133      -3.967  -2.261  -2.286  1.00 85.23           C  
ATOM   4702  CB  THR B 133      -3.233  -4.550  -1.409  1.00 85.23           C  
ATOM   4703  HB  THR B 133      -2.996  -4.041  -0.475  1.00 85.23           H  
ATOM   4704  O   THR B 133      -4.803  -1.407  -1.993  1.00 85.23           O  
ATOM   4705  CG2 THR B 133      -3.764  -5.947  -1.076  1.00 85.23           C  
ATOM   4706 HG21 THR B 133      -3.211  -6.375  -0.240  1.00 85.23           H  
ATOM   4707 HG22 THR B 133      -4.809  -5.885  -0.770  1.00 85.23           H  
ATOM   4708 HG23 THR B 133      -3.694  -6.606  -1.942  1.00 85.23           H  
ATOM   4709  OG1 THR B 133      -2.052  -4.682  -2.179  1.00 85.23           O  
ATOM   4710  HG1 THR B 133      -2.244  -5.286  -2.900  1.00 85.23           H  
ATOM   4711  N   VAL B 134      -2.766  -1.948  -2.770  1.00 88.66           N  
ATOM   4712  H   VAL B 134      -2.150  -2.713  -3.007  1.00 88.66           H  
ATOM   4713  CA  VAL B 134      -2.279  -0.573  -2.954  1.00 88.66           C  
ATOM   4714  HA  VAL B 134      -2.349  -0.046  -2.002  1.00 88.66           H  
ATOM   4715  C   VAL B 134      -3.138   0.179  -3.971  1.00 88.66           C  
ATOM   4716  CB  VAL B 134      -0.809  -0.563  -3.419  1.00 88.66           C  
ATOM   4717  HB  VAL B 134      -0.765  -0.931  -4.444  1.00 88.66           H  
ATOM   4718  O   VAL B 134      -3.552   1.307  -3.719  1.00 88.66           O  
ATOM   4719  CG1 VAL B 134      -0.220   0.851  -3.395  1.00 88.66           C  
ATOM   4720 HG11 VAL B 134       0.794   0.837  -3.793  1.00 88.66           H  
ATOM   4721 HG12 VAL B 134      -0.200   1.229  -2.373  1.00 88.66           H  
ATOM   4722 HG13 VAL B 134      -0.819   1.525  -4.007  1.00 88.66           H  
ATOM   4723  CG2 VAL B 134       0.085  -1.459  -2.552  1.00 88.66           C  
ATOM   4724 HG21 VAL B 134      -0.037  -1.193  -1.502  1.00 88.66           H  
ATOM   4725 HG22 VAL B 134      -0.180  -2.508  -2.684  1.00 88.66           H  
ATOM   4726 HG23 VAL B 134       1.131  -1.329  -2.830  1.00 88.66           H  
ATOM   4727  N   GLY B 135      -3.453  -0.460  -5.099  1.00 89.76           N  
ATOM   4728  H   GLY B 135      -3.102  -1.399  -5.227  1.00 89.76           H  
ATOM   4729  CA  GLY B 135      -4.254   0.131  -6.167  1.00 89.76           C  
ATOM   4730  HA2 GLY B 135      -3.785   1.053  -6.510  1.00 89.76           H  
ATOM   4731  HA3 GLY B 135      -4.306  -0.571  -6.999  1.00 89.76           H  
ATOM   4732  C   GLY B 135      -5.679   0.444  -5.713  1.00 89.76           C  
ATOM   4733  O   GLY B 135      -6.122   1.589  -5.785  1.00 89.76           O  
ATOM   4734  N   ALA B 136      -6.402  -0.557  -5.208  1.00 90.25           N  
ATOM   4735  H   ALA B 136      -6.023  -1.491  -5.263  1.00 90.25           H  
ATOM   4736  CA  ALA B 136      -7.764  -0.393  -4.707  1.00 90.25           C  
ATOM   4737  HA  ALA B 136      -8.392  -0.014  -5.513  1.00 90.25           H  
ATOM   4738  C   ALA B 136      -7.828   0.620  -3.553  1.00 90.25           C  
ATOM   4739  CB  ALA B 136      -8.294  -1.767  -4.284  1.00 90.25           C  
ATOM   4740  HB1 ALA B 136      -9.318  -1.672  -3.922  1.00 90.25           H  
ATOM   4741  HB2 ALA B 136      -7.673  -2.177  -3.487  1.00 90.25           H  
ATOM   4742  HB3 ALA B 136      -8.279  -2.449  -5.134  1.00 90.25           H  
ATOM   4743  O   ALA B 136      -8.744   1.444  -3.517  1.00 90.25           O  
ATOM   4744  N   GLY B 137      -6.826   0.610  -2.665  1.00 88.80           N  
ATOM   4745  H   GLY B 137      -6.117  -0.105  -2.745  1.00 88.80           H  
ATOM   4746  CA  GLY B 137      -6.658   1.609  -1.612  1.00 88.80           C  
ATOM   4747  HA2 GLY B 137      -5.755   1.375  -1.048  1.00 88.80           H  
ATOM   4748  HA3 GLY B 137      -7.515   1.580  -0.940  1.00 88.80           H  
ATOM   4749  C   GLY B 137      -6.518   3.027  -2.167  1.00 88.80           C  
ATOM   4750  O   GLY B 137      -7.260   3.913  -1.752  1.00 88.80           O  
ATOM   4751  N   ALA B 138      -5.646   3.232  -3.158  1.00 90.56           N  
ATOM   4752  H   ALA B 138      -5.051   2.469  -3.447  1.00 90.56           H  
ATOM   4753  CA  ALA B 138      -5.459   4.526  -3.813  1.00 90.56           C  
ATOM   4754  HA  ALA B 138      -5.232   5.270  -3.050  1.00 90.56           H  
ATOM   4755  C   ALA B 138      -6.717   5.005  -4.557  1.00 90.56           C  
ATOM   4756  CB  ALA B 138      -4.258   4.421  -4.760  1.00 90.56           C  
ATOM   4757  HB1 ALA B 138      -4.423   3.632  -5.495  1.00 90.56           H  
ATOM   4758  HB2 ALA B 138      -3.362   4.191  -4.184  1.00 90.56           H  
ATOM   4759  HB3 ALA B 138      -4.119   5.366  -5.285  1.00 90.56           H  
ATOM   4760  O   ALA B 138      -7.056   6.183  -4.479  1.00 90.56           O  
ATOM   4761  N   THR B 139      -7.442   4.113  -5.245  1.00 91.45           N  
ATOM   4762  H   THR B 139      -7.094   3.168  -5.320  1.00 91.45           H  
ATOM   4763  CA  THR B 139      -8.717   4.463  -5.896  1.00 91.45           C  
ATOM   4764  HA  THR B 139      -8.544   5.303  -6.569  1.00 91.45           H  
ATOM   4765  C   THR B 139      -9.764   4.899  -4.874  1.00 91.45           C  
ATOM   4766  CB  THR B 139      -9.299   3.295  -6.709  1.00 91.45           C  
ATOM   4767  HB  THR B 139      -9.532   2.465  -6.041  1.00 91.45           H  
ATOM   4768  O   THR B 139     -10.441   5.900  -5.095  1.00 91.45           O  
ATOM   4769  CG2 THR B 139     -10.553   3.682  -7.492  1.00 91.45           C  
ATOM   4770 HG21 THR B 139     -11.373   3.911  -6.812  1.00 91.45           H  
ATOM   4771 HG22 THR B 139     -10.858   2.859  -8.138  1.00 91.45           H  
ATOM   4772 HG23 THR B 139     -10.349   4.553  -8.114  1.00 91.45           H  
ATOM   4773  OG1 THR B 139      -8.404   2.835  -7.688  1.00 91.45           O  
ATOM   4774  HG1 THR B 139      -8.081   3.619  -8.137  1.00 91.45           H  
ATOM   4775  N   ALA B 140      -9.903   4.162  -3.767  1.00 91.16           N  
ATOM   4776  H   ALA B 140      -9.315   3.353  -3.634  1.00 91.16           H  
ATOM   4777  CA  ALA B 140     -10.876   4.475  -2.724  1.00 91.16           C  
ATOM   4778  HA  ALA B 140     -11.860   4.578  -3.180  1.00 91.16           H  
ATOM   4779  C   ALA B 140     -10.551   5.800  -2.022  1.00 91.16           C  
ATOM   4780  CB  ALA B 140     -10.918   3.310  -1.729  1.00 91.16           C  
ATOM   4781  HB1 ALA B 140      -9.943   3.185  -1.258  1.00 91.16           H  
ATOM   4782  HB2 ALA B 140     -11.184   2.389  -2.248  1.00 91.16           H  
ATOM   4783  HB3 ALA B 140     -11.663   3.516  -0.961  1.00 91.16           H  
ATOM   4784  O   ALA B 140     -11.449   6.600  -1.779  1.00 91.16           O  
ATOM   4785  N   GLU B 141      -9.272   6.047  -1.739  1.00 89.47           N  
ATOM   4786  H   GLU B 141      -8.586   5.331  -1.930  1.00 89.47           H  
ATOM   4787  CA  GLU B 141      -8.809   7.269  -1.085  1.00 89.47           C  
ATOM   4788  HA  GLU B 141      -9.400   7.439  -0.186  1.00 89.47           H  
ATOM   4789  C   GLU B 141      -8.981   8.498  -1.988  1.00 89.47           C  
ATOM   4790  CB  GLU B 141      -7.347   7.060  -0.680  1.00 89.47           C  
ATOM   4791  HB2 GLU B 141      -7.247   6.103  -0.168  1.00 89.47           H  
ATOM   4792  HB3 GLU B 141      -6.736   7.040  -1.582  1.00 89.47           H  
ATOM   4793  O   GLU B 141      -9.615   9.470  -1.587  1.00 89.47           O  
ATOM   4794  CG  GLU B 141      -6.859   8.154   0.271  1.00 89.47           C  
ATOM   4795  HG2 GLU B 141      -7.092   9.124  -0.166  1.00 89.47           H  
ATOM   4796  HG3 GLU B 141      -7.389   8.063   1.218  1.00 89.47           H  
ATOM   4797  CD  GLU B 141      -5.349   8.087   0.510  1.00 89.47           C  
ATOM   4798  OE1 GLU B 141      -4.847   8.963   1.239  1.00 89.47           O  
ATOM   4799  OE2 GLU B 141      -4.627   7.356  -0.214  1.00 89.47           O  
ATOM   4800  N   LEU B 142      -8.503   8.434  -3.236  1.00 91.14           N  
ATOM   4801  H   LEU B 142      -8.007   7.603  -3.525  1.00 91.14           H  
ATOM   4802  CA  LEU B 142      -8.674   9.526  -4.199  1.00 91.14           C  
ATOM   4803  HA  LEU B 142      -8.317  10.453  -3.750  1.00 91.14           H  
ATOM   4804  C   LEU B 142     -10.144   9.757  -4.548  1.00 91.14           C  
ATOM   4805  CB  LEU B 142      -7.878   9.225  -5.477  1.00 91.14           C  
ATOM   4806  HB2 LEU B 142      -8.152   9.954  -6.240  1.00 91.14           H  
ATOM   4807  HB3 LEU B 142      -8.163   8.237  -5.840  1.00 91.14           H  
ATOM   4808  O   LEU B 142     -10.556  10.900  -4.711  1.00 91.14           O  
ATOM   4809  CG  LEU B 142      -6.358   9.272  -5.282  1.00 91.14           C  
ATOM   4810  HG  LEU B 142      -6.058   8.620  -4.462  1.00 91.14           H  
ATOM   4811  CD1 LEU B 142      -5.671   8.791  -6.556  1.00 91.14           C  
ATOM   4812 HD11 LEU B 142      -6.035   9.347  -7.420  1.00 91.14           H  
ATOM   4813 HD12 LEU B 142      -5.899   7.731  -6.664  1.00 91.14           H  
ATOM   4814 HD13 LEU B 142      -4.590   8.905  -6.471  1.00 91.14           H  
ATOM   4815  CD2 LEU B 142      -5.855  10.675  -4.986  1.00 91.14           C  
ATOM   4816 HD21 LEU B 142      -6.150  11.362  -5.778  1.00 91.14           H  
ATOM   4817 HD22 LEU B 142      -4.768  10.618  -4.915  1.00 91.14           H  
ATOM   4818 HD23 LEU B 142      -6.244  11.025  -4.030  1.00 91.14           H  
ATOM   4819  N   GLY B 143     -10.939   8.689  -4.628  1.00 92.28           N  
ATOM   4820  H   GLY B 143     -10.537   7.770  -4.505  1.00 92.28           H  
ATOM   4821  CA  GLY B 143     -12.374   8.791  -4.857  1.00 92.28           C  
ATOM   4822  HA2 GLY B 143     -12.552   9.401  -5.744  1.00 92.28           H  
ATOM   4823  HA3 GLY B 143     -12.785   7.794  -5.016  1.00 92.28           H  
ATOM   4824  C   GLY B 143     -13.103   9.450  -3.691  1.00 92.28           C  
ATOM   4825  O   GLY B 143     -13.960  10.298  -3.919  1.00 92.28           O  
ATOM   4826  N   ALA B 144     -12.737   9.121  -2.449  1.00 90.15           N  
ATOM   4827  H   ALA B 144     -12.026   8.417  -2.309  1.00 90.15           H  
ATOM   4828  CA  ALA B 144     -13.275   9.795  -1.273  1.00 90.15           C  
ATOM   4829  HA  ALA B 144     -14.363   9.736  -1.305  1.00 90.15           H  
ATOM   4830  C   ALA B 144     -12.907  11.288  -1.271  1.00 90.15           C  
ATOM   4831  CB  ALA B 144     -12.797   9.072  -0.009  1.00 90.15           C  
ATOM   4832  HB1 ALA B 144     -13.222   9.558   0.869  1.00 90.15           H  
ATOM   4833  HB2 ALA B 144     -11.710   9.111   0.058  1.00 90.15           H  
ATOM   4834  HB3 ALA B 144     -13.119   8.031  -0.034  1.00 90.15           H  
ATOM   4835  O   ALA B 144     -13.809  12.109  -1.139  1.00 90.15           O  
ATOM   4836  N   MET B 145     -11.635  11.626  -1.531  1.00 89.78           N  
ATOM   4837  H   MET B 145     -10.951  10.886  -1.607  1.00 89.78           H  
ATOM   4838  CA  MET B 145     -11.157  13.015  -1.652  1.00 89.78           C  
ATOM   4839  HA  MET B 145     -11.353  13.546  -0.720  1.00 89.78           H  
ATOM   4840  C   MET B 145     -11.855  13.783  -2.782  1.00 89.78           C  
ATOM   4841  CB  MET B 145      -9.641  13.032  -1.915  1.00 89.78           C  
ATOM   4842  HB2 MET B 145      -9.336  14.047  -2.166  1.00 89.78           H  
ATOM   4843  HB3 MET B 145      -9.414  12.389  -2.765  1.00 89.78           H  
ATOM   4844  O   MET B 145     -12.085  14.986  -2.682  1.00 89.78           O  
ATOM   4845  CG  MET B 145      -8.809  12.586  -0.711  1.00 89.78           C  
ATOM   4846  HG2 MET B 145      -9.177  11.626  -0.351  1.00 89.78           H  
ATOM   4847  HG3 MET B 145      -8.943  13.315   0.088  1.00 89.78           H  
ATOM   4848  SD  MET B 145      -7.032  12.426  -1.066  1.00 89.78           S  
ATOM   4849  CE  MET B 145      -6.489  11.973   0.603  1.00 89.78           C  
ATOM   4850  HE1 MET B 145      -5.418  11.767   0.611  1.00 89.78           H  
ATOM   4851  HE2 MET B 145      -6.706  12.794   1.286  1.00 89.78           H  
ATOM   4852  HE3 MET B 145      -7.026  11.087   0.942  1.00 89.78           H  
ATOM   4853  N   ARG B 146     -12.186  13.108  -3.891  1.00 90.10           N  
ATOM   4854  H   ARG B 146     -11.884  12.148  -3.973  1.00 90.10           H  
ATOM   4855  CA  ARG B 146     -12.898  13.728  -5.013  1.00 90.10           C  
ATOM   4856  HA  ARG B 146     -12.421  14.688  -5.213  1.00 90.10           H  
ATOM   4857  C   ARG B 146     -14.344  14.051  -4.650  1.00 90.10           C  
ATOM   4858  CB  ARG B 146     -12.804  12.824  -6.257  1.00 90.10           C  
ATOM   4859  HB2 ARG B 146     -13.309  11.880  -6.054  1.00 90.10           H  
ATOM   4860  HB3 ARG B 146     -11.757  12.605  -6.464  1.00 90.10           H  
ATOM   4861  O   ARG B 146     -14.831  15.117  -5.005  1.00 90.10           O  
ATOM   4862  CG  ARG B 146     -13.429  13.445  -7.518  1.00 90.10           C  
ATOM   4863  HG2 ARG B 146     -13.378  12.715  -8.327  1.00 90.10           H  
ATOM   4864  HG3 ARG B 146     -14.478  13.682  -7.341  1.00 90.10           H  
ATOM   4865  CD  ARG B 146     -12.672  14.707  -7.941  1.00 90.10           C  
ATOM   4866  HD2 ARG B 146     -12.679  15.427  -7.122  1.00 90.10           H  
ATOM   4867  HD3 ARG B 146     -11.637  14.437  -8.149  1.00 90.10           H  
ATOM   4868  NE  ARG B 146     -13.288  15.371  -9.101  1.00 90.10           N  
ATOM   4869  HE  ARG B 146     -14.295  15.448  -9.079  1.00 90.10           H  
ATOM   4870  NH1 ARG B 146     -11.355  16.240  -9.998  1.00 90.10           N  
ATOM   4871 HH11 ARG B 146     -10.829  15.518  -9.526  1.00 90.10           H  
ATOM   4872 HH12 ARG B 146     -10.890  17.072 -10.331  1.00 90.10           H  
ATOM   4873  NH2 ARG B 146     -13.318  17.144 -10.512  1.00 90.10           N  
ATOM   4874 HH21 ARG B 146     -14.236  17.359 -10.148  1.00 90.10           H  
ATOM   4875 HH22 ARG B 146     -12.783  17.952 -10.797  1.00 90.10           H  
ATOM   4876  CZ  ARG B 146     -12.652  16.230  -9.875  1.00 90.10           C  
ATOM   4877  N   ILE B 147     -15.025  13.144  -3.950  1.00 90.12           N  
ATOM   4878  H   ILE B 147     -14.545  12.294  -3.692  1.00 90.12           H  
ATOM   4879  CA  ILE B 147     -16.418  13.331  -3.522  1.00 90.12           C  
ATOM   4880  HA  ILE B 147     -16.976  13.786  -4.341  1.00 90.12           H  
ATOM   4881  C   ILE B 147     -16.537  14.321  -2.354  1.00 90.12           C  
ATOM   4882  CB  ILE B 147     -17.048  11.956  -3.201  1.00 90.12           C  
ATOM   4883  HB  ILE B 147     -16.394  11.451  -2.490  1.00 90.12           H  
ATOM   4884  O   ILE B 147     -17.555  15.000  -2.258  1.00 90.12           O  
ATOM   4885  CG1 ILE B 147     -17.164  11.045  -4.449  1.00 90.12           C  
ATOM   4886 HG12 ILE B 147     -16.167  10.806  -4.818  1.00 90.12           H  
ATOM   4887 HG13 ILE B 147     -17.625  10.105  -4.146  1.00 90.12           H  
ATOM   4888  CG2 ILE B 147     -18.428  12.072  -2.528  1.00 90.12           C  
ATOM   4889 HG21 ILE B 147     -19.105  12.669  -3.138  1.00 90.12           H  
ATOM   4890 HG22 ILE B 147     -18.839  11.077  -2.351  1.00 90.12           H  
ATOM   4891 HG23 ILE B 147     -18.327  12.555  -1.556  1.00 90.12           H  
ATOM   4892  CD1 ILE B 147     -17.953  11.607  -5.638  1.00 90.12           C  
ATOM   4893 HD11 ILE B 147     -18.944  11.936  -5.324  1.00 90.12           H  
ATOM   4894 HD12 ILE B 147     -17.416  12.444  -6.084  1.00 90.12           H  
ATOM   4895 HD13 ILE B 147     -18.060  10.824  -6.388  1.00 90.12           H  
ATOM   4896  N   SER B 148     -15.523  14.429  -1.487  1.00 87.65           N  
ATOM   4897  H   SER B 148     -14.728  13.812  -1.569  1.00 87.65           H  
ATOM   4898  CA  SER B 148     -15.469  15.425  -0.406  1.00 87.65           C  
ATOM   4899  HA  SER B 148     -16.482  15.573  -0.032  1.00 87.65           H  
ATOM   4900  C   SER B 148     -14.988  16.812  -0.854  1.00 87.65           C  
ATOM   4901  CB  SER B 148     -14.624  14.914   0.774  1.00 87.65           C  
ATOM   4902  HB2 SER B 148     -14.663  15.643   1.583  1.00 87.65           H  
ATOM   4903  HB3 SER B 148     -15.044  13.976   1.136  1.00 87.65           H  
ATOM   4904  O   SER B 148     -14.801  17.680  -0.006  1.00 87.65           O  
ATOM   4905  OG  SER B 148     -13.274  14.704   0.412  1.00 87.65           O  
ATOM   4906  HG  SER B 148     -12.725  14.770   1.197  1.00 87.65           H  
ATOM   4907  N   GLU B 149     -14.783  17.027  -2.161  1.00 88.53           N  
ATOM   4908  H   GLU B 149     -15.012  16.278  -2.799  1.00 88.53           H  
ATOM   4909  CA  GLU B 149     -14.257  18.268  -2.760  1.00 88.53           C  
ATOM   4910  HA  GLU B 149     -14.146  18.076  -3.827  1.00 88.53           H  
ATOM   4911  C   GLU B 149     -12.845  18.660  -2.279  1.00 88.53           C  
ATOM   4912  CB  GLU B 149     -15.267  19.429  -2.650  1.00 88.53           C  
ATOM   4913  HB2 GLU B 149     -14.855  20.295  -3.168  1.00 88.53           H  
ATOM   4914  HB3 GLU B 149     -15.401  19.693  -1.601  1.00 88.53           H  
ATOM   4915  O   GLU B 149     -12.361  19.757  -2.554  1.00 88.53           O  
ATOM   4916  CG  GLU B 149     -16.633  19.107  -3.279  1.00 88.53           C  
ATOM   4917  HG2 GLU B 149     -16.473  18.795  -4.311  1.00 88.53           H  
ATOM   4918  HG3 GLU B 149     -17.088  18.273  -2.744  1.00 88.53           H  
ATOM   4919  CD  GLU B 149     -17.611  20.296  -3.251  1.00 88.53           C  
ATOM   4920  OE1 GLU B 149     -18.598  20.246  -4.025  1.00 88.53           O  
ATOM   4921  OE2 GLU B 149     -17.414  21.232  -2.440  1.00 88.53           O  
ATOM   4922  N   GLU B 150     -12.117  17.752  -1.623  1.00 87.64           N  
ATOM   4923  H   GLU B 150     -12.540  16.858  -1.419  1.00 87.64           H  
ATOM   4924  CA  GLU B 150     -10.735  17.994  -1.191  1.00 87.64           C  
ATOM   4925  HA  GLU B 150     -10.698  18.912  -0.605  1.00 87.64           H  
ATOM   4926  C   GLU B 150      -9.786  18.170  -2.380  1.00 87.64           C  
ATOM   4927  CB  GLU B 150     -10.243  16.831  -0.323  1.00 87.64           C  
ATOM   4928  HB2 GLU B 150      -9.157  16.886  -0.248  1.00 87.64           H  
ATOM   4929  HB3 GLU B 150     -10.500  15.885  -0.799  1.00 87.64           H  
ATOM   4930  O   GLU B 150      -8.847  18.965  -2.321  1.00 87.64           O  
ATOM   4931  CG  GLU B 150     -10.822  16.874   1.093  1.00 87.64           C  
ATOM   4932  HG2 GLU B 150     -10.409  17.734   1.620  1.00 87.64           H  
ATOM   4933  HG3 GLU B 150     -11.903  17.000   1.040  1.00 87.64           H  
ATOM   4934  CD  GLU B 150     -10.487  15.591   1.860  1.00 87.64           C  
ATOM   4935  OE1 GLU B 150     -11.426  15.032   2.474  1.00 87.64           O  
ATOM   4936  OE2 GLU B 150      -9.317  15.148   1.801  1.00 87.64           O  
ATOM   4937  N   VAL B 151     -10.038  17.456  -3.483  1.00 89.38           N
[truncated: 175,374 more chars]
