# Supplementary material for: A conserved membrane protein negatively regulates Mce1 complexes in mycobacteria
Source: Nat Commun. 2023 Sep 22;14:5897. doi: 10.1038/s41467-023-41578-y (PMC10517005; doi:10.1038/s41467-023-41578-y)
Supplement: Supplementary file 4 — Supplementary Data 1 [file 41467_2023_41578_MOESM4_ESM.zip › Mce1B-F+MSMEG_6540.pdb]

MODEL     1                                                                     
ATOM      1  N   MET B   1     -13.613  89.138  91.540  1.00 19.38           N  
ATOM      2  CA  MET B   1     -13.394  88.244  90.406  1.00 19.38           C  
ATOM      3  C   MET B   1     -12.176  88.679  89.598  1.00 19.38           C  
ATOM      4  CB  MET B   1     -14.631  88.203  89.507  1.00 19.38           C  
ATOM      5  O   MET B   1     -11.781  89.845  89.642  1.00 19.38           O  
ATOM      6  CG  MET B   1     -15.595  87.076  89.843  1.00 19.38           C  
ATOM      7  SD  MET B   1     -16.746  86.701  88.464  1.00 19.38           S  
ATOM      8  CE  MET B   1     -18.040  85.802  89.362  1.00 19.38           C  
ATOM      9  N   ALA B   2     -11.782  87.851  88.429  1.00 21.14           N  
ATOM     10  CA  ALA B   2     -11.084  86.892  87.576  1.00 21.14           C  
ATOM     11  C   ALA B   2     -10.637  87.544  86.271  1.00 21.14           C  
ATOM     12  CB  ALA B   2     -11.978  85.688  87.287  1.00 21.14           C  
ATOM     13  O   ALA B   2     -11.172  88.581  85.872  1.00 21.14           O  
ATOM     14  N   SER B   3      -9.799  86.776  85.499  1.00 25.08           N  
ATOM     15  CA  SER B   3      -8.525  87.018  84.830  1.00 25.08           C  
ATOM     16  C   SER B   3      -8.734  87.625  83.446  1.00 25.08           C  
ATOM     17  CB  SER B   3      -7.726  85.720  84.711  1.00 25.08           C  
ATOM     18  O   SER B   3      -7.768  87.971  82.762  1.00 25.08           O  
ATOM     19  OG  SER B   3      -8.165  84.960  83.598  1.00 25.08           O  
ATOM     20  N   SER B   4      -9.888  87.303  82.903  1.00 25.41           N  
ATOM     21  CA  SER B   4     -10.122  86.871  81.529  1.00 25.41           C  
ATOM     22  C   SER B   4      -9.902  88.015  80.545  1.00 25.41           C  
ATOM     23  CB  SER B   4     -11.540  86.320  81.374  1.00 25.41           C  
ATOM     24  O   SER B   4      -9.437  87.796  79.424  1.00 25.41           O  
ATOM     25  OG  SER B   4     -12.501  87.289  81.757  1.00 25.41           O  
ATOM     26  N   ALA B   5     -10.517  89.106  80.822  1.00 27.52           N  
ATOM     27  CA  ALA B   5     -11.327  89.623  79.722  1.00 27.52           C  
ATOM     28  C   ALA B   5     -10.480  90.449  78.758  1.00 27.52           C  
ATOM     29  CB  ALA B   5     -12.484  90.461  80.262  1.00 27.52           C  
ATOM     30  O   ALA B   5     -10.979  90.927  77.737  1.00 27.52           O  
ATOM     31  N   ALA B   6      -9.267  90.767  79.306  1.00 29.88           N  
ATOM     32  CA  ALA B   6      -8.727  92.021  78.786  1.00 29.88           C  
ATOM     33  C   ALA B   6      -8.110  91.822  77.405  1.00 29.88           C  
ATOM     34  CB  ALA B   6      -7.691  92.594  79.751  1.00 29.88           C  
ATOM     35  O   ALA B   6      -7.475  92.731  76.865  1.00 29.88           O  
ATOM     36  N   LEU B   7      -8.146  90.456  76.983  1.00 28.59           N  
ATOM     37  CA  LEU B   7      -7.169  89.988  76.006  1.00 28.59           C  
ATOM     38  C   LEU B   7      -7.372  90.678  74.661  1.00 28.59           C  
ATOM     39  CB  LEU B   7      -7.269  88.470  75.834  1.00 28.59           C  
ATOM     40  O   LEU B   7      -6.544  90.542  73.758  1.00 28.59           O  
ATOM     41  CG  LEU B   7      -5.965  87.684  75.980  1.00 28.59           C  
ATOM     42  CD1 LEU B   7      -6.002  86.826  77.241  1.00 28.59           C  
ATOM     43  CD2 LEU B   7      -5.720  86.820  74.748  1.00 28.59           C  
ATOM     44  N   GLN B   8      -8.601  91.166  74.456  1.00 32.07           N  
ATOM     45  CA  GLN B   8      -9.126  91.278  73.099  1.00 32.07           C  
ATOM     46  C   GLN B   8      -8.410  92.379  72.322  1.00 32.07           C  
ATOM     47  CB  GLN B   8     -10.631  91.549  73.126  1.00 32.07           C  
ATOM     48  O   GLN B   8      -8.500  92.439  71.094  1.00 32.07           O  
ATOM     49  CG  GLN B   8     -11.456  90.507  72.382  1.00 32.07           C  
ATOM     50  CD  GLN B   8     -12.949  90.760  72.482  1.00 32.07           C  
ATOM     51  NE2 GLN B   8     -13.722  90.089  71.634  1.00 32.07           N  
ATOM     52  OE1 GLN B   8     -13.404  91.552  73.313  1.00 32.07           O  
ATOM     53  N   ASP B   9      -7.831  93.244  73.057  1.00 32.83           N  
ATOM     54  CA  ASP B   9      -7.501  94.524  72.437  1.00 32.83           C  
ATOM     55  C   ASP B   9      -6.538  94.336  71.267  1.00 32.83           C  
ATOM     56  CB  ASP B   9      -6.896  95.479  73.468  1.00 32.83           C  
ATOM     57  O   ASP B   9      -6.601  95.071  70.280  1.00 32.83           O  
ATOM     58  CG  ASP B   9      -7.745  96.716  73.700  1.00 32.83           C  
ATOM     59  OD1 ASP B   9      -8.861  96.803  73.143  1.00 32.83           O  
ATOM     60  OD2 ASP B   9      -7.293  97.614  74.443  1.00 32.83           O  
ATOM     61  N   ARG B  10      -5.589  93.375  71.552  1.00 32.23           N  
ATOM     62  CA  ARG B  10      -4.322  93.570  70.853  1.00 32.23           C  
ATOM     63  C   ARG B  10      -4.466  93.271  69.365  1.00 32.23           C  
ATOM     64  CB  ARG B  10      -3.231  92.687  71.462  1.00 32.23           C  
ATOM     65  O   ARG B  10      -3.721  93.810  68.544  1.00 32.23           O  
ATOM     66  CG  ARG B  10      -2.311  93.421  72.425  1.00 32.23           C  
ATOM     67  CD  ARG B  10      -1.090  92.586  72.785  1.00 32.23           C  
ATOM     68  NE  ARG B  10      -0.348  93.168  73.899  1.00 32.23           N  
ATOM     69  NH1 ARG B  10       1.237  91.490  73.991  1.00 32.23           N  
ATOM     70  NH2 ARG B  10       1.337  93.249  75.458  1.00 32.23           N  
ATOM     71  CZ  ARG B  10       0.740  92.634  74.447  1.00 32.23           C  
ATOM     72  N   LEU B  11      -5.347  92.281  69.071  1.00 36.85           N  
ATOM     73  CA  LEU B  11      -5.192  91.570  67.807  1.00 36.85           C  
ATOM     74  C   LEU B  11      -5.495  92.487  66.627  1.00 36.85           C  
ATOM     75  CB  LEU B  11      -6.110  90.345  67.765  1.00 36.85           C  
ATOM     76  O   LEU B  11      -5.194  92.149  65.479  1.00 36.85           O  
ATOM     77  CG  LEU B  11      -5.434  88.985  67.946  1.00 36.85           C  
ATOM     78  CD1 LEU B  11      -6.296  88.077  68.816  1.00 36.85           C  
ATOM     79  CD2 LEU B  11      -5.163  88.338  66.592  1.00 36.85           C  
ATOM     80  N   GLY B  12      -6.289  93.549  66.866  1.00 37.41           N  
ATOM     81  CA  GLY B  12      -6.850  94.281  65.742  1.00 37.41           C  
ATOM     82  C   GLY B  12      -5.794  94.860  64.820  1.00 37.41           C  
ATOM     83  O   GLY B  12      -6.022  95.001  63.616  1.00 37.41           O  
ATOM     84  N   GLN B  13      -4.759  95.256  65.485  1.00 37.77           N  
ATOM     85  CA  GLN B  13      -3.966  96.220  64.729  1.00 37.77           C  
ATOM     86  C   GLN B  13      -3.313  95.563  63.516  1.00 37.77           C  
ATOM     87  CB  GLN B  13      -2.898  96.855  65.620  1.00 37.77           C  
ATOM     88  O   GLN B  13      -2.974  96.242  62.544  1.00 37.77           O  
ATOM     89  CG  GLN B  13      -3.266  98.243  66.128  1.00 37.77           C  
ATOM     90  CD  GLN B  13      -2.080  98.989  66.709  1.00 37.77           C  
ATOM     91  NE2 GLN B  13      -2.249 100.288  66.932  1.00 37.77           N  
ATOM     92  OE1 GLN B  13      -1.022  98.403  66.957  1.00 37.77           O  
ATOM     93  N   ARG B  14      -3.038  94.221  63.733  1.00 35.43           N  
ATOM     94  CA  ARG B  14      -2.026  93.704  62.817  1.00 35.43           C  
ATOM     95  C   ARG B  14      -2.568  93.615  61.395  1.00 35.43           C  
ATOM     96  CB  ARG B  14      -1.535  92.330  63.278  1.00 35.43           C  
ATOM     97  O   ARG B  14      -1.798  93.539  60.435  1.00 35.43           O  
ATOM     98  CG  ARG B  14      -0.167  92.354  63.940  1.00 35.43           C  
ATOM     99  CD  ARG B  14       0.349  90.949  64.221  1.00 35.43           C  
ATOM    100  NE  ARG B  14       1.659  90.975  64.865  1.00 35.43           N  
ATOM    101  NH1 ARG B  14       1.875  88.678  64.982  1.00 35.43           N  
ATOM    102  NH2 ARG B  14       3.536  90.033  65.793  1.00 35.43           N  
ATOM    103  CZ  ARG B  14       2.354  89.895  65.212  1.00 35.43           C  
ATOM    104  N   PHE B  15      -3.877  93.463  61.232  1.00 39.97           N  
ATOM    105  CA  PHE B  15      -4.448  93.082  59.946  1.00 39.97           C  
ATOM    106  C   PHE B  15      -4.145  94.134  58.886  1.00 39.97           C  
ATOM    107  CB  PHE B  15      -5.962  92.880  60.068  1.00 39.97           C  
ATOM    108  O   PHE B  15      -4.176  93.843  57.689  1.00 39.97           O  
ATOM    109  CG  PHE B  15      -6.396  91.446  59.922  1.00 39.97           C  
ATOM    110  CD1 PHE B  15      -6.664  90.911  58.668  1.00 39.97           C  
ATOM    111  CD2 PHE B  15      -6.537  90.634  61.039  1.00 39.97           C  
ATOM    112  CE1 PHE B  15      -7.067  89.585  58.529  1.00 39.97           C  
ATOM    113  CE2 PHE B  15      -6.939  89.307  60.908  1.00 39.97           C  
ATOM    114  CZ  PHE B  15      -7.204  88.785  59.653  1.00 39.97           C  
ATOM    115  N   LYS B  16      -4.056  95.402  59.320  1.00 38.34           N  
ATOM    116  CA  LYS B  16      -4.046  96.424  58.277  1.00 38.34           C  
ATOM    117  C   LYS B  16      -2.852  96.248  57.344  1.00 38.34           C  
ATOM    118  CB  LYS B  16      -4.025  97.823  58.896  1.00 38.34           C  
ATOM    119  O   LYS B  16      -2.905  96.641  56.177  1.00 38.34           O  
ATOM    120  CG  LYS B  16      -5.327  98.593  58.730  1.00 38.34           C  
ATOM    121  CD  LYS B  16      -5.225  99.996  59.314  1.00 38.34           C  
ATOM    122  CE  LYS B  16      -6.552 100.738  59.223  1.00 38.34           C  
ATOM    123  NZ  LYS B  16      -6.469 102.098  59.836  1.00 38.34           N  
ATOM    124  N   HIS B  17      -1.765  95.762  58.032  1.00 40.30           N  
ATOM    125  CA  HIS B  17      -0.535  95.897  57.260  1.00 40.30           C  
ATOM    126  C   HIS B  17      -0.521  94.940  56.073  1.00 40.30           C  
ATOM    127  CB  HIS B  17       0.685  95.650  58.149  1.00 40.30           C  
ATOM    128  O   HIS B  17       0.283  95.098  55.152  1.00 40.30           O  
ATOM    129  CG  HIS B  17       1.750  96.691  58.009  1.00 40.30           C  
ATOM    130  CD2 HIS B  17       3.041  96.702  58.417  1.00 40.30           C  
ATOM    131  ND1 HIS B  17       1.531  97.900  57.386  1.00 40.30           N  
ATOM    132  CE1 HIS B  17       2.646  98.612  57.416  1.00 40.30           C  
ATOM    133  NE2 HIS B  17       3.577  97.907  58.036  1.00 40.30           N  
ATOM    134  N   TRP B  18      -1.167  93.813  56.162  1.00 45.07           N  
ATOM    135  CA  TRP B  18      -1.054  92.764  55.155  1.00 45.07           C  
ATOM    136  C   TRP B  18      -1.535  93.260  53.795  1.00 45.07           C  
ATOM    137  CB  TRP B  18      -1.855  91.527  55.573  1.00 45.07           C  
ATOM    138  O   TRP B  18      -1.370  92.575  52.783  1.00 45.07           O  
ATOM    139  CG  TRP B  18      -1.028  90.456  56.218  1.00 45.07           C  
ATOM    140  CD1 TRP B  18       0.067  90.629  57.018  1.00 45.07           C  
ATOM    141  CD2 TRP B  18      -1.228  89.043  56.112  1.00 45.07           C  
ATOM    142  CE2 TRP B  18      -0.216  88.419  56.875  1.00 45.07           C  
ATOM    143  CE3 TRP B  18      -2.167  88.243  55.446  1.00 45.07           C  
ATOM    144  NE1 TRP B  18       0.560  89.408  57.416  1.00 45.07           N  
ATOM    145  CH2 TRP B  18      -1.047  86.271  56.329  1.00 45.07           C  
ATOM    146  CZ2 TRP B  18      -0.117  87.030  56.990  1.00 45.07           C  
ATOM    147  CZ3 TRP B  18      -2.066  86.861  55.562  1.00 45.07           C  
ATOM    148  N   ARG B  19      -2.399  94.215  53.750  1.00 39.73           N  
ATOM    149  CA  ARG B  19      -2.954  94.643  52.470  1.00 39.73           C  
ATOM    150  C   ARG B  19      -1.846  94.942  51.466  1.00 39.73           C  
ATOM    151  CB  ARG B  19      -3.842  95.876  52.653  1.00 39.73           C  
ATOM    152  O   ARG B  19      -2.007  94.703  50.267  1.00 39.73           O  
ATOM    153  CG  ARG B  19      -5.041  95.915  51.720  1.00 39.73           C  
ATOM    154  CD  ARG B  19      -5.934  97.117  51.999  1.00 39.73           C  
ATOM    155  NE  ARG B  19      -6.636  97.557  50.798  1.00 39.73           N  
ATOM    156  NH1 ARG B  19      -8.360  98.593  51.935  1.00 39.73           N  
ATOM    157  NH2 ARG B  19      -8.327  98.597  49.643  1.00 39.73           N  
ATOM    158  CZ  ARG B  19      -7.773  98.248  50.794  1.00 39.73           C  
ATOM    159  N   TYR B  20      -0.766  95.790  51.995  1.00 43.48           N  
ATOM    160  CA  TYR B  20       0.086  96.331  50.942  1.00 43.48           C  
ATOM    161  C   TYR B  20       1.113  95.301  50.488  1.00 43.48           C  
ATOM    162  CB  TYR B  20       0.797  97.599  51.424  1.00 43.48           C  
ATOM    163  O   TYR B  20       1.521  95.293  49.324  1.00 43.48           O  
ATOM    164  CG  TYR B  20      -0.072  98.833  51.390  1.00 43.48           C  
ATOM    165  CD1 TYR B  20      -0.274  99.534  50.204  1.00 43.48           C  
ATOM    166  CD2 TYR B  20      -0.692  99.300  52.544  1.00 43.48           C  
ATOM    167  CE1 TYR B  20      -1.072 100.673  50.168  1.00 43.48           C  
ATOM    168  CE2 TYR B  20      -1.493 100.437  52.520  1.00 43.48           C  
ATOM    169  OH  TYR B  20      -2.468 102.242  51.300  1.00 43.48           O  
ATOM    170  CZ  TYR B  20      -1.677 101.115  51.329  1.00 43.48           C  
ATOM    171  N   ASP B  21       1.846  94.514  51.571  1.00 44.66           N  
ATOM    172  CA  ASP B  21       2.954  93.658  51.157  1.00 44.66           C  
ATOM    173  C   ASP B  21       2.600  92.182  51.325  1.00 44.66           C  
ATOM    174  CB  ASP B  21       4.216  93.990  51.955  1.00 44.66           C  
ATOM    175  O   ASP B  21       2.811  91.606  52.394  1.00 44.66           O  
ATOM    176  CG  ASP B  21       5.280  94.684  51.121  1.00 44.66           C  
ATOM    177  OD1 ASP B  21       5.172  94.686  49.875  1.00 44.66           O  
ATOM    178  OD2 ASP B  21       6.235  95.230  51.714  1.00 44.66           O  
ATOM    179  N   PRO B  22       1.824  91.586  50.483  1.00 49.12           N  
ATOM    180  CA  PRO B  22       1.382  90.194  50.601  1.00 49.12           C  
ATOM    181  C   PRO B  22       2.546  89.207  50.648  1.00 49.12           C  
ATOM    182  CB  PRO B  22       0.539  89.984  49.341  1.00 49.12           C  
ATOM    183  O   PRO B  22       3.553  89.401  49.962  1.00 49.12           O  
ATOM    184  CG  PRO B  22       0.752  91.220  48.528  1.00 49.12           C  
ATOM    185  CD  PRO B  22       1.589  92.178  49.327  1.00 49.12           C  
ATOM    186  N   PRO B  23       2.606  88.369  51.690  1.00 57.88           N  
ATOM    187  CA  PRO B  23       3.691  87.391  51.804  1.00 57.88           C  
ATOM    188  C   PRO B  23       3.607  86.291  50.748  1.00 57.88           C  
ATOM    189  CB  PRO B  23       3.499  86.814  53.209  1.00 57.88           C  
ATOM    190  O   PRO B  23       3.035  85.228  51.002  1.00 57.88           O  
ATOM    191  CG  PRO B  23       2.082  87.133  53.563  1.00 57.88           C  
ATOM    192  CD  PRO B  23       1.586  88.200  52.630  1.00 57.88           C  
ATOM    193  N   TYR B  24       3.885  86.367  49.616  1.00 58.60           N  
ATOM    194  CA  TYR B  24       3.808  85.492  48.451  1.00 58.60           C  
ATOM    195  C   TYR B  24       4.628  84.226  48.665  1.00 58.60           C  
ATOM    196  CB  TYR B  24       4.295  86.224  47.197  1.00 58.60           C  
ATOM    197  O   TYR B  24       4.222  83.138  48.248  1.00 58.60           O  
ATOM    198  CG  TYR B  24       3.397  87.358  46.768  1.00 58.60           C  
ATOM    199  CD1 TYR B  24       2.126  87.110  46.254  1.00 58.60           C  
ATOM    200  CD2 TYR B  24       3.816  88.680  46.876  1.00 58.60           C  
ATOM    201  CE1 TYR B  24       1.295  88.153  45.856  1.00 58.60           C  
ATOM    202  CE2 TYR B  24       2.994  89.730  46.481  1.00 58.60           C  
ATOM    203  OH  TYR B  24       0.919  90.493  45.581  1.00 58.60           O  
ATOM    204  CZ  TYR B  24       1.737  89.457  45.974  1.00 58.60           C  
ATOM    205  N   LYS B  25       5.689  84.325  49.350  1.00 65.71           N  
ATOM    206  CA  LYS B  25       6.578  83.183  49.536  1.00 65.71           C  
ATOM    207  C   LYS B  25       5.946  82.136  50.449  1.00 65.71           C  
ATOM    208  CB  LYS B  25       7.922  83.635  50.109  1.00 65.71           C  
ATOM    209  O   LYS B  25       6.017  80.937  50.171  1.00 65.71           O  
ATOM    210  CG  LYS B  25       8.892  84.169  49.066  1.00 65.71           C  
ATOM    211  CD  LYS B  25      10.240  84.520  49.683  1.00 65.71           C  
ATOM    212  CE  LYS B  25      11.181  85.137  48.658  1.00 65.71           C  
ATOM    213  NZ  LYS B  25      12.495  85.509  49.265  1.00 65.71           N  
ATOM    214  N   THR B  26       5.315  82.548  51.580  1.00 67.91           N  
ATOM    215  CA  THR B  26       4.674  81.635  52.519  1.00 67.91           C  
ATOM    216  C   THR B  26       3.442  80.990  51.890  1.00 67.91           C  
ATOM    217  CB  THR B  26       4.271  82.360  53.816  1.00 67.91           C  
ATOM    218  O   THR B  26       3.172  79.808  52.112  1.00 67.91           O  
ATOM    219  CG2 THR B  26       5.480  82.583  54.719  1.00 67.91           C  
ATOM    220  OG1 THR B  26       3.693  83.629  53.488  1.00 67.91           O  
ATOM    221  N   ALA B  27       2.739  81.657  51.087  1.00 64.82           N  
ATOM    222  CA  ALA B  27       1.575  81.128  50.380  1.00 64.82           C  
ATOM    223  C   ALA B  27       1.984  80.058  49.373  1.00 64.82           C  
ATOM    224  CB  ALA B  27       0.821  82.255  49.679  1.00 64.82           C  
ATOM    225  O   ALA B  27       1.314  79.031  49.241  1.00 64.82           O  
ATOM    226  N   CYS B  28       3.042  80.230  48.700  1.00 66.31           N  
ATOM    227  CA  CYS B  28       3.584  79.261  47.753  1.00 66.31           C  
ATOM    228  C   CYS B  28       4.002  77.980  48.464  1.00 66.31           C  
ATOM    229  CB  CYS B  28       4.778  79.854  47.005  1.00 66.31           C  
ATOM    230  O   CYS B  28       3.749  76.880  47.969  1.00 66.31           O  
ATOM    231  SG  CYS B  28       4.704  79.621  45.216  1.00 66.31           S  
ATOM    232  N   ALA B  29       4.631  78.133  49.584  1.00 77.36           N  
ATOM    233  CA  ALA B  29       5.040  76.977  50.378  1.00 77.36           C  
ATOM    234  C   ALA B  29       3.829  76.159  50.820  1.00 77.36           C  
ATOM    235  CB  ALA B  29       5.847  77.425  51.593  1.00 77.36           C  
ATOM    236  O   ALA B  29       3.854  74.927  50.771  1.00 77.36           O  
ATOM    237  N   GLY B  30       2.797  76.883  51.221  1.00 78.24           N  
ATOM    238  CA  GLY B  30       1.567  76.209  51.604  1.00 78.24           C  
ATOM    239  C   GLY B  30       0.915  75.460  50.458  1.00 78.24           C  
ATOM    240  O   GLY B  30       0.445  74.333  50.633  1.00 78.24           O  
ATOM    241  N   MET B  31       0.907  75.899  49.270  1.00 71.90           N  
ATOM    242  CA  MET B  31       0.332  75.272  48.084  1.00 71.90           C  
ATOM    243  C   MET B  31       1.126  74.032  47.685  1.00 71.90           C  
ATOM    244  CB  MET B  31       0.289  76.262  46.919  1.00 71.90           C  
ATOM    245  O   MET B  31       0.545  73.011  47.314  1.00 71.90           O  
ATOM    246  CG  MET B  31      -0.578  75.805  45.757  1.00 71.90           C  
ATOM    247  SD  MET B  31      -1.083  77.193  44.668  1.00 71.90           S  
ATOM    248  CE  MET B  31      -1.084  76.353  43.059  1.00 71.90           C  
ATOM    249  N   VAL B  32       2.402  74.072  47.753  1.00 74.42           N  
ATOM    250  CA  VAL B  32       3.269  72.946  47.423  1.00 74.42           C  
ATOM    251  C   VAL B  32       2.986  71.781  48.368  1.00 74.42           C  
ATOM    252  CB  VAL B  32       4.762  73.340  47.494  1.00 74.42           C  
ATOM    253  O   VAL B  32       2.886  70.631  47.933  1.00 74.42           O  
ATOM    254  CG1 VAL B  32       5.652  72.104  47.380  1.00 74.42           C  
ATOM    255  CG2 VAL B  32       5.100  74.348  46.398  1.00 74.42           C  
ATOM    256  N   ILE B  33       2.799  72.044  49.668  1.00 80.14           N  
ATOM    257  CA  ILE B  33       2.510  71.018  50.664  1.00 80.14           C  
ATOM    258  C   ILE B  33       1.151  70.386  50.375  1.00 80.14           C  
ATOM    259  CB  ILE B  33       2.538  71.598  52.096  1.00 80.14           C  
ATOM    260  O   ILE B  33       0.997  69.165  50.457  1.00 80.14           O  
ATOM    261  CG1 ILE B  33       3.963  72.018  52.475  1.00 80.14           C  
ATOM    262  CG2 ILE B  33       1.982  70.584  53.100  1.00 80.14           C  
ATOM    263  CD1 ILE B  33       4.061  72.745  53.809  1.00 80.14           C  
ATOM    264  N   LEU B  34       0.175  71.210  49.980  1.00 78.78           N  
ATOM    265  CA  LEU B  34      -1.158  70.709  49.663  1.00 78.78           C  
ATOM    266  C   LEU B  34      -1.124  69.813  48.429  1.00 78.78           C  
ATOM    267  CB  LEU B  34      -2.128  71.872  49.436  1.00 78.78           C  
ATOM    268  O   LEU B  34      -1.743  68.747  48.414  1.00 78.78           O  
ATOM    269  CG  LEU B  34      -3.616  71.555  49.593  1.00 78.78           C  
ATOM    270  CD1 LEU B  34      -4.221  72.394  50.713  1.00 78.78           C  
ATOM    271  CD2 LEU B  34      -4.355  71.794  48.280  1.00 78.78           C  
ATOM    272  N   VAL B  35      -0.332  70.165  47.378  1.00 75.68           N  
ATOM    273  CA  VAL B  35      -0.229  69.396  46.141  1.00 75.68           C  
ATOM    274  C   VAL B  35       0.462  68.063  46.417  1.00 75.68           C  
ATOM    275  CB  VAL B  35       0.535  70.178  45.049  1.00 75.68           C  
ATOM    276  O   VAL B  35       0.029  67.018  45.926  1.00 75.68           O  
ATOM    277  CG1 VAL B  35       0.832  69.280  43.850  1.00 75.68           C  
ATOM    278  CG2 VAL B  35      -0.262  71.407  44.617  1.00 75.68           C  
ATOM    279  N   VAL B  36       1.439  68.092  47.241  1.00 80.26           N  
ATOM    280  CA  VAL B  36       2.174  66.885  47.604  1.00 80.26           C  
ATOM    281  C   VAL B  36       1.260  65.933  48.372  1.00 80.26           C  
ATOM    282  CB  VAL B  36       3.428  67.215  48.446  1.00 80.26           C  
ATOM    283  O   VAL B  36       1.284  64.721  48.147  1.00 80.26           O  
ATOM    284  CG1 VAL B  36       4.058  65.938  48.999  1.00 80.26           C  
ATOM    285  CG2 VAL B  36       4.440  67.996  47.610  1.00 80.26           C  
ATOM    286  N   THR B  37       0.446  66.547  49.304  1.00 82.59           N  
ATOM    287  CA  THR B  37      -0.485  65.734  50.079  1.00 82.59           C  
ATOM    288  C   THR B  37      -1.520  65.080  49.168  1.00 82.59           C  
ATOM    289  CB  THR B  37      -1.200  66.574  51.153  1.00 82.59           C  
ATOM    290  O   THR B  37      -1.817  63.892  49.310  1.00 82.59           O  
ATOM    291  CG2 THR B  37      -2.006  65.688  52.097  1.00 82.59           C  
ATOM    292  OG1 THR B  37      -0.225  67.299  51.912  1.00 82.59           O  
ATOM    293  N   VAL B  38      -2.030  65.803  48.132  1.00 81.61           N  
ATOM    294  CA  VAL B  38      -3.031  65.283  47.207  1.00 81.61           C  
ATOM    295  C   VAL B  38      -2.414  64.190  46.337  1.00 81.61           C  
ATOM    296  CB  VAL B  38      -3.620  66.402  46.320  1.00 81.61           C  
ATOM    297  O   VAL B  38      -3.036  63.153  46.098  1.00 81.61           O  
ATOM    298  CG1 VAL B  38      -4.494  65.812  45.214  1.00 81.61           C  
ATOM    299  CG2 VAL B  38      -4.420  67.389  47.167  1.00 81.61           C  
ATOM    300  N   LEU B  39      -1.222  64.368  45.907  1.00 77.21           N  
ATOM    301  CA  LEU B  39      -0.524  63.393  45.076  1.00 77.21           C  
ATOM    302  C   LEU B  39      -0.266  62.105  45.851  1.00 77.21           C  
ATOM    303  CB  LEU B  39       0.799  63.971  44.568  1.00 77.21           C  
ATOM    304  O   LEU B  39      -0.421  61.008  45.309  1.00 77.21           O  
ATOM    305  CG  LEU B  39       0.774  64.599  43.174  1.00 77.21           C  
ATOM    306  CD1 LEU B  39       1.939  65.570  43.009  1.00 77.21           C  
ATOM    307  CD2 LEU B  39       0.816  63.518  42.100  1.00 77.21           C  
ATOM    308  N   VAL B  40       0.108  62.303  47.147  1.00 82.74           N  
ATOM    309  CA  VAL B  40       0.366  61.147  48.000  1.00 82.74           C  
ATOM    310  C   VAL B  40      -0.931  60.376  48.232  1.00 82.74           C  
ATOM    311  CB  VAL B  40       0.986  61.567  49.352  1.00 82.74           C  
ATOM    312  O   VAL B  40      -0.947  59.145  48.173  1.00 82.74           O  
ATOM    313  CG1 VAL B  40       1.021  60.385  50.320  1.00 82.74           C  
ATOM    314  CG2 VAL B  40       2.390  62.131  49.142  1.00 82.74           C  
ATOM    315  N   LEU B  41      -2.010  61.180  48.437  1.00 80.57           N  
ATOM    316  CA  LEU B  41      -3.293  60.529  48.677  1.00 80.57           C  
ATOM    317  C   LEU B  41      -3.788  59.824  47.418  1.00 80.57           C  
ATOM    318  CB  LEU B  41      -4.333  61.551  49.146  1.00 80.57           C  
ATOM    319  O   LEU B  41      -4.359  58.734  47.497  1.00 80.57           O  
ATOM    320  CG  LEU B  41      -4.336  61.878  50.640  1.00 80.57           C  
ATOM    321  CD1 LEU B  41      -5.079  63.185  50.895  1.00 80.57           C  
ATOM    322  CD2 LEU B  41      -4.961  60.738  51.436  1.00 80.57           C  
ATOM    323  N   THR B  42      -3.495  60.494  46.257  1.00 74.74           N  
ATOM    324  CA  THR B  42      -3.893  59.897  44.986  1.00 74.74           C  
ATOM    325  C   THR B  42      -3.067  58.648  44.693  1.00 74.74           C  
ATOM    326  CB  THR B  42      -3.742  60.900  43.827  1.00 74.74           C  
ATOM    327  O   THR B  42      -3.593  57.655  44.186  1.00 74.74           O  
ATOM    328  CG2 THR B  42      -4.711  60.579  42.694  1.00 74.74           C  
ATOM    329  OG1 THR B  42      -4.009  62.222  44.309  1.00 74.74           O  
ATOM    330  N   TRP B  43      -1.789  58.705  45.026  1.00 73.12           N  
ATOM    331  CA  TRP B  43      -0.897  57.559  44.886  1.00 73.12           C  
ATOM    332  C   TRP B  43      -1.365  56.396  45.754  1.00 73.12           C  
ATOM    333  CB  TRP B  43       0.538  57.944  45.258  1.00 73.12           C  
ATOM    334  O   TRP B  43      -1.380  55.246  45.308  1.00 73.12           O  
ATOM    335  CG  TRP B  43       1.527  56.828  45.105  1.00 73.12           C  
ATOM    336  CD1 TRP B  43       1.995  56.297  43.936  1.00 73.12           C  
ATOM    337  CD2 TRP B  43       2.167  56.103  46.160  1.00 73.12           C  
ATOM    338  CE2 TRP B  43       3.012  55.146  45.556  1.00 73.12           C  
ATOM    339  CE3 TRP B  43       2.108  56.171  47.558  1.00 73.12           C  
ATOM    340  NE1 TRP B  43       2.889  55.285  44.200  1.00 73.12           N  
ATOM    341  CH2 TRP B  43       3.716  54.349  47.671  1.00 73.12           C  
ATOM    342  CZ2 TRP B  43       3.793  54.262  46.305  1.00 73.12           C  
ATOM    343  CZ3 TRP B  43       2.886  55.290  48.301  1.00 73.12           C  
ATOM    344  N   MET B  44      -1.767  56.820  47.033  1.00 78.51           N  
ATOM    345  CA  MET B  44      -2.271  55.803  47.953  1.00 78.51           C  
ATOM    346  C   MET B  44      -3.578  55.207  47.442  1.00 78.51           C  
ATOM    347  CB  MET B  44      -2.476  56.395  49.349  1.00 78.51           C  
ATOM    348  O   MET B  44      -3.819  54.008  47.594  1.00 78.51           O  
ATOM    349  CG  MET B  44      -1.192  56.530  50.152  1.00 78.51           C  
ATOM    350  SD  MET B  44      -1.487  57.173  51.845  1.00 78.51           S  
ATOM    351  CE  MET B  44      -1.008  55.723  52.825  1.00 78.51           C  
ATOM    352  N   GLN B  45      -4.385  56.058  46.809  1.00 71.21           N  
ATOM    353  CA  GLN B  45      -5.647  55.587  46.248  1.00 71.21           C  
ATOM    354  C   GLN B  45      -5.409  54.665  45.055  1.00 71.21           C  
ATOM    355  CB  GLN B  45      -6.525  56.768  45.831  1.00 71.21           C  
ATOM    356  O   GLN B  45      -6.091  53.650  44.902  1.00 71.21           O  
ATOM    357  CG  GLN B  45      -7.989  56.404  45.627  1.00 71.21           C  
ATOM    358  CD  GLN B  45      -8.905  57.613  45.662  1.00 71.21           C  
ATOM    359  NE2 GLN B  45     -10.198  57.385  45.456  1.00 71.21           N  
ATOM    360  OE1 GLN B  45      -8.455  58.744  45.874  1.00 71.21           O  
ATOM    361  N   PHE B  46      -4.400  54.969  44.227  1.00 65.15           N  
ATOM    362  CA  PHE B  46      -4.073  54.198  43.033  1.00 65.15           C  
ATOM    363  C   PHE B  46      -3.548  52.817  43.408  1.00 65.15           C  
ATOM    364  CB  PHE B  46      -3.038  54.939  42.181  1.00 65.15           C  
ATOM    365  O   PHE B  46      -3.847  51.830  42.733  1.00 65.15           O  
ATOM    366  CG  PHE B  46      -2.779  54.296  40.845  1.00 65.15           C  
ATOM    367  CD1 PHE B  46      -1.697  53.444  40.666  1.00 65.15           C  
ATOM    368  CD2 PHE B  46      -3.620  54.544  39.768  1.00 65.15           C  
ATOM    369  CE1 PHE B  46      -1.455  52.847  39.431  1.00 65.15           C  
ATOM    370  CE2 PHE B  46      -3.385  53.951  38.530  1.00 65.15           C  
ATOM    371  CZ  PHE B  46      -2.301  53.104  38.364  1.00 65.15           C  
ATOM    372  N   ARG B  47      -2.845  52.774  44.632  1.00 67.85           N  
ATOM    373  CA  ARG B  47      -2.274  51.512  45.092  1.00 67.85           C  
ATOM    374  C   ARG B  47      -3.316  50.674  45.825  1.00 67.85           C  
ATOM    375  CB  ARG B  47      -1.071  51.766  46.002  1.00 67.85           C  
ATOM    376  O   ARG B  47      -3.074  49.507  46.137  1.00 67.85           O  
ATOM    377  CG  ARG B  47       0.269  51.689  45.288  1.00 67.85           C  
ATOM    378  CD  ARG B  47       1.413  51.435  46.261  1.00 67.85           C  
ATOM    379  NE  ARG B  47       2.713  51.576  45.612  1.00 67.85           N  
ATOM    380  NH1 ARG B  47       3.930  51.508  47.574  1.00 67.85           N  
ATOM    381  NH2 ARG B  47       5.003  51.739  45.562  1.00 67.85           N  
ATOM    382  CZ  ARG B  47       3.879  51.607  46.251  1.00 67.85           C  
ATOM    383  N   GLY B  48      -4.652  51.308  46.010  1.00 66.00           N  
ATOM    384  CA  GLY B  48      -5.761  50.617  46.648  1.00 66.00           C  
ATOM    385  C   GLY B  48      -5.575  50.446  48.144  1.00 66.00           C  
ATOM    386  O   GLY B  48      -6.049  49.468  48.726  1.00 66.00           O  
ATOM    387  N   ASP B  49      -4.773  51.384  48.905  1.00 66.70           N  
ATOM    388  CA  ASP B  49      -4.478  51.277  50.330  1.00 66.70           C  
ATOM    389  C   ASP B  49      -5.729  51.523  51.170  1.00 66.70           C  
ATOM    390  CB  ASP B  49      -3.376  52.263  50.725  1.00 66.70           C  
ATOM    391  O   ASP B  49      -5.823  51.053  52.306  1.00 66.70           O  
ATOM    392  CG  ASP B  49      -1.979  51.716  50.492  1.00 66.70           C  
ATOM    393  OD1 ASP B  49      -1.826  50.487  50.320  1.00 66.70           O  
ATOM    394  OD2 ASP B  49      -1.022  52.520  50.483  1.00 66.70           O  
ATOM    395  N   PHE B  50      -6.789  52.165  50.465  1.00 74.78           N  
ATOM    396  CA  PHE B  50      -7.986  52.490  51.231  1.00 74.78           C  
ATOM    397  C   PHE B  50      -9.051  51.415  51.051  1.00 74.78           C  
ATOM    398  CB  PHE B  50      -8.541  53.854  50.811  1.00 74.78           C  
ATOM    399  O   PHE B  50     -10.104  51.464  51.691  1.00 74.78           O  
ATOM    400  CG  PHE B  50      -7.617  55.003  51.110  1.00 74.78           C  
ATOM    401  CD1 PHE B  50      -7.408  55.424  52.417  1.00 74.78           C  
ATOM    402  CD2 PHE B  50      -6.956  55.663  50.082  1.00 74.78           C  
ATOM    403  CE1 PHE B  50      -6.553  56.488  52.697  1.00 74.78           C  
ATOM    404  CE2 PHE B  50      -6.099  56.727  50.353  1.00 74.78           C  
ATOM    405  CZ  PHE B  50      -5.900  57.138  51.661  1.00 74.78           C  
ATOM    406  N   GLU B  51      -8.925  50.353  50.190  1.00 71.27           N  
ATOM    407  CA  GLU B  51      -9.873  49.262  49.985  1.00 71.27           C  
ATOM    408  C   GLU B  51      -9.587  48.098  50.930  1.00 71.27           C  
ATOM    409  CB  GLU B  51      -9.833  48.782  48.532  1.00 71.27           C  
ATOM    410  O   GLU B  51      -8.430  47.721  51.127  1.00 71.27           O  
ATOM    411  CG  GLU B  51     -10.759  49.554  47.603  1.00 71.27           C  
ATOM    412  CD  GLU B  51     -10.726  49.052  46.169  1.00 71.27           C  
ATOM    413  OE1 GLU B  51     -11.438  49.620  45.310  1.00 71.27           O  
ATOM    414  OE2 GLU B  51      -9.981  48.083  45.901  1.00 71.27           O  
ATOM    415  N   ASP B  52     -10.658  47.525  51.811  1.00 76.87           N  
ATOM    416  CA  ASP B  52     -10.508  46.377  52.700  1.00 76.87           C  
ATOM    417  C   ASP B  52     -10.236  45.100  51.908  1.00 76.87           C  
ATOM    418  CB  ASP B  52     -11.758  46.203  53.566  1.00 76.87           C  
ATOM    419  O   ASP B  52     -10.930  44.810  50.931  1.00 76.87           O  
ATOM    420  CG  ASP B  52     -11.770  47.115  54.780  1.00 76.87           C  
ATOM    421  OD1 ASP B  52     -10.686  47.535  55.238  1.00 76.87           O  
ATOM    422  OD2 ASP B  52     -12.874  47.415  55.284  1.00 76.87           O  
ATOM    423  N   LYS B  53      -9.110  44.349  52.130  1.00 78.76           N  
ATOM    424  CA  LYS B  53      -8.749  43.131  51.411  1.00 78.76           C  
ATOM    425  C   LYS B  53      -8.626  41.946  52.364  1.00 78.76           C  
ATOM    426  CB  LYS B  53      -7.440  43.326  50.645  1.00 78.76           C  
ATOM    427  O   LYS B  53      -8.210  42.107  53.513  1.00 78.76           O  
ATOM    428  CG  LYS B  53      -7.443  44.527  49.710  1.00 78.76           C  
ATOM    429  CD  LYS B  53      -6.317  44.442  48.688  1.00 78.76           C  
ATOM    430  CE  LYS B  53      -6.314  45.647  47.757  1.00 78.76           C  
ATOM    431  NZ  LYS B  53      -5.229  45.555  46.735  1.00 78.76           N  
ATOM    432  N   ALA B  54      -9.289  40.745  52.022  1.00 83.62           N  
ATOM    433  CA  ALA B  54      -9.069  39.500  52.753  1.00 83.62           C  
ATOM    434  C   ALA B  54      -7.966  38.670  52.104  1.00 83.62           C  
ATOM    435  CB  ALA B  54     -10.363  38.693  52.831  1.00 83.62           C  
ATOM    436  O   ALA B  54      -8.039  38.349  50.916  1.00 83.62           O  
ATOM    437  N   GLU B  55      -6.893  38.327  52.812  1.00 86.52           N  
ATOM    438  CA  GLU B  55      -5.729  37.620  52.286  1.00 86.52           C  
ATOM    439  C   GLU B  55      -5.906  36.108  52.394  1.00 86.52           C  
ATOM    440  CB  GLU B  55      -4.458  38.055  53.020  1.00 86.52           C  
ATOM    441  O   GLU B  55      -6.151  35.583  53.482  1.00 86.52           O  
ATOM    442  CG  GLU B  55      -3.659  39.122  52.286  1.00 86.52           C  
ATOM    443  CD  GLU B  55      -2.380  39.516  53.008  1.00 86.52           C  
ATOM    444  OE1 GLU B  55      -1.603  40.333  52.464  1.00 86.52           O  
ATOM    445  OE2 GLU B  55      -2.154  39.004  54.127  1.00 86.52           O  
ATOM    446  N   ILE B  56      -5.880  35.422  51.224  1.00 86.81           N  
ATOM    447  CA  ILE B  56      -5.955  33.967  51.156  1.00 86.81           C  
ATOM    448  C   ILE B  56      -4.656  33.410  50.578  1.00 86.81           C  
ATOM    449  CB  ILE B  56      -7.161  33.502  50.309  1.00 86.81           C  
ATOM    450  O   ILE B  56      -4.067  34.004  49.673  1.00 86.81           O  
ATOM    451  CG1 ILE B  56      -8.434  34.240  50.742  1.00 86.81           C  
ATOM    452  CG2 ILE B  56      -7.344  31.985  50.417  1.00 86.81           C  
ATOM    453  CD1 ILE B  56      -9.682  33.823  49.977  1.00 86.81           C  
ATOM    454  N   THR B  57      -4.177  32.222  51.119  1.00 87.94           N  
ATOM    455  CA  THR B  57      -2.930  31.610  50.674  1.00 87.94           C  
ATOM    456  C   THR B  57      -3.208  30.361  49.843  1.00 87.94           C  
ATOM    457  CB  THR B  57      -2.028  31.247  51.868  1.00 87.94           C  
ATOM    458  O   THR B  57      -3.995  29.503  50.247  1.00 87.94           O  
ATOM    459  CG2 THR B  57      -0.557  31.246  51.466  1.00 87.94           C  
ATOM    460  OG1 THR B  57      -2.225  32.203  52.917  1.00 87.94           O  
ATOM    461  N   LEU B  58      -2.659  30.263  48.634  1.00 88.41           N  
ATOM    462  CA  LEU B  58      -2.799  29.132  47.723  1.00 88.41           C  
ATOM    463  C   LEU B  58      -1.447  28.480  47.453  1.00 88.41           C  
ATOM    464  CB  LEU B  58      -3.434  29.581  46.404  1.00 88.41           C  
ATOM    465  O   LEU B  58      -0.466  29.170  47.166  1.00 88.41           O  
ATOM    466  CG  LEU B  58      -3.835  28.471  45.432  1.00 88.41           C  
ATOM    467  CD1 LEU B  58      -5.314  28.135  45.591  1.00 88.41           C  
ATOM    468  CD2 LEU B  58      -3.526  28.880  43.995  1.00 88.41           C  
ATOM    469  N   PHE B  59      -1.287  27.106  47.641  1.00 88.70           N  
ATOM    470  CA  PHE B  59      -0.076  26.352  47.337  1.00 88.70           C  
ATOM    471  C   PHE B  59      -0.203  25.644  45.993  1.00 88.70           C  
ATOM    472  CB  PHE B  59       0.215  25.331  48.442  1.00 88.70           C  
ATOM    473  O   PHE B  59      -1.244  25.057  45.690  1.00 88.70           O  
ATOM    474  CG  PHE B  59       0.580  25.954  49.762  1.00 88.70           C  
ATOM    475  CD1 PHE B  59       1.871  26.412  49.997  1.00 88.70           C  
ATOM    476  CD2 PHE B  59      -0.368  26.082  50.769  1.00 88.70           C  
ATOM    477  CE1 PHE B  59       2.212  26.990  51.218  1.00 88.70           C  
ATOM    478  CE2 PHE B  59      -0.035  26.658  51.992  1.00 88.70           C  
ATOM    479  CZ  PHE B  59       1.256  27.110  52.214  1.00 88.70           C  
ATOM    480  N   ALA B  60       0.770  25.811  45.124  1.00 86.66           N  
ATOM    481  CA  ALA B  60       0.795  25.162  43.816  1.00 86.66           C  
ATOM    482  C   ALA B  60       2.154  24.521  43.548  1.00 86.66           C  
ATOM    483  CB  ALA B  60       0.457  26.166  42.717  1.00 86.66           C  
ATOM    484  O   ALA B  60       3.162  24.920  44.135  1.00 86.66           O  
ATOM    485  N   SER B  61       2.233  23.387  42.716  1.00 79.88           N  
ATOM    486  CA  SER B  61       3.496  22.760  42.342  1.00 79.88           C  
ATOM    487  C   SER B  61       4.423  23.754  41.649  1.00 79.88           C  
ATOM    488  CB  SER B  61       3.249  21.559  41.428  1.00 79.88           C  
ATOM    489  O   SER B  61       5.634  23.745  41.877  1.00 79.88           O  
ATOM    490  OG  SER B  61       2.163  21.808  40.553  1.00 79.88           O  
ATOM    491  N   ARG B  62       3.895  24.595  40.852  1.00 82.21           N  
ATOM    492  CA  ARG B  62       4.595  25.688  40.185  1.00 82.21           C  
ATOM    493  C   ARG B  62       3.687  26.903  40.025  1.00 82.21           C  
ATOM    494  CB  ARG B  62       5.115  25.240  38.817  1.00 82.21           C  
ATOM    495  O   ARG B  62       2.464  26.765  39.947  1.00 82.21           O  
ATOM    496  CG  ARG B  62       4.329  24.090  38.207  1.00 82.21           C  
ATOM    497  CD  ARG B  62       4.944  23.621  36.895  1.00 82.21           C  
ATOM    498  NE  ARG B  62       4.087  22.656  36.213  1.00 82.21           N  
ATOM    499  NH1 ARG B  62       5.560  22.262  34.478  1.00 82.21           N  
ATOM    500  NH2 ARG B  62       3.544  21.173  34.545  1.00 82.21           N  
ATOM    501  CZ  ARG B  62       4.399  22.032  35.080  1.00 82.21           C  
ATOM    502  N   SER B  63       4.164  28.008  40.010  1.00 81.20           N  
ATOM    503  CA  SER B  63       3.374  29.234  39.969  1.00 81.20           C  
ATOM    504  C   SER B  63       2.808  29.481  38.574  1.00 81.20           C  
ATOM    505  CB  SER B  63       4.219  30.432  40.405  1.00 81.20           C  
ATOM    506  O   SER B  63       1.784  30.151  38.424  1.00 81.20           O  
ATOM    507  OG  SER B  63       5.195  30.741  39.425  1.00 81.20           O  
ATOM    508  N   GLY B  64       3.253  28.752  37.528  1.00 75.55           N  
ATOM    509  CA  GLY B  64       2.924  29.078  36.149  1.00 75.55           C  
ATOM    510  C   GLY B  64       3.709  30.259  35.612  1.00 75.55           C  
ATOM    511  O   GLY B  64       3.976  31.217  36.340  1.00 75.55           O  
ATOM    512  N   LEU B  65       4.244  30.131  34.322  1.00 72.71           N  
ATOM    513  CA  LEU B  65       5.020  31.197  33.697  1.00 72.71           C  
ATOM    514  C   LEU B  65       4.164  32.440  33.484  1.00 72.71           C  
ATOM    515  CB  LEU B  65       5.597  30.725  32.360  1.00 72.71           C  
ATOM    516  O   LEU B  65       2.988  32.336  33.128  1.00 72.71           O  
ATOM    517  CG  LEU B  65       6.916  29.953  32.424  1.00 72.71           C  
ATOM    518  CD1 LEU B  65       6.947  28.865  31.356  1.00 72.71           C  
ATOM    519  CD2 LEU B  65       8.100  30.902  32.263  1.00 72.71           C  
ATOM    520  N   SER B  66       4.482  33.655  33.791  1.00 71.34           N  
ATOM    521  CA  SER B  66       3.849  34.954  33.587  1.00 71.34           C  
ATOM    522  C   SER B  66       2.843  35.258  34.692  1.00 71.34           C  
ATOM    523  CB  SER B  66       3.156  35.004  32.226  1.00 71.34           C  
ATOM    524  O   SER B  66       1.776  35.818  34.430  1.00 71.34           O  
ATOM    525  OG  SER B  66       3.691  36.046  31.427  1.00 71.34           O  
ATOM    526  N   MET B  67       2.891  34.486  35.820  1.00 79.85           N  
ATOM    527  CA  MET B  67       2.114  34.814  37.011  1.00 79.85           C  
ATOM    528  C   MET B  67       2.756  35.964  37.781  1.00 79.85           C  
ATOM    529  CB  MET B  67       1.975  33.590  37.918  1.00 79.85           C  
ATOM    530  O   MET B  67       3.596  35.739  38.654  1.00 79.85           O  
ATOM    531  CG  MET B  67       0.768  33.644  38.840  1.00 79.85           C  
ATOM    532  SD  MET B  67      -0.733  32.915  38.075  1.00 79.85           S  
ATOM    533  CE  MET B  67      -0.485  31.166  38.488  1.00 79.85           C  
ATOM    534  N   ASP B  68       2.457  37.323  37.522  1.00 72.95           N  
ATOM    535  CA  ASP B  68       3.032  38.524  38.121  1.00 72.95           C  
ATOM    536  C   ASP B  68       2.105  39.105  39.185  1.00 72.95           C  
ATOM    537  CB  ASP B  68       3.323  39.574  37.046  1.00 72.95           C  
ATOM    538  O   ASP B  68       0.889  38.907  39.132  1.00 72.95           O  
ATOM    539  CG  ASP B  68       4.456  39.173  36.117  1.00 72.95           C  
ATOM    540  OD1 ASP B  68       5.503  38.696  36.604  1.00 72.95           O  
ATOM    541  OD2 ASP B  68       4.300  39.340  34.888  1.00 72.95           O  
ATOM    542  N   PRO B  69       2.677  39.614  40.200  1.00 78.52           N  
ATOM    543  CA  PRO B  69       1.822  40.309  41.165  1.00 78.52           C  
ATOM    544  C   PRO B  69       0.810  41.236  40.495  1.00 78.52           C  
ATOM    545  CB  PRO B  69       2.819  41.108  42.009  1.00 78.52           C  
ATOM    546  O   PRO B  69       1.161  41.977  39.573  1.00 78.52           O  
ATOM    547  CG  PRO B  69       4.163  40.609  41.586  1.00 78.52           C  
ATOM    548  CD  PRO B  69       4.000  39.811  40.324  1.00 78.52           C  
ATOM    549  N   GLY B  70      -0.470  41.166  40.816  1.00 79.91           N  
ATOM    550  CA  GLY B  70      -1.549  41.927  40.207  1.00 79.91           C  
ATOM    551  C   GLY B  70      -2.433  41.090  39.302  1.00 79.91           C  
ATOM    552  O   GLY B  70      -3.470  41.561  38.829  1.00 79.91           O  
ATOM    553  N   SER B  71      -1.977  39.707  39.100  1.00 85.20           N  
ATOM    554  CA  SER B  71      -2.772  38.808  38.268  1.00 85.20           C  
ATOM    555  C   SER B  71      -4.165  38.601  38.852  1.00 85.20           C  
ATOM    556  CB  SER B  71      -2.069  37.459  38.114  1.00 85.20           C  
ATOM    557  O   SER B  71      -4.335  38.576  40.073  1.00 85.20           O  
ATOM    558  OG  SER B  71      -0.666  37.631  38.016  1.00 85.20           O  
ATOM    559  N   LYS B  72      -5.237  38.373  38.048  1.00 84.52           N  
ATOM    560  CA  LYS B  72      -6.644  38.281  38.428  1.00 84.52           C  
ATOM    561  C   LYS B  72      -6.931  36.975  39.163  1.00 84.52           C  
ATOM    562  CB  LYS B  72      -7.541  38.396  37.194  1.00 84.52           C  
ATOM    563  O   LYS B  72      -6.334  35.941  38.858  1.00 84.52           O  
ATOM    564  CG  LYS B  72      -7.456  39.743  36.491  1.00 84.52           C  
ATOM    565  CD  LYS B  72      -8.423  39.821  35.316  1.00 84.52           C  
ATOM    566  CE  LYS B  72      -8.226  41.100  34.513  1.00 84.52           C  
ATOM    567  NZ  LYS B  72      -9.182  41.189  33.370  1.00 84.52           N  
ATOM    568  N   VAL B  73      -7.664  36.928  40.133  1.00 89.16           N  
ATOM    569  CA  VAL B  73      -8.266  35.772  40.789  1.00 89.16           C  
ATOM    570  C   VAL B  73      -9.760  35.721  40.478  1.00 89.16           C  
ATOM    571  CB  VAL B  73      -8.041  35.807  42.318  1.00 89.16           C  
ATOM    572  O   VAL B  73     -10.492  36.673  40.757  1.00 89.16           O  
ATOM    573  CG1 VAL B  73      -8.635  34.565  42.979  1.00 89.16           C  
ATOM    574  CG2 VAL B  73      -6.551  35.924  42.634  1.00 89.16           C  
ATOM    575  N   THR B  74     -10.215  34.680  39.877  1.00 87.93           N  
ATOM    576  CA  THR B  74     -11.590  34.633  39.390  1.00 87.93           C  
ATOM    577  C   THR B  74     -12.365  33.506  40.066  1.00 87.93           C  
ATOM    578  CB  THR B  74     -11.635  34.448  37.862  1.00 87.93           C  
ATOM    579  O   THR B  74     -11.772  32.534  40.538  1.00 87.93           O  
ATOM    580  CG2 THR B  74     -10.963  35.615  37.146  1.00 87.93           C  
ATOM    581  OG1 THR B  74     -10.957  33.234  37.514  1.00 87.93           O  
ATOM    582  N   PHE B  75     -13.660  33.628  40.245  1.00 88.33           N  
ATOM    583  CA  PHE B  75     -14.615  32.596  40.630  1.00 88.33           C  
ATOM    584  C   PHE B  75     -15.665  32.397  39.544  1.00 88.33           C  
ATOM    585  CB  PHE B  75     -15.292  32.957  41.956  1.00 88.33           C  
ATOM    586  O   PHE B  75     -16.420  33.319  39.227  1.00 88.33           O  
ATOM    587  CG  PHE B  75     -16.274  31.923  42.437  1.00 88.33           C  
ATOM    588  CD1 PHE B  75     -17.626  32.223  42.541  1.00 88.33           C  
ATOM    589  CD2 PHE B  75     -15.843  30.649  42.785  1.00 88.33           C  
ATOM    590  CE1 PHE B  75     -18.537  31.268  42.987  1.00 88.33           C  
ATOM    591  CE2 PHE B  75     -16.748  29.689  43.231  1.00 88.33           C  
ATOM    592  CZ  PHE B  75     -18.094  30.001  43.332  1.00 88.33           C  
ATOM    593  N   ASN B  76     -15.678  31.345  38.878  1.00 86.40           N  
ATOM    594  CA  ASN B  76     -16.533  31.039  37.736  1.00 86.40           C  
ATOM    595  C   ASN B  76     -16.338  32.044  36.604  1.00 86.40           C  
ATOM    596  CB  ASN B  76     -18.002  30.997  38.162  1.00 86.40           C  
ATOM    597  O   ASN B  76     -17.312  32.525  36.021  1.00 86.40           O  
ATOM    598  CG  ASN B  76     -18.320  29.807  39.045  1.00 86.40           C  
ATOM    599  ND2 ASN B  76     -19.326  29.954  39.899  1.00 86.40           N  
ATOM    600  OD1 ASN B  76     -17.666  28.764  38.962  1.00 86.40           O  
ATOM    601  N   GLY B  77     -15.092  32.476  36.394  1.00 80.62           N  
ATOM    602  CA  GLY B  77     -14.707  33.347  35.296  1.00 80.62           C  
ATOM    603  C   GLY B  77     -14.853  34.821  35.623  1.00 80.62           C  
ATOM    604  O   GLY B  77     -14.447  35.681  34.838  1.00 80.62           O  
ATOM    605  N   VAL B  78     -15.453  35.210  36.857  1.00 87.15           N  
ATOM    606  CA  VAL B  78     -15.659  36.596  37.264  1.00 87.15           C  
ATOM    607  C   VAL B  78     -14.547  37.024  38.220  1.00 87.15           C  
ATOM    608  CB  VAL B  78     -17.039  36.793  37.930  1.00 87.15           C  
ATOM    609  O   VAL B  78     -14.268  36.337  39.205  1.00 87.15           O  
ATOM    610  CG1 VAL B  78     -17.273  38.266  38.262  1.00 87.15           C  
ATOM    611  CG2 VAL B  78     -18.149  36.264  37.023  1.00 87.15           C  
ATOM    612  N   PRO B  79     -13.828  38.137  37.929  1.00 85.41           N  
ATOM    613  CA  PRO B  79     -12.741  38.609  38.791  1.00 85.41           C  
ATOM    614  C   PRO B  79     -13.220  38.988  40.190  1.00 85.41           C  
ATOM    615  CB  PRO B  79     -12.207  39.835  38.046  1.00 85.41           C  
ATOM    616  O   PRO B  79     -14.142  39.796  40.334  1.00 85.41           O  
ATOM    617  CG  PRO B  79     -13.136  40.012  36.888  1.00 85.41           C  
ATOM    618  CD  PRO B  79     -14.166  38.921  36.931  1.00 85.41           C  
ATOM    619  N   ILE B  80     -12.667  38.451  41.333  1.00 86.88           N  
ATOM    620  CA  ILE B  80     -13.084  38.681  42.712  1.00 86.88           C  
ATOM    621  C   ILE B  80     -11.917  39.252  43.515  1.00 86.88           C  
ATOM    622  CB  ILE B  80     -13.603  37.383  43.369  1.00 86.88           C  
ATOM    623  O   ILE B  80     -12.091  39.671  44.662  1.00 86.88           O  
ATOM    624  CG1 ILE B  80     -12.609  36.238  43.148  1.00 86.88           C  
ATOM    625  CG2 ILE B  80     -14.988  37.019  42.826  1.00 86.88           C  
ATOM    626  CD1 ILE B  80     -12.816  35.050  44.077  1.00 86.88           C  
ATOM    627  N   GLY B  81     -10.711  39.229  42.940  1.00 86.29           N  
ATOM    628  CA  GLY B  81      -9.534  39.745  43.620  1.00 86.29           C  
ATOM    629  C   GLY B  81      -8.284  39.706  42.763  1.00 86.29           C  
ATOM    630  O   GLY B  81      -8.368  39.583  41.539  1.00 86.29           O  
ATOM    631  N   ARG B  82      -7.104  39.895  43.347  1.00 88.90           N  
ATOM    632  CA  ARG B  82      -5.833  39.957  42.631  1.00 88.90           C  
ATOM    633  C   ARG B  82      -4.730  39.252  43.413  1.00 88.90           C  
ATOM    634  CB  ARG B  82      -5.438  41.410  42.362  1.00 88.90           C  
ATOM    635  O   ARG B  82      -4.839  39.074  44.628  1.00 88.90           O  
ATOM    636  CG  ARG B  82      -6.459  42.185  41.544  1.00 88.90           C  
ATOM    637  CD  ARG B  82      -5.880  43.484  41.002  1.00 88.90           C  
ATOM    638  NE  ARG B  82      -6.867  44.235  40.232  1.00 88.90           N  
ATOM    639  NH1 ARG B  82      -5.531  46.097  39.944  1.00 88.90           N  
ATOM    640  NH2 ARG B  82      -7.645  46.050  39.060  1.00 88.90           N  
ATOM    641  CZ  ARG B  82      -6.679  45.459  39.747  1.00 88.90           C  
ATOM    642  N   LEU B  83      -3.593  38.795  42.752  1.00 87.43           N  
ATOM    643  CA  LEU B  83      -2.422  38.169  43.355  1.00 87.43           C  
ATOM    644  C   LEU B  83      -1.514  39.215  43.994  1.00 87.43           C  
ATOM    645  CB  LEU B  83      -1.642  37.370  42.308  1.00 87.43           C  
ATOM    646  O   LEU B  83      -1.104  40.173  43.334  1.00 87.43           O  
ATOM    647  CG  LEU B  83      -0.457  36.551  42.824  1.00 87.43           C  
ATOM    648  CD1 LEU B  83      -0.946  35.248  43.448  1.00 87.43           C  
ATOM    649  CD2 LEU B  83       0.532  36.272  41.697  1.00 87.43           C  
ATOM    650  N   LYS B  84      -1.180  39.154  45.247  1.00 83.66           N  
ATOM    651  CA  LYS B  84      -0.322  40.081  45.979  1.00 83.66           C  
ATOM    652  C   LYS B  84       1.152  39.740  45.780  1.00 83.66           C  
ATOM    653  CB  LYS B  84      -0.665  40.070  47.469  1.00 83.66           C  
ATOM    654  O   LYS B  84       1.975  40.628  45.545  1.00 83.66           O  
ATOM    655  CG  LYS B  84       0.028  41.159  48.273  1.00 83.66           C  
ATOM    656  CD  LYS B  84      -0.399  41.133  49.735  1.00 83.66           C  
ATOM    657  CE  LYS B  84       0.352  42.172  50.557  1.00 83.66           C  
ATOM    658  NZ  LYS B  84      -0.092  42.177  51.983  1.00 83.66           N  
ATOM    659  N   GLY B  85       1.529  38.519  45.937  1.00 85.66           N  
ATOM    660  CA  GLY B  85       2.921  38.119  45.803  1.00 85.66           C  
ATOM    661  C   GLY B  85       3.101  36.619  45.669  1.00 85.66           C  
ATOM    662  O   GLY B  85       2.192  35.848  45.986  1.00 85.66           O  
ATOM    663  N   VAL B  86       4.228  36.194  45.077  1.00 85.20           N  
ATOM    664  CA  VAL B  86       4.564  34.786  44.895  1.00 85.20           C  
ATOM    665  C   VAL B  86       5.949  34.505  45.474  1.00 85.20           C  
ATOM    666  CB  VAL B  86       4.517  34.379  43.405  1.00 85.20           C  
ATOM    667  O   VAL B  86       6.889  35.270  45.249  1.00 85.20           O  
ATOM    668  CG1 VAL B  86       4.983  32.936  43.224  1.00 85.20           C  
ATOM    669  CG2 VAL B  86       3.107  34.563  42.846  1.00 85.20           C  
ATOM    670  N   ASP B  87       6.076  33.445  46.387  1.00 82.41           N  
ATOM    671  CA  ASP B  87       7.345  33.071  47.003  1.00 82.41           C  
ATOM    672  C   ASP B  87       7.576  31.565  46.913  1.00 82.41           C  
ATOM    673  CB  ASP B  87       7.387  33.524  48.464  1.00 82.41           C  
ATOM    674  O   ASP B  87       6.633  30.798  46.709  1.00 82.41           O  
ATOM    675  CG  ASP B  87       7.424  35.034  48.616  1.00 82.41           C  
ATOM    676  OD1 ASP B  87       8.208  35.700  47.905  1.00 82.41           O  
ATOM    677  OD2 ASP B  87       6.665  35.563  49.457  1.00 82.41           O  
ATOM    678  N   VAL B  88       8.875  31.222  46.930  1.00 81.68           N  
ATOM    679  CA  VAL B  88       9.211  29.802  46.952  1.00 81.68           C  
ATOM    680  C   VAL B  88       9.335  29.322  48.396  1.00 81.68           C  
ATOM    681  CB  VAL B  88      10.519  29.516  46.181  1.00 81.68           C  
ATOM    682  O   VAL B  88      10.028  29.943  49.206  1.00 81.68           O  
ATOM    683  CG1 VAL B  88      10.903  28.042  46.296  1.00 81.68           C  
ATOM    684  CG2 VAL B  88      10.374  29.921  44.715  1.00 81.68           C  
ATOM    685  N   VAL B  89       8.478  28.270  48.788  1.00 80.36           N  
ATOM    686  CA  VAL B  89       8.527  27.729  50.142  1.00 80.36           C  
ATOM    687  C   VAL B  89       8.788  26.226  50.089  1.00 80.36           C  
ATOM    688  CB  VAL B  89       7.221  28.017  50.916  1.00 80.36           C  
ATOM    689  O   VAL B  89       8.461  25.567  49.099  1.00 80.36           O  
ATOM    690  CG1 VAL B  89       7.514  28.271  52.394  1.00 80.36           C  
ATOM    691  CG2 VAL B  89       6.488  29.207  50.301  1.00 80.36           C  
ATOM    692  N   GLU B  90       9.456  25.749  50.954  1.00 74.62           N  
ATOM    693  CA  GLU B  90       9.687  24.312  51.067  1.00 74.62           C  
ATOM    694  C   GLU B  90       8.596  23.641  51.895  1.00 74.62           C  
ATOM    695  CB  GLU B  90      11.061  24.035  51.683  1.00 74.62           C  
ATOM    696  O   GLU B  90       8.376  24.004  53.053  1.00 74.62           O  
ATOM    697  CG  GLU B  90      12.057  23.415  50.713  1.00 74.62           C  
ATOM    698  CD  GLU B  90      13.342  22.959  51.384  1.00 74.62           C  
ATOM    699  OE1 GLU B  90      14.178  22.309  50.715  1.00 74.62           O  
ATOM    700  OE2 GLU B  90      13.515  23.252  52.588  1.00 74.62           O  
ATOM    701  N   VAL B  91       7.662  22.969  51.241  1.00 72.07           N  
ATOM    702  CA  VAL B  91       6.634  22.205  51.940  1.00 72.07           C  
ATOM    703  C   VAL B  91       6.973  20.717  51.891  1.00 72.07           C  
ATOM    704  CB  VAL B  91       5.234  22.453  51.336  1.00 72.07           C  
ATOM    705  O   VAL B  91       7.050  20.127  50.811  1.00 72.07           O  
ATOM    706  CG1 VAL B  91       4.164  21.699  52.124  1.00 72.07           C  
ATOM    707  CG2 VAL B  91       4.924  23.949  51.305  1.00 72.07           C  
ATOM    708  N   ASP B  92       7.034  19.898  52.987  1.00 65.58           N  
ATOM    709  CA  ASP B  92       7.362  18.478  53.066  1.00 65.58           C  
ATOM    710  C   ASP B  92       8.622  18.160  52.264  1.00 65.58           C  
ATOM    711  CB  ASP B  92       6.192  17.628  52.566  1.00 65.58           C  
ATOM    712  O   ASP B  92       8.640  17.213  51.476  1.00 65.58           O  
ATOM    713  CG  ASP B  92       5.073  17.503  53.585  1.00 65.58           C  
ATOM    714  OD1 ASP B  92       5.344  17.583  54.802  1.00 65.58           O  
ATOM    715  OD2 ASP B  92       3.909  17.319  53.166  1.00 65.58           O  
ATOM    716  N   ASP B  93       9.757  19.071  52.303  1.00 62.51           N  
ATOM    717  CA  ASP B  93      11.064  18.931  51.669  1.00 62.51           C  
ATOM    718  C   ASP B  93      10.958  19.080  50.153  1.00 62.51           C  
ATOM    719  CB  ASP B  93      11.690  17.581  52.022  1.00 62.51           C  
ATOM    720  O   ASP B  93      11.842  18.637  49.417  1.00 62.51           O  
ATOM    721  CG  ASP B  93      12.436  17.601  53.345  1.00 62.51           C  
ATOM    722  OD1 ASP B  93      12.848  18.691  53.796  1.00 62.51           O  
ATOM    723  OD2 ASP B  93      12.614  16.516  53.940  1.00 62.51           O  
ATOM    724  N   ASN B  94       9.781  19.436  49.465  1.00 66.24           N  
ATOM    725  CA  ASN B  94       9.599  19.730  48.047  1.00 66.24           C  
ATOM    726  C   ASN B  94       9.375  21.220  47.808  1.00 66.24           C  
ATOM    727  CB  ASN B  94       8.433  18.919  47.476  1.00 66.24           C  
ATOM    728  O   ASN B  94       8.479  21.821  48.403  1.00 66.24           O  
ATOM    729  CG  ASN B  94       8.882  17.883  46.465  1.00 66.24           C  
ATOM    730  ND2 ASN B  94       7.960  17.025  46.045  1.00 66.24           N  
ATOM    731  OD1 ASN B  94      10.049  17.853  46.065  1.00 66.24           O  
ATOM    732  N   PRO B  95      10.231  21.822  47.083  1.00 74.13           N  
ATOM    733  CA  PRO B  95      10.016  23.241  46.790  1.00 74.13           C  
ATOM    734  C   PRO B  95       8.700  23.499  46.059  1.00 74.13           C  
ATOM    735  CB  PRO B  95      11.212  23.604  45.906  1.00 74.13           C  
ATOM    736  O   PRO B  95       8.420  22.862  45.040  1.00 74.13           O  
ATOM    737  CG  PRO B  95      11.863  22.297  45.589  1.00 74.13           C  
ATOM    738  CD  PRO B  95      11.205  21.225  46.409  1.00 74.13           C  
ATOM    739  N   GLU B  96       7.802  24.197  46.585  1.00 82.18           N  
ATOM    740  CA  GLU B  96       6.518  24.572  46.001  1.00 82.18           C  
ATOM    741  C   GLU B  96       6.368  26.088  45.925  1.00 82.18           C  
ATOM    742  CB  GLU B  96       5.364  23.968  46.805  1.00 82.18           C  
ATOM    743  O   GLU B  96       7.166  26.826  46.506  1.00 82.18           O  
ATOM    744  CG  GLU B  96       5.174  22.475  46.583  1.00 82.18           C  
ATOM    745  CD  GLU B  96       3.901  21.931  47.214  1.00 82.18           C  
ATOM    746  OE1 GLU B  96       3.637  20.713  47.094  1.00 82.18           O  
ATOM    747  OE2 GLU B  96       3.163  22.730  47.831  1.00 82.18           O  
ATOM    748  N   ALA B  97       5.417  26.528  45.144  1.00 87.00           N  
ATOM    749  CA  ALA B  97       5.144  27.957  45.021  1.00 87.00           C  
ATOM    750  C   ALA B  97       3.994  28.377  45.932  1.00 87.00           C  
ATOM    751  CB  ALA B  97       4.827  28.315  43.571  1.00 87.00           C  
ATOM    752  O   ALA B  97       2.948  27.724  45.963  1.00 87.00           O  
ATOM    753  N   ARG B  98       4.161  29.362  46.754  1.00 88.22           N  
ATOM    754  CA  ARG B  98       3.136  29.936  47.621  1.00 88.22           C  
ATOM    755  C   ARG B  98       2.596  31.239  47.041  1.00 88.22           C  
ATOM    756  CB  ARG B  98       3.693  30.178  49.025  1.00 88.22           C  
ATOM    757  O   ARG B  98       3.346  32.200  46.857  1.00 88.22           O  
ATOM    758  CG  ARG B  98       2.673  30.739  50.004  1.00 88.22           C  
ATOM    759  CD  ARG B  98       3.304  31.063  51.351  1.00 88.22           C  
ATOM    760  NE  ARG B  98       4.274  30.048  51.750  1.00 88.22           N  
ATOM    761  NH1 ARG B  98       4.954  31.152  53.662  1.00 88.22           N  
ATOM    762  NH2 ARG B  98       5.886  29.133  53.106  1.00 88.22           N  
ATOM    763  CZ  ARG B  98       5.036  30.113  52.839  1.00 88.22           C  
ATOM    764  N   LEU B  99       1.312  31.249  46.715  1.00 89.62           N  
ATOM    765  CA  LEU B  99       0.655  32.433  46.172  1.00 89.62           C  
ATOM    766  C   LEU B  99      -0.242  33.085  47.218  1.00 89.62           C  
ATOM    767  CB  LEU B  99      -0.168  32.068  44.933  1.00 89.62           C  
ATOM    768  O   LEU B  99      -1.127  32.433  47.777  1.00 89.62           O  
ATOM    769  CG  LEU B  99       0.621  31.616  43.704  1.00 89.62           C  
ATOM    770  CD1 LEU B  99       0.431  30.121  43.473  1.00 89.62           C  
ATOM    771  CD2 LEU B  99       0.197  32.411  42.473  1.00 89.62           C  
ATOM    772  N   THR B 100      -0.027  34.370  47.544  1.00 90.03           N  
ATOM    773  CA  THR B 100      -0.865  35.137  48.459  1.00 90.03           C  
ATOM    774  C   THR B 100      -1.884  35.971  47.687  1.00 90.03           C  
ATOM    775  CB  THR B 100      -0.017  36.059  49.355  1.00 90.03           C  
ATOM    776  O   THR B 100      -1.512  36.811  46.865  1.00 90.03           O  
ATOM    777  CG2 THR B 100      -0.749  36.393  50.650  1.00 90.03           C  
ATOM    778  OG1 THR B 100       1.217  35.403  49.672  1.00 90.03           O  
ATOM    779  N   LEU B 101      -3.132  35.669  47.874  1.00 89.83           N  
ATOM    780  CA  LEU B 101      -4.211  36.298  47.119  1.00 89.83           C  
ATOM    781  C   LEU B 101      -4.923  37.349  47.963  1.00 89.83           C  
ATOM    782  CB  LEU B 101      -5.214  35.246  46.639  1.00 89.83           C  
ATOM    783  O   LEU B 101      -5.197  37.123  49.144  1.00 89.83           O  
ATOM    784  CG  LEU B 101      -4.658  34.138  45.744  1.00 89.83           C  
ATOM    785  CD1 LEU B 101      -5.557  32.907  45.804  1.00 89.83           C  
ATOM    786  CD2 LEU B 101      -4.514  34.631  44.308  1.00 89.83           C  
ATOM    787  N   ASP B 102      -5.290  38.569  47.353  1.00 86.78           N  
ATOM    788  CA  ASP B 102      -6.164  39.583  47.934  1.00 86.78           C  
ATOM    789  C   ASP B 102      -7.573  39.493  47.354  1.00 86.78           C  
ATOM    790  CB  ASP B 102      -5.589  40.983  47.704  1.00 86.78           C  
ATOM    791  O   ASP B 102      -7.781  39.766  46.170  1.00 86.78           O  
ATOM    792  CG  ASP B 102      -4.781  41.493  48.885  1.00 86.78           C  
ATOM    793  OD1 ASP B 102      -4.847  40.888  49.976  1.00 86.78           O  
ATOM    794  OD2 ASP B 102      -4.075  42.512  48.722  1.00 86.78           O  
ATOM    795  N   ILE B 103      -8.472  38.959  48.078  1.00 86.87           N  
ATOM    796  CA  ILE B 103      -9.838  38.762  47.604  1.00 86.87           C  
ATOM    797  C   ILE B 103     -10.753  39.824  48.210  1.00 86.87           C  
ATOM    798  CB  ILE B 103     -10.357  37.348  47.949  1.00 86.87           C  
ATOM    799  O   ILE B 103     -10.593  40.199  49.374  1.00 86.87           O  
ATOM    800  CG1 ILE B 103      -9.411  36.280  47.388  1.00 86.87           C  
ATOM    801  CG2 ILE B 103     -11.780  37.151  47.418  1.00 86.87           C  
ATOM    802  CD1 ILE B 103     -10.015  34.884  47.334  1.00 86.87           C  
ATOM    803  N   ASP B 104     -11.847  40.344  47.575  1.00 85.89           N  
ATOM    804  CA  ASP B 104     -12.881  41.240  48.083  1.00 85.89           C  
ATOM    805  C   ASP B 104     -13.779  40.526  49.091  1.00 85.89           C  
ATOM    806  CB  ASP B 104     -13.722  41.796  46.932  1.00 85.89           C  
ATOM    807  O   ASP B 104     -14.414  39.521  48.763  1.00 85.89           O  
ATOM    808  CG  ASP B 104     -14.372  43.128  47.262  1.00 85.89           C  
ATOM    809  OD1 ASP B 104     -14.570  43.430  48.459  1.00 85.89           O  
ATOM    810  OD2 ASP B 104     -14.691  43.882  46.318  1.00 85.89           O  
ATOM    811  N   PRO B 105     -13.773  40.926  50.311  1.00 82.75           N  
ATOM    812  CA  PRO B 105     -14.501  40.266  51.397  1.00 82.75           C  
ATOM    813  C   PRO B 105     -15.956  39.974  51.040  1.00 82.75           C  
ATOM    814  CB  PRO B 105     -14.412  41.274  52.545  1.00 82.75           C  
ATOM    815  O   PRO B 105     -16.547  39.028  51.566  1.00 82.75           O  
ATOM    816  CG  PRO B 105     -13.534  42.368  52.026  1.00 82.75           C  
ATOM    817  CD  PRO B 105     -13.288  42.128  50.564  1.00 82.75           C  
ATOM    818  N   LYS B 106     -16.644  40.663  50.074  1.00 79.68           N  
ATOM    819  CA  LYS B 106     -18.039  40.494  49.679  1.00 79.68           C  
ATOM    820  C   LYS B 106     -18.264  39.134  49.024  1.00 79.68           C  
ATOM    821  CB  LYS B 106     -18.466  41.611  48.726  1.00 79.68           C  
ATOM    822  O   LYS B 106     -19.375  38.601  49.054  1.00 79.68           O  
ATOM    823  CG  LYS B 106     -18.379  41.236  47.254  1.00 79.68           C  
ATOM    824  CD  LYS B 106     -18.815  42.387  46.357  1.00 79.68           C  
ATOM    825  CE  LYS B 106     -18.643  42.045  44.883  1.00 79.68           C  
ATOM    826  NZ  LYS B 106     -19.062  43.174  43.999  1.00 79.68           N  
ATOM    827  N   TYR B 107     -17.278  38.528  48.450  1.00 86.30           N  
ATOM    828  CA  TYR B 107     -17.446  37.306  47.670  1.00 86.30           C  
ATOM    829  C   TYR B 107     -17.087  36.078  48.498  1.00 86.30           C  
ATOM    830  CB  TYR B 107     -16.583  37.353  46.405  1.00 86.30           C  
ATOM    831  O   TYR B 107     -17.337  34.945  48.079  1.00 86.30           O  
ATOM    832  CG  TYR B 107     -16.970  38.454  45.448  1.00 86.30           C  
ATOM    833  CD1 TYR B 107     -18.205  38.442  44.804  1.00 86.30           C  
ATOM    834  CD2 TYR B 107     -16.101  39.507  45.184  1.00 86.30           C  
ATOM    835  CE1 TYR B 107     -18.565  39.453  43.919  1.00 86.30           C  
ATOM    836  CE2 TYR B 107     -16.450  40.524  44.301  1.00 86.30           C  
ATOM    837  OH  TYR B 107     -18.033  41.492  42.800  1.00 86.30           O  
ATOM    838  CZ  TYR B 107     -17.682  40.489  43.675  1.00 86.30           C  
ATOM    839  N   LEU B 108     -16.538  36.194  49.761  1.00 80.77           N  
ATOM    840  CA  LEU B 108     -16.103  35.072  50.585  1.00 80.77           C  
ATOM    841  C   LEU B 108     -17.288  34.201  50.988  1.00 80.77           C  
ATOM    842  CB  LEU B 108     -15.377  35.575  51.836  1.00 80.77           C  
ATOM    843  O   LEU B 108     -17.151  32.984  51.129  1.00 80.77           O  
ATOM    844  CG  LEU B 108     -13.860  35.738  51.720  1.00 80.77           C  
ATOM    845  CD1 LEU B 108     -13.369  36.822  52.674  1.00 80.77           C  
ATOM    846  CD2 LEU B 108     -13.157  34.414  51.998  1.00 80.77           C  
ATOM    847  N   ASP B 109     -18.554  34.881  51.137  1.00 78.47           N  
ATOM    848  CA  ASP B 109     -19.748  34.157  51.563  1.00 78.47           C  
ATOM    849  C   ASP B 109     -20.328  33.330  50.418  1.00 78.47           C  
ATOM    850  CB  ASP B 109     -20.803  35.130  52.096  1.00 78.47           C  
ATOM    851  O   ASP B 109     -21.133  32.425  50.645  1.00 78.47           O  
ATOM    852  CG  ASP B 109     -20.366  35.841  53.365  1.00 78.47           C  
ATOM    853  OD1 ASP B 109     -19.570  35.271  54.141  1.00 78.47           O  
ATOM    854  OD2 ASP B 109     -20.824  36.982  53.591  1.00 78.47           O  
ATOM    855  N   LEU B 110     -19.722  33.532  49.182  1.00 81.78           N  
ATOM    856  CA  LEU B 110     -20.229  32.850  47.997  1.00 81.78           C  
ATOM    857  C   LEU B 110     -19.351  31.655  47.639  1.00 81.78           C  
ATOM    858  CB  LEU B 110     -20.301  33.817  46.812  1.00 81.78           C  
ATOM    859  O   LEU B 110     -19.817  30.703  47.009  1.00 81.78           O  
ATOM    860  CG  LEU B 110     -21.700  34.277  46.397  1.00 81.78           C  
ATOM    861  CD1 LEU B 110     -21.742  35.797  46.272  1.00 81.78           C  
ATOM    862  CD2 LEU B 110     -22.114  33.616  45.087  1.00 81.78           C  
ATOM    863  N   ILE B 111     -18.103  31.502  48.114  1.00 82.12           N  
ATOM    864  CA  ILE B 111     -17.139  30.486  47.705  1.00 82.12           C  
ATOM    865  C   ILE B 111     -17.189  29.307  48.673  1.00 82.12           C  
ATOM    866  CB  ILE B 111     -15.706  31.062  47.635  1.00 82.12           C  
ATOM    867  O   ILE B 111     -16.863  29.451  49.854  1.00 82.12           O  
ATOM    868  CG1 ILE B 111     -15.677  32.316  46.753  1.00 82.12           C  
ATOM    869  CG2 ILE B 111     -14.724  30.007  47.121  1.00 82.12           C  
ATOM    870  CD1 ILE B 111     -14.324  33.013  46.713  1.00 82.12           C  
ATOM    871  N   PRO B 112     -17.609  28.152  48.147  1.00 83.00           N  
ATOM    872  CA  PRO B 112     -17.624  26.967  49.007  1.00 83.00           C  
ATOM    873  C   PRO B 112     -16.228  26.557  49.471  1.00 83.00           C  
ATOM    874  CB  PRO B 112     -18.241  25.889  48.113  1.00 83.00           C  
ATOM    875  O   PRO B 112     -15.247  26.776  48.756  1.00 83.00           O  
ATOM    876  CG  PRO B 112     -18.476  26.569  46.802  1.00 83.00           C  
ATOM    877  CD  PRO B 112     -18.009  27.992  46.913  1.00 83.00           C  
ATOM    878  N   ALA B 113     -16.029  25.989  50.618  1.00 80.75           N  
ATOM    879  CA  ALA B 113     -14.756  25.577  51.204  1.00 80.75           C  
ATOM    880  C   ALA B 113     -14.041  24.567  50.310  1.00 80.75           C  
ATOM    881  CB  ALA B 113     -14.977  24.988  52.596  1.00 80.75           C  
ATOM    882  O   ALA B 113     -12.814  24.456  50.347  1.00 80.75           O  
ATOM    883  N   ASN B 114     -14.925  23.723  49.440  1.00 79.34           N  
ATOM    884  CA  ASN B 114     -14.324  22.721  48.566  1.00 79.34           C  
ATOM    885  C   ASN B 114     -14.206  23.227  47.131  1.00 79.34           C  
ATOM    886  CB  ASN B 114     -15.131  21.421  48.605  1.00 79.34           C  
ATOM    887  O   ASN B 114     -14.253  22.440  46.185  1.00 79.34           O  
ATOM    888  CG  ASN B 114     -16.557  21.604  48.126  1.00 79.34           C  
ATOM    889  ND2 ASN B 114     -17.180  20.516  47.689  1.00 79.34           N  
ATOM    890  OD1 ASN B 114     -17.094  22.715  48.147  1.00 79.34           O  
ATOM    891  N   ALA B 115     -14.095  24.519  46.953  1.00 83.14           N  
ATOM    892  CA  ALA B 115     -13.940  25.110  45.626  1.00 83.14           C  
ATOM    893  C   ALA B 115     -12.653  24.632  44.959  1.00 83.14           C  
ATOM    894  CB  ALA B 115     -13.954  26.634  45.717  1.00 83.14           C  
ATOM    895  O   ALA B 115     -11.641  24.419  45.631  1.00 83.14           O  
ATOM    896  N   VAL B 116     -12.658  24.275  43.639  1.00 84.31           N  
ATOM    897  CA  VAL B 116     -11.501  23.809  42.883  1.00 84.31           C  
ATOM    898  C   VAL B 116     -10.686  25.005  42.395  1.00 84.31           C  
ATOM    899  CB  VAL B 116     -11.922  22.928  41.685  1.00 84.31           C  
ATOM    900  O   VAL B 116     -11.222  25.906  41.745  1.00 84.31           O  
ATOM    901  CG1 VAL B 116     -10.695  22.421  40.929  1.00 84.31           C  
ATOM    902  CG2 VAL B 116     -12.782  21.759  42.161  1.00 84.31           C  
ATOM    903  N   ALA B 117      -9.466  25.071  42.842  1.00 87.22           N  
ATOM    904  CA  ALA B 117      -8.579  26.159  42.437  1.00 87.22           C  
ATOM    905  C   ALA B 117      -7.553  25.678  41.415  1.00 87.22           C  
ATOM    906  CB  ALA B 117      -7.875  26.753  43.655  1.00 87.22           C  
ATOM    907  O   ALA B 117      -6.871  24.674  41.635  1.00 87.22           O  
ATOM    908  N   GLU B 118      -7.487  26.297  40.266  1.00 85.97           N  
ATOM    909  CA  GLU B 118      -6.535  25.975  39.207  1.00 85.97           C  
ATOM    910  C   GLU B 118      -5.854  27.233  38.676  1.00 85.97           C  
ATOM    911  CB  GLU B 118      -7.232  25.232  38.065  1.00 85.97           C  
ATOM    912  O   GLU B 118      -6.431  28.321  38.714  1.00 85.97           O  
ATOM    913  CG  GLU B 118      -7.502  23.764  38.360  1.00 85.97           C  
ATOM    914  CD  GLU B 118      -8.155  23.028  37.201  1.00 85.97           C  
ATOM    915  OE1 GLU B 118      -8.386  21.803  37.312  1.00 85.97           O  
ATOM    916  OE2 GLU B 118      -8.437  23.683  36.173  1.00 85.97           O  
ATOM    917  N   LEU B 119      -4.652  27.114  38.335  1.00 85.30           N  
ATOM    918  CA  LEU B 119      -3.977  28.184  37.609  1.00 85.30           C  
ATOM    919  C   LEU B 119      -4.154  28.015  36.104  1.00 85.30           C  
ATOM    920  CB  LEU B 119      -2.487  28.212  37.959  1.00 85.30           C  
ATOM    921  O   LEU B 119      -3.623  27.071  35.514  1.00 85.30           O  
ATOM    922  CG  LEU B 119      -2.133  28.648  39.382  1.00 85.30           C  
ATOM    923  CD1 LEU B 119      -1.793  27.433  40.239  1.00 85.30           C  
ATOM    924  CD2 LEU B 119      -0.973  29.638  39.365  1.00 85.30           C  
ATOM    925  N   ARG B 120      -4.914  28.857  35.473  1.00 77.60           N  
ATOM    926  CA  ARG B 120      -5.301  28.692  34.075  1.00 77.60           C  
ATOM    927  C   ARG B 120      -4.727  29.812  33.213  1.00 77.60           C  
ATOM    928  CB  ARG B 120      -6.825  28.655  33.940  1.00 77.60           C  
ATOM    929  O   ARG B 120      -4.384  30.881  33.722  1.00 77.60           O  
ATOM    930  CG  ARG B 120      -7.455  27.360  34.427  1.00 77.60           C  
ATOM    931  CD  ARG B 120      -8.826  27.131  33.804  1.00 77.60           C  
ATOM    932  NE  ARG B 120      -9.452  25.914  34.313  1.00 77.60           N  
ATOM    933  NH1 ARG B 120     -11.321  26.065  32.964  1.00 77.60           N  
ATOM    934  NH2 ARG B 120     -11.100  24.320  34.433  1.00 77.60           N  
ATOM    935  CZ  ARG B 120     -10.623  25.436  33.902  1.00 77.60           C  
ATOM    936  N   ALA B 121      -4.551  29.502  31.906  1.00 71.42           N  
ATOM    937  CA  ALA B 121      -4.128  30.496  30.923  1.00 71.42           C  
ATOM    938  C   ALA B 121      -5.312  30.985  30.093  1.00 71.42           C  
ATOM    939  CB  ALA B 121      -3.047  29.919  30.013  1.00 71.42           C  
ATOM    940  O   ALA B 121      -6.183  30.196  29.718  1.00 71.42           O  
ATOM    941  N   THR B 122      -5.469  32.327  29.937  1.00 63.24           N  
ATOM    942  CA  THR B 122      -6.562  32.890  29.152  1.00 63.24           C  
ATOM    943  C   THR B 122      -6.377  32.582  27.669  1.00 63.24           C  
ATOM    944  CB  THR B 122      -6.667  34.413  29.353  1.00 63.24           C  
ATOM    945  O   THR B 122      -7.340  32.251  26.974  1.00 63.24           O  
ATOM    946  CG2 THR B 122      -7.772  34.762  30.345  1.00 63.24           C  
ATOM    947  OG1 THR B 122      -5.419  34.911  29.851  1.00 63.24           O  
ATOM    948  N   THR B 123      -5.191  32.758  27.113  1.00 63.07           N  
ATOM    949  CA  THR B 123      -4.833  32.548  25.715  1.00 63.07           C  
ATOM    950  C   THR B 123      -3.479  31.854  25.602  1.00 63.07           C  
ATOM    951  CB  THR B 123      -4.796  33.880  24.942  1.00 63.07           C  
ATOM    952  O   THR B 123      -2.797  31.643  26.607  1.00 63.07           O  
ATOM    953  CG2 THR B 123      -6.091  34.663  25.135  1.00 63.07           C  
ATOM    954  OG1 THR B 123      -3.698  34.670  25.414  1.00 63.07           O  
ATOM    955  N   VAL B 124      -3.129  31.472  24.320  1.00 57.26           N  
ATOM    956  CA  VAL B 124      -1.826  30.856  24.091  1.00 57.26           C  
ATOM    957  C   VAL B 124      -0.719  31.869  24.374  1.00 57.26           C  
ATOM    958  CB  VAL B 124      -1.699  30.316  22.650  1.00 57.26           C  
ATOM    959  O   VAL B 124       0.426  31.491  24.636  1.00 57.26           O  
ATOM    960  CG1 VAL B 124      -0.529  29.339  22.540  1.00 57.26           C  
ATOM    961  CG2 VAL B 124      -3.001  29.646  22.215  1.00 57.26           C  
ATOM    962  N   PHE B 125      -1.099  33.337  24.414  1.00 56.50           N  
ATOM    963  CA  PHE B 125      -0.125  34.414  24.539  1.00 56.50           C  
ATOM    964  C   PHE B 125      -0.229  35.083  25.904  1.00 56.50           C  
ATOM    965  CB  PHE B 125      -0.323  35.452  23.429  1.00 56.50           C  
ATOM    966  O   PHE B 125       0.694  35.778  26.333  1.00 56.50           O  
ATOM    967  CG  PHE B 125      -0.204  34.886  22.040  1.00 56.50           C  
ATOM    968  CD1 PHE B 125       1.042  34.630  21.483  1.00 56.50           C  
ATOM    969  CD2 PHE B 125      -1.341  34.609  21.291  1.00 56.50           C  
ATOM    970  CE1 PHE B 125       1.155  34.106  20.197  1.00 56.50           C  
ATOM    971  CE2 PHE B 125      -1.236  34.086  20.006  1.00 56.50           C  
ATOM    972  CZ  PHE B 125       0.013  33.836  19.460  1.00 56.50           C  
ATOM    973  N   GLY B 126      -1.417  34.846  26.719  1.00 58.75           N  
ATOM    974  CA  GLY B 126      -1.798  35.738  27.803  1.00 58.75           C  
ATOM    975  C   GLY B 126      -1.275  35.291  29.155  1.00 58.75           C  
ATOM    976  O   GLY B 126      -0.644  34.237  29.265  1.00 58.75           O  
ATOM    977  N   ASN B 127      -1.325  36.199  30.170  1.00 65.84           N  
ATOM    978  CA  ASN B 127      -0.974  36.029  31.576  1.00 65.84           C  
ATOM    979  C   ASN B 127      -1.847  34.973  32.248  1.00 65.84           C  
ATOM    980  CB  ASN B 127      -1.083  37.361  32.321  1.00 65.84           C  
ATOM    981  O   ASN B 127      -3.011  34.799  31.881  1.00 65.84           O  
ATOM    982  CG  ASN B 127      -0.261  38.460  31.677  1.00 65.84           C  
ATOM    983  ND2 ASN B 127      -0.449  39.690  32.140  1.00 65.84           N  
ATOM    984  OD1 ASN B 127       0.536  38.206  30.770  1.00 65.84           O  
ATOM    985  N   LYS B 128      -1.269  34.135  33.023  1.00 75.78           N  
ATOM    986  CA  LYS B 128      -2.010  33.145  33.800  1.00 75.78           C  
ATOM    987  C   LYS B 128      -2.776  33.805  34.944  1.00 75.78           C  
ATOM    988  CB  LYS B 128      -1.065  32.076  34.350  1.00 75.78           C  
ATOM    989  O   LYS B 128      -2.423  34.901  35.382  1.00 75.78           O  
ATOM    990  CG  LYS B 128      -0.555  31.101  33.299  1.00 75.78           C  
ATOM    991  CD  LYS B 128       0.109  29.888  33.937  1.00 75.78           C  
ATOM    992  CE  LYS B 128       0.687  28.949  32.887  1.00 75.78           C  
ATOM    993  NZ  LYS B 128       0.801  27.550  33.398  1.00 75.78           N  
ATOM    994  N   TYR B 129      -3.917  33.345  35.400  1.00 82.93           N  
ATOM    995  CA  TYR B 129      -4.720  33.828  36.518  1.00 82.93           C  
ATOM    996  C   TYR B 129      -5.175  32.672  37.401  1.00 82.93           C  
ATOM    997  CB  TYR B 129      -5.937  34.607  36.010  1.00 82.93           C  
ATOM    998  O   TYR B 129      -5.083  31.507  37.006  1.00 82.93           O  
ATOM    999  CG  TYR B 129      -6.864  33.788  35.145  1.00 82.93           C  
ATOM   1000  CD1 TYR B 129      -6.624  33.636  33.782  1.00 82.93           C  
ATOM   1001  CD2 TYR B 129      -7.983  33.167  35.690  1.00 82.93           C  
ATOM   1002  CE1 TYR B 129      -7.477  32.884  32.981  1.00 82.93           C  
ATOM   1003  CE2 TYR B 129      -8.843  32.413  34.898  1.00 82.93           C  
ATOM   1004  OH  TYR B 129      -9.430  31.532  32.759  1.00 82.93           O  
ATOM   1005  CZ  TYR B 129      -8.582  32.277  33.547  1.00 82.93           C  
ATOM   1006  N   VAL B 130      -5.492  32.878  38.572  1.00 88.73           N  
ATOM   1007  CA  VAL B 130      -5.993  31.868  39.499  1.00 88.73           C  
ATOM   1008  C   VAL B 130      -7.504  31.721  39.336  1.00 88.73           C  
ATOM   1009  CB  VAL B 130      -5.646  32.219  40.963  1.00 88.73           C  
ATOM   1010  O   VAL B 130      -8.243  32.704  39.429  1.00 88.73           O  
ATOM   1011  CG1 VAL B 130      -6.181  31.152  41.916  1.00 88.73           C  
ATOM   1012  CG2 VAL B 130      -4.136  32.379  41.129  1.00 88.73           C  
ATOM   1013  N   SER B 131      -7.951  30.567  39.028  1.00 87.12           N  
ATOM   1014  CA  SER B 131      -9.364  30.330  38.750  1.00 87.12           C  
ATOM   1015  C   SER B 131      -9.992  29.427  39.806  1.00 87.12           C  
ATOM   1016  CB  SER B 131      -9.540  29.706  37.364  1.00 87.12           C  
ATOM   1017  O   SER B 131      -9.562  28.286  39.990  1.00 87.12           O  
ATOM   1018  OG  SER B 131     -10.861  29.220  37.196  1.00 87.12           O  
ATOM   1019  N   PHE B 132     -11.017  29.942  40.572  1.00 87.03           N  
ATOM   1020  CA  PHE B 132     -11.852  29.135  41.455  1.00 87.03           C  
ATOM   1021  C   PHE B 132     -13.140  28.722  40.753  1.00 87.03           C  
ATOM   1022  CB  PHE B 132     -12.177  29.903  42.740  1.00 87.03           C  
ATOM   1023  O   PHE B 132     -13.813  29.554  40.139  1.00 87.03           O  
ATOM   1024  CG  PHE B 132     -11.005  30.049  43.672  1.00 87.03           C  
ATOM   1025  CD1 PHE B 132     -10.706  29.055  44.596  1.00 87.03           C  
ATOM   1026  CD2 PHE B 132     -10.201  31.181  43.625  1.00 87.03           C  
ATOM   1027  CE1 PHE B 132      -9.621  29.188  45.461  1.00 87.03           C  
ATOM   1028  CE2 PHE B 132      -9.116  31.320  44.485  1.00 87.03           C  
ATOM   1029  CZ  PHE B 132      -8.829  30.323  45.403  1.00 87.03           C  
ATOM   1030  N   THR B 133     -13.439  27.500  40.705  1.00 83.18           N  
ATOM   1031  CA  THR B 133     -14.666  27.015  40.082  1.00 83.18           C  
ATOM   1032  C   THR B 133     -15.512  26.237  41.085  1.00 83.18           C  
ATOM   1033  CB  THR B 133     -14.358  26.123  38.864  1.00 83.18           C  
ATOM   1034  O   THR B 133     -14.975  25.546  41.954  1.00 83.18           O  
ATOM   1035  CG2 THR B 133     -14.600  26.873  37.558  1.00 83.18           C  
ATOM   1036  OG1 THR B 133     -12.988  25.708  38.917  1.00 83.18           O  
ATOM   1037  N   ALA B 134     -16.867  26.387  40.943  1.00 80.59           N  
ATOM   1038  CA  ALA B 134     -17.790  25.640  41.793  1.00 80.59           C  
ATOM   1039  C   ALA B 134     -17.775  24.154  41.446  1.00 80.59           C  
ATOM   1040  CB  ALA B 134     -19.205  26.198  41.662  1.00 80.59           C  
ATOM   1041  O   ALA B 134     -17.868  23.782  40.274  1.00 80.59           O  
ATOM   1042  N   PRO B 135     -17.491  23.336  42.474  1.00 72.94           N  
ATOM   1043  CA  PRO B 135     -17.532  21.897  42.209  1.00 72.94           C  
ATOM   1044  C   PRO B 135     -18.923  21.411  41.805  1.00 72.94           C  
ATOM   1045  CB  PRO B 135     -17.104  21.279  43.542  1.00 72.94           C  
ATOM   1046  O   PRO B 135     -19.905  22.141  41.959  1.00 72.94           O  
ATOM   1047  CG  PRO B 135     -17.183  22.402  44.526  1.00 72.94           C  
ATOM   1048  CD  PRO B 135     -17.355  23.688  43.769  1.00 72.94           C  
ATOM   1049  N   GLU B 136     -19.156  20.314  41.229  1.00 69.99           N  
ATOM   1050  CA  GLU B 136     -20.445  19.729  40.873  1.00 69.99           C  
ATOM   1051  C   GLU B 136     -21.332  19.558  42.103  1.00 69.99           C  
ATOM   1052  CB  GLU B 136     -20.250  18.382  40.174  1.00 69.99           C  
ATOM   1053  O   GLU B 136     -22.544  19.770  42.035  1.00 69.99           O  
ATOM   1054  CG  GLU B 136     -20.102  18.489  38.663  1.00 69.99           C  
ATOM   1055  CD  GLU B 136     -20.035  17.138  37.969  1.00 69.99           C  
ATOM   1056  OE1 GLU B 136     -19.923  17.100  36.723  1.00 69.99           O  
ATOM   1057  OE2 GLU B 136     -20.096  16.108  38.678  1.00 69.99           O  
ATOM   1058  N   HIS B 137     -20.720  19.299  43.535  1.00 80.30           N  
ATOM   1059  CA  HIS B 137     -21.410  19.182  44.814  1.00 80.30           C  
ATOM   1060  C   HIS B 137     -20.840  20.158  45.838  1.00 80.30           C  
ATOM   1061  CB  HIS B 137     -21.316  17.751  45.345  1.00 80.30           C  
ATOM   1062  O   HIS B 137     -19.981  19.790  46.642  1.00 80.30           O  
ATOM   1063  CG  HIS B 137     -21.932  16.733  44.439  1.00 80.30           C  
ATOM   1064  CD2 HIS B 137     -21.405  15.637  43.845  1.00 80.30           C  
ATOM   1065  ND1 HIS B 137     -23.253  16.787  44.048  1.00 80.30           N  
ATOM   1066  CE1 HIS B 137     -23.512  15.764  43.251  1.00 80.30           C  
ATOM   1067  NE2 HIS B 137     -22.408  15.051  43.111  1.00 80.30           N  
ATOM   1068  N   PRO B 138     -21.291  21.594  45.878  1.00 77.26           N  
ATOM   1069  CA  PRO B 138     -20.753  22.636  46.755  1.00 77.26           C  
ATOM   1070  C   PRO B 138     -21.006  22.353  48.233  1.00 77.26           C  
ATOM   1071  CB  PRO B 138     -21.499  23.895  46.305  1.00 77.26           C  
ATOM   1072  O   PRO B 138     -22.103  21.929  48.606  1.00 77.26           O  
ATOM   1073  CG  PRO B 138     -22.555  23.400  45.370  1.00 77.26           C  
ATOM   1074  CD  PRO B 138     -22.313  21.941  45.107  1.00 77.26           C  
ATOM   1075  N   SER B 139     -19.938  22.466  49.173  1.00 78.52           N  
ATOM   1076  CA  SER B 139     -20.052  22.319  50.620  1.00 78.52           C  
ATOM   1077  C   SER B 139     -20.799  23.496  51.238  1.00 78.52           C  
ATOM   1078  CB  SER B 139     -18.668  22.191  51.258  1.00 78.52           C  
ATOM   1079  O   SER B 139     -20.730  24.617  50.730  1.00 78.52           O  
ATOM   1080  OG  SER B 139     -18.254  23.428  51.812  1.00 78.52           O  
ATOM   1081  N   ALA B 140     -21.608  23.250  52.278  1.00 80.57           N  
ATOM   1082  CA  ALA B 140     -22.362  24.286  52.979  1.00 80.57           C  
ATOM   1083  C   ALA B 140     -21.427  25.247  53.708  1.00 80.57           C  
ATOM   1084  CB  ALA B 140     -23.344  23.655  53.963  1.00 80.57           C  
ATOM   1085  O   ALA B 140     -21.772  26.410  53.929  1.00 80.57           O  
ATOM   1086  N   GLU B 141     -20.053  24.729  54.030  1.00 80.32           N  
ATOM   1087  CA  GLU B 141     -19.074  25.570  54.713  1.00 80.32           C  
ATOM   1088  C   GLU B 141     -18.432  26.564  53.750  1.00 80.32           C  
ATOM   1089  CB  GLU B 141     -17.996  24.709  55.377  1.00 80.32           C  
ATOM   1090  O   GLU B 141     -18.081  26.206  52.623  1.00 80.32           O  
ATOM   1091  CG  GLU B 141     -17.845  24.957  56.871  1.00 80.32           C  
ATOM   1092  CD  GLU B 141     -16.805  24.062  57.526  1.00 80.32           C  
ATOM   1093  OE1 GLU B 141     -16.574  24.194  58.749  1.00 80.32           O  
ATOM   1094  OE2 GLU B 141     -16.215  23.223  56.809  1.00 80.32           O  
ATOM   1095  N   ARG B 142     -18.398  27.743  54.169  1.00 82.25           N  
ATOM   1096  CA  ARG B 142     -17.888  28.807  53.310  1.00 82.25           C  
ATOM   1097  C   ARG B 142     -16.414  29.078  53.592  1.00 82.25           C  
ATOM   1098  CB  ARG B 142     -18.702  30.088  53.499  1.00 82.25           C  
ATOM   1099  O   ARG B 142     -15.917  28.771  54.677  1.00 82.25           O  
ATOM   1100  CG  ARG B 142     -20.162  29.956  53.096  1.00 82.25           C  
ATOM   1101  CD  ARG B 142     -20.375  30.297  51.628  1.00 82.25           C  
ATOM   1102  NE  ARG B 142     -21.794  30.392  51.297  1.00 82.25           N  
ATOM   1103  NH1 ARG B 142     -21.465  30.517  49.014  1.00 82.25           N  
ATOM   1104  NH2 ARG B 142     -23.589  30.576  49.876  1.00 82.25           N  
ATOM   1105  CZ  ARG B 142     -22.279  30.495  50.063  1.00 82.25           C  
ATOM   1106  N   LEU B 143     -15.554  29.658  52.751  1.00 75.04           N  
ATOM   1107  CA  LEU B 143     -14.122  29.924  52.825  1.00 75.04           C  
ATOM   1108  C   LEU B 143     -13.826  31.034  53.829  1.00 75.04           C  
ATOM   1109  CB  LEU B 143     -13.576  30.308  51.447  1.00 75.04           C  
ATOM   1110  O   LEU B 143     -14.554  32.027  53.895  1.00 75.04           O  
ATOM   1111  CG  LEU B 143     -12.295  29.599  51.004  1.00 75.04           C  
ATOM   1112  CD1 LEU B 143     -12.570  28.720  49.788  1.00 75.04           C  
ATOM   1113  CD2 LEU B 143     -11.199  30.614  50.699  1.00 75.04           C  
ATOM   1114  N   SER B 144     -12.949  30.826  54.810  1.00 78.15           N  
ATOM   1115  CA  SER B 144     -12.482  31.840  55.751  1.00 78.15           C  
ATOM   1116  C   SER B 144     -11.034  32.227  55.473  1.00 78.15           C  
ATOM   1117  CB  SER B 144     -12.618  31.339  57.190  1.00 78.15           C  
ATOM   1118  O   SER B 144     -10.305  31.488  54.806  1.00 78.15           O  
ATOM   1119  OG  SER B 144     -11.377  30.852  57.672  1.00 78.15           O  
ATOM   1120  N   ALA B 145     -10.500  33.356  55.746  1.00 71.28           N  
ATOM   1121  CA  ALA B 145      -9.171  33.919  55.523  1.00 71.28           C  
ATOM   1122  C   ALA B 145      -8.086  33.001  56.078  1.00 71.28           C  
ATOM   1123  CB  ALA B 145      -9.067  35.304  56.156  1.00 71.28           C  
ATOM   1124  O   ALA B 145      -6.943  33.030  55.615  1.00 71.28           O  
ATOM   1125  N   SER B 146      -8.310  32.085  57.028  1.00 69.81           N  
ATOM   1126  CA  SER B 146      -7.316  31.264  57.712  1.00 69.81           C  
ATOM   1127  C   SER B 146      -7.178  29.897  57.051  1.00 69.81           C  
ATOM   1128  CB  SER B 146      -7.685  31.092  59.186  1.00 69.81           C  
ATOM   1129  O   SER B 146      -6.278  29.126  57.390  1.00 69.81           O  
ATOM   1130  OG  SER B 146      -9.065  30.805  59.329  1.00 69.81           O  
ATOM   1131  N   THR B 147      -7.871  29.641  55.825  1.00 70.66           N  
ATOM   1132  CA  THR B 147      -7.865  28.306  55.236  1.00 70.66           C  
ATOM   1133  C   THR B 147      -6.919  28.247  54.040  1.00 70.66           C  
ATOM   1134  CB  THR B 147      -9.279  27.883  54.796  1.00 70.66           C  
ATOM   1135  O   THR B 147      -7.123  28.944  53.044  1.00 70.66           O  
ATOM   1136  CG2 THR B 147      -9.406  26.365  54.740  1.00 70.66           C  
ATOM   1137  OG1 THR B 147     -10.237  28.398  55.729  1.00 70.66           O  
ATOM   1138  N   PRO B 148      -5.788  27.401  54.123  1.00 76.81           N  
ATOM   1139  CA  PRO B 148      -4.902  27.222  52.970  1.00 76.81           C  
ATOM   1140  C   PRO B 148      -5.526  26.361  51.874  1.00 76.81           C  
ATOM   1141  CB  PRO B 148      -3.675  26.534  53.572  1.00 76.81           C  
ATOM   1142  O   PRO B 148      -6.191  25.364  52.170  1.00 76.81           O  
ATOM   1143  CG  PRO B 148      -4.093  26.148  54.954  1.00 76.81           C  
ATOM   1144  CD  PRO B 148      -5.424  26.779  55.244  1.00 76.81           C  
ATOM   1145  N   ILE B 149      -5.433  26.757  50.588  1.00 81.78           N  
ATOM   1146  CA  ILE B 149      -6.009  26.028  49.463  1.00 81.78           C  
ATOM   1147  C   ILE B 149      -4.893  25.476  48.579  1.00 81.78           C  
ATOM   1148  CB  ILE B 149      -6.955  26.926  48.634  1.00 81.78           C  
ATOM   1149  O   ILE B 149      -3.903  26.163  48.318  1.00 81.78           O  
ATOM   1150  CG1 ILE B 149      -7.971  27.620  49.549  1.00 81.78           C  
ATOM   1151  CG2 ILE B 149      -7.663  26.108  47.550  1.00 81.78           C  
ATOM   1152  CD1 ILE B 149      -8.840  28.650  48.840  1.00 81.78           C  
ATOM   1153  N   ARG B 150      -4.934  24.200  48.133  1.00 81.96           N  
ATOM   1154  CA  ARG B 150      -3.977  23.588  47.218  1.00 81.96           C  
ATOM   1155  C   ARG B 150      -4.520  23.562  45.794  1.00 81.96           C  
ATOM   1156  CB  ARG B 150      -3.631  22.168  47.673  1.00 81.96           C  
ATOM   1157  O   ARG B 150      -5.615  23.052  45.551  1.00 81.96           O  
ATOM   1158  CG  ARG B 150      -2.225  22.026  48.234  1.00 81.96           C  
ATOM   1159  CD  ARG B 150      -1.919  20.589  48.632  1.00 81.96           C  
ATOM   1160  NE  ARG B 150      -0.738  20.506  49.486  1.00 81.96           N  
ATOM   1161  NH1 ARG B 150      -1.021  18.275  50.013  1.00 81.96           N  
ATOM   1162  NH2 ARG B 150       0.752  19.445  50.876  1.00 81.96           N  
ATOM   1163  CZ  ARG B 150      -0.338  19.409  50.123  1.00 81.96           C  
ATOM   1164  N   ALA B 151      -3.837  24.033  44.925  1.00 82.14           N  
ATOM   1165  CA  ALA B 151      -4.257  24.073  43.527  1.00 82.14           C  
ATOM   1166  C   ALA B 151      -4.249  22.676  42.913  1.00 82.14           C  
ATOM   1167  CB  ALA B 151      -3.354  25.008  42.726  1.00 82.14           C  
ATOM   1168  O   ALA B 151      -3.314  21.901  43.128  1.00 82.14           O  
ATOM   1169  N   GLN B 152      -5.249  22.249  42.293  1.00 72.03           N  
ATOM   1170  CA  GLN B 152      -5.389  20.927  41.691  1.00 72.03           C  
ATOM   1171  C   GLN B 152      -4.593  20.827  40.392  1.00 72.03           C  
ATOM   1172  CB  GLN B 152      -6.862  20.609  41.430  1.00 72.03           C  
ATOM   1173  O   GLN B 152      -4.239  19.729  39.958  1.00 72.03           O  
ATOM   1174  CG  GLN B 152      -7.570  19.959  42.611  1.00 72.03           C  
ATOM   1175  CD  GLN B 152      -8.977  19.502  42.273  1.00 72.03           C  
ATOM   1176  NE2 GLN B 152      -9.724  19.085  43.289  1.00 72.03           N  
ATOM   1177  OE1 GLN B 152      -9.389  19.526  41.109  1.00 72.03           O  
ATOM   1178  N   GLY B 153      -4.349  21.918  39.745  1.00 77.04           N  
ATOM   1179  CA  GLY B 153      -3.603  21.830  38.501  1.00 77.04           C  
ATOM   1180  C   GLY B 153      -3.132  23.179  37.991  1.00 77.04           C  
ATOM   1181  O   GLY B 153      -3.661  24.219  38.389  1.00 77.04           O  
ATOM   1182  N   VAL B 154      -2.064  23.086  37.183  1.00 79.37           N  
ATOM   1183  CA  VAL B 154      -1.529  24.247  36.479  1.00 79.37           C  
ATOM   1184  C   VAL B 154      -1.528  23.984  34.975  1.00 79.37           C  
ATOM   1185  CB  VAL B 154      -0.103  24.595  36.960  1.00 79.37           C  
ATOM   1186  O   VAL B 154      -1.097  22.919  34.524  1.00 79.37           O  
ATOM   1187  CG1 VAL B 154       0.398  25.871  36.286  1.00 79.37           C  
ATOM   1188  CG2 VAL B 154      -0.074  24.743  38.480  1.00 79.37           C  
ATOM   1189  N   THR B 155      -2.130  24.782  34.157  1.00 75.67           N  
ATOM   1190  CA  THR B 155      -2.172  24.620  32.708  1.00 75.67           C  
ATOM   1191  C   THR B 155      -0.780  24.328  32.156  1.00 75.67           C  
ATOM   1192  CB  THR B 155      -2.746  25.874  32.023  1.00 75.67           C  
ATOM   1193  O   THR B 155       0.203  24.939  32.580  1.00 75.67           O  
ATOM   1194  CG2 THR B 155      -3.014  25.619  30.544  1.00 75.67           C  
ATOM   1195  OG1 THR B 155      -3.975  26.241  32.663  1.00 75.67           O  
ATOM   1196  N   THR B 156      -0.683  23.366  31.184  1.00 75.90           N  
ATOM   1197  CA  THR B 156       0.579  22.975  30.566  1.00 75.90           C  
ATOM   1198  C   THR B 156       1.190  24.144  29.799  1.00 75.90           C  
ATOM   1199  CB  THR B 156       0.389  21.778  29.616  1.00 75.90           C  
ATOM   1200  O   THR B 156       0.474  24.909  29.149  1.00 75.90           O  
ATOM   1201  CG2 THR B 156       1.730  21.167  29.225  1.00 75.90           C  
ATOM   1202  OG1 THR B 156      -0.407  20.780  30.267  1.00 75.90           O  
ATOM   1203  N   GLU B 157       2.430  24.210  30.065  1.00 74.93           N  
ATOM   1204  CA  GLU B 157       3.146  25.281  29.378  1.00 74.93           C  
ATOM   1205  C   GLU B 157       3.469  24.893  27.938  1.00 74.93           C  
ATOM   1206  CB  GLU B 157       4.432  25.636  30.128  1.00 74.93           C  
ATOM   1207  O   GLU B 157       3.702  23.719  27.643  1.00 74.93           O  
ATOM   1208  CG  GLU B 157       4.195  26.321  31.466  1.00 74.93           C  
ATOM   1209  CD  GLU B 157       3.672  27.742  31.328  1.00 74.93           C  
ATOM   1210  OE1 GLU B 157       3.148  28.296  32.321  1.00 74.93           O  
ATOM   1211  OE2 GLU B 157       3.786  28.306  30.217  1.00 74.93           O  
ATOM   1212  N   PHE B 158       3.474  25.734  26.864  1.00 71.53           N  
ATOM   1213  CA  PHE B 158       3.778  25.475  25.462  1.00 71.53           C  
ATOM   1214  C   PHE B 158       5.159  24.847  25.315  1.00 71.53           C  
ATOM   1215  CB  PHE B 158       3.700  26.768  24.645  1.00 71.53           C  
ATOM   1216  O   PHE B 158       5.383  24.029  24.420  1.00 71.53           O  
ATOM   1217  CG  PHE B 158       2.336  27.405  24.645  1.00 71.53           C  
ATOM   1218  CD1 PHE B 158       1.383  27.038  23.703  1.00 71.53           C  
ATOM   1219  CD2 PHE B 158       2.008  28.370  25.587  1.00 71.53           C  
ATOM   1220  CE1 PHE B 158       0.120  27.625  23.700  1.00 71.53           C  
ATOM   1221  CE2 PHE B 158       0.748  28.962  25.591  1.00 71.53           C  
ATOM   1222  CZ  PHE B 158      -0.194  28.588  24.646  1.00 71.53           C  
ATOM   1223  N   ASN B 159       6.214  25.195  26.217  1.00 79.38           N  
ATOM   1224  CA  ASN B 159       7.557  24.625  26.183  1.00 79.38           C  
ATOM   1225  C   ASN B 159       7.525  23.106  26.332  1.00 79.38           C  
ATOM   1226  CB  ASN B 159       8.432  25.247  27.272  1.00 79.38           C  
ATOM   1227  O   ASN B 159       8.241  22.394  25.626  1.00 79.38           O  
ATOM   1228  CG  ASN B 159       8.751  26.705  27.004  1.00 79.38           C  
ATOM   1229  ND2 ASN B 159       8.970  27.469  28.067  1.00 79.38           N  
ATOM   1230  OD1 ASN B 159       8.800  27.140  25.850  1.00 79.38           O  
ATOM   1231  N   THR B 160       6.581  22.670  27.236  1.00 78.42           N  
ATOM   1232  CA  THR B 160       6.440  21.239  27.482  1.00 78.42           C  
ATOM   1233  C   THR B 160       5.805  20.544  26.282  1.00 78.42           C  
ATOM   1234  CB  THR B 160       5.595  20.970  28.741  1.00 78.42           C  
ATOM   1235  O   THR B 160       6.202  19.435  25.919  1.00 78.42           O  
ATOM   1236  CG2 THR B 160       5.799  19.545  29.246  1.00 78.42           C  
ATOM   1237  OG1 THR B 160       5.977  21.889  29.772  1.00 78.42           O  
ATOM   1238  N   LEU B 161       4.797  21.147  25.699  1.00 76.97           N  
ATOM   1239  CA  LEU B 161       4.141  20.601  24.516  1.00 76.97           C  
ATOM   1240  C   LEU B 161       5.123  20.484  23.355  1.00 76.97           C  
ATOM   1241  CB  LEU B 161       2.954  21.479  24.110  1.00 76.97           C  
ATOM   1242  O   LEU B 161       5.176  19.451  22.684  1.00 76.97           O  
ATOM   1243  CG  LEU B 161       2.082  20.953  22.968  1.00 76.97           C  
ATOM   1244  CD1 LEU B 161       1.214  19.797  23.454  1.00 76.97           C  
ATOM   1245  CD2 LEU B 161       1.219  22.072  22.396  1.00 76.97           C  
ATOM   1246  N   PHE B 162       5.992  21.491  23.112  1.00 78.20           N  
ATOM   1247  CA  PHE B 162       6.975  21.489  22.035  1.00 78.20           C  
ATOM   1248  C   PHE B 162       8.027  20.410  22.264  1.00 78.20           C  
ATOM   1249  CB  PHE B 162       7.648  22.861  21.916  1.00 78.20           C  
ATOM   1250  O   PHE B 162       8.493  19.779  21.313  1.00 78.20           O  
ATOM   1251  CG  PHE B 162       6.772  23.914  21.294  1.00 78.20           C  
ATOM   1252  CD1 PHE B 162       5.744  23.561  20.429  1.00 78.20           C  
ATOM   1253  CD2 PHE B 162       6.977  25.259  21.575  1.00 78.20           C  
ATOM   1254  CE1 PHE B 162       4.932  24.534  19.851  1.00 78.20           C  
ATOM   1255  CE2 PHE B 162       6.170  26.237  21.001  1.00 78.20           C  
ATOM   1256  CZ  PHE B 162       5.148  25.873  20.139  1.00 78.20           C  
ATOM   1257  N   GLU B 163       8.392  20.274  23.547  1.00 79.08           N  
ATOM   1258  CA  GLU B 163       9.350  19.228  23.888  1.00 79.08           C  
ATOM   1259  C   GLU B 163       8.809  17.846  23.533  1.00 79.08           C  
ATOM   1260  CB  GLU B 163       9.705  19.288  25.376  1.00 79.08           C  
ATOM   1261  O   GLU B 163       9.537  17.006  23.002  1.00 79.08           O  
ATOM   1262  CG  GLU B 163      10.843  18.359  25.775  1.00 79.08           C  
ATOM   1263  CD  GLU B 163      11.243  18.494  27.236  1.00 79.08           C  
ATOM   1264  OE1 GLU B 163      12.423  18.240  27.568  1.00 79.08           O  
ATOM   1265  OE2 GLU B 163      10.369  18.855  28.055  1.00 79.08           O  
ATOM   1266  N   THR B 164       7.518  17.621  23.858  1.00 78.86           N  
ATOM   1267  CA  THR B 164       6.888  16.336  23.572  1.00 78.86           C  
ATOM   1268  C   THR B 164       6.780  16.109  22.067  1.00 78.86           C  
ATOM   1269  CB  THR B 164       5.488  16.247  24.209  1.00 78.86           C  
ATOM   1270  O   THR B 164       7.047  15.009  21.579  1.00 78.86           O  
ATOM   1271  CG2 THR B 164       4.924  14.835  24.102  1.00 78.86           C  
ATOM   1272  OG1 THR B 164       5.575  16.611  25.593  1.00 78.86           O  
ATOM   1273  N   ILE B 165       6.391  17.083  21.211  1.00 76.88           N  
ATOM   1274  CA  ILE B 165       6.260  16.994  19.761  1.00 76.88           C  
ATOM   1275  C   ILE B 165       7.627  16.727  19.135  1.00 76.88           C  
ATOM   1276  CB  ILE B 165       5.642  18.281  19.170  1.00 76.88           C  
ATOM   1277  O   ILE B 165       7.753  15.891  18.237  1.00 76.88           O  
ATOM   1278  CG1 ILE B 165       4.166  18.395  19.567  1.00 76.88           C  
ATOM   1279  CG2 ILE B 165       5.803  18.307  17.647  1.00 76.88           C  
ATOM   1280  CD1 ILE B 165       3.506  19.697  19.131  1.00 76.88           C  
ATOM   1281  N   THR B 166       8.677  17.420  19.676  1.00 76.88           N  
ATOM   1282  CA  THR B 166      10.028  17.253  19.152  1.00 76.88           C  
ATOM   1283  C   THR B 166      10.569  15.866  19.483  1.00 76.88           C  
ATOM   1284  CB  THR B 166      10.980  18.326  19.711  1.00 76.88           C  
ATOM   1285  O   THR B 166      11.263  15.254  18.669  1.00 76.88           O  
ATOM   1286  CG2 THR B 166      12.181  18.529  18.793  1.00 76.88           C  
ATOM   1287  OG1 THR B 166      10.273  19.567  19.836  1.00 76.88           O  
ATOM   1288  N   ALA B 167      10.170  15.402  20.700  1.00 78.02           N  
ATOM   1289  CA  ALA B 167      10.604  14.065  21.099  1.00 78.02           C  
ATOM   1290  C   ALA B 167      10.029  13.001  20.170  1.00 78.02           C  
ATOM   1291  CB  ALA B 167      10.197  13.783  22.543  1.00 78.02           C  
ATOM   1292  O   ALA B 167      10.707  12.026  19.838  1.00 78.02           O  
ATOM   1293  N   ILE B 168       8.824  13.176  19.675  1.00 73.31           N  
ATOM   1294  CA  ILE B 168       8.161  12.245  18.768  1.00 73.31           C  
ATOM   1295  C   ILE B 168       8.729  12.404  17.360  1.00 73.31           C  
ATOM   1296  CB  ILE B 168       6.631  12.460  18.756  1.00 73.31           C  
ATOM   1297  O   ILE B 168       9.016  11.413  16.684  1.00 73.31           O  
ATOM   1298  CG1 ILE B 168       6.032  12.112  20.123  1.00 73.31           C  
ATOM   1299  CG2 ILE B 168       5.978  11.632  17.645  1.00 73.31           C  
ATOM   1300  CD1 ILE B 168       4.550  12.438  20.251  1.00 73.31           C  
ATOM   1301  N   SER B 169       8.928  13.665  16.911  1.00 72.52           N  
ATOM   1302  CA  SER B 169       9.431  13.966  15.575  1.00 72.52           C  
ATOM   1303  C   SER B 169      10.850  13.439  15.387  1.00 72.52           C  
ATOM   1304  CB  SER B 169       9.399  15.473  15.316  1.00 72.52           C  
ATOM   1305  O   SER B 169      11.222  13.021  14.289  1.00 72.52           O  
ATOM   1306  OG  SER B 169       9.598  16.194  16.520  1.00 72.52           O  
ATOM   1307  N   GLU B 170      11.625  13.444  16.526  1.00 73.68           N  
ATOM   1308  CA  GLU B 170      13.009  12.982  16.460  1.00 73.68           C  
ATOM   1309  C   GLU B 170      13.077  11.471  16.257  1.00 73.68           C  
ATOM   1310  CB  GLU B 170      13.768  13.377  17.729  1.00 73.68           C  
ATOM   1311  O   GLU B 170      14.072  10.953  15.745  1.00 73.68           O  
ATOM   1312  CG  GLU B 170      14.405  14.757  17.661  1.00 73.68           C  
ATOM   1313  CD  GLU B 170      15.107  15.159  18.948  1.00 73.68           C  
ATOM   1314  OE1 GLU B 170      15.671  16.275  19.010  1.00 73.68           O  
ATOM   1315  OE2 GLU B 170      15.095  14.350  19.903  1.00 73.68           O  
ATOM   1316  N   GLN B 171      11.869  10.799  16.649  1.00 76.89           N  
ATOM   1317  CA  GLN B 171      11.836   9.348  16.494  1.00 76.89           C  
ATOM   1318  C   GLN B 171      11.422   8.956  15.078  1.00 76.89           C  
ATOM   1319  CB  GLN B 171      10.883   8.720  17.512  1.00 76.89           C  
ATOM   1320  O   GLN B 171      11.638   7.818  14.655  1.00 76.89           O  
ATOM   1321  CG  GLN B 171      11.460   8.629  18.919  1.00 76.89           C  
ATOM   1322  CD  GLN B 171      11.750   7.202  19.343  1.00 76.89           C  
ATOM   1323  NE2 GLN B 171      12.222   7.033  20.574  1.00 76.89           N  
ATOM   1324  OE1 GLN B 171      11.552   6.258  18.571  1.00 76.89           O  
ATOM   1325  N   VAL B 172      10.945   9.850  14.228  1.00 71.40           N  
ATOM   1326  CA  VAL B 172      10.493   9.573  12.868  1.00 71.40           C  
ATOM   1327  C   VAL B 172      11.575   9.981  11.871  1.00 71.40           C  
ATOM   1328  CB  VAL B 172       9.171  10.306  12.549  1.00 71.40           C  
ATOM   1329  O   VAL B 172      11.799  11.172  11.641  1.00 71.40           O  
ATOM   1330  CG1 VAL B 172       8.681   9.950  11.147  1.00 71.40           C  
ATOM   1331  CG2 VAL B 172       8.108   9.966  13.593  1.00 71.40           C  
ATOM   1332  N   ASP B 173      12.363   9.021  11.409  1.00 70.53           N  
ATOM   1333  CA  ASP B 173      13.363   9.325  10.390  1.00 70.53           C  
ATOM   1334  C   ASP B 173      12.709   9.552   9.029  1.00 70.53           C  
ATOM   1335  CB  ASP B 173      14.394   8.198  10.297  1.00 70.53           C  
ATOM   1336  O   ASP B 173      12.186   8.615   8.422  1.00 70.53           O  
ATOM   1337  CG  ASP B 173      15.632   8.590   9.511  1.00 70.53           C  
ATOM   1338  OD1 ASP B 173      15.546   9.489   8.645  1.00 70.53           O  
ATOM   1339  OD2 ASP B 173      16.703   7.994   9.756  1.00 70.53           O  
ATOM   1340  N   PRO B 174      12.701  10.828   8.612  1.00 69.78           N  
ATOM   1341  CA  PRO B 174      12.003  11.155   7.367  1.00 69.78           C  
ATOM   1342  C   PRO B 174      12.481  10.316   6.184  1.00 69.78           C  
ATOM   1343  CB  PRO B 174      12.335  12.635   7.155  1.00 69.78           C  
ATOM   1344  O   PRO B 174      11.694   9.998   5.290  1.00 69.78           O  
ATOM   1345  CG  PRO B 174      13.237  12.990   8.293  1.00 69.78           C  
ATOM   1346  CD  PRO B 174      13.410  11.778   9.161  1.00 69.78           C  
ATOM   1347  N   ILE B 175      13.857   9.880   6.119  1.00 66.66           N  
ATOM   1348  CA  ILE B 175      14.410   9.090   5.025  1.00 66.66           C  
ATOM   1349  C   ILE B 175      13.824   7.680   5.060  1.00 66.66           C  
ATOM   1350  CB  ILE B 175      15.952   9.031   5.092  1.00 66.66           C  
ATOM   1351  O   ILE B 175      13.411   7.147   4.027  1.00 66.66           O  
ATOM   1352  CG1 ILE B 175      16.547  10.437   4.951  1.00 66.66           C  
ATOM   1353  CG2 ILE B 175      16.504   8.093   4.015  1.00 66.66           C  
ATOM   1354  CD1 ILE B 175      18.042  10.508   5.228  1.00 66.66           C  
ATOM   1355  N   LYS B 176      13.696   7.058   6.254  1.00 75.63           N  
ATOM   1356  CA  LYS B 176      13.134   5.719   6.414  1.00 75.63           C  
ATOM   1357  C   LYS B 176      11.638   5.711   6.112  1.00 75.63           C  
ATOM   1358  CB  LYS B 176      13.386   5.198   7.830  1.00 75.63           C  
ATOM   1359  O   LYS B 176      11.126   4.763   5.515  1.00 75.63           O  
ATOM   1360  CG  LYS B 176      14.844   4.872   8.120  1.00 75.63           C  
ATOM   1361  CD  LYS B 176      15.019   4.286   9.515  1.00 75.63           C  
ATOM   1362  CE  LYS B 176      16.484   4.018   9.830  1.00 75.63           C  
ATOM   1363  NZ  LYS B 176      16.667   3.498  11.217  1.00 75.63           N  
ATOM   1364  N   LEU B 177      11.003   6.730   6.519  1.00 72.39           N  
ATOM   1365  CA  LEU B 177       9.577   6.857   6.242  1.00 72.39           C  
ATOM   1366  C   LEU B 177       9.324   6.995   4.745  1.00 72.39           C  
ATOM   1367  CB  LEU B 177       8.992   8.062   6.984  1.00 72.39           C  
ATOM   1368  O   LEU B 177       8.436   6.336   4.198  1.00 72.39           O  
ATOM   1369  CG  LEU B 177       7.473   8.229   6.914  1.00 72.39           C  
ATOM   1370  CD1 LEU B 177       6.781   7.120   7.700  1.00 72.39           C  
ATOM   1371  CD2 LEU B 177       7.061   9.600   7.438  1.00 72.39           C  
ATOM   1372  N   ASN B 178      10.200   7.898   4.066  1.00 72.10           N  
ATOM   1373  CA  ASN B 178      10.101   8.100   2.624  1.00 72.10           C  
ATOM   1374  C   ASN B 178      10.379   6.810   1.858  1.00 72.10           C  
ATOM   1375  CB  ASN B 178      11.057   9.204   2.170  1.00 72.10           C  
ATOM   1376  O   ASN B 178       9.677   6.490   0.897  1.00 72.10           O  
ATOM   1377  CG  ASN B 178      10.819   9.628   0.734  1.00 72.10           C  
ATOM   1378  ND2 ASN B 178      11.735  10.421   0.190  1.00 72.10           N  
ATOM   1379  OD1 ASN B 178       9.820   9.247   0.119  1.00 72.10           O  
ATOM   1380  N   GLU B 179      11.433   5.992   2.421  1.00 72.34           N  
ATOM   1381  CA  GLU B 179      11.782   4.725   1.785  1.00 72.34           C  
ATOM   1382  C   GLU B 179      10.632   3.726   1.877  1.00 72.34           C  
ATOM   1383  CB  GLU B 179      13.043   4.135   2.421  1.00 72.34           C  
ATOM   1384  O   GLU B 179      10.326   3.033   0.904  1.00 72.34           O  
ATOM   1385  CG  GLU B 179      14.339   4.670   1.827  1.00 72.34           C  
ATOM   1386  CD  GLU B 179      15.582   4.048   2.443  1.00 72.34           C  
ATOM   1387  OE1 GLU B 179      16.703   4.330   1.962  1.00 72.34           O  
ATOM   1388  OE2 GLU B 179      15.434   3.273   3.414  1.00 72.34           O  
ATOM   1389  N   THR B 180       9.931   3.695   2.926  1.00 75.53           N  
ATOM   1390  CA  THR B 180       8.837   2.761   3.169  1.00 75.53           C  
ATOM   1391  C   THR B 180       7.605   3.148   2.355  1.00 75.53           C  
ATOM   1392  CB  THR B 180       8.471   2.706   4.664  1.00 75.53           C  
ATOM   1393  O   THR B 180       7.025   2.310   1.662  1.00 75.53           O  
ATOM   1394  CG2 THR B 180       7.588   1.501   4.970  1.00 75.53           C  
ATOM   1395  OG1 THR B 180       9.671   2.614   5.441  1.00 75.53           O  
ATOM   1396  N   LEU B 181       7.313   4.487   2.377  1.00 72.54           N  
ATOM   1397  CA  LEU B 181       6.096   4.942   1.714  1.00 72.54           C  
ATOM   1398  C   LEU B 181       6.272   4.946   0.199  1.00 72.54           C  
ATOM   1399  CB  LEU B 181       5.714   6.343   2.199  1.00 72.54           C  
ATOM   1400  O   LEU B 181       5.340   4.618  -0.538  1.00 72.54           O  
ATOM   1401  CG  LEU B 181       5.013   6.424   3.555  1.00 72.54           C  
ATOM   1402  CD1 LEU B 181       5.058   7.851   4.092  1.00 72.54           C  
ATOM   1403  CD2 LEU B 181       3.573   5.935   3.443  1.00 72.54           C  
ATOM   1404  N   THR B 182       7.448   5.340  -0.236  1.00 71.56           N  
ATOM   1405  CA  THR B 182       7.732   5.335  -1.667  1.00 71.56           C  
ATOM   1406  C   THR B 182       7.713   3.912  -2.217  1.00 71.56           C  
ATOM   1407  CB  THR B 182       9.094   5.987  -1.968  1.00 71.56           C  
ATOM   1408  O   THR B 182       7.153   3.661  -3.286  1.00 71.56           O  
ATOM   1409  CG2 THR B 182       9.339   6.079  -3.471  1.00 71.56           C  
ATOM   1410  OG1 THR B 182       9.120   7.306  -1.409  1.00 71.56           O  
ATOM   1411  N   ALA B 183       8.357   2.870  -1.433  1.00 72.73           N  
ATOM   1412  CA  ALA B 183       8.360   1.469  -1.846  1.00 72.73           C  
ATOM   1413  C   ALA B 183       6.939   0.917  -1.923  1.00 72.73           C  
ATOM   1414  CB  ALA B 183       9.201   0.632  -0.885  1.00 72.73           C  
ATOM   1415  O   ALA B 183       6.586   0.224  -2.880  1.00 72.73           O  
ATOM   1416  N   ALA B 184       6.148   1.328  -1.036  1.00 71.29           N  
ATOM   1417  CA  ALA B 184       4.761   0.872  -0.996  1.00 71.29           C  
ATOM   1418  C   ALA B 184       3.946   1.494  -2.127  1.00 71.29           C  
ATOM   1419  CB  ALA B 184       4.131   1.204   0.355  1.00 71.29           C  
ATOM   1420  O   ALA B 184       3.164   0.806  -2.788  1.00 71.29           O  
ATOM   1421  N   ALA B 185       4.188   2.829  -2.337  1.00 71.85           N  
ATOM   1422  CA  ALA B 185       3.473   3.542  -3.392  1.00 71.85           C  
ATOM   1423  C   ALA B 185       3.852   3.006  -4.770  1.00 71.85           C  
ATOM   1424  CB  ALA B 185       3.758   5.039  -3.310  1.00 71.85           C  
ATOM   1425  O   ALA B 185       2.986   2.809  -5.626  1.00 71.85           O  
ATOM   1426  N   GLN B 186       5.185   2.758  -4.920  1.00 70.76           N  
ATOM   1427  CA  GLN B 186       5.659   2.211  -6.187  1.00 70.76           C  
ATOM   1428  C   GLN B 186       5.107   0.808  -6.421  1.00 70.76           C  
ATOM   1429  CB  GLN B 186       7.188   2.187  -6.223  1.00 70.76           C  
ATOM   1430  O   GLN B 186       4.771   0.448  -7.552  1.00 70.76           O  
ATOM   1431  CG  GLN B 186       7.811   3.478  -6.737  1.00 70.76           C  
ATOM   1432  CD  GLN B 186       9.327   3.461  -6.680  1.00 70.76           C  
ATOM   1433  NE2 GLN B 186       9.951   4.535  -7.152  1.00 70.76           N  
ATOM   1434  OE1 GLN B 186       9.934   2.490  -6.216  1.00 70.76           O  
ATOM   1435  N   ALA B 187       4.922   0.021  -5.301  1.00 67.76           N  
ATOM   1436  CA  ALA B 187       4.412  -1.346  -5.370  1.00 67.76           C  
ATOM   1437  C   ALA B 187       2.942  -1.363  -5.779  1.00 67.76           C  
ATOM   1438  CB  ALA B 187       4.596  -2.052  -4.029  1.00 67.76           C  
ATOM   1439  O   ALA B 187       2.510  -2.241  -6.531  1.00 67.76           O  
ATOM   1440  N   LEU B 188       2.244  -0.183  -5.399  1.00 67.03           N  
ATOM   1441  CA  LEU B 188       0.793  -0.225  -5.544  1.00 67.03           C  
ATOM   1442  C   LEU B 188       0.329   0.720  -6.648  1.00 67.03           C  
ATOM   1443  CB  LEU B 188       0.112   0.142  -4.223  1.00 67.03           C  
ATOM   1444  O   LEU B 188      -0.794   0.600  -7.142  1.00 67.03           O  
ATOM   1445  CG  LEU B 188       0.191  -0.901  -3.106  1.00 67.03           C  
ATOM   1446  CD1 LEU B 188      -0.016  -0.239  -1.748  1.00 67.03           C  
ATOM   1447  CD2 LEU B 188      -0.836  -2.005  -3.332  1.00 67.03           C  
ATOM   1448  N   ASP B 189       1.273   1.578  -7.087  1.00 63.88           N  
ATOM   1449  CA  ASP B 189       0.889   2.634  -8.019  1.00 63.88           C  
ATOM   1450  C   ASP B 189       0.261   2.051  -9.283  1.00 63.88           C  
ATOM   1451  CB  ASP B 189       2.101   3.495  -8.382  1.00 63.88           C  
ATOM   1452  O   ASP B 189       0.928   1.349 -10.046  1.00 63.88           O  
ATOM   1453  CG  ASP B 189       1.722   4.780  -9.097  1.00 63.88           C  
ATOM   1454  OD1 ASP B 189       0.577   5.254  -8.935  1.00 63.88           O  
ATOM   1455  OD2 ASP B 189       2.576   5.323  -9.832  1.00 63.88           O  
ATOM   1456  N   GLY B 190      -0.983   2.298  -9.739  1.00 67.42           N  
ATOM   1457  CA  GLY B 190      -1.733   1.829 -10.894  1.00 67.42           C  
ATOM   1458  C   GLY B 190      -2.054   0.348 -10.836  1.00 67.42           C  
ATOM   1459  O   GLY B 190      -2.567  -0.220 -11.802  1.00 67.42           O  
ATOM   1460  N   LEU B 191      -1.750  -0.417  -9.721  1.00 69.80           N  
ATOM   1461  CA  LEU B 191      -1.894  -1.867  -9.667  1.00 69.80           C  
ATOM   1462  C   LEU B 191      -3.022  -2.267  -8.721  1.00 69.80           C  
ATOM   1463  CB  LEU B 191      -0.583  -2.520  -9.221  1.00 69.80           C  
ATOM   1464  O   LEU B 191      -3.308  -3.455  -8.557  1.00 69.80           O  
ATOM   1465  CG  LEU B 191       0.573  -2.472 -10.221  1.00 69.80           C  
ATOM   1466  CD1 LEU B 191       1.905  -2.659  -9.502  1.00 69.80           C  
ATOM   1467  CD2 LEU B 191       0.390  -3.531 -11.302  1.00 69.80           C  
ATOM   1468  N   GLY B 192      -3.607  -1.248  -8.085  1.00 71.62           N  
ATOM   1469  CA  GLY B 192      -4.657  -1.566  -7.131  1.00 71.62           C  
ATOM   1470  C   GLY B 192      -5.767  -2.412  -7.725  1.00 71.62           C  
ATOM   1471  O   GLY B 192      -6.130  -3.450  -7.167  1.00 71.62           O  
ATOM   1472  N   ASP B 193      -6.333  -2.050  -8.941  1.00 70.17           N  
ATOM   1473  CA  ASP B 193      -7.375  -2.811  -9.623  1.00 70.17           C  
ATOM   1474  C   ASP B 193      -6.841  -4.154 -10.116  1.00 70.17           C  
ATOM   1475  CB  ASP B 193      -7.945  -2.010 -10.796  1.00 70.17           C  
ATOM   1476  O   ASP B 193      -7.522  -5.176 -10.008  1.00 70.17           O  
ATOM   1477  CG  ASP B 193      -9.411  -1.657 -10.617  1.00 70.17           C  
ATOM   1478  OD1 ASP B 193      -9.942  -1.810  -9.496  1.00 70.17           O  
ATOM   1479  OD2 ASP B 193     -10.041  -1.225 -11.606  1.00 70.17           O  
ATOM   1480  N   LYS B 194      -5.571  -4.179 -10.652  1.00 73.26           N  
ATOM   1481  CA  LYS B 194      -4.953  -5.397 -11.169  1.00 73.26           C  
ATOM   1482  C   LYS B 194      -4.701  -6.403 -10.050  1.00 73.26           C  
ATOM   1483  CB  LYS B 194      -3.642  -5.071 -11.886  1.00 73.26           C  
ATOM   1484  O   LYS B 194      -4.931  -7.602 -10.223  1.00 73.26           O  
ATOM   1485  CG  LYS B 194      -3.826  -4.375 -13.227  1.00 73.26           C  
ATOM   1486  CD  LYS B 194      -2.493  -4.158 -13.931  1.00 73.26           C  
ATOM   1487  CE  LYS B 194      -2.669  -3.402 -15.241  1.00 73.26           C  
ATOM   1488  NZ  LYS B 194      -1.363  -3.171 -15.927  1.00 73.26           N  
ATOM   1489  N   PHE B 195      -4.240  -5.901  -8.981  1.00 75.11           N  
ATOM   1490  CA  PHE B 195      -4.031  -6.761  -7.821  1.00 75.11           C  
ATOM   1491  C   PHE B 195      -5.356  -7.323  -7.319  1.00 75.11           C  
ATOM   1492  CB  PHE B 195      -3.328  -5.991  -6.699  1.00 75.11           C  
ATOM   1493  O   PHE B 195      -5.453  -8.511  -7.005  1.00 75.11           O  
ATOM   1494  CG  PHE B 195      -2.894  -6.857  -5.548  1.00 75.11           C  
ATOM   1495  CD1 PHE B 195      -3.606  -6.862  -4.355  1.00 75.11           C  
ATOM   1496  CD2 PHE B 195      -1.772  -7.668  -5.659  1.00 75.11           C  
ATOM   1497  CE1 PHE B 195      -3.206  -7.663  -3.288  1.00 75.11           C  
ATOM   1498  CE2 PHE B 195      -1.366  -8.471  -4.597  1.00 75.11           C  
ATOM   1499  CZ  PHE B 195      -2.084  -8.467  -3.413  1.00 75.11           C  
ATOM   1500  N   GLY B 196      -6.303  -6.414  -7.203  1.00 76.46           N  
ATOM   1501  CA  GLY B 196      -7.632  -6.872  -6.829  1.00 76.46           C  
ATOM   1502  C   GLY B 196      -8.180  -7.936  -7.762  1.00 76.46           C  
ATOM   1503  O   GLY B 196      -8.761  -8.925  -7.310  1.00 76.46           O  
ATOM   1504  N   ARG B 197      -7.906  -7.897  -9.060  1.00 74.72           N  
ATOM   1505  CA  ARG B 197      -8.334  -8.878 -10.052  1.00 74.72           C  
ATOM   1506  C   ARG B 197      -7.556 -10.181  -9.905  1.00 74.72           C  
ATOM   1507  CB  ARG B 197      -8.161  -8.322 -11.467  1.00 74.72           C  
ATOM   1508  O   ARG B 197      -8.104 -11.265 -10.116  1.00 74.72           O  
ATOM   1509  CG  ARG B 197      -9.390  -7.604 -12.002  1.00 74.72           C  
ATOM   1510  CD  ARG B 197      -9.244  -7.257 -13.477  1.00 74.72           C  
ATOM   1511  NE  ARG B 197      -9.479  -5.837 -13.722  1.00 74.72           N  
ATOM   1512  NH1 ARG B 197      -8.925  -5.920 -15.963  1.00 74.72           N  
ATOM   1513  NH2 ARG B 197      -9.564  -3.937 -15.009  1.00 74.72           N  
ATOM   1514  CZ  ARG B 197      -9.322  -5.234 -14.898  1.00 74.72           C  
ATOM   1515  N   SER B 198      -6.330 -10.024  -9.507  1.00 78.54           N  
ATOM   1516  CA  SER B 198      -5.520 -11.219  -9.293  1.00 78.54           C  
ATOM   1517  C   SER B 198      -6.075 -12.066  -8.153  1.00 78.54           C  
ATOM   1518  CB  SER B 198      -4.069 -10.838  -8.998  1.00 78.54           C  
ATOM   1519  O   SER B 198      -6.071 -13.296  -8.227  1.00 78.54           O  
ATOM   1520  OG  SER B 198      -4.001  -9.909  -7.929  1.00 78.54           O  
ATOM   1521  N   ILE B 199      -6.494 -11.412  -7.213  1.00 74.81           N  
ATOM   1522  CA  ILE B 199      -7.076 -12.120  -6.078  1.00 74.81           C  
ATOM   1523  C   ILE B 199      -8.392 -12.771  -6.495  1.00 74.81           C  
ATOM   1524  CB  ILE B 199      -7.303 -11.173  -4.878  1.00 74.81           C  
ATOM   1525  O   ILE B 199      -8.660 -13.923  -6.147  1.00 74.81           O  
ATOM   1526  CG1 ILE B 199      -5.962 -10.653  -4.346  1.00 74.81           C  
ATOM   1527  CG2 ILE B 199      -8.093 -11.881  -3.773  1.00 74.81           C  
ATOM   1528  CD1 ILE B 199      -6.089  -9.739  -3.135  1.00 74.81           C  
ATOM   1529  N   VAL B 200      -9.120 -12.021  -7.254  1.00 76.60           N  
ATOM   1530  CA  VAL B 200     -10.377 -12.562  -7.762  1.00 76.60           C  
ATOM   1531  C   VAL B 200     -10.096 -13.756  -8.671  1.00 76.60           C  
ATOM   1532  CB  VAL B 200     -11.188 -11.491  -8.525  1.00 76.60           C  
ATOM   1533  O   VAL B 200     -10.774 -14.783  -8.586  1.00 76.60           O  
ATOM   1534  CG1 VAL B 200     -12.436 -12.107  -9.156  1.00 76.60           C  
ATOM   1535  CG2 VAL B 200     -11.569 -10.345  -7.590  1.00 76.60           C  
ATOM   1536  N   ASP B 201      -9.090 -13.648  -9.522  1.00 78.48           N  
ATOM   1537  CA  ASP B 201      -8.682 -14.747 -10.392  1.00 78.48           C  
ATOM   1538  C   ASP B 201      -8.118 -15.910  -9.579  1.00 78.48           C  
ATOM   1539  CB  ASP B 201      -7.648 -14.268 -11.413  1.00 78.48           C  
ATOM   1540  O   ASP B 201      -8.388 -17.074  -9.883  1.00 78.48           O  
ATOM   1541  CG  ASP B 201      -8.240 -13.355 -12.472  1.00 78.48           C  
ATOM   1542  OD1 ASP B 201      -9.481 -13.316 -12.621  1.00 78.48           O  
ATOM   1543  OD2 ASP B 201      -7.458 -12.671 -13.168  1.00 78.48           O  
ATOM   1544  N   GLY B 202      -7.325 -15.613  -8.540  1.00 80.23           N  
ATOM   1545  CA  GLY B 202      -6.819 -16.633  -7.635  1.00 80.23           C  
ATOM   1546  C   GLY B 202      -7.919 -17.423  -6.952  1.00 80.23           C  
ATOM   1547  O   GLY B 202      -7.819 -18.644  -6.813  1.00 80.23           O  
ATOM   1548  N   ASN B 203      -8.893 -16.660  -6.685  1.00 76.76           N  
ATOM   1549  CA  ASN B 203     -10.046 -17.315  -6.075  1.00 76.76           C  
ATOM   1550  C   ASN B 203     -10.721 -18.279  -7.046  1.00 76.76           C  
ATOM   1551  CB  ASN B 203     -11.050 -16.275  -5.574  1.00 76.76           C  
ATOM   1552  O   ASN B 203     -11.089 -19.392  -6.666  1.00 76.76           O  
ATOM   1553  CG  ASN B 203     -12.161 -16.888  -4.744  1.00 76.76           C  
ATOM   1554  ND2 ASN B 203     -13.362 -16.335  -4.859  1.00 76.76           N  
ATOM   1555  OD1 ASN B 203     -11.940 -17.851  -4.005  1.00 76.76           O  
ATOM   1556  N   ALA B 204     -10.759 -17.884  -8.354  1.00 77.15           N  
ATOM   1557  CA  ALA B 204     -11.365 -18.725  -9.383  1.00 77.15           C  
ATOM   1558  C   ALA B 204     -10.511 -19.960  -9.655  1.00 77.15           C  
ATOM   1559  CB  ALA B 204     -11.570 -17.929 -10.669  1.00 77.15           C  
ATOM   1560  O   ALA B 204     -11.038 -21.061  -9.832  1.00 77.15           O  
ATOM   1561  N   ILE B 205      -9.189 -19.856  -9.659  1.00 79.93           N  
ATOM   1562  CA  ILE B 205      -8.249 -20.945  -9.906  1.00 79.93           C  
ATOM   1563  C   ILE B 205      -8.303 -21.946  -8.755  1.00 79.93           C  
ATOM   1564  CB  ILE B 205      -6.809 -20.417 -10.091  1.00 79.93           C  
ATOM   1565  O   ILE B 205      -8.413 -23.153  -8.978  1.00 79.93           O  
ATOM   1566  CG1 ILE B 205      -6.713 -19.555 -11.355  1.00 79.93           C  
ATOM   1567  CG2 ILE B 205      -5.811 -21.577 -10.142  1.00 79.93           C  
ATOM   1568  CD1 ILE B 205      -5.429 -18.743 -11.455  1.00 79.93           C  
ATOM   1569  N   LEU B 206      -8.388 -21.447  -7.560  1.00 80.97           N  
ATOM   1570  CA  LEU B 206      -8.403 -22.319  -6.390  1.00 80.97           C  
ATOM   1571  C   LEU B 206      -9.750 -23.021  -6.252  1.00 80.97           C  
ATOM   1572  CB  LEU B 206      -8.099 -21.518  -5.121  1.00 80.97           C  
ATOM   1573  O   LEU B 206      -9.814 -24.169  -5.808  1.00 80.97           O  
ATOM   1574  CG  LEU B 206      -6.647 -21.080  -4.927  1.00 80.97           C  
ATOM   1575  CD1 LEU B 206      -6.551 -20.040  -3.816  1.00 80.97           C  
ATOM   1576  CD2 LEU B 206      -5.761 -22.282  -4.620  1.00 80.97           C  
ATOM   1577  N   ALA B 207     -10.671 -22.135  -6.580  1.00 79.61           N  
ATOM   1578  CA  ALA B 207     -12.000 -22.741  -6.567  1.00 79.61           C  
ATOM   1579  C   ALA B 207     -12.075 -23.919  -7.534  1.00 79.61           C  
ATOM   1580  CB  ALA B 207     -13.062 -21.701  -6.915  1.00 79.61           C  
ATOM   1581  O   ALA B 207     -12.796 -24.888  -7.286  1.00 79.61           O  
ATOM   1582  N   ASP B 208     -11.249 -23.902  -8.634  1.00 78.36           N  
ATOM   1583  CA  ASP B 208     -11.196 -24.960  -9.638  1.00 78.36           C  
ATOM   1584  C   ASP B 208     -10.222 -26.061  -9.225  1.00 78.36           C  
ATOM   1585  CB  ASP B 208     -10.796 -24.387 -11.000  1.00 78.36           C  
ATOM   1586  O   ASP B 208     -10.502 -27.247  -9.412  1.00 78.36           O  
ATOM   1587  CG  ASP B 208     -11.028 -25.360 -12.143  1.00 78.36           C  
ATOM   1588  OD1 ASP B 208     -12.198 -25.679 -12.445  1.00 78.36           O  
ATOM   1589  OD2 ASP B 208     -10.031 -25.814 -12.746  1.00 78.36           O  
ATOM   1590  N   VAL B 209      -9.155 -25.906  -8.551  1.00 79.10           N  
ATOM   1591  CA  VAL B 209      -8.077 -26.836  -8.231  1.00 79.10           C  
ATOM   1592  C   VAL B 209      -8.406 -27.585  -6.942  1.00 79.10           C  
ATOM   1593  CB  VAL B 209      -6.722 -26.107  -8.092  1.00 79.10           C  
ATOM   1594  O   VAL B 209      -8.073 -28.764  -6.799  1.00 79.10           O  
ATOM   1595  CG1 VAL B 209      -5.651 -27.055  -7.556  1.00 79.10           C  
ATOM   1596  CG2 VAL B 209      -6.294 -25.517  -9.435  1.00 79.10           C  
ATOM   1597  N   ASN B 210      -9.037 -27.023  -6.040  1.00 79.61           N  
ATOM   1598  CA  ASN B 210      -9.276 -27.580  -4.713  1.00 79.61           C  
ATOM   1599  C   ASN B 210     -10.048 -28.895  -4.788  1.00 79.61           C  
ATOM   1600  CB  ASN B 210     -10.024 -26.575  -3.836  1.00 79.61           C  
ATOM   1601  O   ASN B 210      -9.674 -29.877  -4.144  1.00 79.61           O  
ATOM   1602  CG  ASN B 210      -9.089 -25.686  -3.039  1.00 79.61           C  
ATOM   1603  ND2 ASN B 210      -9.638 -24.636  -2.438  1.00 79.61           N  
ATOM   1604  OD1 ASN B 210      -7.884 -25.940  -2.965  1.00 79.61           O  
ATOM   1605  N   PRO B 211     -11.115 -28.792  -5.641  1.00 78.69           N  
ATOM   1606  CA  PRO B 211     -11.825 -30.069  -5.746  1.00 78.69           C  
ATOM   1607  C   PRO B 211     -10.982 -31.162  -6.399  1.00 78.69           C  
ATOM   1608  CB  PRO B 211     -13.040 -29.726  -6.612  1.00 78.69           C  
ATOM   1609  O   PRO B 211     -11.256 -32.351  -6.215  1.00 78.69           O  
ATOM   1610  CG  PRO B 211     -13.002 -28.238  -6.751  1.00 78.69           C  
ATOM   1611  CD  PRO B 211     -11.678 -27.745  -6.242  1.00 78.69           C  
ATOM   1612  N   ARG B 212      -9.716 -31.041  -7.132  1.00 82.53           N  
ATOM   1613  CA  ARG B 212      -8.873 -31.977  -7.868  1.00 82.53           C  
ATOM   1614  C   ARG B 212      -7.611 -32.313  -7.080  1.00 82.53           C  
ATOM   1615  CB  ARG B 212      -8.499 -31.404  -9.236  1.00 82.53           C  
ATOM   1616  O   ARG B 212      -6.717 -32.992  -7.590  1.00 82.53           O  
ATOM   1617  CG  ARG B 212      -9.682 -31.224 -10.173  1.00 82.53           C  
ATOM   1618  CD  ARG B 212      -9.261 -30.612 -11.503  1.00 82.53           C  
ATOM   1619  NE  ARG B 212     -10.399 -30.441 -12.401  1.00 82.53           N  
ATOM   1620  NH1 ARG B 212      -9.838 -28.292 -13.037  1.00 82.53           N  
ATOM   1621  NH2 ARG B 212     -11.712 -29.294 -13.897  1.00 82.53           N  
ATOM   1622  CZ  ARG B 212     -10.647 -29.342 -13.110  1.00 82.53           C  
ATOM   1623  N   MET B 213      -7.382 -31.873  -5.909  1.00 81.94           N  
ATOM   1624  CA  MET B 213      -6.184 -32.052  -5.094  1.00 81.94           C  
ATOM   1625  C   MET B 213      -5.983 -33.521  -4.737  1.00 81.94           C  
ATOM   1626  CB  MET B 213      -6.271 -31.211  -3.819  1.00 81.94           C  
ATOM   1627  O   MET B 213      -4.856 -34.019  -4.754  1.00 81.94           O  
ATOM   1628  CG  MET B 213      -5.887 -29.754  -4.018  1.00 81.94           C  
ATOM   1629  SD  MET B 213      -4.162 -29.556  -4.613  1.00 81.94           S  
ATOM   1630  CE  MET B 213      -3.252 -30.013  -3.111  1.00 81.94           C  
ATOM   1631  N   PRO B 214      -7.098 -34.184  -4.400  1.00 77.44           N  
ATOM   1632  CA  PRO B 214      -6.909 -35.614  -4.146  1.00 77.44           C  
ATOM   1633  C   PRO B 214      -6.345 -36.358  -5.353  1.00 77.44           C  
ATOM   1634  CB  PRO B 214      -8.322 -36.102  -3.814  1.00 77.44           C  
ATOM   1635  O   PRO B 214      -5.532 -37.272  -5.194  1.00 77.44           O  
ATOM   1636  CG  PRO B 214      -9.085 -34.862  -3.477  1.00 77.44           C  
ATOM   1637  CD  PRO B 214      -8.388 -33.688  -4.101  1.00 77.44           C  
ATOM   1638  N   GLN B 215      -6.584 -35.975  -6.673  1.00 76.66           N  
ATOM   1639  CA  GLN B 215      -6.046 -36.551  -7.901  1.00 76.66           C  
ATOM   1640  C   GLN B 215      -4.571 -36.197  -8.074  1.00 76.66           C  
ATOM   1641  CB  GLN B 215      -6.846 -36.074  -9.114  1.00 76.66           C  
ATOM   1642  O   GLN B 215      -3.773 -37.033  -8.502  1.00 76.66           O  
ATOM   1643  CG  GLN B 215      -6.698 -36.967 -10.339  1.00 76.66           C  
ATOM   1644  CD  GLN B 215      -8.029 -37.474 -10.860  1.00 76.66           C  
ATOM   1645  NE2 GLN B 215      -7.981 -38.357 -11.852  1.00 76.66           N  
ATOM   1646  OE1 GLN B 215      -9.093 -37.076 -10.375  1.00 76.66           O  
ATOM   1647  N   ILE B 216      -4.184 -35.215  -7.850  1.00 80.03           N  
ATOM   1648  CA  ILE B 216      -2.800 -34.766  -7.965  1.00 80.03           C  
ATOM   1649  C   ILE B 216      -1.923 -35.543  -6.986  1.00 80.03           C  
ATOM   1650  CB  ILE B 216      -2.676 -33.248  -7.708  1.00 80.03           C  
ATOM   1651  O   ILE B 216      -0.812 -35.954  -7.330  1.00 80.03           O  
ATOM   1652  CG1 ILE B 216      -3.424 -32.460  -8.789  1.00 80.03           C  
ATOM   1653  CG2 ILE B 216      -1.204 -32.830  -7.646  1.00 80.03           C  
ATOM   1654  CD1 ILE B 216      -3.511 -30.964  -8.517  1.00 80.03           C  
ATOM   1655  N   ARG B 217      -2.573 -35.712  -5.780  1.00 78.74           N  
ATOM   1656  CA  ARG B 217      -1.850 -36.488  -4.777  1.00 78.74           C  
ATOM   1657  C   ARG B 217      -1.588 -37.908  -5.267  1.00 78.74           C  
ATOM   1658  CB  ARG B 217      -2.629 -36.523  -3.460  1.00 78.74           C  
ATOM   1659  O   ARG B 217      -0.482 -38.429  -5.113  1.00 78.74           O  
ATOM   1660  CG  ARG B 217      -1.881 -37.194  -2.319  1.00 78.74           C  
ATOM   1661  CD  ARG B 217      -2.678 -37.156  -1.023  1.00 78.74           C  
ATOM   1662  NE  ARG B 217      -1.914 -37.703   0.095  1.00 78.74           N  
ATOM   1663  NH1 ARG B 217      -3.488 -37.169   1.700  1.00 78.74           N  
ATOM   1664  NH2 ARG B 217      -1.543 -38.222   2.301  1.00 78.74           N  
ATOM   1665  CZ  ARG B 217      -2.317 -37.697   1.363  1.00 78.74           C  
ATOM   1666  N   ARG B 218      -2.316 -38.162  -5.953  1.00 70.23           N  
ATOM   1667  CA  ARG B 218      -2.196 -39.509  -6.501  1.00 70.23           C  
ATOM   1668  C   ARG B 218      -1.180 -39.550  -7.637  1.00 70.23           C  
ATOM   1669  CB  ARG B 218      -3.554 -40.013  -6.994  1.00 70.23           C  
ATOM   1670  O   ARG B 218      -0.398 -40.497  -7.745  1.00 70.23           O  
ATOM   1671  CG  ARG B 218      -4.187 -41.061  -6.093  1.00 70.23           C  
ATOM   1672  CD  ARG B 218      -5.474 -41.615  -6.690  1.00 70.23           C  
ATOM   1673  NE  ARG B 218      -6.647 -41.178  -5.939  1.00 70.23           N  
ATOM   1674  NH1 ARG B 218      -8.182 -42.024  -7.445  1.00 70.23           N  
ATOM   1675  NH2 ARG B 218      -8.899 -40.943  -5.555  1.00 70.23           N  
ATOM   1676  CZ  ARG B 218      -7.907 -41.383  -6.314  1.00 70.23           C  
ATOM   1677  N   ASP B 219      -1.306 -38.944  -8.435  1.00 79.48           N  
ATOM   1678  CA  ASP B 219      -0.415 -38.859  -9.589  1.00 79.48           C  
ATOM   1679  C   ASP B 219       1.036 -38.675  -9.149  1.00 79.48           C  
ATOM   1680  CB  ASP B 219      -0.835 -37.711 -10.508  1.00 79.48           C  
ATOM   1681  O   ASP B 219       1.945 -39.275  -9.726  1.00 79.48           O  
ATOM   1682  CG  ASP B 219      -2.160 -37.965 -11.206  1.00 79.48           C  
ATOM   1683  OD1 ASP B 219      -2.658 -39.111 -11.171  1.00 79.48           O  
ATOM   1684  OD2 ASP B 219      -2.709 -37.011 -11.800  1.00 79.48           O  
ATOM   1685  N   ILE B 220       1.431 -38.001  -8.164  1.00 80.61           N  
ATOM   1686  CA  ILE B 220       2.788 -37.761  -7.685  1.00 80.61           C  
ATOM   1687  C   ILE B 220       3.344 -39.033  -7.051  1.00 80.61           C  
ATOM   1688  CB  ILE B 220       2.832 -36.594  -6.673  1.00 80.61           C  
ATOM   1689  O   ILE B 220       4.504 -39.389  -7.272  1.00 80.61           O  
ATOM   1690  CG1 ILE B 220       2.522 -35.267  -7.375  1.00 80.61           C  
ATOM   1691  CG2 ILE B 220       4.192 -36.538  -5.972  1.00 80.61           C  
ATOM   1692  CD1 ILE B 220       2.436 -34.074  -6.432  1.00 80.61           C  
ATOM   1693  N   THR B 221       2.464 -39.516  -6.214  1.00 79.65           N  
ATOM   1694  CA  THR B 221       2.850 -40.811  -5.664  1.00 79.65           C  
ATOM   1695  C   THR B 221       3.143 -41.807  -6.782  1.00 79.65           C  
ATOM   1696  CB  THR B 221       1.754 -41.376  -4.743  1.00 79.65           C  
ATOM   1697  O   THR B 221       4.120 -42.557  -6.713  1.00 79.65           O  
ATOM   1698  CG2 THR B 221       2.230 -42.639  -4.032  1.00 79.65           C  
ATOM   1699  OG1 THR B 221       1.406 -40.391  -3.763  1.00 79.65           O  
ATOM   1700  N   GLY B 222       2.423 -41.669  -7.848  1.00 78.55           N  
ATOM   1701  CA  GLY B 222       2.624 -42.509  -9.018  1.00 78.55           C  
ATOM   1702  C   GLY B 222       3.914 -42.205  -9.757  1.00 78.55           C  
ATOM   1703  O   GLY B 222       4.599 -43.119 -10.221  1.00 78.55           O  
ATOM   1704  N   LEU B 223       4.275 -41.220  -9.922  1.00 82.43           N  
ATOM   1705  CA  LEU B 223       5.497 -40.789 -10.591  1.00 82.43           C  
ATOM   1706  C   LEU B 223       6.731 -41.273  -9.836  1.00 82.43           C  
ATOM   1707  CB  LEU B 223       5.529 -39.264 -10.720  1.00 82.43           C  
ATOM   1708  O   LEU B 223       7.719 -41.681 -10.451  1.00 82.43           O  
ATOM   1709  CG  LEU B 223       6.513 -38.689 -11.740  1.00 82.43           C  
ATOM   1710  CD1 LEU B 223       5.949 -38.820 -13.151  1.00 82.43           C  
ATOM   1711  CD2 LEU B 223       6.828 -37.233 -11.418  1.00 82.43           C  
ATOM   1712  N   ALA B 224       6.720 -41.125  -8.483  1.00 81.38           N  
ATOM   1713  CA  ALA B 224       7.805 -41.648  -7.658  1.00 81.38           C  
ATOM   1714  C   ALA B 224       7.983 -43.148  -7.871  1.00 81.38           C  
ATOM   1715  CB  ALA B 224       7.543 -41.350  -6.183  1.00 81.38           C  
ATOM   1716  O   ALA B 224       9.104 -43.628  -8.052  1.00 81.38           O  
ATOM   1717  N   ASN B 225       6.930 -43.722  -7.940  1.00 80.52           N  
ATOM   1718  CA  ASN B 225       6.951 -45.162  -8.173  1.00 80.52           C  
ATOM   1719  C   ASN B 225       7.481 -45.497  -9.565  1.00 80.52           C  
ATOM   1720  CB  ASN B 225       5.555 -45.758  -7.980  1.00 80.52           C  
ATOM   1721  O   ASN B 225       8.259 -46.439  -9.727  1.00 80.52           O  
ATOM   1722  CG  ASN B 225       5.094 -45.708  -6.536  1.00 80.52           C  
ATOM   1723  ND2 ASN B 225       3.785 -45.790  -6.328  1.00 80.52           N  
ATOM   1724  OD1 ASN B 225       5.908 -45.596  -5.615  1.00 80.52           O  
ATOM   1725  N   LEU B 226       7.166 -44.843 -10.627  1.00 81.97           N  
ATOM   1726  CA  LEU B 226       7.630 -45.009 -12.000  1.00 81.97           C  
ATOM   1727  C   LEU B 226       9.133 -44.767 -12.100  1.00 81.97           C  
ATOM   1728  CB  LEU B 226       6.885 -44.056 -12.938  1.00 81.97           C  
ATOM   1729  O   LEU B 226       9.844 -45.520 -12.769  1.00 81.97           O  
ATOM   1730  CG  LEU B 226       7.248 -44.141 -14.421  1.00 81.97           C  
ATOM   1731  CD1 LEU B 226       6.847 -45.499 -14.987  1.00 81.97           C  
ATOM   1732  CD2 LEU B 226       6.581 -43.013 -15.201  1.00 81.97           C  
ATOM   1733  N   GLY B 227       9.724 -43.766 -11.482  1.00 82.51           N  
ATOM   1734  CA  GLY B 227      11.152 -43.495 -11.463  1.00 82.51           C  
ATOM   1735  C   GLY B 227      11.970 -44.647 -10.910  1.00 82.51           C  
ATOM   1736  O   GLY B 227      13.028 -44.979 -11.448  1.00 82.51           O  
ATOM   1737  N   GLU B 228      11.509 -45.224  -9.874  1.00 81.68           N  
ATOM   1738  CA  GLU B 228      12.177 -46.366  -9.257  1.00 81.68           C  
ATOM   1739  C   GLU B 228      12.183 -47.573 -10.190  1.00 81.68           C  
ATOM   1740  CB  GLU B 228      11.504 -46.730  -7.930  1.00 81.68           C  
ATOM   1741  O   GLU B 228      13.185 -48.284 -10.288  1.00 81.68           O  
ATOM   1742  CG  GLU B 228      11.993 -45.908  -6.747  1.00 81.68           C  
ATOM   1743  CD  GLU B 228      11.268 -46.233  -5.450  1.00 81.68           C  
ATOM   1744  OE1 GLU B 228      11.494 -45.533  -4.437  1.00 81.68           O  
ATOM   1745  OE2 GLU B 228      10.470 -47.196  -5.447  1.00 81.68           O  
ATOM   1746  N   VAL B 229      11.107 -47.726 -11.025  1.00 79.72           N  
ATOM   1747  CA  VAL B 229      10.978 -48.842 -11.957  1.00 79.72           C  
ATOM   1748  C   VAL B 229      12.013 -48.706 -13.072  1.00 79.72           C  
ATOM   1749  CB  VAL B 229       9.556 -48.919 -12.557  1.00 79.72           C  
ATOM   1750  O   VAL B 229      12.745 -49.654 -13.367  1.00 79.72           O  
ATOM   1751  CG1 VAL B 229       9.509 -49.925 -13.706  1.00 79.72           C  
ATOM   1752  CG2 VAL B 229       8.541 -49.288 -11.477  1.00 79.72           C  
ATOM   1753  N   TYR B 230      12.317 -47.721 -13.668  1.00 81.44           N  
ATOM   1754  CA  TYR B 230      13.213 -47.509 -14.799  1.00 81.44           C  
ATOM   1755  C   TYR B 230      14.662 -47.406 -14.336  1.00 81.44           C  
ATOM   1756  CB  TYR B 230      12.819 -46.244 -15.567  1.00 81.44           C  
ATOM   1757  O   TYR B 230      15.581 -47.795 -15.061  1.00 81.44           O  
ATOM   1758  CG  TYR B 230      11.700 -46.458 -16.557  1.00 81.44           C  
ATOM   1759  CD1 TYR B 230      11.939 -47.070 -17.785  1.00 81.44           C  
ATOM   1760  CD2 TYR B 230      10.403 -46.048 -16.267  1.00 81.44           C  
ATOM   1761  CE1 TYR B 230      10.911 -47.268 -18.702  1.00 81.44           C  
ATOM   1762  CE2 TYR B 230       9.368 -46.241 -17.175  1.00 81.44           C  
ATOM   1763  OH  TYR B 230       8.610 -47.045 -19.291  1.00 81.44           O  
ATOM   1764  CZ  TYR B 230       9.631 -46.851 -18.388  1.00 81.44           C  
ATOM   1765  N   ALA B 231      14.979 -46.946 -13.089  1.00 80.77           N  
ATOM   1766  CA  ALA B 231      16.332 -46.917 -12.540  1.00 80.77           C  
ATOM   1767  C   ALA B 231      16.865 -48.329 -12.319  1.00 80.77           C  
ATOM   1768  CB  ALA B 231      16.360 -46.130 -11.232  1.00 80.77           C  
ATOM   1769  O   ALA B 231      18.032 -48.611 -12.601  1.00 80.77           O  
ATOM   1770  N   ASP B 232      15.973 -49.196 -11.944  1.00 79.09           N  
ATOM   1771  CA  ASP B 232      16.340 -50.586 -11.692  1.00 79.09           C  
ATOM   1772  C   ASP B 232      16.580 -51.336 -13.000  1.00 79.09           C  
ATOM   1773  CB  ASP B 232      15.253 -51.288 -10.875  1.00 79.09           C  
ATOM   1774  O   ASP B 232      17.452 -52.204 -13.073  1.00 79.09           O  
ATOM   1775  CG  ASP B 232      15.191 -50.809  -9.436  1.00 79.09           C  
ATOM   1776  OD1 ASP B 232      16.159 -50.177  -8.961  1.00 79.09           O  
ATOM   1777  OD2 ASP B 232      14.166 -51.068  -8.769  1.00 79.09           O  
ATOM   1778  N   ALA B 233      16.085 -50.944 -14.220  1.00 82.38           N  
ATOM   1779  CA  ALA B 233      16.165 -51.630 -15.507  1.00 82.38           C  
ATOM   1780  C   ALA B 233      17.255 -51.023 -16.385  1.00 82.38           C  
ATOM   1781  CB  ALA B 233      14.817 -51.576 -16.223  1.00 82.38           C  
ATOM   1782  O   ALA B 233      17.716 -51.655 -17.339  1.00 82.38           O  
ATOM   1783  N   ALA B 234      17.842 -50.029 -16.234  1.00 85.22           N  
ATOM   1784  CA  ALA B 234      18.688 -49.199 -17.088  1.00 85.22           C  
ATOM   1785  C   ALA B 234      20.025 -49.881 -17.364  1.00 85.22           C  
ATOM   1786  CB  ALA B 234      18.914 -47.832 -16.447  1.00 85.22           C  
ATOM   1787  O   ALA B 234      20.492 -49.909 -18.505  1.00 85.22           O  
ATOM   1788  N   PRO B 235      20.900 -50.483 -16.388  1.00 82.45           N  
ATOM   1789  CA  PRO B 235      22.189 -51.115 -16.683  1.00 82.45           C  
ATOM   1790  C   PRO B 235      22.072 -52.243 -17.706  1.00 82.45           C  
ATOM   1791  CB  PRO B 235      22.636 -51.655 -15.323  1.00 82.45           C  
ATOM   1792  O   PRO B 235      22.899 -52.344 -18.616  1.00 82.45           O  
ATOM   1793  CG  PRO B 235      21.782 -50.938 -14.328  1.00 82.45           C  
ATOM   1794  CD  PRO B 235      20.574 -50.398 -15.037  1.00 82.45           C  
ATOM   1795  N   ASP B 236      21.051 -53.161 -17.711  1.00 81.65           N  
ATOM   1796  CA  ASP B 236      20.835 -54.254 -18.653  1.00 81.65           C  
ATOM   1797  C   ASP B 236      20.447 -53.723 -20.031  1.00 81.65           C  
ATOM   1798  CB  ASP B 236      19.756 -55.206 -18.134  1.00 81.65           C  
ATOM   1799  O   ASP B 236      20.885 -54.255 -21.053  1.00 81.65           O  
ATOM   1800  CG  ASP B 236      20.216 -56.032 -16.945  1.00 81.65           C  
ATOM   1801  OD1 ASP B 236      21.435 -56.270 -16.803  1.00 81.65           O  
ATOM   1802  OD2 ASP B 236      19.352 -56.449 -16.144  1.00 81.65           O  
ATOM   1803  N   LEU B 237      19.713 -52.751 -20.162  1.00 83.70           N  
ATOM   1804  CA  LEU B 237      19.260 -52.154 -21.414  1.00 83.70           C  
ATOM   1805  C   LEU B 237      20.435 -51.576 -22.196  1.00 83.70           C  
ATOM   1806  CB  LEU B 237      18.225 -51.059 -21.143  1.00 83.70           C  
ATOM   1807  O   LEU B 237      20.597 -51.864 -23.384  1.00 83.70           O  
ATOM   1808  CG  LEU B 237      17.640 -50.360 -22.371  1.00 83.70           C  
ATOM   1809  CD1 LEU B 237      16.804 -51.338 -23.189  1.00 83.70           C  
ATOM   1810  CD2 LEU B 237      16.805 -49.155 -21.953  1.00 83.70           C  
ATOM   1811  N   PHE B 238      21.482 -50.877 -21.599  1.00 84.90           N  
ATOM   1812  CA  PHE B 238      22.596 -50.242 -22.293  1.00 84.90           C  
ATOM   1813  C   PHE B 238      23.671 -51.264 -22.640  1.00 84.90           C  
ATOM   1814  CB  PHE B 238      23.194 -49.120 -21.438  1.00 84.90           C  
ATOM   1815  O   PHE B 238      24.345 -51.141 -23.666  1.00 84.90           O  
ATOM   1816  CG  PHE B 238      22.445 -47.819 -21.533  1.00 84.90           C  
ATOM   1817  CD1 PHE B 238      22.642 -46.964 -22.611  1.00 84.90           C  
ATOM   1818  CD2 PHE B 238      21.543 -47.450 -20.543  1.00 84.90           C  
ATOM   1819  CE1 PHE B 238      21.950 -45.759 -22.701  1.00 84.90           C  
ATOM   1820  CE2 PHE B 238      20.848 -46.247 -20.627  1.00 84.90           C  
ATOM   1821  CZ  PHE B 238      21.054 -45.402 -21.706  1.00 84.90           C  
ATOM   1822  N   ASP B 239      23.881 -52.308 -21.823  1.00 81.65           N  
ATOM   1823  CA  ASP B 239      24.764 -53.412 -22.189  1.00 81.65           C  
ATOM   1824  C   ASP B 239      24.231 -54.160 -23.409  1.00 81.65           C  
ATOM   1825  CB  ASP B 239      24.933 -54.376 -21.013  1.00 81.65           C  
ATOM   1826  O   ASP B 239      25.002 -54.557 -24.285  1.00 81.65           O  
ATOM   1827  CG  ASP B 239      25.788 -53.805 -19.895  1.00 81.65           C  
ATOM   1828  OD1 ASP B 239      26.525 -52.824 -20.132  1.00 81.65           O  
ATOM   1829  OD2 ASP B 239      25.726 -54.342 -18.769  1.00 81.65           O  
ATOM   1830  N   GLY B 240      22.949 -54.247 -23.512  1.00 81.95           N  
ATOM   1831  CA  GLY B 240      22.306 -54.853 -24.667  1.00 81.95           C  
ATOM   1832  C   GLY B 240      22.479 -54.046 -25.939  1.00 81.95           C  
ATOM   1833  O   GLY B 240      22.756 -54.605 -27.003  1.00 81.95           O  
ATOM   1834  N   LEU B 241      22.437 -52.923 -25.903  1.00 83.77           N  
ATOM   1835  CA  LEU B 241      22.587 -52.033 -27.049  1.00 83.77           C  
ATOM   1836  C   LEU B 241      24.028 -52.028 -27.549  1.00 83.77           C  
ATOM   1837  CB  LEU B 241      22.157 -50.610 -26.683  1.00 83.77           C  
ATOM   1838  O   LEU B 241      24.270 -51.991 -28.757  1.00 83.77           O  
ATOM   1839  CG  LEU B 241      20.651 -50.361 -26.585  1.00 83.77           C  
ATOM   1840  CD1 LEU B 241      20.377 -49.049 -25.857  1.00 83.77           C  
ATOM   1841  CD2 LEU B 241      20.018 -50.351 -27.972  1.00 83.77           C  
ATOM   1842  N   ASP B 242      25.106 -52.131 -26.739  1.00 81.58           N  
ATOM   1843  CA  ASP B 242      26.513 -52.213 -27.121  1.00 81.58           C  
ATOM   1844  C   ASP B 242      26.792 -53.485 -27.916  1.00 81.58           C  
ATOM   1845  CB  ASP B 242      27.409 -52.159 -25.882  1.00 81.58           C  
ATOM   1846  O   ASP B 242      27.482 -53.447 -28.937  1.00 81.58           O  
ATOM   1847  CG  ASP B 242      28.866 -51.891 -26.216  1.00 81.58           C  
ATOM   1848  OD1 ASP B 242      29.146 -51.025 -27.073  1.00 81.58           O  
ATOM   1849  OD2 ASP B 242      29.742 -52.553 -25.618  1.00 81.58           O  
ATOM   1850  N   ASN B 243      26.292 -54.705 -27.552  1.00 84.30           N  
ATOM   1851  CA  ASN B 243      26.444 -55.982 -28.242  1.00 84.30           C  
ATOM   1852  C   ASN B 243      25.683 -55.998 -29.564  1.00 84.30           C  
ATOM   1853  CB  ASN B 243      25.979 -57.133 -27.348  1.00 84.30           C  
ATOM   1854  O   ASN B 243      26.154 -56.571 -30.549  1.00 84.30           O  
ATOM   1855  CG  ASN B 243      26.898 -57.360 -26.163  1.00 84.30           C  
ATOM   1856  ND2 ASN B 243      26.327 -57.794 -25.045  1.00 84.30           N  
ATOM   1857  OD1 ASN B 243      28.109 -57.146 -26.251  1.00 84.30           O  
ATOM   1858  N   ALA B 244      24.613 -55.273 -29.740  1.00 83.85           N  
ATOM   1859  CA  ALA B 244      23.771 -55.207 -30.932  1.00 83.85           C  
ATOM   1860  C   ALA B 244      24.454 -54.416 -32.044  1.00 83.85           C  
ATOM   1861  CB  ALA B 244      22.419 -54.584 -30.593  1.00 83.85           C  
ATOM   1862  O   ALA B 244      24.218 -54.667 -33.228  1.00 83.85           O  
ATOM   1863  N   VAL B 245      25.446 -53.629 -31.834  1.00 84.25           N  
ATOM   1864  CA  VAL B 245      26.182 -52.820 -32.800  1.00 84.25           C  
ATOM   1865  C   VAL B 245      27.051 -53.721 -33.674  1.00 84.25           C  
ATOM   1866  CB  VAL B 245      27.054 -51.754 -32.100  1.00 84.25           C  
ATOM   1867  O   VAL B 245      27.170 -53.497 -34.881  1.00 84.25           O  
ATOM   1868  CG1 VAL B 245      28.003 -51.092 -33.098  1.00 84.25           C  
ATOM   1869  CG2 VAL B 245      26.174 -50.707 -31.421  1.00 84.25           C  
ATOM   1870  N   THR B 246      27.612 -54.888 -33.231  1.00 82.34           N  
ATOM   1871  CA  THR B 246      28.434 -55.830 -33.982  1.00 82.34           C  
ATOM   1872  C   THR B 246      27.599 -56.564 -35.027  1.00 82.34           C  
ATOM   1873  CB  THR B 246      29.105 -56.854 -33.047  1.00 82.34           C  
ATOM   1874  O   THR B 246      28.014 -56.697 -36.180  1.00 82.34           O  
ATOM   1875  CG2 THR B 246      30.100 -57.724 -33.808  1.00 82.34           C  
ATOM   1876  OG1 THR B 246      29.797 -56.157 -32.004  1.00 82.34           O  
ATOM   1877  N   THR B 247      26.497 -56.903 -34.700  1.00 78.37           N  
ATOM   1878  CA  THR B 247      25.591 -57.606 -35.601  1.00 78.37           C  
ATOM   1879  C   THR B 247      25.081 -56.671 -36.693  1.00 78.37           C  
ATOM   1880  CB  THR B 247      24.397 -58.207 -34.836  1.00 78.37           C  
ATOM   1881  O   THR B 247      25.011 -57.053 -37.863  1.00 78.37           O  
ATOM   1882  CG2 THR B 247      23.581 -59.134 -35.731  1.00 78.37           C  
ATOM   1883  OG1 THR B 247      24.882 -58.951 -33.712  1.00 78.37           O  
ATOM   1884  N   ALA B 248      24.906 -55.569 -36.429  1.00 82.15           N  
ATOM   1885  CA  ALA B 248      24.418 -54.569 -37.375  1.00 82.15           C  
ATOM   1886  C   ALA B 248      25.472 -54.256 -38.434  1.00 82.15           C  
ATOM   1887  CB  ALA B 248      24.012 -53.294 -36.640  1.00 82.15           C  
ATOM   1888  O   ALA B 248      25.153 -54.127 -39.618  1.00 82.15           O  
ATOM   1889  N   ARG B 249      26.777 -54.372 -38.199  1.00 82.66           N  
ATOM   1890  CA  ARG B 249      27.861 -54.145 -39.150  1.00 82.66           C  
ATOM   1891  C   ARG B 249      27.965 -55.294 -40.147  1.00 82.66           C  
ATOM   1892  CB  ARG B 249      29.192 -53.967 -38.415  1.00 82.66           C  
ATOM   1893  O   ARG B 249      28.179 -55.070 -41.340  1.00 82.66           O  
ATOM   1894  CG  ARG B 249      30.196 -53.101 -39.161  1.00 82.66           C  
ATOM   1895  CD  ARG B 249      31.497 -52.952 -38.385  1.00 82.66           C  
ATOM   1896  NE  ARG B 249      31.478 -51.777 -37.519  1.00 82.66           N  
ATOM   1897  NH1 ARG B 249      33.128 -52.542 -36.095  1.00 82.66           N  
ATOM   1898  NH2 ARG B 249      32.152 -50.499 -35.734  1.00 82.66           N  
ATOM   1899  CZ  ARG B 249      32.252 -51.609 -36.451  1.00 82.66           C  
ATOM   1900  N   THR B 250      27.916 -56.592 -39.735  1.00 80.69           N  
ATOM   1901  CA  THR B 250      27.982 -57.768 -40.594  1.00 80.69           C  
ATOM   1902  C   THR B 250      26.815 -57.787 -41.577  1.00 80.69           C  
ATOM   1903  CB  THR B 250      27.981 -59.066 -39.766  1.00 80.69           C  
ATOM   1904  O   THR B 250      27.002 -58.051 -42.766  1.00 80.69           O  
ATOM   1905  CG2 THR B 250      28.152 -60.290 -40.660  1.00 80.69           C  
ATOM   1906  OG1 THR B 250      29.057 -59.024 -38.820  1.00 80.69           O  
ATOM   1907  N   LEU B 251      25.645 -57.289 -41.173  1.00 79.79           N  
ATOM   1908  CA  LEU B 251      24.472 -57.263 -42.039  1.00 79.79           C  
ATOM   1909  C   LEU B 251      24.608 -56.181 -43.105  1.00 79.79           C  
ATOM   1910  CB  LEU B 251      23.202 -57.029 -41.217  1.00 79.79           C  
ATOM   1911  O   LEU B 251      24.215 -56.384 -44.256  1.00 79.79           O  
ATOM   1912  CG  LEU B 251      22.579 -58.264 -40.565  1.00 79.79           C  
ATOM   1913  CD1 LEU B 251      21.803 -57.869 -39.313  1.00 79.79           C  
ATOM   1914  CD2 LEU B 251      21.674 -58.991 -41.554  1.00 79.79           C  
ATOM   1915  N   ASN B 252      25.303 -55.251 -42.767  1.00 80.80           N  
ATOM   1916  CA  ASN B 252      25.556 -54.184 -43.729  1.00 80.80           C  
ATOM   1917  C   ASN B 252      26.574 -54.610 -44.783  1.00 80.80           C  
ATOM   1918  CB  ASN B 252      26.031 -52.917 -43.014  1.00 80.80           C  
ATOM   1919  O   ASN B 252      26.393 -54.340 -45.972  1.00 80.80           O  
ATOM   1920  CG  ASN B 252      25.514 -51.650 -43.665  1.00 80.80           C  
ATOM   1921  ND2 ASN B 252      26.242 -50.554 -43.491  1.00 80.80           N  
ATOM   1922  OD1 ASN B 252      24.468 -51.656 -44.320  1.00 80.80           O  
ATOM   1923  N   ASP B 253      27.593 -55.550 -44.447  1.00 80.74           N  
ATOM   1924  CA  ASP B 253      28.632 -56.002 -45.368  1.00 80.74           C  
ATOM   1925  C   ASP B 253      28.100 -57.080 -46.309  1.00 80.74           C  
ATOM   1926  CB  ASP B 253      29.842 -56.528 -44.594  1.00 80.74           C  
ATOM   1927  O   ASP B 253      28.550 -57.192 -47.451  1.00 80.74           O  
ATOM   1928  CG  ASP B 253      30.650 -55.425 -43.933  1.00 80.74           C  
ATOM   1929  OD1 ASP B 253      30.450 -54.238 -44.269  1.00 80.74           O  
ATOM   1930  OD2 ASP B 253      31.496 -55.746 -43.071  1.00 80.74           O  
ATOM   1931  N   GLN B 254      27.256 -57.933 -45.996  1.00 82.57           N  
ATOM   1932  CA  GLN B 254      26.712 -59.046 -46.767  1.00 82.57           C  
ATOM   1933  C   GLN B 254      25.324 -58.716 -47.307  1.00 82.57           C  
ATOM   1934  CB  GLN B 254      26.655 -60.314 -45.913  1.00 82.57           C  
ATOM   1935  O   GLN B 254      24.483 -59.604 -47.457  1.00 82.57           O  
ATOM   1936  CG  GLN B 254      28.019 -60.802 -45.445  1.00 82.57           C  
ATOM   1937  CD  GLN B 254      28.846 -61.400 -46.569  1.00 82.57           C  
ATOM   1938  NE2 GLN B 254      30.163 -61.411 -46.395  1.00 82.57           N  
ATOM   1939  OE1 GLN B 254      28.304 -61.848 -47.585  1.00 82.57           O  
ATOM   1940  N   ARG B 255      25.040 -57.563 -47.848  1.00 80.72           N  
ATOM   1941  CA  ARG B 255      23.735 -57.078 -48.284  1.00 80.72           C  
ATOM   1942  C   ARG B 255      23.301 -57.759 -49.578  1.00 80.72           C  
ATOM   1943  CB  ARG B 255      23.760 -55.560 -48.473  1.00 80.72           C  
ATOM   1944  O   ARG B 255      22.138 -58.139 -49.727  1.00 80.72           O  
ATOM   1945  CG  ARG B 255      23.651 -54.776 -47.175  1.00 80.72           C  
ATOM   1946  CD  ARG B 255      23.630 -53.274 -47.424  1.00 80.72           C  
ATOM   1947  NE  ARG B 255      23.757 -52.520 -46.181  1.00 80.72           N  
ATOM   1948  NH1 ARG B 255      23.467 -50.450 -47.165  1.00 80.72           N  
ATOM   1949  NH2 ARG B 255      23.807 -50.612 -44.903  1.00 80.72           N  
ATOM   1950  CZ  ARG B 255      23.677 -51.195 -46.086  1.00 80.72           C  
ATOM   1951  N   HIS B 256      24.260 -58.117 -50.530  1.00 79.35           N  
ATOM   1952  CA  HIS B 256      23.954 -58.727 -51.819  1.00 79.35           C  
ATOM   1953  C   HIS B 256      23.532 -60.183 -51.653  1.00 79.35           C  
ATOM   1954  CB  HIS B 256      25.159 -58.633 -52.756  1.00 79.35           C  
ATOM   1955  O   HIS B 256      22.558 -60.625 -52.267  1.00 79.35           O  
ATOM   1956  CG  HIS B 256      24.882 -59.124 -54.141  1.00 79.35           C  
ATOM   1957  CD2 HIS B 256      25.381 -60.179 -54.827  1.00 79.35           C  
ATOM   1958  ND1 HIS B 256      23.991 -58.500 -54.988  1.00 79.35           N  
ATOM   1959  CE1 HIS B 256      23.955 -59.153 -56.138  1.00 79.35           C  
ATOM   1960  NE2 HIS B 256      24.789 -60.176 -56.066  1.00 79.35           N  
ATOM   1961  N   ASP B 257      24.313 -60.896 -50.916  1.00 79.97           N  
ATOM   1962  CA  ASP B 257      24.018 -62.302 -50.657  1.00 79.97           C  
ATOM   1963  C   ASP B 257      22.695 -62.457 -49.911  1.00 79.97           C  
ATOM   1964  CB  ASP B 257      25.151 -62.951 -49.860  1.00 79.97           C  
ATOM   1965  O   ASP B 257      21.954 -63.415 -50.141  1.00 79.97           O  
ATOM   1966  CG  ASP B 257      26.435 -63.089 -50.658  1.00 79.97           C  
ATOM   1967  OD1 ASP B 257      26.371 -63.198 -51.902  1.00 79.97           O  
ATOM   1968  OD2 ASP B 257      27.520 -63.091 -50.038  1.00 79.97           O  
ATOM   1969  N   LEU B 258      22.246 -61.577 -49.077  1.00 76.75           N  
ATOM   1970  CA  LEU B 258      20.988 -61.573 -48.338  1.00 76.75           C  
ATOM   1971  C   LEU B 258      19.810 -61.319 -49.273  1.00 76.75           C  
ATOM   1972  CB  LEU B 258      21.017 -60.511 -47.236  1.00 76.75           C  
ATOM   1973  O   LEU B 258      18.792 -62.011 -49.196  1.00 76.75           O  
ATOM   1974  CG  LEU B 258      19.825 -60.496 -46.277  1.00 76.75           C  
ATOM   1975  CD1 LEU B 258      19.995 -61.566 -45.204  1.00 76.75           C  
ATOM   1976  CD2 LEU B 258      19.665 -59.118 -45.645  1.00 76.75           C  
ATOM   1977  N   ASP B 259      20.003 -60.344 -50.178  1.00 78.77           N  
ATOM   1978  CA  ASP B 259      18.956 -60.036 -51.148  1.00 78.77           C  
ATOM   1979  C   ASP B 259      18.677 -61.233 -52.054  1.00 78.77           C  
ATOM   1980  CB  ASP B 259      19.344 -58.818 -51.988  1.00 78.77           C  
ATOM   1981  O   ASP B 259      17.519 -61.551 -52.333  1.00 78.77           O  
ATOM   1982  CG  ASP B 259      19.226 -57.510 -51.227  1.00 78.77           C  
ATOM   1983  OD1 ASP B 259      18.631 -57.495 -50.128  1.00 78.77           O  
ATOM   1984  OD2 ASP B 259      19.731 -56.483 -51.732  1.00 78.77           O  
ATOM   1985  N   GLN B 260      19.777 -62.042 -52.495  1.00 81.95           N  
ATOM   1986  CA  GLN B 260      19.637 -63.228 -53.334  1.00 81.95           C  
ATOM   1987  C   GLN B 260      18.931 -64.353 -52.583  1.00 81.95           C  
ATOM   1988  CB  GLN B 260      21.006 -63.703 -53.825  1.00 81.95           C  
ATOM   1989  O   GLN B 260      18.126 -65.085 -53.164  1.00 81.95           O  
ATOM   1990  CG  GLN B 260      21.524 -62.940 -55.036  1.00 81.95           C  
ATOM   1991  CD  GLN B 260      22.494 -63.753 -55.872  1.00 81.95           C  
ATOM   1992  NE2 GLN B 260      22.708 -63.329 -57.113  1.00 81.95           N  
ATOM   1993  OE1 GLN B 260      23.047 -64.754 -55.406  1.00 81.95           O  
ATOM   1994  N   ALA B 261      19.288 -64.506 -51.351  1.00 78.90           N  
ATOM   1995  CA  ALA B 261      18.659 -65.516 -50.503  1.00 78.90           C  
ATOM   1996  C   ALA B 261      17.179 -65.213 -50.294  1.00 78.90           C  
ATOM   1997  CB  ALA B 261      19.376 -65.603 -49.158  1.00 78.90           C  
ATOM   1998  O   ALA B 261      16.345 -66.122 -50.301  1.00 78.90           O  
ATOM   1999  N   LEU B 262      16.696 -64.005 -50.240  1.00 75.40           N  
ATOM   2000  CA  LEU B 262      15.315 -63.585 -50.025  1.00 75.40           C  
ATOM   2001  C   LEU B 262      14.485 -63.776 -51.290  1.00 75.40           C  
ATOM   2002  CB  LEU B 262      15.264 -62.120 -49.584  1.00 75.40           C  
ATOM   2003  O   LEU B 262      13.354 -64.261 -51.228  1.00 75.40           O  
ATOM   2004  CG  LEU B 262      15.748 -61.822 -48.164  1.00 75.40           C  
ATOM   2005  CD1 LEU B 262      15.979 -60.325 -47.985  1.00 75.40           C  
ATOM   2006  CD2 LEU B 262      14.746 -62.339 -47.138  1.00 75.40           C  
ATOM   2007  N   VAL B 263      15.217 -63.499 -52.458  1.00 78.44           N  
ATOM   2008  CA  VAL B 263      14.530 -63.687 -53.731  1.00 78.44           C  
ATOM   2009  C   VAL B 263      14.296 -65.175 -53.978  1.00 78.44           C  
ATOM   2010  CB  VAL B 263      15.328 -63.071 -54.903  1.00 78.44           C  
ATOM   2011  O   VAL B 263      13.214 -65.576 -54.414  1.00 78.44           O  
ATOM   2012  CG1 VAL B 263      14.681 -63.424 -56.241  1.00 78.44           C  
ATOM   2013  CG2 VAL B 263      15.432 -61.556 -54.739  1.00 78.44           C  
ATOM   2014  N   ALA B 264      15.370 -65.956 -53.748  1.00 81.19           N  
ATOM   2015  CA  ALA B 264      15.269 -67.405 -53.898  1.00 81.19           C  
ATOM   2016  C   ALA B 264      14.229 -67.985 -52.945  1.00 81.19           C  
ATOM   2017  CB  ALA B 264      16.628 -68.061 -53.661  1.00 81.19           C  
ATOM   2018  O   ALA B 264      13.503 -68.917 -53.300  1.00 81.19           O  
ATOM   2019  N   ALA B 265      14.083 -67.468 -51.705  1.00 78.59           N  
ATOM   2020  CA  ALA B 265      13.111 -67.899 -50.704  1.00 78.59           C  
ATOM   2021  C   ALA B 265      11.687 -67.567 -51.144  1.00 78.59           C  
ATOM   2022  CB  ALA B 265      13.413 -67.250 -49.356  1.00 78.59           C  
ATOM   2023  O   ALA B 265      10.765 -68.358 -50.931  1.00 78.59           O  
ATOM   2024  N   VAL B 266      11.474 -66.380 -51.846  1.00 75.32           N  
ATOM   2025  CA  VAL B 266      10.177 -65.966 -52.371  1.00 75.32           C  
ATOM   2026  C   VAL B 266       9.725 -66.938 -53.458  1.00 75.32           C  
ATOM   2027  CB  VAL B 266      10.224 -64.526 -52.929  1.00 75.32           C  
ATOM   2028  O   VAL B 266       8.584 -67.405 -53.447  1.00 75.32           O  
ATOM   2029  CG1 VAL B 266       8.914 -64.176 -53.632  1.00 75.32           C  
ATOM   2030  CG2 VAL B 266      10.515 -63.529 -51.808  1.00 75.32           C  
ATOM   2031  N   GLY B 267      10.792 -67.338 -54.434  1.00 79.92           N  
ATOM   2032  CA  GLY B 267      10.482 -68.304 -55.476  1.00 79.92           C  
ATOM   2033  C   GLY B 267      10.088 -69.664 -54.931  1.00 79.92           C  
ATOM   2034  O   GLY B 267       9.083 -70.240 -55.352  1.00 79.92           O  
ATOM   2035  N   PHE B 268      10.856 -70.142 -53.997  1.00 81.57           N  
ATOM   2036  CA  PHE B 268      10.606 -71.431 -53.364  1.00 81.57           C  
ATOM   2037  C   PHE B 268       9.335 -71.385 -52.524  1.00 81.57           C  
ATOM   2038  CB  PHE B 268      11.797 -71.842 -52.492  1.00 81.57           C  
ATOM   2039  O   PHE B 268       8.513 -72.301 -52.582  1.00 81.57           O  
ATOM   2040  CG  PHE B 268      11.546 -73.073 -51.662  1.00 81.57           C  
ATOM   2041  CD1 PHE B 268      11.495 -72.995 -50.276  1.00 81.57           C  
ATOM   2042  CD2 PHE B 268      11.361 -74.308 -52.270  1.00 81.57           C  
ATOM   2043  CE1 PHE B 268      11.262 -74.132 -49.506  1.00 81.57           C  
ATOM   2044  CE2 PHE B 268      11.128 -75.449 -51.507  1.00 81.57           C  
ATOM   2045  CZ  PHE B 268      11.080 -75.359 -50.125  1.00 81.57           C  
ATOM   2046  N   GLY B 269       9.038 -70.427 -51.775  1.00 81.64           N  
ATOM   2047  CA  GLY B 269       7.864 -70.265 -50.933  1.00 81.64           C  
ATOM   2048  C   GLY B 269       6.568 -70.209 -51.719  1.00 81.64           C  
ATOM   2049  O   GLY B 269       5.579 -70.842 -51.343  1.00 81.64           O  
ATOM   2050  N   ASN B 270       6.662 -69.407 -52.883  1.00 77.00           N  
ATOM   2051  CA  ASN B 270       5.463 -69.276 -53.704  1.00 77.00           C  
ATOM   2052  C   ASN B 270       5.112 -70.590 -54.397  1.00 77.00           C  
ATOM   2053  CB  ASN B 270       5.639 -68.161 -54.737  1.00 77.00           C  
ATOM   2054  O   ASN B 270       3.956 -71.016 -54.380  1.00 77.00           O  
ATOM   2055  CG  ASN B 270       5.433 -66.780 -54.146  1.00 77.00           C  
ATOM   2056  ND2 ASN B 270       5.931 -65.760 -54.835  1.00 77.00           N  
ATOM   2057  OD1 ASN B 270       4.831 -66.631 -53.079  1.00 77.00           O  
ATOM   2058  N   THR B 271       6.270 -71.375 -55.015  1.00 82.01           N  
ATOM   2059  CA  THR B 271       6.051 -72.651 -55.687  1.00 82.01           C  
ATOM   2060  C   THR B 271       5.644 -73.727 -54.684  1.00 82.01           C  
ATOM   2061  CB  THR B 271       7.310 -73.105 -56.448  1.00 82.01           C  
ATOM   2062  O   THR B 271       4.671 -74.452 -54.904  1.00 82.01           O  
ATOM   2063  CG2 THR B 271       7.024 -74.340 -57.297  1.00 82.01           C  
ATOM   2064  OG1 THR B 271       7.753 -72.044 -57.302  1.00 82.01           O  
ATOM   2065  N   GLY B 272       6.368 -73.763 -53.569  1.00 79.43           N  
ATOM   2066  CA  GLY B 272       6.069 -74.735 -52.529  1.00 79.43           C  
ATOM   2067  C   GLY B 272       4.753 -74.469 -51.824  1.00 79.43           C  
ATOM   2068  O   GLY B 272       4.001 -75.401 -51.528  1.00 79.43           O  
ATOM   2069  N   GLY B 273       4.331 -73.121 -51.451  1.00 79.89           N  
ATOM   2070  CA  GLY B 273       3.071 -72.736 -50.837  1.00 79.89           C  
ATOM   2071  C   GLY B 273       1.860 -73.124 -51.665  1.00 79.89           C  
ATOM   2072  O   GLY B 273       0.874 -73.636 -51.130  1.00 79.89           O  
ATOM   2073  N   ASP B 274       2.147 -73.005 -53.211  1.00 75.84           N  
ATOM   2074  CA  ASP B 274       1.069 -73.369 -54.125  1.00 75.84           C  
ATOM   2075  C   ASP B 274       0.780 -74.868 -54.065  1.00 75.84           C  
ATOM   2076  CB  ASP B 274       1.418 -72.958 -55.557  1.00 75.84           C  
ATOM   2077  O   ASP B 274      -0.380 -75.280 -54.011  1.00 75.84           O  
ATOM   2078  CG  ASP B 274       0.193 -72.666 -56.405  1.00 75.84           C  
ATOM   2079  OD1 ASP B 274      -0.821 -72.173 -55.864  1.00 75.84           O  
ATOM   2080  OD2 ASP B 274       0.239 -72.935 -57.625  1.00 75.84           O  
ATOM   2081  N   ILE B 275       1.811 -75.685 -53.956  1.00 79.27           N  
ATOM   2082  CA  ILE B 275       1.693 -77.139 -53.960  1.00 79.27           C  
ATOM   2083  C   ILE B 275       1.037 -77.608 -52.663  1.00 79.27           C  
ATOM   2084  CB  ILE B 275       3.070 -77.817 -54.140  1.00 79.27           C  
ATOM   2085  O   ILE B 275       0.108 -78.418 -52.687  1.00 79.27           O  
ATOM   2086  CG1 ILE B 275       3.652 -77.487 -55.519  1.00 79.27           C  
ATOM   2087  CG2 ILE B 275       2.955 -79.332 -53.943  1.00 79.27           C  
ATOM   2088  CD1 ILE B 275       5.082 -77.968 -55.719  1.00 79.27           C  
ATOM   2089  N   PHE B 276       1.343 -77.142 -51.447  1.00 84.29           N  
ATOM   2090  CA  PHE B 276       0.795 -77.576 -50.168  1.00 84.29           C  
ATOM   2091  C   PHE B 276      -0.617 -77.036 -49.973  1.00 84.29           C  
ATOM   2092  CB  PHE B 276       1.694 -77.122 -49.014  1.00 84.29           C  
ATOM   2093  O   PHE B 276      -1.463 -77.699 -49.369  1.00 84.29           O  
ATOM   2094  CG  PHE B 276       2.847 -78.049 -48.742  1.00 84.29           C  
ATOM   2095  CD1 PHE B 276       2.659 -79.223 -48.022  1.00 84.29           C  
ATOM   2096  CD2 PHE B 276       4.121 -77.748 -49.207  1.00 84.29           C  
ATOM   2097  CE1 PHE B 276       3.725 -80.083 -47.769  1.00 84.29           C  
ATOM   2098  CE2 PHE B 276       5.191 -78.603 -48.958  1.00 84.29           C  
ATOM   2099  CZ  PHE B 276       4.991 -79.769 -48.238  1.00 84.29           C  
ATOM   2100  N   GLU B 277      -0.854 -75.574 -50.272  1.00 79.28           N  
ATOM   2101  CA  GLU B 277      -2.172 -74.957 -50.155  1.00 79.28           C  
ATOM   2102  C   GLU B 277      -3.208 -75.706 -50.988  1.00 79.28           C  
ATOM   2103  CB  GLU B 277      -2.118 -73.487 -50.579  1.00 79.28           C  
ATOM   2104  O   GLU B 277      -4.347 -75.891 -50.553  1.00 79.28           O  
ATOM   2105  CG  GLU B 277      -1.601 -72.553 -49.495  1.00 79.28           C  
ATOM   2106  CD  GLU B 277      -1.454 -71.114 -49.964  1.00 79.28           C  
ATOM   2107  OE1 GLU B 277      -1.029 -70.254 -49.159  1.00 79.28           O  
ATOM   2108  OE2 GLU B 277      -1.766 -70.844 -51.145  1.00 79.28           O  
ATOM   2109  N   ARG B 278      -2.574 -76.302 -52.515  1.00 74.98           N  
ATOM   2110  CA  ARG B 278      -3.461 -77.057 -53.393  1.00 74.98           C  
ATOM   2111  C   ARG B 278      -3.553 -78.516 -52.957  1.00 74.98           C  
ATOM   2112  CB  ARG B 278      -2.980 -76.974 -54.844  1.00 74.98           C  
ATOM   2113  O   ARG B 278      -4.621 -79.126 -53.032  1.00 74.98           O  
ATOM   2114  CG  ARG B 278      -3.279 -75.643 -55.516  1.00 74.98           C  
ATOM   2115  CD  ARG B 278      -2.925 -75.667 -56.996  1.00 74.98           C  
ATOM   2116  NE  ARG B 278      -1.584 -75.144 -57.239  1.00 74.98           N  
ATOM   2117  NH1 ARG B 278      -1.648 -75.461 -59.526  1.00 74.98           N  
ATOM   2118  NH2 ARG B 278       0.217 -74.565 -58.541  1.00 74.98           N  
ATOM   2119  CZ  ARG B 278      -1.008 -75.058 -58.434  1.00 74.98           C  
ATOM   2120  N   GLY B 279      -2.498 -79.058 -52.250  1.00 78.68           N  
ATOM   2121  CA  GLY B 279      -2.458 -80.473 -51.916  1.00 78.68           C  
ATOM   2122  C   GLY B 279      -2.557 -80.737 -50.426  1.00 78.68           C  
ATOM   2123  O   GLY B 279      -2.956 -81.826 -50.008  1.00 78.68           O  
ATOM   2124  N   GLY B 280      -2.277 -79.793 -49.625  1.00 78.27           N  
ATOM   2125  CA  GLY B 280      -2.224 -79.960 -48.181  1.00 78.27           C  
ATOM   2126  C   GLY B 280      -3.525 -80.473 -47.592  1.00 78.27           C  
ATOM   2127  O   GLY B 280      -3.530 -81.457 -46.849  1.00 78.27           O  
ATOM   2128  N   PRO B 281      -4.737 -79.642 -47.837  1.00 78.13           N  
ATOM   2129  CA  PRO B 281      -6.023 -80.074 -47.284  1.00 78.13           C  
ATOM   2130  C   PRO B 281      -6.336 -81.536 -47.594  1.00 78.13           C  
ATOM   2131  CB  PRO B 281      -7.030 -79.144 -47.965  1.00 78.13           C  
ATOM   2132  O   PRO B 281      -6.924 -82.235 -46.764  1.00 78.13           O  
ATOM   2133  CG  PRO B 281      -6.215 -77.992 -48.455  1.00 78.13           C  
ATOM   2134  CD  PRO B 281      -4.796 -78.452 -48.632  1.00 78.13           C  
ATOM   2135  N   TYR B 282      -5.964 -82.065 -48.848  1.00 77.06           N  
ATOM   2136  CA  TYR B 282      -6.179 -83.454 -49.236  1.00 77.06           C  
ATOM   2137  C   TYR B 282      -5.298 -84.392 -48.419  1.00 77.06           C  
ATOM   2138  CB  TYR B 282      -5.899 -83.645 -50.730  1.00 77.06           C  
ATOM   2139  O   TYR B 282      -5.709 -85.506 -48.086  1.00 77.06           O  
ATOM   2140  CG  TYR B 282      -6.792 -82.820 -51.625  1.00 77.06           C  
ATOM   2141  CD1 TYR B 282      -8.172 -83.014 -51.635  1.00 77.06           C  
ATOM   2142  CD2 TYR B 282      -6.259 -81.846 -52.462  1.00 77.06           C  
ATOM   2143  CE1 TYR B 282      -8.999 -82.258 -52.459  1.00 77.06           C  
ATOM   2144  CE2 TYR B 282      -7.076 -81.084 -53.291  1.00 77.06           C  
ATOM   2145  OH  TYR B 282      -9.256 -80.545 -54.100  1.00 77.06           O  
ATOM   2146  CZ  TYR B 282      -8.443 -81.297 -53.282  1.00 77.06           C  
ATOM   2147  N   LEU B 283      -4.074 -83.922 -48.029  1.00 81.85           N  
ATOM   2148  CA  LEU B 283      -3.174 -84.748 -47.232  1.00 81.85           C  
ATOM   2149  C   LEU B 283      -3.670 -84.859 -45.794  1.00 81.85           C  
ATOM   2150  CB  LEU B 283      -1.756 -84.170 -47.252  1.00 81.85           C  
ATOM   2151  O   LEU B 283      -3.700 -85.953 -45.226  1.00 81.85           O  
ATOM   2152  CG  LEU B 283      -0.693 -84.956 -46.483  1.00 81.85           C  
ATOM   2153  CD1 LEU B 283      -0.446 -86.305 -47.148  1.00 81.85           C  
ATOM   2154  CD2 LEU B 283       0.601 -84.155 -46.390  1.00 81.85           C  
ATOM   2155  N   VAL B 284      -3.965 -83.649 -45.008  1.00 83.55           N  
ATOM   2156  CA  VAL B 284      -4.440 -83.630 -43.628  1.00 83.55           C  
ATOM   2157  C   VAL B 284      -5.710 -84.470 -43.507  1.00 83.55           C  
ATOM   2158  CB  VAL B 284      -4.705 -82.189 -43.139  1.00 83.55           C  
ATOM   2159  O   VAL B 284      -5.811 -85.332 -42.631  1.00 83.55           O  
ATOM   2160  CG1 VAL B 284      -5.351 -82.199 -41.754  1.00 83.55           C  
ATOM   2161  CG2 VAL B 284      -3.406 -81.385 -43.121  1.00 83.55           C  
ATOM   2162  N   ARG B 285      -6.746 -84.160 -44.679  1.00 82.43           N  
ATOM   2163  CA  ARG B 285      -8.005 -84.898 -44.680  1.00 82.43           C  
ATOM   2164  C   ARG B 285      -7.769 -86.383 -44.930  1.00 82.43           C  
ATOM   2165  CB  ARG B 285      -8.958 -84.334 -45.735  1.00 82.43           C  
ATOM   2166  O   ARG B 285      -8.399 -87.233 -44.296  1.00 82.43           O  
ATOM   2167  CG  ARG B 285     -10.428 -84.573 -45.429  1.00 82.43           C  
ATOM   2168  CD  ARG B 285     -11.328 -83.622 -46.205  1.00 82.43           C  
ATOM   2169  NE  ARG B 285     -12.618 -83.441 -45.544  1.00 82.43           N  
ATOM   2170  NH1 ARG B 285     -13.314 -81.720 -46.919  1.00 82.43           N  
ATOM   2171  NH2 ARG B 285     -14.672 -82.462 -45.227  1.00 82.43           N  
ATOM   2172  CZ  ARG B 285     -13.532 -82.541 -45.898  1.00 82.43           C  
ATOM   2173  N   GLY B 286      -6.761 -86.661 -45.736  1.00 78.00           N  
ATOM   2174  CA  GLY B 286      -6.393 -88.029 -46.064  1.00 78.00           C  
ATOM   2175  C   GLY B 286      -5.849 -88.801 -44.876  1.00 78.00           C  
ATOM   2176  O   GLY B 286      -6.232 -89.950 -44.648  1.00 78.00           O  
ATOM   2177  N   ASN B 287      -5.012 -88.254 -44.056  1.00 83.94           N  
ATOM   2178  CA  ASN B 287      -4.416 -88.923 -42.905  1.00 83.94           C  
ATOM   2179  C   ASN B 287      -5.429 -89.111 -41.779  1.00 83.94           C  
ATOM   2180  CB  ASN B 287      -3.200 -88.143 -42.400  1.00 83.94           C  
ATOM   2181  O   ASN B 287      -5.387 -90.111 -41.061  1.00 83.94           O  
ATOM   2182  CG  ASN B 287      -1.940 -88.456 -43.183  1.00 83.94           C  
ATOM   2183  ND2 ASN B 287      -1.055 -87.473 -43.299  1.00 83.94           N  
ATOM   2184  OD1 ASN B 287      -1.764 -89.571 -43.679  1.00 83.94           O  
ATOM   2185  N   GLN B 288      -6.295 -87.904 -41.431  1.00 85.39           N  
ATOM   2186  CA  GLN B 288      -7.333 -87.961 -40.407  1.00 85.39           C  
ATOM   2187  C   GLN B 288      -8.369 -89.034 -40.734  1.00 85.39           C  
ATOM   2188  CB  GLN B 288      -8.016 -86.601 -40.258  1.00 85.39           C  
ATOM   2189  O   GLN B 288      -8.776 -89.798 -39.856  1.00 85.39           O  
ATOM   2190  CG  GLN B 288      -8.881 -86.480 -39.011  1.00 85.39           C  
ATOM   2191  CD  GLN B 288      -9.484 -85.098 -38.846  1.00 85.39           C  
ATOM   2192  NE2 GLN B 288     -10.254 -84.910 -37.780  1.00 85.39           N  
ATOM   2193  OE1 GLN B 288      -9.257 -84.205 -39.669  1.00 85.39           O  
ATOM   2194  N   ASP B 289      -8.783 -89.004 -42.221  1.00 80.30           N  
ATOM   2195  CA  ASP B 289      -9.797 -89.954 -42.669  1.00 80.30           C  
ATOM   2196  C   ASP B 289      -9.256 -91.382 -42.656  1.00 80.30           C  
ATOM   2197  CB  ASP B 289     -10.290 -89.591 -44.071  1.00 80.30           C  
ATOM   2198  O   ASP B 289     -10.025 -92.342 -42.567  1.00 80.30           O  
ATOM   2199  CG  ASP B 289     -11.158 -88.345 -44.091  1.00 80.30           C  
ATOM   2200  OD1 ASP B 289     -11.544 -87.853 -43.008  1.00 80.30           O  
ATOM   2201  OD2 ASP B 289     -11.462 -87.853 -45.199  1.00 80.30           O  
ATOM   2202  N   LEU B 290      -7.810 -91.477 -42.610  1.00 84.40           N  
ATOM   2203  CA  LEU B 290      -7.145 -92.774 -42.681  1.00 84.40           C  
ATOM   2204  C   LEU B 290      -7.057 -93.416 -41.300  1.00 84.40           C  
ATOM   2205  CB  LEU B 290      -5.743 -92.626 -43.279  1.00 84.40           C  
ATOM   2206  O   LEU B 290      -6.811 -94.618 -41.185  1.00 84.40           O  
ATOM   2207  CG  LEU B 290      -5.132 -93.886 -43.894  1.00 84.40           C  
ATOM   2208  CD1 LEU B 290      -5.680 -94.108 -45.300  1.00 84.40           C  
ATOM   2209  CD2 LEU B 290      -3.611 -93.786 -43.918  1.00 84.40           C  
ATOM   2210  N   LEU B 291      -7.212 -92.749 -40.164  1.00 88.33           N  
ATOM   2211  CA  LEU B 291      -7.013 -93.254 -38.810  1.00 88.33           C  
ATOM   2212  C   LEU B 291      -7.949 -94.422 -38.522  1.00 88.33           C  
ATOM   2213  CB  LEU B 291      -7.237 -92.140 -37.784  1.00 88.33           C  
ATOM   2214  O   LEU B 291      -7.502 -95.495 -38.110  1.00 88.33           O  
ATOM   2215  CG  LEU B 291      -6.040 -91.232 -37.497  1.00 88.33           C  
ATOM   2216  CD1 LEU B 291      -6.498 -89.956 -36.799  1.00 88.33           C  
ATOM   2217  CD2 LEU B 291      -5.002 -91.965 -36.654  1.00 88.33           C  
ATOM   2218  N   PRO B 292      -9.462 -94.109 -38.598  1.00 84.46           N  
ATOM   2219  CA  PRO B 292     -10.345 -95.244 -38.322  1.00 84.46           C  
ATOM   2220  C   PRO B 292     -10.079 -96.435 -39.240  1.00 84.46           C  
ATOM   2221  CB  PRO B 292     -11.744 -94.671 -38.562  1.00 84.46           C  
ATOM   2222  O   PRO B 292     -10.238 -97.586 -38.825  1.00 84.46           O  
ATOM   2223  CG  PRO B 292     -11.508 -93.265 -39.011  1.00 84.46           C  
ATOM   2224  CD  PRO B 292     -10.040 -92.968 -38.898  1.00 84.46           C  
ATOM   2225  N   VAL B 293      -9.453 -95.904 -40.458  1.00 84.05           N  
ATOM   2226  CA  VAL B 293      -9.210 -96.950 -41.445  1.00 84.05           C  
ATOM   2227  C   VAL B 293      -7.965 -97.745 -41.060  1.00 84.05           C  
ATOM   2228  CB  VAL B 293      -9.049 -96.363 -42.866  1.00 84.05           C  
ATOM   2229  O   VAL B 293      -7.980 -98.979 -41.074  1.00 84.05           O  
ATOM   2230  CG1 VAL B 293      -8.754 -97.470 -43.877  1.00 84.05           C  
ATOM   2231  CG2 VAL B 293     -10.303 -95.588 -43.268  1.00 84.05           C  
ATOM   2232  N   ALA B 294      -6.927 -97.203 -40.715  1.00 88.83           N  
ATOM   2233  CA  ALA B 294      -5.665 -97.830 -40.331  1.00 88.83           C  
ATOM   2234  C   ALA B 294      -5.826 -98.651 -39.055  1.00 88.83           C  
ATOM   2235  CB  ALA B 294      -4.580 -96.772 -40.145  1.00 88.83           C  
ATOM   2236  O   ALA B 294      -5.239 -99.728 -38.923  1.00 88.83           O  
ATOM   2237  N   GLU B 295      -6.672 -98.185 -38.071  1.00 83.85           N  
ATOM   2238  CA  GLU B 295      -6.967 -98.883 -36.823  1.00 83.85           C  
ATOM   2239  C   GLU B 295      -7.742-100.172 -37.080  1.00 83.85           C  
ATOM   2240  CB  GLU B 295      -7.753 -97.976 -35.872  1.00 83.85           C  
ATOM   2241  O   GLU B 295      -7.483-101.196 -36.444  1.00 83.85           O  
ATOM   2242  CG  GLU B 295      -7.840 -98.506 -34.448  1.00 83.85           C  
ATOM   2243  CD  GLU B 295      -8.533 -97.547 -33.493  1.00 83.85           C  
ATOM   2244  OE1 GLU B 295      -8.667 -97.877 -32.293  1.00 83.85           O  
ATOM   2245  OE2 GLU B 295      -8.946 -96.458 -33.949  1.00 83.85           O  
ATOM   2246  N   MET B 296      -8.798 -99.883 -38.004  1.00 79.39           N  
ATOM   2247  CA  MET B 296      -9.567-101.066 -38.381  1.00 79.39           C  
ATOM   2248  C   MET B 296      -8.661-102.132 -38.987  1.00 79.39           C  
ATOM   2249  CB  MET B 296     -10.674-100.696 -39.370  1.00 79.39           C  
ATOM   2250  O   MET B 296      -8.760-103.310 -38.637  1.00 79.39           O  
ATOM   2251  CG  MET B 296     -11.497-101.884 -39.840  1.00 79.39           C  
ATOM   2252  SD  MET B 296     -12.384-101.547 -41.411  1.00 79.39           S  
ATOM   2253  CE  MET B 296     -10.977-101.371 -42.542  1.00 79.39           C  
ATOM   2254  N   PHE B 297      -7.567-101.689 -39.807  1.00 82.20           N  
ATOM   2255  CA  PHE B 297      -6.669-102.653 -40.433  1.00 82.20           C  
ATOM   2256  C   PHE B 297      -5.729-103.266 -39.402  1.00 82.20           C  
ATOM   2257  CB  PHE B 297      -5.859-101.987 -41.550  1.00 82.20           C  
ATOM   2258  O   PHE B 297      -5.408-104.454 -39.477  1.00 82.20           O  
ATOM   2259  CG  PHE B 297      -6.595-101.892 -42.860  1.00 82.20           C  
ATOM   2260  CD1 PHE B 297      -6.993-103.040 -43.534  1.00 82.20           C  
ATOM   2261  CD2 PHE B 297      -6.889-100.654 -43.416  1.00 82.20           C  
ATOM   2262  CE1 PHE B 297      -7.674-102.955 -44.746  1.00 82.20           C  
ATOM   2263  CE2 PHE B 297      -7.569-100.562 -44.627  1.00 82.20           C  
ATOM   2264  CZ  PHE B 297      -7.960-101.713 -45.291  1.00 82.20           C  
ATOM   2265  N   ASP B 298      -5.226-102.604 -38.501  1.00 79.36           N  
ATOM   2266  CA  ASP B 298      -4.354-103.094 -37.438  1.00 79.36           C  
ATOM   2267  C   ASP B 298      -5.068-104.135 -36.578  1.00 79.36           C  
ATOM   2268  CB  ASP B 298      -3.869-101.935 -36.565  1.00 79.36           C  
ATOM   2269  O   ASP B 298      -4.516-105.202 -36.299  1.00 79.36           O  
ATOM   2270  CG  ASP B 298      -2.911-102.376 -35.472  1.00 79.36           C  
ATOM   2271  OD1 ASP B 298      -1.893-103.032 -35.781  1.00 79.36           O  
ATOM   2272  OD2 ASP B 298      -3.179-102.068 -34.290  1.00 79.36           O  
ATOM   2273  N   ARG B 299      -6.553-103.793 -36.195  1.00 73.51           N  
ATOM   2274  CA  ARG B 299      -7.341-104.694 -35.360  1.00 73.51           C  
ATOM   2275  C   ARG B 299      -7.612-106.011 -36.080  1.00 73.51           C  
ATOM   2276  CB  ARG B 299      -8.663-104.037 -34.958  1.00 73.51           C  
ATOM   2277  O   ARG B 299      -7.638-107.073 -35.454  1.00 73.51           O  
ATOM   2278  CG  ARG B 299      -9.333-104.684 -33.756  1.00 73.51           C  
ATOM   2279  CD  ARG B 299     -10.650-104.005 -33.410  1.00 73.51           C  
ATOM   2280  NE  ARG B 299     -10.443-102.644 -32.921  1.00 73.51           N  
ATOM   2281  NH1 ARG B 299     -12.688-102.183 -32.636  1.00 73.51           N  
ATOM   2282  NH2 ARG B 299     -11.114-100.594 -32.134  1.00 73.51           N  
ATOM   2283  CZ  ARG B 299     -11.416-101.811 -32.565  1.00 73.51           C  
ATOM   2284  N   ASN B 300      -7.676-105.842 -37.427  1.00 74.70           N  
ATOM   2285  CA  ASN B 300      -8.052-107.019 -38.203  1.00 74.70           C  
ATOM   2286  C   ASN B 300      -6.871-107.567 -38.998  1.00 74.70           C  
ATOM   2287  CB  ASN B 300      -9.218-106.695 -39.139  1.00 74.70           C  
ATOM   2288  O   ASN B 300      -7.059-108.289 -39.979  1.00 74.70           O  
ATOM   2289  CG  ASN B 300     -10.512-106.438 -38.393  1.00 74.70           C  
ATOM   2290  ND2 ASN B 300     -10.944-105.182 -38.369  1.00 74.70           N  
ATOM   2291  OD1 ASN B 300     -11.119-107.360 -37.841  1.00 74.70           O  
ATOM   2292  N   SER B 301      -5.555-107.222 -38.692  1.00 79.47           N  
ATOM   2293  CA  SER B 301      -4.361-107.543 -39.467  1.00 79.47           C  
ATOM   2294  C   SER B 301      -4.252-109.043 -39.721  1.00 79.47           C  
ATOM   2295  CB  SER B 301      -3.106-107.047 -38.749  1.00 79.47           C  
ATOM   2296  O   SER B 301      -3.899-109.467 -40.823  1.00 79.47           O  
ATOM   2297  OG  SER B 301      -3.001-107.628 -37.460  1.00 79.47           O  
ATOM   2298  N   PRO B 302      -4.505-109.949 -38.742  1.00 72.84           N  
ATOM   2299  CA  PRO B 302      -4.390-111.390 -38.978  1.00 72.84           C  
ATOM   2300  C   PRO B 302      -5.388-111.899 -40.016  1.00 72.84           C  
ATOM   2301  CB  PRO B 302      -4.676-111.997 -37.602  1.00 72.84           C  
ATOM   2302  O   PRO B 302      -5.156-112.935 -40.644  1.00 72.84           O  
ATOM   2303  CG  PRO B 302      -4.373-110.902 -36.631  1.00 72.84           C  
ATOM   2304  CD  PRO B 302      -4.623-109.584 -37.306  1.00 72.84           C  
ATOM   2305  N   ALA B 303      -6.534-111.169 -40.178  1.00 75.94           N  
ATOM   2306  CA  ALA B 303      -7.557-111.558 -41.145  1.00 75.94           C  
ATOM   2307  C   ALA B 303      -7.032-111.449 -42.574  1.00 75.94           C  
ATOM   2308  CB  ALA B 303      -8.807-110.698 -40.973  1.00 75.94           C  
ATOM   2309  O   ALA B 303      -7.474-112.181 -43.462  1.00 75.94           O  
ATOM   2310  N   LEU B 304      -5.952-110.552 -42.810  1.00 76.52           N  
ATOM   2311  CA  LEU B 304      -5.407-110.337 -44.146  1.00 76.52           C  
ATOM   2312  C   LEU B 304      -4.697-111.589 -44.651  1.00 76.52           C  
ATOM   2313  CB  LEU B 304      -4.438-109.152 -44.146  1.00 76.52           C  
ATOM   2314  O   LEU B 304      -4.995-112.080 -45.743  1.00 76.52           O  
ATOM   2315  CG  LEU B 304      -5.055-107.773 -43.903  1.00 76.52           C  
ATOM   2316  CD1 LEU B 304      -3.963-106.749 -43.610  1.00 76.52           C  
ATOM   2317  CD2 LEU B 304      -5.890-107.342 -45.104  1.00 76.52           C  
ATOM   2318  N   TYR B 305      -3.742-112.254 -43.879  1.00 79.41           N  
ATOM   2319  CA  TYR B 305      -3.017-113.462 -44.254  1.00 79.41           C  
ATOM   2320  C   TYR B 305      -3.960-114.654 -44.359  1.00 79.41           C  
ATOM   2321  CB  TYR B 305      -1.909-113.761 -43.239  1.00 79.41           C  
ATOM   2322  O   TYR B 305      -3.938-115.385 -45.352  1.00 79.41           O  
ATOM   2323  CG  TYR B 305      -1.224-115.088 -43.461  1.00 79.41           C  
ATOM   2324  CD1 TYR B 305      -1.494-116.179 -42.638  1.00 79.41           C  
ATOM   2325  CD2 TYR B 305      -0.306-115.252 -44.492  1.00 79.41           C  
ATOM   2326  CE1 TYR B 305      -0.864-117.403 -42.838  1.00 79.41           C  
ATOM   2327  CE2 TYR B 305       0.330-116.472 -44.701  1.00 79.41           C  
ATOM   2328  OH  TYR B 305       0.672-118.749 -44.072  1.00 79.41           O  
ATOM   2329  CZ  TYR B 305       0.045-117.539 -43.870  1.00 79.41           C  
ATOM   2330  N   CYS B 306      -4.931-114.759 -43.363  1.00 75.21           N  
ATOM   2331  CA  CYS B 306      -5.860-115.882 -43.311  1.00 75.21           C  
ATOM   2332  C   CYS B 306      -6.773-115.891 -44.532  1.00 75.21           C  
ATOM   2333  CB  CYS B 306      -6.701-115.824 -42.036  1.00 75.21           C  
ATOM   2334  O   CYS B 306      -6.961-116.932 -45.164  1.00 75.21           O  
ATOM   2335  SG  CYS B 306      -7.884-117.180 -41.881  1.00 75.21           S  
ATOM   2336  N   THR B 307      -7.325-114.648 -44.848  1.00 78.36           N  
ATOM   2337  CA  THR B 307      -8.245-114.516 -45.973  1.00 78.36           C  
ATOM   2338  C   THR B 307      -7.553-114.883 -47.283  1.00 78.36           C  
ATOM   2339  CB  THR B 307      -8.807-113.086 -46.069  1.00 78.36           C  
ATOM   2340  O   THR B 307      -8.056-115.710 -48.046  1.00 78.36           O  
ATOM   2341  CG2 THR B 307      -9.799-112.961 -47.221  1.00 78.36           C  
ATOM   2342  OG1 THR B 307      -9.472-112.757 -44.843  1.00 78.36           O  
ATOM   2343  N   ILE B 308      -6.360-114.312 -47.577  1.00 81.12           N  
ATOM   2344  CA  ILE B 308      -5.643-114.496 -48.835  1.00 81.12           C  
ATOM   2345  C   ILE B 308      -5.190-115.948 -48.964  1.00 81.12           C  
ATOM   2346  CB  ILE B 308      -4.430-113.545 -48.938  1.00 81.12           C  
ATOM   2347  O   ILE B 308      -5.381-116.574 -50.009  1.00 81.12           O  
ATOM   2348  CG1 ILE B 308      -4.899-112.087 -49.018  1.00 81.12           C  
ATOM   2349  CG2 ILE B 308      -3.561-113.907 -50.145  1.00 81.12           C  
ATOM   2350  CD1 ILE B 308      -3.769-111.069 -48.954  1.00 81.12           C  
ATOM   2351  N   LYS B 309      -4.803-116.703 -47.923  1.00 85.99           N  
ATOM   2352  CA  LYS B 309      -4.324-118.082 -47.921  1.00 85.99           C  
ATOM   2353  C   LYS B 309      -5.475-119.064 -48.124  1.00 85.99           C  
ATOM   2354  CB  LYS B 309      -3.592-118.395 -46.615  1.00 85.99           C  
ATOM   2355  O   LYS B 309      -5.365-120.002 -48.917  1.00 85.99           O  
ATOM   2356  CG  LYS B 309      -3.014-119.801 -46.551  1.00 85.99           C  
ATOM   2357  CD  LYS B 309      -2.246-120.032 -45.256  1.00 85.99           C  
ATOM   2358  CE  LYS B 309      -1.692-121.448 -45.178  1.00 85.99           C  
ATOM   2359  NZ  LYS B 309      -0.841-121.643 -43.966  1.00 85.99           N  
ATOM   2360  N   ASN B 310      -6.567-118.859 -47.386  1.00 79.47           N  
ATOM   2361  CA  ASN B 310      -7.692-119.787 -47.430  1.00 79.47           C  
ATOM   2362  C   ASN B 310      -8.399-119.749 -48.782  1.00 79.47           C  
ATOM   2363  CB  ASN B 310      -8.683-119.482 -46.304  1.00 79.47           C  
ATOM   2364  O   ASN B 310      -8.844-120.783 -49.284  1.00 79.47           O  
ATOM   2365  CG  ASN B 310      -8.173-119.914 -44.944  1.00 79.47           C  
ATOM   2366  ND2 ASN B 310      -8.845-119.467 -43.889  1.00 79.47           N  
ATOM   2367  OD1 ASN B 310      -7.182-120.642 -44.841  1.00 79.47           O  
ATOM   2368  N   TYR B 311      -8.619-118.534 -49.366  1.00 84.41           N  
ATOM   2369  CA  TYR B 311      -9.198-118.440 -50.702  1.00 84.41           C  
ATOM   2370  C   TYR B 311      -8.287-119.089 -51.738  1.00 84.41           C  
ATOM   2371  CB  TYR B 311      -9.454-116.977 -51.075  1.00 84.41           C  
ATOM   2372  O   TYR B 311      -8.764-119.696 -52.699  1.00 84.41           O  
ATOM   2373  CG  TYR B 311     -10.788-116.454 -50.600  1.00 84.41           C  
ATOM   2374  CD1 TYR B 311     -11.968-116.799 -51.256  1.00 84.41           C  
ATOM   2375  CD2 TYR B 311     -10.872-115.613 -49.495  1.00 84.41           C  
ATOM   2376  CE1 TYR B 311     -13.199-116.318 -50.823  1.00 84.41           C  
ATOM   2377  CE2 TYR B 311     -12.097-115.126 -49.053  1.00 84.41           C  
ATOM   2378  OH  TYR B 311     -14.470-115.005 -49.289  1.00 84.41           O  
ATOM   2379  CZ  TYR B 311     -13.254-115.484 -49.722  1.00 84.41           C  
ATOM   2380  N   HIS B 312      -6.895-118.844 -51.495  1.00 85.38           N  
ATOM   2381  CA  HIS B 312      -5.926-119.523 -52.347  1.00 85.38           C  
ATOM   2382  C   HIS B 312      -6.108-121.036 -52.292  1.00 85.38           C  
ATOM   2383  CB  HIS B 312      -4.500-119.150 -51.939  1.00 85.38           C  
ATOM   2384  O   HIS B 312      -6.104-121.704 -53.329  1.00 85.38           O  
ATOM   2385  CG  HIS B 312      -3.447-119.937 -52.652  1.00 85.38           C  
ATOM   2386  CD2 HIS B 312      -2.775-119.686 -53.801  1.00 85.38           C  
ATOM   2387  ND1 HIS B 312      -2.977-121.145 -52.186  1.00 85.38           N  
ATOM   2388  CE1 HIS B 312      -2.058-121.605 -53.019  1.00 85.38           C  
ATOM   2389  NE2 HIS B 312      -1.917-120.738 -54.008  1.00 85.38           N  
ATOM   2390  N   ASP B 313      -6.415-121.635 -51.188  1.00 80.13           N  
ATOM   2391  CA  ASP B 313      -6.536-123.078 -51.004  1.00 80.13           C  
ATOM   2392  C   ASP B 313      -7.866-123.591 -51.551  1.00 80.13           C  
ATOM   2393  CB  ASP B 313      -6.398-123.444 -49.525  1.00 80.13           C  
ATOM   2394  O   ASP B 313      -7.956-124.732 -52.009  1.00 80.13           O  
ATOM   2395  CG  ASP B 313      -4.985-123.264 -48.998  1.00 80.13           C  
ATOM   2396  OD1 ASP B 313      -4.044-123.131 -49.810  1.00 80.13           O  
ATOM   2397  OD2 ASP B 313      -4.811-123.258 -47.761  1.00 80.13           O  
ATOM   2398  N   ALA B 314      -9.023-122.867 -51.534  1.00 81.60           N  
ATOM   2399  CA  ALA B 314     -10.365-123.246 -51.969  1.00 81.60           C  
ATOM   2400  C   ALA B 314     -10.502-123.135 -53.485  1.00 81.60           C  
ATOM   2401  CB  ALA B 314     -11.413-122.377 -51.278  1.00 81.60           C  
ATOM   2402  O   ALA B 314     -11.322-123.827 -54.092  1.00 81.60           O  
ATOM   2403  N   ALA B 315      -9.753-122.258 -54.139  1.00 84.44           N  
ATOM   2404  CA  ALA B 315      -9.883-121.901 -55.549  1.00 84.44           C  
ATOM   2405  C   ALA B 315      -9.826-123.141 -56.436  1.00 84.44           C  
ATOM   2406  CB  ALA B 315      -8.792-120.912 -55.950  1.00 84.44           C  
ATOM   2407  O   ALA B 315     -10.690-123.339 -57.294  1.00 84.44           O  
ATOM   2408  N   PRO B 316      -8.968-124.112 -56.244  1.00 82.57           N  
ATOM   2409  CA  PRO B 316      -8.928-125.299 -57.102  1.00 82.57           C  
ATOM   2410  C   PRO B 316     -10.127-126.220 -56.890  1.00 82.57           C  
ATOM   2411  CB  PRO B 316      -7.628-125.991 -56.685  1.00 82.57           C  
ATOM   2412  O   PRO B 316     -10.589-126.864 -57.835  1.00 82.57           O  
ATOM   2413  CG  PRO B 316      -7.131-125.200 -55.518  1.00 82.57           C  
ATOM   2414  CD  PRO B 316      -7.952-123.948 -55.406  1.00 82.57           C  
ATOM   2415  N   LYS B 317     -10.776-126.352 -55.694  1.00 81.70           N  
ATOM   2416  CA  LYS B 317     -11.926-127.190 -55.366  1.00 81.70           C  
ATOM   2417  C   LYS B 317     -13.197-126.660 -56.023  1.00 81.70           C  
ATOM   2418  CB  LYS B 317     -12.116-127.273 -53.850  1.00 81.70           C  
ATOM   2419  O   LYS B 317     -14.032-127.439 -56.489  1.00 81.70           O  
ATOM   2420  CG  LYS B 317     -10.999-128.009 -53.126  1.00 81.70           C  
ATOM   2421  CD  LYS B 317     -11.292-128.145 -51.637  1.00 81.70           C  
ATOM   2422  CE  LYS B 317     -10.163-128.860 -50.907  1.00 81.70           C  
ATOM   2423  NZ  LYS B 317     -10.438-128.980 -49.444  1.00 81.70           N  
ATOM   2424  N   PHE B 318     -13.466-125.381 -56.060  1.00 79.02           N  
ATOM   2425  CA  PHE B 318     -14.595-124.758 -56.741  1.00 79.02           C  
ATOM   2426  C   PHE B 318     -14.499-124.964 -58.247  1.00 79.02           C  
ATOM   2427  CB  PHE B 318     -14.660-123.262 -56.418  1.00 79.02           C  
ATOM   2428  O   PHE B 318     -15.516-125.142 -58.921  1.00 79.02           O  
ATOM   2429  CG  PHE B 318     -15.662-122.914 -55.351  1.00 79.02           C  
ATOM   2430  CD1 PHE B 318     -17.010-122.784 -55.660  1.00 79.02           C  
ATOM   2431  CD2 PHE B 318     -15.255-122.716 -54.038  1.00 79.02           C  
ATOM   2432  CE1 PHE B 318     -17.940-122.461 -54.674  1.00 79.02           C  
ATOM   2433  CE2 PHE B 318     -16.178-122.393 -53.048  1.00 79.02           C  
ATOM   2434  CZ  PHE B 318     -17.520-122.265 -53.368  1.00 79.02           C  
ATOM   2435  N   ALA B 319     -13.290-124.896 -58.658  1.00 82.11           N  
ATOM   2436  CA  ALA B 319     -13.066-125.132 -60.082  1.00 82.11           C  
ATOM   2437  C   ALA B 319     -13.492-126.544 -60.477  1.00 82.11           C  
ATOM   2438  CB  ALA B 319     -11.599-124.904 -60.435  1.00 82.11           C  
ATOM   2439  O   ALA B 319     -14.018-126.756 -61.572  1.00 82.11           O  
ATOM   2440  N   ALA B 320     -13.640-127.549 -59.533  1.00 83.43           N  
ATOM   2441  CA  ALA B 320     -13.953-128.955 -59.770  1.00 83.43           C  
ATOM   2442  C   ALA B 320     -15.461-129.172 -59.867  1.00 83.43           C  
ATOM   2443  CB  ALA B 320     -13.364-129.826 -58.662  1.00 83.43           C  
ATOM   2444  O   ALA B 320     -15.915-130.177 -60.418  1.00 83.43           O  
ATOM   2445  N   GLN B 321     -16.390-128.255 -59.405  1.00 77.19           N  
ATOM   2446  CA  GLN B 321     -17.845-128.364 -59.396  1.00 77.19           C  
ATOM   2447  C   GLN B 321     -18.414-128.242 -60.806  1.00 77.19           C  
ATOM   2448  CB  GLN B 321     -18.458-127.297 -58.488  1.00 77.19           C  
ATOM   2449  O   GLN B 321     -19.562-128.618 -61.053  1.00 77.19           O  
ATOM   2450  CG  GLN B 321     -18.219-127.541 -57.004  1.00 77.19           C  
ATOM   2451  CD  GLN B 321     -18.861-126.485 -56.124  1.00 77.19           C  
ATOM   2452  NE2 GLN B 321     -18.732-126.648 -54.812  1.00 77.19           N  
ATOM   2453  OE1 GLN B 321     -19.468-125.530 -56.620  1.00 77.19           O  
ATOM   2454  N   THR B 322     -17.744-127.768 -61.725  1.00 76.15           N  
ATOM   2455  CA  THR B 322     -18.163-127.628 -63.115  1.00 76.15           C  
ATOM   2456  C   THR B 322     -17.390-128.590 -64.013  1.00 76.15           C  
ATOM   2457  CB  THR B 322     -17.965-126.185 -63.615  1.00 76.15           C  
ATOM   2458  O   THR B 322     -17.142-128.293 -65.183  1.00 76.15           O  
ATOM   2459  CG2 THR B 322     -18.976-125.238 -62.977  1.00 76.15           C  
ATOM   2460  OG1 THR B 322     -16.641-125.747 -63.282  1.00 76.15           O  
ATOM   2461  N   ASN B 323     -16.920-129.790 -63.440  1.00 68.11           N  
ATOM   2462  CA  ASN B 323     -16.126-130.781 -64.159  1.00 68.11           C  
ATOM   2463  C   ASN B 323     -16.905-131.385 -65.324  1.00 68.11           C  
ATOM   2464  CB  ASN B 323     -15.654-131.884 -63.208  1.00 68.11           C  
ATOM   2465  O   ASN B 323     -16.310-131.899 -66.274  1.00 68.11           O  
ATOM   2466  CG  ASN B 323     -14.253-131.642 -62.684  1.00 68.11           C  
ATOM   2467  ND2 ASN B 323     -13.814-132.482 -61.754  1.00 68.11           N  
ATOM   2468  OD1 ASN B 323     -13.569-130.707 -63.110  1.00 68.11           O  
ATOM   2469  N   ASN B 324     -18.524-131.346 -65.231  1.00 73.79           N  
ATOM   2470  CA  ASN B 324     -19.332-131.862 -66.331  1.00 73.79           C  
ATOM   2471  C   ASN B 324     -19.283-130.938 -67.544  1.00 73.79           C  
ATOM   2472  CB  ASN B 324     -20.779-132.072 -65.881  1.00 73.79           C  
ATOM   2473  O   ASN B 324     -19.703-131.321 -68.638  1.00 73.79           O  
ATOM   2474  CG  ASN B 324     -21.413-130.804 -65.344  1.00 73.79           C  
ATOM   2475  ND2 ASN B 324     -22.651-130.912 -64.876  1.00 73.79           N  
ATOM   2476  OD1 ASN B 324     -20.796-129.736 -65.350  1.00 73.79           O  
ATOM   2477  N   GLY B 325     -18.638-129.619 -67.330  1.00 76.49           N  
ATOM   2478  CA  GLY B 325     -18.360-128.702 -68.424  1.00 76.49           C  
ATOM   2479  C   GLY B 325     -19.555-127.848 -68.805  1.00 76.49           C  
ATOM   2480  O   GLY B 325     -19.446-126.962 -69.655  1.00 76.49           O  
ATOM   2481  N   TYR B 326     -20.873-128.069 -68.230  1.00 79.82           N  
ATOM   2482  CA  TYR B 326     -22.020-127.297 -68.699  1.00 79.82           C  
ATOM   2483  C   TYR B 326     -22.860-126.804 -67.527  1.00 79.82           C  
ATOM   2484  CB  TYR B 326     -22.884-128.138 -69.643  1.00 79.82           C  
ATOM   2485  O   TYR B 326     -23.700-125.915 -67.689  1.00 79.82           O  
ATOM   2486  CG  TYR B 326     -23.305-129.465 -69.061  1.00 79.82           C  
ATOM   2487  CD1 TYR B 326     -22.565-130.621 -69.302  1.00 79.82           C  
ATOM   2488  CD2 TYR B 326     -24.444-129.567 -68.269  1.00 79.82           C  
ATOM   2489  CE1 TYR B 326     -22.951-131.846 -68.769  1.00 79.82           C  
ATOM   2490  CE2 TYR B 326     -24.839-130.787 -67.731  1.00 79.82           C  
ATOM   2491  OH  TYR B 326     -24.474-133.130 -67.455  1.00 79.82           O  
ATOM   2492  CZ  TYR B 326     -24.087-131.919 -67.985  1.00 79.82           C  
ATOM   2493  N   SER B 327     -22.655-127.386 -66.308  1.00 84.26           N  
ATOM   2494  CA  SER B 327     -23.523-127.021 -65.193  1.00 84.26           C  
ATOM   2495  C   SER B 327     -22.798-127.164 -63.859  1.00 84.26           C  
ATOM   2496  CB  SER B 327     -24.785-127.883 -65.193  1.00 84.26           C  
ATOM   2497  O   SER B 327     -21.784-127.858 -63.769  1.00 84.26           O  
ATOM   2498  OG  SER B 327     -24.470-129.237 -64.914  1.00 84.26           O  
ATOM   2499  N   PHE B 328     -23.330-126.496 -62.833  1.00 83.16           N  
ATOM   2500  CA  PHE B 328     -22.909-126.688 -61.450  1.00 83.16           C  
ATOM   2501  C   PHE B 328     -23.534-127.948 -60.864  1.00 83.16           C  
ATOM   2502  CB  PHE B 328     -23.285-125.471 -60.599  1.00 83.16           C  
ATOM   2503  O   PHE B 328     -24.755-128.115 -60.895  1.00 83.16           O  
ATOM   2504  CG  PHE B 328     -22.439-124.256 -60.869  1.00 83.16           C  
ATOM   2505  CD1 PHE B 328     -21.115-124.207 -60.449  1.00 83.16           C  
ATOM   2506  CD2 PHE B 328     -22.967-123.164 -61.544  1.00 83.16           C  
ATOM   2507  CE1 PHE B 328     -20.329-123.084 -60.697  1.00 83.16           C  
ATOM   2508  CE2 PHE B 328     -22.188-122.038 -61.796  1.00 83.16           C  
ATOM   2509  CZ  PHE B 328     -20.870-122.000 -61.371  1.00 83.16           C  
ATOM   2510  N   GLN B 329     -22.782-128.786 -60.347  1.00 83.37           N  
ATOM   2511  CA  GLN B 329     -23.265-130.018 -59.731  1.00 83.37           C  
ATOM   2512  C   GLN B 329     -23.664-129.785 -58.277  1.00 83.37           C  
ATOM   2513  CB  GLN B 329     -22.202-131.114 -59.816  1.00 83.37           C  
ATOM   2514  O   GLN B 329     -22.844-129.349 -57.465  1.00 83.37           O  
ATOM   2515  CG  GLN B 329     -21.873-131.542 -61.240  1.00 83.37           C  
ATOM   2516  CD  GLN B 329     -20.855-132.667 -61.294  1.00 83.37           C  
ATOM   2517  NE2 GLN B 329     -20.069-132.704 -62.364  1.00 83.37           N  
ATOM   2518  OE1 GLN B 329     -20.777-133.495 -60.381  1.00 83.37           O  
ATOM   2519  N   LEU B 330     -25.058-130.044 -57.944  1.00 81.10           N  
ATOM   2520  CA  LEU B 330     -25.565-129.750 -56.609  1.00 81.10           C  
ATOM   2521  C   LEU B 330     -26.099-131.012 -55.939  1.00 81.10           C  
ATOM   2522  CB  LEU B 330     -26.666-128.688 -56.675  1.00 81.10           C  
ATOM   2523  O   LEU B 330     -26.645-131.891 -56.610  1.00 81.10           O  
ATOM   2524  CG  LEU B 330     -26.268-127.333 -57.262  1.00 81.10           C  
ATOM   2525  CD1 LEU B 330     -27.505-126.477 -57.508  1.00 81.10           C  
ATOM   2526  CD2 LEU B 330     -25.290-126.616 -56.336  1.00 81.10           C  
ATOM   2527  N   ASN B 331     -25.861-131.233 -54.651  1.00 80.61           N  
ATOM   2528  CA  ASN B 331     -26.450-132.223 -53.756  1.00 80.61           C  
ATOM   2529  C   ASN B 331     -27.271-131.563 -52.652  1.00 80.61           C  
ATOM   2530  CB  ASN B 331     -25.363-133.113 -53.150  1.00 80.61           C  
ATOM   2531  O   ASN B 331     -26.712-131.039 -51.687  1.00 80.61           O  
ATOM   2532  CG  ASN B 331     -25.931-134.322 -52.432  1.00 80.61           C  
ATOM   2533  ND2 ASN B 331     -25.059-135.245 -52.044  1.00 80.61           N  
ATOM   2534  OD1 ASN B 331     -27.144-134.426 -52.229  1.00 80.61           O  
ATOM   2535  N   ASP B 332     -28.726-131.589 -52.792  1.00 75.67           N  
ATOM   2536  CA  ASP B 332     -29.544-130.735 -51.936  1.00 75.67           C  
ATOM   2537  C   ASP B 332     -30.659-131.535 -51.267  1.00 75.67           C  
ATOM   2538  CB  ASP B 332     -30.137-129.578 -52.742  1.00 75.67           C  
ATOM   2539  O   ASP B 332     -30.946-132.665 -51.667  1.00 75.67           O  
ATOM   2540  CG  ASP B 332     -29.078-128.674 -53.349  1.00 75.67           C  
ATOM   2541  OD1 ASP B 332     -27.986-128.531 -52.758  1.00 75.67           O  
ATOM   2542  OD2 ASP B 332     -29.339-128.098 -54.427  1.00 75.67           O  
ATOM   2543  N   THR B 333     -31.252-130.986 -50.171  1.00 78.17           N  
ATOM   2544  CA  THR B 333     -32.436-131.499 -49.491  1.00 78.17           C  
ATOM   2545  C   THR B 333     -33.434-130.377 -49.220  1.00 78.17           C  
ATOM   2546  CB  THR B 333     -32.064-132.189 -48.165  1.00 78.17           C  
ATOM   2547  O   THR B 333     -33.141-129.206 -49.470  1.00 78.17           O  
ATOM   2548  CG2 THR B 333     -31.551-131.179 -47.144  1.00 78.17           C  
ATOM   2549  OG1 THR B 333     -33.221-132.844 -47.633  1.00 78.17           O  
ATOM   2550  N   PHE B 334     -34.756-130.780 -48.876  1.00 74.15           N  
ATOM   2551  CA  PHE B 334     -35.763-129.804 -48.474  1.00 74.15           C  
ATOM   2552  C   PHE B 334     -35.626-129.462 -46.996  1.00 74.15           C  
ATOM   2553  CB  PHE B 334     -37.171-130.334 -48.762  1.00 74.15           C  
ATOM   2554  O   PHE B 334     -35.409-130.348 -46.166  1.00 74.15           O  
ATOM   2555  CG  PHE B 334     -37.479-130.474 -50.229  1.00 74.15           C  
ATOM   2556  CD1 PHE B 334     -37.734-129.354 -51.010  1.00 74.15           C  
ATOM   2557  CD2 PHE B 334     -37.512-131.727 -50.827  1.00 74.15           C  
ATOM   2558  CE1 PHE B 334     -38.020-129.480 -52.367  1.00 74.15           C  
ATOM   2559  CE2 PHE B 334     -37.796-131.861 -52.183  1.00 74.15           C  
ATOM   2560  CZ  PHE B 334     -38.051-130.737 -52.951  1.00 74.15           C  
ATOM   2561  N   VAL B 335     -35.548-128.124 -46.714  1.00 76.81           N  
ATOM   2562  CA  VAL B 335     -35.469-127.639 -45.340  1.00 76.81           C  
ATOM   2563  C   VAL B 335     -36.619-126.672 -45.066  1.00 76.81           C  
ATOM   2564  CB  VAL B 335     -34.115-126.949 -45.059  1.00 76.81           C  
ATOM   2565  O   VAL B 335     -37.261-126.181 -45.998  1.00 76.81           O  
ATOM   2566  CG1 VAL B 335     -32.979-127.970 -45.056  1.00 76.81           C  
ATOM   2567  CG2 VAL B 335     -33.851-125.854 -46.091  1.00 76.81           C  
ATOM   2568  N   GLY B 336     -37.085-126.607 -43.726  1.00 68.23           N  
ATOM   2569  CA  GLY B 336     -38.004-125.535 -43.376  1.00 68.23           C  
ATOM   2570  C   GLY B 336     -37.419-124.153 -43.597  1.00 68.23           C  
ATOM   2571  O   GLY B 336     -36.223-123.939 -43.391  1.00 68.23           O  
ATOM   2572  N   ALA B 337     -38.205-123.283 -44.225  1.00 64.57           N  
ATOM   2573  CA  ALA B 337     -37.737-121.923 -44.475  1.00 64.57           C  
ATOM   2574  C   ALA B 337     -37.675-121.117 -43.180  1.00 64.57           C  
ATOM   2575  CB  ALA B 337     -38.641-121.226 -45.489  1.00 64.57           C  
ATOM   2576  O   ALA B 337     -38.568-121.219 -42.336  1.00 64.57           O  
ATOM   2577  N   GLY B 338     -36.533-120.404 -42.991  1.00 65.01           N  
ATOM   2578  CA  GLY B 338     -36.471-119.460 -41.887  1.00 65.01           C  
ATOM   2579  C   GLY B 338     -37.481-118.335 -42.007  1.00 65.01           C  
ATOM   2580  O   GLY B 338     -38.015-118.086 -43.090  1.00 65.01           O  
ATOM   2581  N   ASN B 339     -37.849-117.702 -40.920  1.00 64.93           N  
ATOM   2582  CA  ASN B 339     -38.754-116.558 -40.905  1.00 64.93           C  
ATOM   2583  C   ASN B 339     -38.209-115.401 -41.737  1.00 64.93           C  
ATOM   2584  CB  ASN B 339     -39.019-116.101 -39.469  1.00 64.93           C  
ATOM   2585  O   ASN B 339     -37.001-115.155 -41.750  1.00 64.93           O  
ATOM   2586  CG  ASN B 339     -39.855-117.094 -38.685  1.00 64.93           C  
ATOM   2587  ND2 ASN B 339     -39.695-117.093 -37.367  1.00 64.93           N  
ATOM   2588  OD1 ASN B 339     -40.637-117.856 -39.259  1.00 64.93           O  
ATOM   2589  N   PRO B 340     -39.140-114.915 -42.685  1.00 64.01           N  
ATOM   2590  CA  PRO B 340     -38.710-113.733 -43.436  1.00 64.01           C  
ATOM   2591  C   PRO B 340     -38.238-112.598 -42.529  1.00 64.01           C  
ATOM   2592  CB  PRO B 340     -39.969-113.328 -44.207  1.00 64.01           C  
ATOM   2593  O   PRO B 340     -38.652-112.516 -41.370  1.00 64.01           O  
ATOM   2594  CG  PRO B 340     -41.068-114.137 -43.596  1.00 64.01           C  
ATOM   2595  CD  PRO B 340     -40.453-115.193 -42.723  1.00 64.01           C  
ATOM   2596  N   TYR B 341     -37.387-111.658 -42.958  1.00 73.09           N  
ATOM   2597  CA  TYR B 341     -36.992-110.454 -42.235  1.00 73.09           C  
ATOM   2598  C   TYR B 341     -38.183-109.525 -42.030  1.00 73.09           C  
ATOM   2599  CB  TYR B 341     -35.878-109.717 -42.986  1.00 73.09           C  
ATOM   2600  O   TYR B 341     -39.036-109.397 -42.911  1.00 73.09           O  
ATOM   2601  CG  TYR B 341     -34.577-110.480 -43.043  1.00 73.09           C  
ATOM   2602  CD1 TYR B 341     -34.025-111.040 -41.893  1.00 73.09           C  
ATOM   2603  CD2 TYR B 341     -33.897-110.641 -44.245  1.00 73.09           C  
ATOM   2604  CE1 TYR B 341     -32.825-111.741 -41.940  1.00 73.09           C  
ATOM   2605  CE2 TYR B 341     -32.696-111.341 -44.303  1.00 73.09           C  
ATOM   2606  OH  TYR B 341     -30.981-112.581 -43.200  1.00 73.09           O  
ATOM   2607  CZ  TYR B 341     -32.169-111.887 -43.148  1.00 73.09           C  
ATOM   2608  N   VAL B 342     -38.372-109.065 -41.003  1.00 63.91           N  
ATOM   2609  CA  VAL B 342     -39.521-108.241 -40.641  1.00 63.91           C  
ATOM   2610  C   VAL B 342     -39.085-106.786 -40.490  1.00 63.91           C  
ATOM   2611  CB  VAL B 342     -40.186-108.737 -39.338  1.00 63.91           C  
ATOM   2612  O   VAL B 342     -38.037-106.502 -39.905  1.00 63.91           O  
ATOM   2613  CG1 VAL B 342     -41.409-107.887 -38.999  1.00 63.91           C  
ATOM   2614  CG2 VAL B 342     -40.573-110.209 -39.463  1.00 63.91           C  
ATOM   2615  N   TYR B 343     -39.800-105.806 -41.099  1.00 60.65           N  
ATOM   2616  CA  TYR B 343     -39.601-104.374 -40.909  1.00 60.65           C  
ATOM   2617  C   TYR B 343     -40.256-103.898 -39.618  1.00 60.65           C  
ATOM   2618  CB  TYR B 343     -40.164-103.591 -42.099  1.00 60.65           C  
ATOM   2619  O   TYR B 343     -41.403-104.249 -39.331  1.00 60.65           O  
ATOM   2620  CG  TYR B 343     -39.942-102.101 -42.006  1.00 60.65           C  
ATOM   2621  CD1 TYR B 343     -40.869-101.278 -41.370  1.00 60.65           C  
ATOM   2622  CD2 TYR B 343     -38.807-101.513 -42.552  1.00 60.65           C  
ATOM   2623  CE1 TYR B 343     -40.670 -99.904 -41.283  1.00 60.65           C  
ATOM   2624  CE2 TYR B 343     -38.597-100.141 -42.471  1.00 60.65           C  
ATOM   2625  OH  TYR B 343     -39.330 -97.986 -41.752  1.00 60.65           O  
ATOM   2626  CZ  TYR B 343     -39.533 -99.345 -41.835  1.00 60.65           C  
ATOM   2627  N   PRO B 344     -39.712-103.122 -38.606  1.00 59.72           N  
ATOM   2628  CA  PRO B 344     -38.357-102.602 -38.801  1.00 59.72           C  
ATOM   2629  C   PRO B 344     -37.299-103.422 -38.065  1.00 59.72           C  
ATOM   2630  CB  PRO B 344     -38.438-101.182 -38.236  1.00 59.72           C  
ATOM   2631  O   PRO B 344     -36.116-103.073 -38.088  1.00 59.72           O  
ATOM   2632  CG  PRO B 344     -39.536-101.237 -37.223  1.00 59.72           C  
ATOM   2633  CD  PRO B 344     -40.478-102.345 -37.600  1.00 59.72           C  
ATOM   2634  N   ASP B 345     -37.633-104.513 -37.591  1.00 63.08           N  
ATOM   2635  CA  ASP B 345     -36.785-105.258 -36.665  1.00 63.08           C  
ATOM   2636  C   ASP B 345     -35.518-105.753 -37.358  1.00 63.08           C  
ATOM   2637  CB  ASP B 345     -37.553-106.439 -36.066  1.00 63.08           C  
ATOM   2638  O   ASP B 345     -34.463-105.861 -36.730  1.00 63.08           O  
ATOM   2639  CG  ASP B 345     -38.661-106.008 -35.121  1.00 63.08           C  
ATOM   2640  OD1 ASP B 345     -38.641-104.852 -34.644  1.00 63.08           O  
ATOM   2641  OD2 ASP B 345     -39.560-106.832 -34.848  1.00 63.08           O  
ATOM   2642  N   ASN B 346     -35.552-106.065 -38.542  1.00 71.85           N  
ATOM   2643  CA  ASN B 346     -34.427-106.685 -39.234  1.00 71.85           C  
ATOM   2644  C   ASN B 346     -33.796-105.731 -40.244  1.00 71.85           C  
ATOM   2645  CB  ASN B 346     -34.869-107.976 -39.927  1.00 71.85           C  
ATOM   2646  O   ASN B 346     -33.226-106.169 -41.245  1.00 71.85           O  
ATOM   2647  CG  ASN B 346     -35.385-109.015 -38.951  1.00 71.85           C  
ATOM   2648  ND2 ASN B 346     -34.492-109.546 -38.123  1.00 71.85           N  
ATOM   2649  OD1 ASN B 346     -36.575-109.339 -38.942  1.00 71.85           O  
ATOM   2650  N   LEU B 347     -33.888-104.490 -40.212  1.00 76.81           N  
ATOM   2651  CA  LEU B 347     -33.240-103.511 -41.077  1.00 76.81           C  
ATOM   2652  C   LEU B 347     -31.722-103.637 -41.000  1.00 76.81           C  
ATOM   2653  CB  LEU B 347     -33.666-102.091 -40.693  1.00 76.81           C  
ATOM   2654  O   LEU B 347     -31.171-103.905 -39.930  1.00 76.81           O  
ATOM   2655  CG  LEU B 347     -35.059-101.654 -41.149  1.00 76.81           C  
ATOM   2656  CD1 LEU B 347     -35.454-100.348 -40.469  1.00 76.81           C  
ATOM   2657  CD2 LEU B 347     -35.103-101.508 -42.666  1.00 76.81           C  
ATOM   2658  N   PRO B 348     -31.091-103.710 -42.189  1.00 79.38           N  
ATOM   2659  CA  PRO B 348     -29.629-103.805 -42.186  1.00 79.38           C  
ATOM   2660  C   PRO B 348     -28.972-102.759 -41.290  1.00 79.38           C  
ATOM   2661  CB  PRO B 348     -29.258-103.577 -43.654  1.00 79.38           C  
ATOM   2662  O   PRO B 348     -29.404-101.604 -41.263  1.00 79.38           O  
ATOM   2663  CG  PRO B 348     -30.567-103.417 -44.358  1.00 79.38           C  
ATOM   2664  CD  PRO B 348     -31.665-103.430 -43.333  1.00 79.38           C  
ATOM   2665  N   ARG B 349     -27.975-103.423 -40.459  1.00 77.26           N  
ATOM   2666  CA  ARG B 349     -27.092-102.592 -39.647  1.00 77.26           C  
ATOM   2667  C   ARG B 349     -25.631-102.807 -40.031  1.00 77.26           C  
ATOM   2668  CB  ARG B 349     -27.292-102.888 -38.160  1.00 77.26           C  
ATOM   2669  O   ARG B 349     -25.230-103.923 -40.367  1.00 77.26           O  
ATOM   2670  CG  ARG B 349     -28.665-102.502 -37.634  1.00 77.26           C  
ATOM   2671  CD  ARG B 349     -28.802-102.796 -36.146  1.00 77.26           C  
ATOM   2672  NE  ARG B 349     -30.162-102.555 -35.673  1.00 77.26           N  
ATOM   2673  NH1 ARG B 349     -29.702-103.052 -33.464  1.00 77.26           N  
ATOM   2674  NH2 ARG B 349     -31.820-102.437 -34.088  1.00 77.26           N  
ATOM   2675  CZ  ARG B 349     -30.559-102.682 -34.409  1.00 77.26           C  
ATOM   2676  N   VAL B 350     -24.926-101.774 -40.154  1.00 78.63           N  
ATOM   2677  CA  VAL B 350     -23.489-101.892 -40.378  1.00 78.63           C  
ATOM   2678  C   VAL B 350     -22.742-101.677 -39.064  1.00 78.63           C  
ATOM   2679  CB  VAL B 350     -22.996-100.885 -41.442  1.00 78.63           C  
ATOM   2680  O   VAL B 350     -22.391-100.546 -38.720  1.00 78.63           O  
ATOM   2681  CG1 VAL B 350     -21.523-101.124 -41.770  1.00 78.63           C  
ATOM   2682  CG2 VAL B 350     -23.851-100.983 -42.705  1.00 78.63           C  
ATOM   2683  N   ASN B 351     -22.573-102.735 -38.199  1.00 74.82           N  
ATOM   2684  CA  ASN B 351     -21.938-102.562 -36.897  1.00 74.82           C  
ATOM   2685  C   ASN B 351     -21.075-103.766 -36.529  1.00 74.82           C  
ATOM   2686  CB  ASN B 351     -22.990-102.313 -35.815  1.00 74.82           C  
ATOM   2687  O   ASN B 351     -20.769-103.980 -35.355  1.00 74.82           O  
ATOM   2688  CG  ASN B 351     -22.528-101.319 -34.767  1.00 74.82           C  
ATOM   2689  ND2 ASN B 351     -23.257-101.242 -33.661  1.00 74.82           N  
ATOM   2690  OD1 ASN B 351     -21.523-100.627 -34.952  1.00 74.82           O  
ATOM   2691  N   ALA B 352     -20.826-104.726 -37.510  1.00 76.24           N  
ATOM   2692  CA  ALA B 352     -19.998-105.895 -37.222  1.00 76.24           C  
ATOM   2693  C   ALA B 352     -18.585-105.480 -36.824  1.00 76.24           C  
ATOM   2694  CB  ALA B 352     -19.956-106.827 -38.430  1.00 76.24           C  
ATOM   2695  O   ALA B 352     -17.947-104.683 -37.515  1.00 76.24           O  
ATOM   2696  N   ARG B 353     -18.123-105.702 -35.660  1.00 68.40           N  
ATOM   2697  CA  ARG B 353     -16.755-105.527 -35.182  1.00 68.40           C  
ATOM   2698  C   ARG B 353     -16.133-106.866 -34.801  1.00 68.40           C  
ATOM   2699  CB  ARG B 353     -16.721-104.574 -33.985  1.00 68.40           C  
ATOM   2700  O   ARG B 353     -16.846-107.838 -34.546  1.00 68.40           O  
ATOM   2701  CG  ARG B 353     -16.913-103.112 -34.356  1.00 68.40           C  
ATOM   2702  CD  ARG B 353     -16.815-102.203 -33.139  1.00 68.40           C  
ATOM   2703  NE  ARG B 353     -17.179-100.827 -33.463  1.00 68.40           N  
ATOM   2704  NH1 ARG B 353     -16.768-100.001 -31.345  1.00 68.40           N  
ATOM   2705  NH2 ARG B 353     -17.501 -98.600 -33.004  1.00 68.40           N  
ATOM   2706  CZ  ARG B 353     -17.148 -99.812 -32.603  1.00 68.40           C  
ATOM   2707  N   GLY B 354     -14.861-107.131 -34.866  1.00 62.90           N  
ATOM   2708  CA  GLY B 354     -14.160-108.351 -34.498  1.00 62.90           C  
ATOM   2709  C   GLY B 354     -13.371-108.955 -35.645  1.00 62.90           C  
ATOM   2710  O   GLY B 354     -12.907-108.235 -36.533  1.00 62.90           O  
ATOM   2711  N   GLY B 355     -12.420-109.983 -35.480  1.00 51.85           N  
ATOM   2712  CA  GLY B 355     -11.788-110.913 -36.402  1.00 51.85           C  
ATOM   2713  C   GLY B 355     -10.286-111.012 -36.214  1.00 51.85           C  
ATOM   2714  O   GLY B 355      -9.771-110.732 -35.129  1.00 51.85           O  
ATOM   2715  N   PRO B 356      -9.110-110.774 -37.013  1.00 47.28           N  
ATOM   2716  CA  PRO B 356      -7.842-111.454 -36.739  1.00 47.28           C  
ATOM   2717  C   PRO B 356      -7.190-110.986 -35.440  1.00 47.28           C  
ATOM   2718  CB  PRO B 356      -6.976-111.087 -37.947  1.00 47.28           C  
ATOM   2719  O   PRO B 356      -6.705-109.854 -35.361  1.00 47.28           O  
ATOM   2720  CG  PRO B 356      -7.875-110.281 -38.829  1.00 47.28           C  
ATOM   2721  CD  PRO B 356      -9.146-109.996 -38.083  1.00 47.28           C  
ATOM   2722  N   GLU B 357      -6.858-110.846 -34.289  1.00 45.65           N  
ATOM   2723  CA  GLU B 357      -6.575-111.676 -33.122  1.00 45.65           C  
ATOM   2724  C   GLU B 357      -7.750-111.678 -32.148  1.00 45.65           C  
ATOM   2725  CB  GLU B 357      -5.306-111.193 -32.414  1.00 45.65           C  
ATOM   2726  O   GLU B 357      -7.557-111.784 -30.935  1.00 45.65           O  
ATOM   2727  CG  GLU B 357      -4.032-111.418 -33.215  1.00 45.65           C  
ATOM   2728  CD  GLU B 357      -2.766-111.132 -32.422  1.00 45.65           C  
ATOM   2729  OE1 GLU B 357      -1.656-111.411 -32.929  1.00 45.65           O  
ATOM   2730  OE2 GLU B 357      -2.886-110.626 -31.284  1.00 45.65           O  
ATOM   2731  N   GLY B 358      -8.656-111.072 -31.985  1.00 45.04           N  
ATOM   2732  CA  GLY B 358      -9.410-111.726 -30.928  1.00 45.04           C  
ATOM   2733  C   GLY B 358     -10.850-112.014 -31.311  1.00 45.04           C  
ATOM   2734  O   GLY B 358     -11.590-111.104 -31.690  1.00 45.04           O  
ATOM   2735  N   ARG B 359     -11.177-113.387 -31.590  1.00 49.28           N  
ATOM   2736  CA  ARG B 359     -11.915-114.646 -31.577  1.00 49.28           C  
ATOM   2737  C   ARG B 359     -13.404-114.406 -31.354  1.00 49.28           C  
ATOM   2738  CB  ARG B 359     -11.367-115.579 -30.495  1.00 49.28           C  
ATOM   2739  O   ARG B 359     -13.788-113.531 -30.575  1.00 49.28           O  
ATOM   2740  CG  ARG B 359      -9.950-116.064 -30.759  1.00 49.28           C  
ATOM   2741  CD  ARG B 359      -9.478-117.036 -29.687  1.00 49.28           C  
ATOM   2742  NE  ARG B 359      -8.258-117.730 -30.089  1.00 49.28           N  
ATOM   2743  NH1 ARG B 359      -7.847-118.646 -28.008  1.00 49.28           N  
ATOM   2744  NH2 ARG B 359      -6.421-119.067 -29.753  1.00 49.28           N  
ATOM   2745  CZ  ARG B 359      -7.511-118.479 -29.282  1.00 49.28           C  
ATOM   2746  N   PRO B 360     -13.890-115.089 -32.990  1.00 52.04           N  
ATOM   2747  CA  PRO B 360     -13.748-116.141 -34.000  1.00 52.04           C  
ATOM   2748  C   PRO B 360     -14.047-115.646 -35.413  1.00 52.04           C  
ATOM   2749  CB  PRO B 360     -14.771-117.191 -33.561  1.00 52.04           C  
ATOM   2750  O   PRO B 360     -14.736-114.637 -35.585  1.00 52.04           O  
ATOM   2751  CG  PRO B 360     -15.625-116.495 -32.551  1.00 52.04           C  
ATOM   2752  CD  PRO B 360     -14.951-115.211 -32.161  1.00 52.04           C  
ATOM   2753  N   GLY B 361     -13.068-115.827 -36.590  1.00 58.67           N  
ATOM   2754  CA  GLY B 361     -13.369-115.706 -38.007  1.00 58.67           C  
ATOM   2755  C   GLY B 361     -12.334-116.369 -38.896  1.00 58.67           C  
ATOM   2756  O   GLY B 361     -12.596-116.636 -40.071  1.00 58.67           O  
ATOM   2757  N   CYS B 362     -11.067-116.532 -38.393  1.00 65.60           N  
ATOM   2758  CA  CYS B 362     -10.030-117.270 -39.105  1.00 65.60           C  
ATOM   2759  C   CYS B 362      -9.924-118.699 -38.588  1.00 65.60           C  
ATOM   2760  CB  CYS B 362      -8.680-116.566 -38.966  1.00 65.60           C  
ATOM   2761  O   CYS B 362      -9.449-118.927 -37.473  1.00 65.60           O  
ATOM   2762  SG  CYS B 362      -8.150-115.706 -40.463  1.00 65.60           S  
ATOM   2763  N   TRP B 363     -10.669-119.683 -39.301  1.00 69.32           N  
ATOM   2764  CA  TRP B 363     -10.780-121.063 -38.841  1.00 69.32           C  
ATOM   2765  C   TRP B 363      -9.739-121.948 -39.516  1.00 69.32           C  
ATOM   2766  CB  TRP B 363     -12.185-121.608 -39.112  1.00 69.32           C  
ATOM   2767  O   TRP B 363      -9.233-121.614 -40.590  1.00 69.32           O  
ATOM   2768  CG  TRP B 363     -13.288-120.743 -38.578  1.00 69.32           C  
ATOM   2769  CD1 TRP B 363     -14.049-119.851 -39.280  1.00 69.32           C  
ATOM   2770  CD2 TRP B 363     -13.748-120.686 -37.224  1.00 69.32           C  
ATOM   2771  CE2 TRP B 363     -14.794-119.737 -37.179  1.00 69.32           C  
ATOM   2772  CE3 TRP B 363     -13.379-121.346 -36.045  1.00 69.32           C  
ATOM   2773  NE1 TRP B 363     -14.957-119.243 -38.445  1.00 69.32           N  
ATOM   2774  CH2 TRP B 363     -15.093-120.092 -34.858  1.00 69.32           C  
ATOM   2775  CZ2 TRP B 363     -15.474-119.432 -35.997  1.00 69.32           C  
ATOM   2776  CZ3 TRP B 363     -14.058-121.041 -34.870  1.00 69.32           C  
ATOM   2777  N   GLN B 364      -9.386-122.968 -38.930  1.00 65.15           N  
ATOM   2778  CA  GLN B 364      -8.632-124.027 -39.593  1.00 65.15           C  
ATOM   2779  C   GLN B 364      -9.383-124.557 -40.811  1.00 65.15           C  
ATOM   2780  CB  GLN B 364      -8.340-125.169 -38.619  1.00 65.15           C  
ATOM   2781  O   GLN B 364     -10.603-124.409 -40.907  1.00 65.15           O  
ATOM   2782  CG  GLN B 364      -7.485-124.758 -37.428  1.00 65.15           C  
ATOM   2783  CD  GLN B 364      -6.869-125.944 -36.710  1.00 65.15           C  
ATOM   2784  NE2 GLN B 364      -5.906-125.673 -35.835  1.00 65.15           N  
ATOM   2785  OE1 GLN B 364      -7.257-127.094 -36.938  1.00 65.15           O  
ATOM   2786  N   PRO B 365      -8.666-125.081 -41.742  1.00 70.55           N  
ATOM   2787  CA  PRO B 365      -9.352-125.647 -42.906  1.00 70.55           C  
ATOM   2788  C   PRO B 365     -10.475-126.607 -42.520  1.00 70.55           C  
ATOM   2789  CB  PRO B 365      -8.235-126.383 -43.650  1.00 70.55           C  
ATOM   2790  O   PRO B 365     -10.310-127.418 -41.605  1.00 70.55           O  
ATOM   2791  CG  PRO B 365      -6.969-125.854 -43.059  1.00 70.55           C  
ATOM   2792  CD  PRO B 365      -7.281-125.262 -41.714  1.00 70.55           C  
ATOM   2793  N   ILE B 366     -11.685-126.414 -43.001  1.00 72.37           N  
ATOM   2794  CA  ILE B 366     -12.865-127.213 -42.690  1.00 72.37           C  
ATOM   2795  C   ILE B 366     -12.742-128.590 -43.338  1.00 72.37           C  
ATOM   2796  CB  ILE B 366     -14.161-126.514 -43.159  1.00 72.37           C  
ATOM   2797  O   ILE B 366     -12.733-128.706 -44.566  1.00 72.37           O  
ATOM   2798  CG1 ILE B 366     -14.242-125.096 -42.581  1.00 72.37           C  
ATOM   2799  CG2 ILE B 366     -15.391-127.337 -42.767  1.00 72.37           C  
ATOM   2800  CD1 ILE B 366     -14.329-125.052 -41.061  1.00 72.37           C  
ATOM   2801  N   THR B 367     -12.531-129.637 -42.550  1.00 69.74           N  
ATOM   2802  CA  THR B 367     -12.456-131.017 -43.016  1.00 69.74           C  
ATOM   2803  C   THR B 367     -13.736-131.775 -42.673  1.00 69.74           C  
ATOM   2804  CB  THR B 367     -11.245-131.748 -42.408  1.00 69.74           C  
ATOM   2805  O   THR B 367     -14.632-131.228 -42.026  1.00 69.74           O  
ATOM   2806  CG2 THR B 367      -9.939-131.058 -42.786  1.00 69.74           C  
ATOM   2807  OG1 THR B 367     -11.370-131.760 -40.980  1.00 69.74           O  
ATOM   2808  N   HIS B 368     -13.949-133.026 -43.076  1.00 65.41           N  
ATOM   2809  CA  HIS B 368     -15.089-133.894 -42.802  1.00 65.41           C  
ATOM   2810  C   HIS B 368     -15.321-134.042 -41.302  1.00 65.41           C  
ATOM   2811  CB  HIS B 368     -14.881-135.269 -43.440  1.00 65.41           C  
ATOM   2812  O   HIS B 368     -16.462-134.187 -40.858  1.00 65.41           O  
ATOM   2813  CG  HIS B 368     -16.153-136.017 -43.681  1.00 65.41           C  
ATOM   2814  CD2 HIS B 368     -16.929-136.119 -44.786  1.00 65.41           C  
ATOM   2815  ND1 HIS B 368     -16.765-136.778 -42.708  1.00 65.41           N  
ATOM   2816  CE1 HIS B 368     -17.865-137.316 -43.206  1.00 65.41           C  
ATOM   2817  NE2 HIS B 368     -17.988-136.932 -44.465  1.00 65.41           N  
ATOM   2818  N   ASP B 369     -14.199-133.916 -40.489  1.00 61.55           N  
ATOM   2819  CA  ASP B 369     -14.254-134.110 -39.043  1.00 61.55           C  
ATOM   2820  C   ASP B 369     -14.661-132.821 -38.332  1.00 61.55           C  
ATOM   2821  CB  ASP B 369     -12.904-134.599 -38.515  1.00 61.55           C  
ATOM   2822  O   ASP B 369     -15.127-132.856 -37.191  1.00 61.55           O  
ATOM   2823  CG  ASP B 369     -12.544-135.989 -39.006  1.00 61.55           C  
ATOM   2824  OD1 ASP B 369     -13.458-136.808 -39.247  1.00 61.55           O  
ATOM   2825  OD2 ASP B 369     -11.334-136.271 -39.152  1.00 61.55           O  
ATOM   2826  N   LEU B 370     -14.635-131.618 -38.994  1.00 64.77           N  
ATOM   2827  CA  LEU B 370     -14.978-130.319 -38.425  1.00 64.77           C  
ATOM   2828  C   LEU B 370     -16.120-129.670 -39.199  1.00 64.77           C  
ATOM   2829  CB  LEU B 370     -13.757-129.395 -38.425  1.00 64.77           C  
ATOM   2830  O   LEU B 370     -16.428-128.494 -38.991  1.00 64.77           O  
ATOM   2831  CG  LEU B 370     -13.771-128.253 -37.408  1.00 64.77           C  
ATOM   2832  CD1 LEU B 370     -13.086-128.685 -36.115  1.00 64.77           C  
ATOM   2833  CD2 LEU B 370     -13.099-127.012 -37.987  1.00 64.77           C  
ATOM   2834  N   TRP B 371     -16.988-130.436 -39.836  1.00 68.58           N  
ATOM   2835  CA  TRP B 371     -18.140-130.000 -40.618  1.00 68.58           C  
ATOM   2836  C   TRP B 371     -19.391-129.924 -39.749  1.00 68.58           C  
ATOM   2837  CB  TRP B 371     -18.379-130.947 -41.797  1.00 68.58           C  
ATOM   2838  O   TRP B 371     -19.657-130.828 -38.953  1.00 68.58           O  
ATOM   2839  CG  TRP B 371     -19.490-130.517 -42.708  1.00 68.58           C  
ATOM   2840  CD1 TRP B 371     -19.410-129.625 -43.741  1.00 68.58           C  
ATOM   2841  CD2 TRP B 371     -20.850-130.958 -42.663  1.00 68.58           C  
ATOM   2842  CE2 TRP B 371     -21.540-130.292 -43.700  1.00 68.58           C  
ATOM   2843  CE3 TRP B 371     -21.553-131.853 -41.846  1.00 68.58           C  
ATOM   2844  NE1 TRP B 371     -20.639-129.485 -44.342  1.00 68.58           N  
ATOM   2845  CH2 TRP B 371     -23.565-131.375 -43.128  1.00 68.58           C  
ATOM   2846  CZ2 TRP B 371     -22.901-130.494 -43.941  1.00 68.58           C  
ATOM   2847  CZ3 TRP B 371     -22.908-132.053 -42.088  1.00 68.58           C  
ATOM   2848  N   PRO B 372     -19.866-128.725 -39.742  1.00 63.24           N  
ATOM   2849  CA  PRO B 372     -19.854-127.523 -40.578  1.00 63.24           C  
ATOM   2850  C   PRO B 372     -19.092-126.365 -39.936  1.00 63.24           C  
ATOM   2851  CB  PRO B 372     -21.339-127.183 -40.728  1.00 63.24           C  
ATOM   2852  O   PRO B 372     -18.733-126.436 -38.758  1.00 63.24           O  
ATOM   2853  CG  PRO B 372     -22.011-127.903 -39.604  1.00 63.24           C  
ATOM   2854  CD  PRO B 372     -21.100-128.996 -39.126  1.00 63.24           C  
ATOM   2855  N   ALA B 373     -18.767-125.249 -40.711  1.00 71.34           N  
ATOM   2856  CA  ALA B 373     -18.165-124.037 -40.161  1.00 71.34           C  
ATOM   2857  C   ALA B 373     -19.106-123.358 -39.170  1.00 71.34           C  
ATOM   2858  CB  ALA B 373     -17.792-123.072 -41.284  1.00 71.34           C  
ATOM   2859  O   ALA B 373     -20.321-123.333 -39.376  1.00 71.34           O  
ATOM   2860  N   PRO B 374     -18.445-122.920 -38.027  1.00 68.45           N  
ATOM   2861  CA  PRO B 374     -19.283-122.218 -37.052  1.00 68.45           C  
ATOM   2862  C   PRO B 374     -19.939-120.966 -37.630  1.00 68.45           C  
ATOM   2863  CB  PRO B 374     -18.299-121.854 -35.938  1.00 68.45           C  
ATOM   2864  O   PRO B 374     -19.378-120.328 -38.524  1.00 68.45           O  
ATOM   2865  CG  PRO B 374     -16.965-122.299 -36.446  1.00 68.45           C  
ATOM   2866  CD  PRO B 374     -17.158-122.946 -37.788  1.00 68.45           C  
ATOM   2867  N   TYR B 375     -21.211-120.867 -37.229  1.00 71.47           N  
ATOM   2868  CA  TYR B 375     -21.898-119.627 -37.575  1.00 71.47           C  
ATOM   2869  C   TYR B 375     -21.363-118.460 -36.754  1.00 71.47           C  
ATOM   2870  CB  TYR B 375     -23.407-119.770 -37.358  1.00 71.47           C  
ATOM   2871  O   TYR B 375     -21.256-118.553 -35.529  1.00 71.47           O  
ATOM   2872  CG  TYR B 375     -24.187-118.516 -37.669  1.00 71.47           C  
ATOM   2873  CD1 TYR B 375     -24.694-117.717 -36.646  1.00 71.47           C  
ATOM   2874  CD2 TYR B 375     -24.419-118.127 -38.984  1.00 71.47           C  
ATOM   2875  CE1 TYR B 375     -25.414-116.560 -36.927  1.00 71.47           C  
ATOM   2876  CE2 TYR B 375     -25.138-116.973 -39.277  1.00 71.47           C  
ATOM   2877  OH  TYR B 375     -26.343-115.054 -38.527  1.00 71.47           O  
ATOM   2878  CZ  TYR B 375     -25.630-116.197 -38.243  1.00 71.47           C  
ATOM   2879  N   LEU B 376     -20.823-117.403 -37.385  1.00 72.44           N  
ATOM   2880  CA  LEU B 376     -20.314-116.217 -36.705  1.00 72.44           C  
ATOM   2881  C   LEU B 376     -21.415-115.177 -36.529  1.00 72.44           C  
ATOM   2882  CB  LEU B 376     -19.144-115.613 -37.486  1.00 72.44           C  
ATOM   2883  O   LEU B 376     -21.960-114.672 -37.513  1.00 72.44           O  
ATOM   2884  CG  LEU B 376     -18.442-114.418 -36.838  1.00 72.44           C  
ATOM   2885  CD1 LEU B 376     -17.722-114.853 -35.565  1.00 72.44           C  
ATOM   2886  CD2 LEU B 376     -17.465-113.776 -37.817  1.00 72.44           C  
ATOM   2887  N   VAL B 377     -21.912-115.105 -35.256  1.00 71.04           N  
ATOM   2888  CA  VAL B 377     -22.922-114.098 -34.944  1.00 71.04           C  
ATOM   2889  C   VAL B 377     -22.301-112.705 -35.013  1.00 71.04           C  
ATOM   2890  CB  VAL B 377     -23.547-114.335 -33.551  1.00 71.04           C  
ATOM   2891  O   VAL B 377     -21.317-112.422 -34.326  1.00 71.04           O  
ATOM   2892  CG1 VAL B 377     -24.586-113.260 -33.236  1.00 71.04           C  
ATOM   2893  CG2 VAL B 377     -24.174-115.726 -33.477  1.00 71.04           C  
ATOM   2894  N   LEU B 378     -22.818-111.809 -36.044  1.00 72.78           N  
ATOM   2895  CA  LEU B 378     -22.351-110.439 -36.229  1.00 72.78           C  
ATOM   2896  C   LEU B 378     -23.441-109.439 -35.860  1.00 72.78           C  
ATOM   2897  CB  LEU B 378     -21.905-110.215 -37.676  1.00 72.78           C  
ATOM   2898  O   LEU B 378     -24.631-109.751 -35.944  1.00 72.78           O  
ATOM   2899  CG  LEU B 378     -20.847-111.178 -38.216  1.00 72.78           C  
ATOM   2900  CD1 LEU B 378     -20.886-111.208 -39.741  1.00 72.78           C  
ATOM   2901  CD2 LEU B 378     -19.461-110.784 -37.719  1.00 72.78           C  
ATOM   2902  N   ASP B 379     -23.142-108.201 -35.439  1.00 74.44           N  
ATOM   2903  CA  ASP B 379     -24.093-107.127 -35.170  1.00 74.44           C  
ATOM   2904  C   ASP B 379     -24.552-106.461 -36.465  1.00 74.44           C  
ATOM   2905  CB  ASP B 379     -23.476-106.085 -34.233  1.00 74.44           C  
ATOM   2906  O   ASP B 379     -24.201-105.311 -36.737  1.00 74.44           O  
ATOM   2907  CG  ASP B 379     -24.489-105.077 -33.718  1.00 74.44           C  
ATOM   2908  OD1 ASP B 379     -25.702-105.251 -33.965  1.00 74.44           O  
ATOM   2909  OD2 ASP B 379     -24.069-104.099 -33.063  1.00 74.44           O  
ATOM   2910  N   THR B 380     -25.299-107.206 -37.274  1.00 76.43           N  
ATOM   2911  CA  THR B 380     -25.734-106.731 -38.583  1.00 76.43           C  
ATOM   2912  C   THR B 380     -27.256-106.662 -38.655  1.00 76.43           C  
ATOM   2913  CB  THR B 380     -25.204-107.637 -39.710  1.00 76.43           C  
ATOM   2914  O   THR B 380     -27.822-106.408 -39.720  1.00 76.43           O  
ATOM   2915  CG2 THR B 380     -23.682-107.589 -39.784  1.00 76.43           C  
ATOM   2916  OG1 THR B 380     -25.618-108.986 -39.464  1.00 76.43           O  
ATOM   2917  N   GLY B 381     -28.067-106.644 -37.575  1.00 74.54           N  
ATOM   2918  CA  GLY B 381     -29.508-106.471 -37.488  1.00 74.54           C  
ATOM   2919  C   GLY B 381     -30.275-107.771 -37.637  1.00 74.54           C  
ATOM   2920  O   GLY B 381     -31.493-107.804 -37.451  1.00 74.54           O  
ATOM   2921  N   ALA B 382     -29.550-108.876 -38.023  1.00 73.11           N  
ATOM   2922  CA  ALA B 382     -30.192-110.182 -38.140  1.00 73.11           C  
ATOM   2923  C   ALA B 382     -29.241-111.301 -37.725  1.00 73.11           C  
ATOM   2924  CB  ALA B 382     -30.682-110.408 -39.569  1.00 73.11           C  
ATOM   2925  O   ALA B 382     -28.045-111.248 -38.020  1.00 73.11           O  
ATOM   2926  N   SER B 383     -29.614-112.025 -36.814  1.00 66.30           N  
ATOM   2927  CA  SER B 383     -28.856-113.206 -36.414  1.00 66.30           C  
ATOM   2928  C   SER B 383     -29.736-114.451 -36.407  1.00 66.30           C  
ATOM   2929  CB  SER B 383     -28.236-113.002 -35.031  1.00 66.30           C  
ATOM   2930  O   SER B 383     -30.896-114.396 -35.994  1.00 66.30           O  
ATOM   2931  OG  SER B 383     -27.698-114.216 -34.537  1.00 66.30           O  
ATOM   2932  N   ILE B 384     -29.143-115.534 -36.939  1.00 62.76           N  
ATOM   2933  CA  ILE B 384     -29.896-116.784 -36.947  1.00 62.76           C  
ATOM   2934  C   ILE B 384     -29.696-117.515 -35.621  1.00 62.76           C  
ATOM   2935  CB  ILE B 384     -29.476-117.689 -38.127  1.00 62.76           C  
ATOM   2936  O   ILE B 384     -30.288-118.573 -35.393  1.00 62.76           O  
ATOM   2937  CG1 ILE B 384     -27.948-117.781 -38.213  1.00 62.76           C  
ATOM   2938  CG2 ILE B 384     -30.069-117.173 -39.441  1.00 62.76           C  
ATOM   2939  CD1 ILE B 384     -27.446-118.824 -39.201  1.00 62.76           C  
ATOM   2940  N   ALA B 385     -28.733-116.984 -34.509  1.00 57.88           N  
ATOM   2941  CA  ALA B 385     -28.392-117.652 -33.256  1.00 57.88           C  
ATOM   2942  C   ALA B 385     -29.604-117.734 -32.332  1.00 57.88           C  
ATOM   2943  CB  ALA B 385     -27.244-116.926 -32.560  1.00 57.88           C  
ATOM   2944  O   ALA B 385     -30.424-116.814 -32.289  1.00 57.88           O  
ATOM   2945  N   PRO B 386     -29.910-118.703 -31.302  1.00 52.60           N  
ATOM   2946  CA  PRO B 386     -30.621-119.980 -31.201  1.00 52.60           C  
ATOM   2947  C   PRO B 386     -32.123-119.804 -30.996  1.00 52.60           C  
ATOM   2948  CB  PRO B 386     -29.978-120.646 -29.982  1.00 52.60           C  
ATOM   2949  O   PRO B 386     -32.834-120.780 -30.741  1.00 52.60           O  
ATOM   2950  CG  PRO B 386     -29.207-119.554 -29.312  1.00 52.60           C  
ATOM   2951  CD  PRO B 386     -29.166-118.366 -30.230  1.00 52.60           C  
ATOM   2952  N   TYR B 387     -32.839-118.874 -31.009  1.00 46.39           N  
ATOM   2953  CA  TYR B 387     -34.029-119.381 -30.334  1.00 46.39           C  
ATOM   2954  C   TYR B 387     -34.797-120.343 -31.232  1.00 46.39           C  
ATOM   2955  CB  TYR B 387     -34.938-118.225 -29.908  1.00 46.39           C  
ATOM   2956  O   TYR B 387     -36.020-120.240 -31.360  1.00 46.39           O  
ATOM   2957  CG  TYR B 387     -34.487-117.531 -28.645  1.00 46.39           C  
ATOM   2958  CD1 TYR B 387     -34.825-118.034 -27.391  1.00 46.39           C  
ATOM   2959  CD2 TYR B 387     -33.722-116.371 -28.704  1.00 46.39           C  
ATOM   2960  CE1 TYR B 387     -34.413-117.397 -26.226  1.00 46.39           C  
ATOM   2961  CE2 TYR B 387     -33.304-115.725 -27.545  1.00 46.39           C  
ATOM   2962  OH  TYR B 387     -33.242-115.611 -25.162  1.00 46.39           O  
ATOM   2963  CZ  TYR B 387     -33.653-116.245 -26.313  1.00 46.39           C  
ATOM   2964  N   ASN B 388     -33.995-121.237 -32.193  1.00 49.84           N  
ATOM   2965  CA  ASN B 388     -34.870-121.717 -33.257  1.00 49.84           C  
ATOM   2966  C   ASN B 388     -35.477-123.074 -32.916  1.00 49.84           C  
ATOM   2967  CB  ASN B 388     -34.110-121.793 -34.583  1.00 49.84           C  
ATOM   2968  O   ASN B 388     -34.759-124.070 -32.804  1.00 49.84           O  
ATOM   2969  CG  ASN B 388     -33.661-120.432 -35.079  1.00 49.84           C  
ATOM   2970  ND2 ASN B 388     -32.792-120.424 -36.082  1.00 49.84           N  
ATOM   2971  OD1 ASN B 388     -34.092-119.397 -34.563  1.00 49.84           O  
ATOM   2972  N   HIS B 389     -36.611-123.243 -32.314  1.00 47.96           N  
ATOM   2973  CA  HIS B 389     -37.328-124.505 -32.174  1.00 47.96           C  
ATOM   2974  C   HIS B 389     -38.225-124.767 -33.380  1.00 47.96           C  
ATOM   2975  CB  HIS B 389     -38.160-124.509 -30.891  1.00 47.96           C  
ATOM   2976  O   HIS B 389     -38.494-123.857 -34.167  1.00 47.96           O  
ATOM   2977  CG  HIS B 389     -39.121-123.367 -30.795  1.00 47.96           C  
ATOM   2978  CD2 HIS B 389     -40.457-123.309 -31.007  1.00 47.96           C  
ATOM   2979  ND1 HIS B 389     -38.729-122.093 -30.445  1.00 47.96           N  
ATOM   2980  CE1 HIS B 389     -39.787-121.298 -30.445  1.00 47.96           C  
ATOM   2981  NE2 HIS B 389     -40.847-122.012 -30.783  1.00 47.96           N  
ATOM   2982  N   PHE B 390     -38.433-126.022 -33.784  1.00 55.36           N  
ATOM   2983  CA  PHE B 390     -39.419-126.404 -34.789  1.00 55.36           C  
ATOM   2984  C   PHE B 390     -40.758-125.729 -34.517  1.00 55.36           C  
ATOM   2985  CB  PHE B 390     -39.595-127.925 -34.821  1.00 55.36           C  
ATOM   2986  O   PHE B 390     -41.259-125.762 -33.391  1.00 55.36           O  
ATOM   2987  CG  PHE B 390     -40.590-128.400 -35.845  1.00 55.36           C  
ATOM   2988  CD1 PHE B 390     -41.912-128.639 -35.492  1.00 55.36           C  
ATOM   2989  CD2 PHE B 390     -40.202-128.607 -37.163  1.00 55.36           C  
ATOM   2990  CE1 PHE B 390     -42.835-129.079 -36.438  1.00 55.36           C  
ATOM   2991  CE2 PHE B 390     -41.118-129.046 -38.114  1.00 55.36           C  
ATOM   2992  CZ  PHE B 390     -42.434-129.282 -37.749  1.00 55.36           C  
ATOM   2993  N   GLU B 391     -41.230-124.818 -35.259  1.00 59.49           N  
ATOM   2994  CA  GLU B 391     -42.547-124.203 -35.127  1.00 59.49           C  
ATOM   2995  C   GLU B 391     -43.334-124.298 -36.431  1.00 59.49           C  
ATOM   2996  CB  GLU B 391     -42.418-122.740 -34.696  1.00 59.49           C  
ATOM   2997  O   GLU B 391     -42.752-124.269 -37.517  1.00 59.49           O  
ATOM   2998  CG  GLU B 391     -42.557-122.527 -33.195  1.00 59.49           C  
ATOM   2999  CD  GLU B 391     -42.480-121.064 -32.788  1.00 59.49           C  
ATOM   3000  OE1 GLU B 391     -42.615-120.762 -31.581  1.00 59.49           O  
ATOM   3001  OE2 GLU B 391     -42.284-120.212 -33.684  1.00 59.49           O  
ATOM   3002  N   LEU B 392     -44.579-124.672 -36.287  1.00 56.35           N  
ATOM   3003  CA  LEU B 392     -45.446-124.597 -37.458  1.00 56.35           C  
ATOM   3004  C   LEU B 392     -45.487-123.178 -38.014  1.00 56.35           C  
ATOM   3005  CB  LEU B 392     -46.862-125.062 -37.108  1.00 56.35           C  
ATOM   3006  O   LEU B 392     -45.518-122.209 -37.252  1.00 56.35           O  
ATOM   3007  CG  LEU B 392     -47.097-126.574 -37.101  1.00 56.35           C  
ATOM   3008  CD1 LEU B 392     -48.206-126.933 -36.118  1.00 56.35           C  
ATOM   3009  CD2 LEU B 392     -47.437-127.068 -38.503  1.00 56.35           C  
ATOM   3010  N   GLY B 393     -45.027-122.772 -39.071  1.00 55.25           N  
ATOM   3011  CA  GLY B 393     -44.894-121.509 -39.779  1.00 55.25           C  
ATOM   3012  C   GLY B 393     -46.145-120.652 -39.709  1.00 55.25           C  
ATOM   3013  O   GLY B 393     -47.261-121.174 -39.703  1.00 55.25           O  
ATOM   3014  N   GLN B 394     -46.428-119.225 -39.084  1.00 49.07           N  
ATOM   3015  CA  GLN B 394     -47.453-118.189 -39.138  1.00 49.07           C  
ATOM   3016  C   GLN B 394     -47.272-117.299 -40.364  1.00 49.07           C  
ATOM   3017  CB  GLN B 394     -47.428-117.341 -37.865  1.00 49.07           C  
ATOM   3018  O   GLN B 394     -46.154-117.132 -40.857  1.00 49.07           O  
ATOM   3019  CG  GLN B 394     -47.567-118.152 -36.584  1.00 49.07           C  
ATOM   3020  CD  GLN B 394     -47.892-117.291 -35.377  1.00 49.07           C  
ATOM   3021  NE2 GLN B 394     -48.339-117.926 -34.299  1.00 49.07           N  
ATOM   3022  OE1 GLN B 394     -47.743-116.066 -35.414  1.00 49.07           O  
ATOM   3023  N   PRO B 395     -48.536-116.562 -40.842  1.00 49.43           N  
ATOM   3024  CA  PRO B 395     -49.955-116.819 -40.586  1.00 49.43           C  
ATOM   3025  C   PRO B 395     -50.467-118.069 -41.299  1.00 49.43           C  
ATOM   3026  CB  PRO B 395     -50.644-115.563 -41.124  1.00 49.43           C  
ATOM   3027  O   PRO B 395     -49.962-118.425 -42.367  1.00 49.43           O  
ATOM   3028  CG  PRO B 395     -49.577-114.834 -41.876  1.00 49.43           C  
ATOM   3029  CD  PRO B 395     -48.259-115.499 -41.597  1.00 49.43           C  
ATOM   3030  N   MET B 396     -51.182-118.535 -40.475  1.00 47.43           N  
ATOM   3031  CA  MET B 396     -51.969-119.612 -41.069  1.00 47.43           C  
ATOM   3032  C   MET B 396     -53.093-119.052 -41.934  1.00 47.43           C  
ATOM   3033  CB  MET B 396     -52.548-120.519 -39.981  1.00 47.43           C  
ATOM   3034  O   MET B 396     -53.473-117.889 -41.789  1.00 47.43           O  
ATOM   3035  CG  MET B 396     -51.599-121.617 -39.529  1.00 47.43           C  
ATOM   3036  SD  MET B 396     -52.480-123.049 -38.795  1.00 47.43           S  
ATOM   3037  CE  MET B 396     -52.807-122.405 -37.130  1.00 47.43           C  
ATOM   3038  N   PHE B 397     -53.693-119.188 -42.645  1.00 47.95           N  
ATOM   3039  CA  PHE B 397     -54.809-118.758 -43.480  1.00 47.95           C  
ATOM   3040  C   PHE B 397     -55.774-117.886 -42.686  1.00 47.95           C  
ATOM   3041  CB  PHE B 397     -55.549-119.970 -44.056  1.00 47.95           C  
ATOM   3042  O   PHE B 397     -56.247-116.862 -43.184  1.00 47.95           O  
ATOM   3043  CG  PHE B 397     -56.081-119.751 -45.447  1.00 47.95           C  
ATOM   3044  CD1 PHE B 397     -57.371-119.276 -45.646  1.00 47.95           C  
ATOM   3045  CD2 PHE B 397     -55.289-120.021 -46.555  1.00 47.95           C  
ATOM   3046  CE1 PHE B 397     -57.866-119.073 -46.932  1.00 47.95           C  
ATOM   3047  CE2 PHE B 397     -55.776-119.820 -47.844  1.00 47.95           C  
ATOM   3048  CZ  PHE B 397     -57.065-119.347 -48.030  1.00 47.95           C  
ATOM   3049  N   ILE B 398     -56.092-118.068 -41.531  1.00 39.74           N  
ATOM   3050  CA  ILE B 398     -57.195-117.473 -40.784  1.00 39.74           C  
ATOM   3051  C   ILE B 398     -56.794-116.086 -40.287  1.00 39.74           C  
ATOM   3052  CB  ILE B 398     -57.619-118.366 -39.596  1.00 39.74           C  
ATOM   3053  O   ILE B 398     -57.629-115.183 -40.207  1.00 39.74           O  
ATOM   3054  CG1 ILE B 398     -58.545-119.489 -40.076  1.00 39.74           C  
ATOM   3055  CG2 ILE B 398     -58.292-117.529 -38.505  1.00 39.74           C  
ATOM   3056  CD1 ILE B 398     -58.653-120.659 -39.107  1.00 39.74           C  
ATOM   3057  N   GLU B 399     -55.709-115.691 -40.063  1.00 43.34           N  
ATOM   3058  CA  GLU B 399     -55.164-114.485 -39.447  1.00 43.34           C  
ATOM   3059  C   GLU B 399     -55.251-113.293 -40.395  1.00 43.34           C  
ATOM   3060  CB  GLU B 399     -53.712-114.710 -39.016  1.00 43.34           C  
ATOM   3061  O   GLU B 399     -55.420-112.154 -39.955  1.00 43.34           O  
ATOM   3062  CG  GLU B 399     -53.570-115.340 -37.638  1.00 43.34           C  
ATOM   3063  CD  GLU B 399     -52.123-115.563 -37.227  1.00 43.34           C  
ATOM   3064  OE1 GLU B 399     -51.878-115.986 -36.074  1.00 43.34           O  
ATOM   3065  OE2 GLU B 399     -51.228-115.313 -38.064  1.00 43.34           O  
ATOM   3066  N   TYR B 400     -55.092-113.372 -41.576  1.00 43.96           N  
ATOM   3067  CA  TYR B 400     -55.268-112.332 -42.583  1.00 43.96           C  
ATOM   3068  C   TYR B 400     -56.659-111.716 -42.493  1.00 43.96           C  
ATOM   3069  CB  TYR B 400     -55.038-112.898 -43.987  1.00 43.96           C  
ATOM   3070  O   TYR B 400     -56.812-110.495 -42.583  1.00 43.96           O  
ATOM   3071  CG  TYR B 400     -54.483-111.890 -44.965  1.00 43.96           C  
ATOM   3072  CD1 TYR B 400     -55.327-111.167 -45.805  1.00 43.96           C  
ATOM   3073  CD2 TYR B 400     -53.114-111.659 -45.051  1.00 43.96           C  
ATOM   3074  CE1 TYR B 400     -54.820-110.239 -46.708  1.00 43.96           C  
ATOM   3075  CE2 TYR B 400     -52.596-110.733 -45.950  1.00 43.96           C  
ATOM   3076  OH  TYR B 400     -52.948-109.111 -47.666  1.00 43.96           O  
ATOM   3077  CZ  TYR B 400     -53.455-110.029 -46.773  1.00 43.96           C  
ATOM   3078  N   VAL B 401     -57.767-112.371 -42.248  1.00 41.68           N  
ATOM   3079  CA  VAL B 401     -59.138-111.882 -42.353  1.00 41.68           C  
ATOM   3080  C   VAL B 401     -59.444-110.948 -41.184  1.00 41.68           C  
ATOM   3081  CB  VAL B 401     -60.155-113.044 -42.387  1.00 41.68           C  
ATOM   3082  O   VAL B 401     -60.032-109.880 -41.372  1.00 41.68           O  
ATOM   3083  CG1 VAL B 401     -61.586-112.510 -42.381  1.00 41.68           C  
ATOM   3084  CG2 VAL B 401     -59.915-113.926 -43.611  1.00 41.68           C  
ATOM   3085  N   TRP B 402     -59.344-111.162 -39.887  1.00 40.26           N  
ATOM   3086  CA  TRP B 402     -59.946-110.499 -38.734  1.00 40.26           C  
ATOM   3087  C   TRP B 402     -58.946-109.566 -38.060  1.00 40.26           C  
ATOM   3088  CB  TRP B 402     -60.459-111.532 -37.727  1.00 40.26           C  
ATOM   3089  O   TRP B 402     -59.280-108.889 -37.084  1.00 40.26           O  
ATOM   3090  CG  TRP B 402     -61.641-112.318 -38.209  1.00 40.26           C  
ATOM   3091  CD1 TRP B 402     -61.653-113.270 -39.191  1.00 40.26           C  
ATOM   3092  CD2 TRP B 402     -62.987-112.215 -37.733  1.00 40.26           C  
ATOM   3093  CE2 TRP B 402     -63.763-113.136 -38.472  1.00 40.26           C  
ATOM   3094  CE3 TRP B 402     -63.612-111.434 -36.752  1.00 40.26           C  
ATOM   3095  NE1 TRP B 402     -62.926-113.766 -39.353  1.00 40.26           N  
ATOM   3096  CH2 TRP B 402     -65.721-112.520 -37.294  1.00 40.26           C  
ATOM   3097  CZ2 TRP B 402     -65.134-113.297 -38.259  1.00 40.26           C  
ATOM   3098  CZ3 TRP B 402     -64.977-111.595 -36.543  1.00 40.26           C  
ATOM   3099  N   GLY B 403     -58.116-108.695 -38.541  1.00 40.94           N  
ATOM   3100  CA  GLY B 403     -57.102-107.671 -38.347  1.00 40.94           C  
ATOM   3101  C   GLY B 403     -56.240-107.910 -37.121  1.00 40.94           C  
ATOM   3102  O   GLY B 403     -55.729-106.962 -36.521  1.00 40.94           O  
ATOM   3103  N   ARG B 404     -56.411-108.757 -36.250  1.00 36.35           N  
ATOM   3104  CA  ARG B 404     -55.756-108.922 -34.956  1.00 36.35           C  
ATOM   3105  C   ARG B 404     -54.258-109.153 -35.127  1.00 36.35           C  
ATOM   3106  CB  ARG B 404     -56.380-110.084 -34.181  1.00 36.35           C  
ATOM   3107  O   ARG B 404     -53.843-110.086 -35.817  1.00 36.35           O  
ATOM   3108  CG  ARG B 404     -57.488-109.664 -33.228  1.00 36.35           C  
ATOM   3109  CD  ARG B 404     -57.945-110.820 -32.349  1.00 36.35           C  
ATOM   3110  NE  ARG B 404     -58.974-110.402 -31.402  1.00 36.35           N  
ATOM   3111  NH1 ARG B 404     -59.460-112.540 -30.671  1.00 36.35           N  
ATOM   3112  NH2 ARG B 404     -60.584-110.742 -29.799  1.00 36.35           N  
ATOM   3113  CZ  ARG B 404     -59.670-111.229 -30.626  1.00 36.35           C  
ATOM   3114  N   GLN B 405     -53.539-107.911 -35.310  1.00 36.54           N  
ATOM   3115  CA  GLN B 405     -52.185-108.285 -35.703  1.00 36.54           C  
ATOM   3116  C   GLN B 405     -51.454-108.984 -34.560  1.00 36.54           C  
ATOM   3117  CB  GLN B 405     -51.397-107.055 -36.156  1.00 36.54           C  
ATOM   3118  O   GLN B 405     -51.246-108.395 -33.497  1.00 36.54           O  
ATOM   3119  CG  GLN B 405     -51.318-106.898 -37.668  1.00 36.54           C  
ATOM   3120  CD  GLN B 405     -50.491-105.698 -38.091  1.00 36.54           C  
ATOM   3121  NE2 GLN B 405     -50.278-105.555 -39.395  1.00 36.54           N  
ATOM   3122  OE1 GLN B 405     -50.049-104.905 -37.253  1.00 36.54           O  
ATOM   3123  N   VAL B 406     -51.999-110.131 -34.182  1.00 34.48           N  
ATOM   3124  CA  VAL B 406     -51.390-110.777 -33.024  1.00 34.48           C  
ATOM   3125  C   VAL B 406     -49.879-110.557 -33.045  1.00 34.48           C  
ATOM   3126  CB  VAL B 406     -51.708-112.288 -32.984  1.00 34.48           C  
ATOM   3127  O   VAL B 406     -49.299-110.100 -32.057  1.00 34.48           O  
ATOM   3128  CG1 VAL B 406     -51.183-112.917 -31.694  1.00 34.48           C  
ATOM   3129  CG2 VAL B 406     -53.212-112.520 -33.121  1.00 34.48           C  
ATOM   3130  N   GLY B 407     -49.365-111.621 -33.523  1.00 31.72           N  
ATOM   3131  CA  GLY B 407     -48.073-112.137 -33.101  1.00 31.72           C  
ATOM   3132  C   GLY B 407     -46.904-111.354 -33.668  1.00 31.72           C  
ATOM   3133  O   GLY B 407     -46.830-111.126 -34.877  1.00 31.72           O  
ATOM   3134  N   GLU B 408     -46.757-110.362 -33.050  1.00 33.26           N  
ATOM   3135  CA  GLU B 408     -45.690-109.500 -33.548  1.00 33.26           C  
ATOM   3136  C   GLU B 408     -44.460-110.314 -33.939  1.00 33.26           C  
ATOM   3137  CB  GLU B 408     -45.314-108.450 -32.499  1.00 33.26           C  
ATOM   3138  O   GLU B 408     -44.197-111.369 -33.359  1.00 33.26           O  
ATOM   3139  CG  GLU B 408     -46.085-107.144 -32.632  1.00 33.26           C  
ATOM   3140  CD  GLU B 408     -45.676-106.099 -31.607  1.00 33.26           C  
ATOM   3141  OE1 GLU B 408     -46.209-104.967 -31.648  1.00 33.26           O  
ATOM   3142  OE2 GLU B 408     -44.815-106.414 -30.756  1.00 33.26           O  
ATOM   3143  N   ASN B 409     -44.249-110.376 -35.201  1.00 34.30           N  
ATOM   3144  CA  ASN B 409     -42.984-110.992 -35.584  1.00 34.30           C  
ATOM   3145  C   ASN B 409     -41.927-110.828 -34.495  1.00 34.30           C  
ATOM   3146  CB  ASN B 409     -42.480-110.407 -36.905  1.00 34.30           C  
ATOM   3147  O   ASN B 409     -41.579-109.705 -34.127  1.00 34.30           O  
ATOM   3148  CG  ASN B 409     -43.207-110.972 -38.109  1.00 34.30           C  
ATOM   3149  ND2 ASN B 409     -43.219-110.219 -39.203  1.00 34.30           N  
ATOM   3150  OD1 ASN B 409     -43.755-112.077 -38.057  1.00 34.30           O  
ATOM   3151  N   THR B 410     -42.302-111.417 -33.206  1.00 30.56           N  
ATOM   3152  CA  THR B 410     -41.502-111.220 -32.003  1.00 30.56           C  
ATOM   3153  C   THR B 410     -40.014-111.189 -32.342  1.00 30.56           C  
ATOM   3154  CB  THR B 410     -41.771-112.325 -30.965  1.00 30.56           C  
ATOM   3155  O   THR B 410     -39.558-111.917 -33.225  1.00 30.56           O  
ATOM   3156  CG2 THR B 410     -42.974-111.979 -30.093  1.00 30.56           C  
ATOM   3157  OG1 THR B 410     -42.028-113.560 -31.646  1.00 30.56           O  
ATOM   3158  N   ILE B 411     -39.525-109.839 -32.001  1.00 31.90           N  
ATOM   3159  CA  ILE B 411     -38.166-109.348 -32.202  1.00 31.90           C  
ATOM   3160  C   ILE B 411     -37.167-110.332 -31.595  1.00 31.90           C  
ATOM   3161  CB  ILE B 411     -37.976-107.944 -31.586  1.00 31.90           C  
ATOM   3162  O   ILE B 411     -37.279-110.696 -30.422  1.00 31.90           O  
ATOM   3163  CG1 ILE B 411     -38.977-106.955 -32.193  1.00 31.90           C  
ATOM   3164  CG2 ILE B 411     -36.537-107.458 -31.784  1.00 31.90           C  
ATOM   3165  CD1 ILE B 411     -39.033-105.613 -31.477  1.00 31.90           C  
ATOM   3166  N   ASN B 412     -37.031-111.347 -32.019  1.00 27.40           N  
ATOM   3167  CA  ASN B 412     -36.043-112.110 -31.264  1.00 27.40           C  
ATOM   3168  C   ASN B 412     -34.951-111.206 -30.697  1.00 27.40           C  
ATOM   3169  CB  ASN B 412     -35.426-113.203 -32.138  1.00 27.40           C  
ATOM   3170  O   ASN B 412     -34.164-110.630 -31.449  1.00 27.40           O  
ATOM   3171  CG  ASN B 412     -35.247-114.513 -31.396  1.00 27.40           C  
ATOM   3172  ND2 ASN B 412     -34.957-115.578 -32.133  1.00 27.40           N  
ATOM   3173  OD1 ASN B 412     -35.368-114.567 -30.169  1.00 27.40           O  
ATOM   3174  N   PRO B 413     -35.409-110.343 -29.193  1.00 23.97           N  
ATOM   3175  CA  PRO B 413     -34.176-109.770 -28.651  1.00 23.97           C  
ATOM   3176  C   PRO B 413     -33.031-110.779 -28.595  1.00 23.97           C  
ATOM   3177  CB  PRO B 413     -34.582-109.326 -27.243  1.00 23.97           C  
ATOM   3178  O   PRO B 413     -33.268-111.978 -28.426  1.00 23.97           O  
ATOM   3179  CG  PRO B 413     -35.950-109.895 -27.044  1.00 23.97           C  
ATOM   3180  CD  PRO B 413     -36.381-110.559 -28.319  1.00 23.97           C  
TER    3181      PRO B 413                                                      
ATOM   3182  N   MET C   1     -24.909 116.822 -22.482  1.00 18.65           N  
ATOM   3183  CA  MET C   1     -25.659 117.282 -23.648  1.00 18.65           C  
ATOM   3184  C   MET C   1     -25.981 116.119 -24.580  1.00 18.65           C  
ATOM   3185  CB  MET C   1     -24.873 118.355 -24.404  1.00 18.65           C  
ATOM   3186  O   MET C   1     -25.488 115.006 -24.386  1.00 18.65           O  
ATOM   3187  CG  MET C   1     -25.260 119.776 -24.028  1.00 18.65           C  
ATOM   3188  SD  MET C   1     -24.751 121.002 -25.296  1.00 18.65           S  
ATOM   3189  CE  MET C   1     -24.918 122.536 -24.342  1.00 18.65           C  
ATOM   3190  N   SER C   2     -25.897 115.939 -25.971  1.00 17.65           N  
ATOM   3191  CA  SER C   2     -25.630 114.888 -26.948  1.00 17.65           C  
ATOM   3192  C   SER C   2     -24.612 113.884 -26.415  1.00 17.65           C  
ATOM   3193  CB  SER C   2     -25.125 115.491 -28.259  1.00 17.65           C  
ATOM   3194  O   SER C   2     -24.352 112.860 -27.050  1.00 17.65           O  
ATOM   3195  OG  SER C   2     -23.809 115.993 -28.109  1.00 17.65           O  
ATOM   3196  N   THR C   3     -23.580 114.546 -25.536  1.00 17.24           N  
ATOM   3197  CA  THR C   3     -22.275 115.192 -25.622  1.00 17.24           C  
ATOM   3198  C   THR C   3     -21.187 114.296 -25.037  1.00 17.24           C  
ATOM   3199  CB  THR C   3     -22.274 116.548 -24.892  1.00 17.24           C  
ATOM   3200  O   THR C   3     -19.996 114.570 -25.199  1.00 17.24           O  
ATOM   3201  CG2 THR C   3     -22.580 117.691 -25.855  1.00 17.24           C  
ATOM   3202  OG1 THR C   3     -23.268 116.529 -23.860  1.00 17.24           O  
ATOM   3203  N   ILE C   4     -21.252 113.347 -23.909  1.00 19.44           N  
ATOM   3204  CA  ILE C   4     -22.222 114.100 -23.122  1.00 19.44           C  
ATOM   3205  C   ILE C   4     -21.539 114.696 -21.893  1.00 19.44           C  
ATOM   3206  CB  ILE C   4     -23.414 113.215 -22.697  1.00 19.44           C  
ATOM   3207  O   ILE C   4     -20.420 114.309 -21.549  1.00 19.44           O  
ATOM   3208  CG1 ILE C   4     -24.208 112.760 -23.927  1.00 19.44           C  
ATOM   3209  CG2 ILE C   4     -24.316 113.961 -21.709  1.00 19.44           C  
ATOM   3210  CD1 ILE C   4     -25.179 111.620 -23.651  1.00 19.44           C  
ATOM   3211  N   PHE C   5     -22.134 114.555 -20.487  1.00 21.01           N  
ATOM   3212  CA  PHE C   5     -22.360 115.197 -19.197  1.00 21.01           C  
ATOM   3213  C   PHE C   5     -21.267 114.819 -18.205  1.00 21.01           C  
ATOM   3214  CB  PHE C   5     -23.733 114.812 -18.637  1.00 21.01           C  
ATOM   3215  O   PHE C   5     -20.641 113.765 -18.335  1.00 21.01           O  
ATOM   3216  CG  PHE C   5     -24.866 115.634 -19.190  1.00 21.01           C  
ATOM   3217  CD1 PHE C   5     -25.168 116.878 -18.652  1.00 21.01           C  
ATOM   3218  CD2 PHE C   5     -25.630 115.160 -20.250  1.00 21.01           C  
ATOM   3219  CE1 PHE C   5     -26.217 117.641 -19.162  1.00 21.01           C  
ATOM   3220  CE2 PHE C   5     -26.679 115.916 -20.765  1.00 21.01           C  
ATOM   3221  CZ  PHE C   5     -26.971 117.156 -20.219  1.00 21.01           C  
ATOM   3222  N   ASN C   6     -20.962 115.843 -17.288  1.00 23.53           N  
ATOM   3223  CA  ASN C   6     -19.829 116.193 -16.437  1.00 23.53           C  
ATOM   3224  C   ASN C   6     -19.381 115.010 -15.584  1.00 23.53           C  
ATOM   3225  CB  ASN C   6     -20.175 117.389 -15.548  1.00 23.53           C  
ATOM   3226  O   ASN C   6     -20.159 114.086 -15.341  1.00 23.53           O  
ATOM   3227  CG  ASN C   6     -18.999 118.323 -15.341  1.00 23.53           C  
ATOM   3228  ND2 ASN C   6     -19.288 119.578 -15.016  1.00 23.53           N  
ATOM   3229  OD1 ASN C   6     -17.840 117.921 -15.474  1.00 23.53           O  
ATOM   3230  N   ILE C   7     -18.271 115.256 -14.955  1.00 21.87           N  
ATOM   3231  CA  ILE C   7     -17.003 114.570 -14.731  1.00 21.87           C  
ATOM   3232  C   ILE C   7     -17.223 113.365 -13.819  1.00 21.87           C  
ATOM   3233  CB  ILE C   7     -15.948 115.518 -14.120  1.00 21.87           C  
ATOM   3234  O   ILE C   7     -16.600 112.317 -14.004  1.00 21.87           O  
ATOM   3235  CG1 ILE C   7     -15.637 116.666 -15.087  1.00 21.87           C  
ATOM   3236  CG2 ILE C   7     -14.675 114.748 -13.758  1.00 21.87           C  
ATOM   3237  CD1 ILE C   7     -14.846 117.807 -14.461  1.00 21.87           C  
ATOM   3238  N   ARG C   8     -17.691 113.645 -12.461  1.00 22.63           N  
ATOM   3239  CA  ARG C   8     -17.504 113.491 -11.022  1.00 22.63           C  
ATOM   3240  C   ARG C   8     -18.175 112.218 -10.516  1.00 22.63           C  
ATOM   3241  CB  ARG C   8     -18.055 114.707 -10.274  1.00 22.63           C  
ATOM   3242  O   ARG C   8     -17.846 111.724  -9.436  1.00 22.63           O  
ATOM   3243  CG  ARG C   8     -17.001 115.483  -9.501  1.00 22.63           C  
ATOM   3244  CD  ARG C   8     -17.598 116.691  -8.792  1.00 22.63           C  
ATOM   3245  NE  ARG C   8     -16.592 117.413  -8.017  1.00 22.63           N  
ATOM   3246  NH1 ARG C   8     -17.970 119.193  -7.499  1.00 22.63           N  
ATOM   3247  NH2 ARG C   8     -15.807 119.153  -6.741  1.00 22.63           N  
ATOM   3248  CZ  ARG C   8     -16.792 118.585  -7.421  1.00 22.63           C  
ATOM   3249  N   ASN C   9     -19.329 111.864 -11.121  1.00 24.61           N  
ATOM   3250  CA  ASN C   9     -20.446 111.521 -10.247  1.00 24.61           C  
ATOM   3251  C   ASN C   9     -20.397 110.055  -9.824  1.00 24.61           C  
ATOM   3252  CB  ASN C   9     -21.778 111.831 -10.933  1.00 24.61           C  
ATOM   3253  O   ASN C   9     -21.297 109.574  -9.133  1.00 24.61           O  
ATOM   3254  CG  ASN C   9     -22.541 112.949 -10.248  1.00 24.61           C  
ATOM   3255  ND2 ASN C   9     -23.748 113.223 -10.727  1.00 24.61           N  
ATOM   3256  OD1 ASN C   9     -22.048 113.561  -9.296  1.00 24.61           O  
ATOM   3257  N   ILE C  10     -19.898 109.126 -10.697  1.00 28.73           N  
ATOM   3258  CA  ILE C  10     -20.915 108.098 -10.503  1.00 28.73           C  
ATOM   3259  C   ILE C  10     -20.704 107.412  -9.155  1.00 28.73           C  
ATOM   3260  CB  ILE C  10     -20.891 107.057 -11.644  1.00 28.73           C  
ATOM   3261  O   ILE C  10     -19.641 106.841  -8.902  1.00 28.73           O  
ATOM   3262  CG1 ILE C  10     -21.195 107.731 -12.988  1.00 28.73           C  
ATOM   3263  CG2 ILE C  10     -21.883 105.925 -11.363  1.00 28.73           C  
ATOM   3264  CD1 ILE C  10     -21.030 106.813 -14.191  1.00 28.73           C  
ATOM   3265  N   GLN C  11     -21.315 107.820  -8.113  1.00 26.34           N  
ATOM   3266  CA  GLN C  11     -21.398 107.490  -6.694  1.00 26.34           C  
ATOM   3267  C   GLN C  11     -21.594 105.990  -6.489  1.00 26.34           C  
ATOM   3268  CB  GLN C  11     -22.537 108.264  -6.028  1.00 26.34           C  
ATOM   3269  O   GLN C  11     -22.590 105.421  -6.941  1.00 26.34           O  
ATOM   3270  CG  GLN C  11     -22.145 109.662  -5.571  1.00 26.34           C  
ATOM   3271  CD  GLN C  11     -23.213 110.322  -4.719  1.00 26.34           C  
ATOM   3272  NE2 GLN C  11     -22.872 111.453  -4.111  1.00 26.34           N  
ATOM   3273  OE1 GLN C  11     -24.336 109.820  -4.608  1.00 26.34           O  
ATOM   3274  N   LEU C  12     -20.559 105.278  -6.679  1.00 27.76           N  
ATOM   3275  CA  LEU C  12     -20.560 103.819  -6.666  1.00 27.76           C  
ATOM   3276  C   LEU C  12     -21.413 103.285  -5.520  1.00 27.76           C  
ATOM   3277  CB  LEU C  12     -19.131 103.283  -6.547  1.00 27.76           C  
ATOM   3278  O   LEU C  12     -21.164 103.605  -4.355  1.00 27.76           O  
ATOM   3279  CG  LEU C  12     -18.385 103.044  -7.861  1.00 27.76           C  
ATOM   3280  CD1 LEU C  12     -16.922 103.451  -7.721  1.00 27.76           C  
ATOM   3281  CD2 LEU C  12     -18.501 101.583  -8.284  1.00 27.76           C  
ATOM   3282  N   PRO C  13     -22.536 102.780  -5.633  1.00 31.54           N  
ATOM   3283  CA  PRO C  13     -23.673 102.518  -4.748  1.00 31.54           C  
ATOM   3284  C   PRO C  13     -23.354 101.489  -3.666  1.00 31.54           C  
ATOM   3285  CB  PRO C  13     -24.749 101.991  -5.701  1.00 31.54           C  
ATOM   3286  O   PRO C  13     -22.401 100.718  -3.804  1.00 31.54           O  
ATOM   3287  CG  PRO C  13     -24.042 101.793  -7.003  1.00 31.54           C  
ATOM   3288  CD  PRO C  13     -22.625 102.270  -6.853  1.00 31.54           C  
ATOM   3289  N   ARG C  14     -23.916 101.606  -2.450  1.00 30.38           N  
ATOM   3290  CA  ARG C  14     -24.138 100.999  -1.141  1.00 30.38           C  
ATOM   3291  C   ARG C  14     -24.541  99.535  -1.278  1.00 30.38           C  
ATOM   3292  CB  ARG C  14     -25.211 101.768  -0.367  1.00 30.38           C  
ATOM   3293  O   ARG C  14     -25.553  99.220  -1.907  1.00 30.38           O  
ATOM   3294  CG  ARG C  14     -24.682 102.982   0.379  1.00 30.38           C  
ATOM   3295  CD  ARG C  14     -25.726 103.565   1.321  1.00 30.38           C  
ATOM   3296  NE  ARG C  14     -25.217 104.733   2.034  1.00 30.38           N  
ATOM   3297  NH1 ARG C  14     -27.263 105.344   2.916  1.00 30.38           N  
ATOM   3298  NH2 ARG C  14     -25.393 106.585   3.381  1.00 30.38           N  
ATOM   3299  CZ  ARG C  14     -25.959 105.551   2.775  1.00 30.38           C  
ATOM   3300  N   LEU C  15     -23.559  98.716  -1.537  1.00 39.29           N  
ATOM   3301  CA  LEU C  15     -23.745  97.282  -1.730  1.00 39.29           C  
ATOM   3302  C   LEU C  15     -24.768  96.730  -0.742  1.00 39.29           C  
ATOM   3303  CB  LEU C  15     -22.414  96.542  -1.572  1.00 39.29           C  
ATOM   3304  O   LEU C  15     -24.579  96.827   0.472  1.00 39.29           O  
ATOM   3305  CG  LEU C  15     -21.574  96.381  -2.839  1.00 39.29           C  
ATOM   3306  CD1 LEU C  15     -20.088  96.474  -2.506  1.00 39.29           C  
ATOM   3307  CD2 LEU C  15     -21.890  95.058  -3.527  1.00 39.29           C  
ATOM   3308  N   SER C  16     -25.898  96.482  -0.997  1.00 42.52           N  
ATOM   3309  CA  SER C  16     -27.089  96.232  -0.191  1.00 42.52           C  
ATOM   3310  C   SER C  16     -27.079  94.822   0.389  1.00 42.52           C  
ATOM   3311  CB  SER C  16     -28.354  96.440  -1.026  1.00 42.52           C  
ATOM   3312  O   SER C  16     -26.402  93.935  -0.135  1.00 42.52           O  
ATOM   3313  OG  SER C  16     -28.846  95.203  -1.510  1.00 42.52           O  
ATOM   3314  N   ARG C  17     -27.458  94.335   1.645  1.00 47.34           N  
ATOM   3315  CA  ARG C  17     -27.771  93.165   2.459  1.00 47.34           C  
ATOM   3316  C   ARG C  17     -28.331  92.035   1.601  1.00 47.34           C  
ATOM   3317  CB  ARG C  17     -28.766  93.527   3.563  1.00 47.34           C  
ATOM   3318  O   ARG C  17     -27.989  90.868   1.801  1.00 47.34           O  
ATOM   3319  CG  ARG C  17     -28.112  94.031   4.840  1.00 47.34           C  
ATOM   3320  CD  ARG C  17     -29.141  94.318   5.925  1.00 47.34           C  
ATOM   3321  NE  ARG C  17     -28.506  94.715   7.179  1.00 47.34           N  
ATOM   3322  NH1 ARG C  17     -30.488  95.104   8.300  1.00 47.34           N  
ATOM   3323  NH2 ARG C  17     -28.483  95.421   9.364  1.00 47.34           N  
ATOM   3324  CZ  ARG C  17     -29.160  95.079   8.278  1.00 47.34           C  
ATOM   3325  N   ALA C  18     -28.829  92.290   0.482  1.00 56.54           N  
ATOM   3326  CA  ALA C  18     -29.497  91.322  -0.384  1.00 56.54           C  
ATOM   3327  C   ALA C  18     -28.484  90.527  -1.203  1.00 56.54           C  
ATOM   3328  CB  ALA C  18     -30.486  92.028  -1.308  1.00 56.54           C  
ATOM   3329  O   ALA C  18     -28.641  89.319  -1.394  1.00 56.54           O  
ATOM   3330  N   ALA C  19     -27.455  91.145  -1.508  1.00 50.59           N  
ATOM   3331  CA  ALA C  19     -26.460  90.481  -2.346  1.00 50.59           C  
ATOM   3332  C   ALA C  19     -25.723  89.396  -1.567  1.00 50.59           C  
ATOM   3333  CB  ALA C  19     -25.468  91.500  -2.902  1.00 50.59           C  
ATOM   3334  O   ALA C  19     -25.429  88.326  -2.106  1.00 50.59           O  
ATOM   3335  N   VAL C  20     -25.382  89.781  -0.410  1.00 52.30           N  
ATOM   3336  CA  VAL C  20     -24.748  88.787   0.449  1.00 52.30           C  
ATOM   3337  C   VAL C  20     -25.671  87.582   0.614  1.00 52.30           C  
ATOM   3338  CB  VAL C  20     -24.389  89.377   1.831  1.00 52.30           C  
ATOM   3339  O   VAL C  20     -25.219  86.435   0.568  1.00 52.30           O  
ATOM   3340  CG1 VAL C  20     -23.850  88.289   2.759  1.00 52.30           C  
ATOM   3341  CG2 VAL C  20     -23.372  90.507   1.681  1.00 52.30           C  
ATOM   3342  N   ILE C  21     -26.859  87.771   0.658  1.00 57.07           N  
ATOM   3343  CA  ILE C  21     -27.842  86.704   0.815  1.00 57.07           C  
ATOM   3344  C   ILE C  21     -27.891  85.857  -0.454  1.00 57.07           C  
ATOM   3345  CB  ILE C  21     -29.244  87.270   1.137  1.00 57.07           C  
ATOM   3346  O   ILE C  21     -27.898  84.626  -0.386  1.00 57.07           O  
ATOM   3347  CG1 ILE C  21     -29.239  87.963   2.504  1.00 57.07           C  
ATOM   3348  CG2 ILE C  21     -30.298  86.161   1.088  1.00 57.07           C  
ATOM   3349  CD1 ILE C  21     -30.554  88.646   2.856  1.00 57.07           C  
ATOM   3350  N   ILE C  22     -27.780  86.493  -1.522  1.00 64.02           N  
ATOM   3351  CA  ILE C  22     -27.887  85.785  -2.793  1.00 64.02           C  
ATOM   3352  C   ILE C  22     -26.634  84.942  -3.022  1.00 64.02           C  
ATOM   3353  CB  ILE C  22     -28.096  86.764  -3.970  1.00 64.02           C  
ATOM   3354  O   ILE C  22     -26.722  83.798  -3.473  1.00 64.02           O  
ATOM   3355  CG1 ILE C  22     -29.462  87.451  -3.856  1.00 64.02           C  
ATOM   3356  CG2 ILE C  22     -27.959  86.035  -5.310  1.00 64.02           C  
ATOM   3357  CD1 ILE C  22     -29.697  88.537  -4.897  1.00 64.02           C  
ATOM   3358  N   GLY C  23     -25.508  85.526  -2.690  1.00 60.31           N  
ATOM   3359  CA  GLY C  23     -24.270  84.773  -2.816  1.00 60.31           C  
ATOM   3360  C   GLY C  23     -24.236  83.531  -1.946  1.00 60.31           C  
ATOM   3361  O   GLY C  23     -23.802  82.466  -2.391  1.00 60.31           O  
ATOM   3362  N   ALA C  24     -24.582  83.650  -0.755  1.00 61.08           N  
ATOM   3363  CA  ALA C  24     -24.678  82.518   0.162  1.00 61.08           C  
ATOM   3364  C   ALA C  24     -25.649  81.465  -0.366  1.00 61.08           C  
ATOM   3365  CB  ALA C  24     -25.112  82.991   1.548  1.00 61.08           C  
ATOM   3366  O   ALA C  24     -25.391  80.264  -0.259  1.00 61.08           O  
ATOM   3367  N   LEU C  25     -26.616  81.808  -0.987  1.00 66.50           N  
ATOM   3368  CA  LEU C  25     -27.619  80.902  -1.536  1.00 66.50           C  
ATOM   3369  C   LEU C  25     -27.068  80.146  -2.740  1.00 66.50           C  
ATOM   3370  CB  LEU C  25     -28.879  81.674  -1.936  1.00 66.50           C  
ATOM   3371  O   LEU C  25     -27.360  78.962  -2.922  1.00 66.50           O  
ATOM   3372  CG  LEU C  25     -30.038  81.644  -0.939  1.00 66.50           C  
ATOM   3373  CD1 LEU C  25     -30.943  82.854  -1.142  1.00 66.50           C  
ATOM   3374  CD2 LEU C  25     -30.830  80.348  -1.078  1.00 66.50           C  
ATOM   3375  N   VAL C  26     -26.194  80.754  -3.443  1.00 68.32           N  
ATOM   3376  CA  VAL C  26     -25.600  80.118  -4.614  1.00 68.32           C  
ATOM   3377  C   VAL C  26     -24.619  79.035  -4.172  1.00 68.32           C  
ATOM   3378  CB  VAL C  26     -24.885  81.148  -5.517  1.00 68.32           C  
ATOM   3379  O   VAL C  26     -24.592  77.942  -4.744  1.00 68.32           O  
ATOM   3380  CG1 VAL C  26     -24.097  80.444  -6.620  1.00 68.32           C  
ATOM   3381  CG2 VAL C  26     -25.895  82.124  -6.117  1.00 68.32           C  
ATOM   3382  N   VAL C  27     -23.828  79.314  -3.173  1.00 64.33           N  
ATOM   3383  CA  VAL C  27     -22.884  78.329  -2.654  1.00 64.33           C  
ATOM   3384  C   VAL C  27     -23.645  77.135  -2.083  1.00 64.33           C  
ATOM   3385  CB  VAL C  27     -21.963  78.941  -1.574  1.00 64.33           C  
ATOM   3386  O   VAL C  27     -23.270  75.983  -2.317  1.00 64.33           O  
ATOM   3387  CG1 VAL C  27     -21.120  77.856  -0.907  1.00 64.33           C  
ATOM   3388  CG2 VAL C  27     -21.068  80.018  -2.184  1.00 64.33           C  
ATOM   3389  N   ALA C  28     -24.636  77.407  -1.391  1.00 68.55           N  
ATOM   3390  CA  ALA C  28     -25.487  76.350  -0.848  1.00 68.55           C  
ATOM   3391  C   ALA C  28     -26.106  75.516  -1.965  1.00 68.55           C  
ATOM   3392  CB  ALA C  28     -26.580  76.948   0.034  1.00 68.55           C  
ATOM   3393  O   ALA C  28     -26.157  74.287  -1.875  1.00 68.55           O  
ATOM   3394  N   ALA C  29     -26.555  76.221  -2.986  1.00 70.15           N  
ATOM   3395  CA  ALA C  29     -27.147  75.538  -4.134  1.00 70.15           C  
ATOM   3396  C   ALA C  29     -26.115  74.673  -4.850  1.00 70.15           C  
ATOM   3397  CB  ALA C  29     -27.752  76.552  -5.102  1.00 70.15           C  
ATOM   3398  O   ALA C  29     -26.423  73.561  -5.286  1.00 70.15           O  
ATOM   3399  N   ALA C  30     -24.863  75.185  -4.916  1.00 71.02           N  
ATOM   3400  CA  ALA C  30     -23.794  74.424  -5.557  1.00 71.02           C  
ATOM   3401  C   ALA C  30     -23.449  73.175  -4.750  1.00 71.02           C  
ATOM   3402  CB  ALA C  30     -22.554  75.296  -5.737  1.00 71.02           C  
ATOM   3403  O   ALA C  30     -23.223  72.104  -5.318  1.00 71.02           O  
ATOM   3404  N   LEU C  31     -23.371  73.241  -3.425  1.00 68.51           N  
ATOM   3405  CA  LEU C  31     -23.096  72.101  -2.556  1.00 68.51           C  
ATOM   3406  C   LEU C  31     -24.209  71.063  -2.654  1.00 68.51           C  
ATOM   3407  CB  LEU C  31     -22.937  72.560  -1.105  1.00 68.51           C  
ATOM   3408  O   LEU C  31     -23.940  69.860  -2.691  1.00 68.51           O  
ATOM   3409  CG  LEU C  31     -21.524  72.954  -0.670  1.00 68.51           C  
ATOM   3410  CD1 LEU C  31     -21.578  73.811   0.591  1.00 68.51           C  
ATOM   3411  CD2 LEU C  31     -20.668  71.713  -0.443  1.00 68.51           C  
ATOM   3412  N   VAL C  32     -25.444  71.526  -2.704  1.00 70.70           N  
ATOM   3413  CA  VAL C  32     -26.600  70.645  -2.836  1.00 70.70           C  
ATOM   3414  C   VAL C  32     -26.569  69.954  -4.198  1.00 70.70           C  
ATOM   3415  CB  VAL C  32     -27.926  71.418  -2.660  1.00 70.70           C  
ATOM   3416  O   VAL C  32     -26.825  68.751  -4.296  1.00 70.70           O  
ATOM   3417  CG1 VAL C  32     -29.120  70.521  -2.984  1.00 70.70           C  
ATOM   3418  CG2 VAL C  32     -28.037  71.969  -1.240  1.00 70.70           C  
ATOM   3419  N   ALA C  33     -26.229  70.817  -5.295  1.00 72.87           N  
ATOM   3420  CA  ALA C  33     -26.126  70.251  -6.638  1.00 72.87           C  
ATOM   3421  C   ALA C  33     -25.009  69.214  -6.712  1.00 72.87           C  
ATOM   3422  CB  ALA C  33     -25.889  71.357  -7.664  1.00 72.87           C  
ATOM   3423  O   ALA C  33     -25.156  68.180  -7.367  1.00 72.87           O  
ATOM   3424  N   GLY C  34     -23.871  69.518  -5.994  1.00 68.48           N  
ATOM   3425  CA  GLY C  34     -22.773  68.568  -5.917  1.00 68.48           C  
ATOM   3426  C   GLY C  34     -23.154  67.269  -5.232  1.00 68.48           C  
ATOM   3427  O   GLY C  34     -22.788  66.187  -5.695  1.00 68.48           O  
ATOM   3428  N   TYR C  35     -23.909  67.307  -4.070  1.00 65.13           N  
ATOM   3429  CA  TYR C  35     -24.383  66.140  -3.334  1.00 65.13           C  
ATOM   3430  C   TYR C  35     -25.300  65.284  -4.199  1.00 65.13           C  
ATOM   3431  CB  TYR C  35     -25.118  66.570  -2.061  1.00 65.13           C  
ATOM   3432  O   TYR C  35     -25.149  64.062  -4.254  1.00 65.13           O  
ATOM   3433  CG  TYR C  35     -25.657  65.415  -1.252  1.00 65.13           C  
ATOM   3434  CD1 TYR C  35     -26.998  65.047  -1.337  1.00 65.13           C  
ATOM   3435  CD2 TYR C  35     -24.829  64.691  -0.402  1.00 65.13           C  
ATOM   3436  CE1 TYR C  35     -27.500  63.985  -0.592  1.00 65.13           C  
ATOM   3437  CE2 TYR C  35     -25.320  63.628   0.348  1.00 65.13           C  
ATOM   3438  OH  TYR C  35     -27.147  62.230   0.985  1.00 65.13           O  
ATOM   3439  CZ  TYR C  35     -26.655  63.282   0.246  1.00 65.13           C  
ATOM   3440  N   PHE C  36     -26.298  65.981  -5.016  1.00 70.48           N  
ATOM   3441  CA  PHE C  36     -27.232  65.260  -5.872  1.00 70.48           C  
ATOM   3442  C   PHE C  36     -26.519  64.689  -7.092  1.00 70.48           C  
ATOM   3443  CB  PHE C  36     -28.377  66.177  -6.315  1.00 70.48           C  
ATOM   3444  O   PHE C  36     -26.862  63.605  -7.567  1.00 70.48           O  
ATOM   3445  CG  PHE C  36     -29.583  66.120  -5.416  1.00 70.48           C  
ATOM   3446  CD1 PHE C  36     -30.525  65.109  -5.559  1.00 70.48           C  
ATOM   3447  CD2 PHE C  36     -29.773  67.077  -4.429  1.00 70.48           C  
ATOM   3448  CE1 PHE C  36     -31.643  65.053  -4.729  1.00 70.48           C  
ATOM   3449  CE2 PHE C  36     -30.888  67.028  -3.595  1.00 70.48           C  
ATOM   3450  CZ  PHE C  36     -31.821  66.016  -3.748  1.00 70.48           C  
ATOM   3451  N   GLY C  37     -25.495  65.485  -7.650  1.00 68.18           N  
ATOM   3452  CA  GLY C  37     -24.697  64.993  -8.762  1.00 68.18           C  
ATOM   3453  C   GLY C  37     -23.885  63.760  -8.414  1.00 68.18           C  
ATOM   3454  O   GLY C  37     -23.829  62.807  -9.194  1.00 68.18           O  
ATOM   3455  N   MET C  38     -23.249  63.678  -7.145  1.00 66.39           N  
ATOM   3456  CA  MET C  38     -22.455  62.538  -6.696  1.00 66.39           C  
ATOM   3457  C   MET C  38     -23.340  61.321  -6.448  1.00 66.39           C  
ATOM   3458  CB  MET C  38     -21.681  62.889  -5.424  1.00 66.39           C  
ATOM   3459  O   MET C  38     -22.951  60.193  -6.753  1.00 66.39           O  
ATOM   3460  CG  MET C  38     -20.171  62.869  -5.600  1.00 66.39           C  
ATOM   3461  SD  MET C  38     -19.289  63.651  -4.194  1.00 66.39           S  
ATOM   3462  CE  MET C  38     -19.367  62.306  -2.979  1.00 66.39           C  
ATOM   3463  N   ASN C  39     -24.506  61.530  -5.889  1.00 65.88           N  
ATOM   3464  CA  ASN C  39     -25.437  60.432  -5.649  1.00 65.88           C  
ATOM   3465  C   ASN C  39     -25.972  59.855  -6.956  1.00 65.88           C  
ATOM   3466  CB  ASN C  39     -26.593  60.894  -4.759  1.00 65.88           C  
ATOM   3467  O   ASN C  39     -26.179  58.645  -7.066  1.00 65.88           O  
ATOM   3468  CG  ASN C  39     -26.866  59.938  -3.614  1.00 65.88           C  
ATOM   3469  ND2 ASN C  39     -28.046  60.052  -3.016  1.00 65.88           N  
ATOM   3470  OD1 ASN C  39     -26.024  59.105  -3.270  1.00 65.88           O  
ATOM   3471  N   ALA C  40     -26.184  60.827  -8.053  1.00 70.92           N  
ATOM   3472  CA  ALA C  40     -26.609  60.381  -9.377  1.00 70.92           C  
ATOM   3473  C   ALA C  40     -25.505  59.585 -10.068  1.00 70.92           C  
ATOM   3474  CB  ALA C  40     -27.016  61.575 -10.236  1.00 70.92           C  
ATOM   3475  O   ALA C  40     -25.779  58.596 -10.752  1.00 70.92           O  
ATOM   3476  N   TYR C  41     -24.225  60.038  -9.816  1.00 67.62           N  
ATOM   3477  CA  TYR C  41     -23.074  59.339 -10.374  1.00 67.62           C  
ATOM   3478  C   TYR C  41     -22.915  57.960  -9.745  1.00 67.62           C  
ATOM   3479  CB  TYR C  41     -21.795  60.157 -10.167  1.00 67.62           C  
ATOM   3480  O   TYR C  41     -22.650  56.979 -10.444  1.00 67.62           O  
ATOM   3481  CG  TYR C  41     -20.560  59.511 -10.745  1.00 67.62           C  
ATOM   3482  CD1 TYR C  41     -19.658  58.833  -9.929  1.00 67.62           C  
ATOM   3483  CD2 TYR C  41     -20.293  59.577 -12.109  1.00 67.62           C  
ATOM   3484  CE1 TYR C  41     -18.517  58.237 -10.458  1.00 67.62           C  
ATOM   3485  CE2 TYR C  41     -19.156  58.985 -12.648  1.00 67.62           C  
ATOM   3486  OH  TYR C  41     -17.148  57.730 -12.345  1.00 67.62           O  
ATOM   3487  CZ  TYR C  41     -18.275  58.318 -11.816  1.00 67.62           C  
ATOM   3488  N   ARG C  42     -23.112  57.735  -8.477  1.00 65.33           N  
ATOM   3489  CA  ARG C  42     -23.023  56.463  -7.767  1.00 65.33           C  
ATOM   3490  C   ARG C  42     -24.113  55.502  -8.228  1.00 65.33           C  
ATOM   3491  CB  ARG C  42     -23.121  56.682  -6.256  1.00 65.33           C  
ATOM   3492  O   ARG C  42     -23.869  54.302  -8.376  1.00 65.33           O  
ATOM   3493  CG  ARG C  42     -21.775  56.737  -5.552  1.00 65.33           C  
ATOM   3494  CD  ARG C  42     -21.932  56.840  -4.042  1.00 65.33           C  
ATOM   3495  NE  ARG C  42     -20.696  57.280  -3.400  1.00 65.33           N  
ATOM   3496  NH1 ARG C  42     -21.476  57.010  -1.243  1.00 65.33           N  
ATOM   3497  NH2 ARG C  42     -19.343  57.765  -1.609  1.00 65.33           N  
ATOM   3498  CZ  ARG C  42     -20.508  57.351  -2.086  1.00 65.33           C  
ATOM   3499  N   LYS C  43     -25.344  55.998  -8.546  1.00 66.88           N  
ATOM   3500  CA  LYS C  43     -26.466  55.168  -8.974  1.00 66.88           C  
ATOM   3501  C   LYS C  43     -26.277  54.685 -10.409  1.00 66.88           C  
ATOM   3502  CB  LYS C  43     -27.782  55.938  -8.850  1.00 66.88           C  
ATOM   3503  O   LYS C  43     -26.672  53.568 -10.751  1.00 66.88           O  
ATOM   3504  CG  LYS C  43     -28.859  55.201  -8.067  1.00 66.88           C  
ATOM   3505  CD  LYS C  43     -30.098  56.065  -7.871  1.00 66.88           C  
ATOM   3506  CE  LYS C  43     -31.164  55.340  -7.061  1.00 66.88           C  
ATOM   3507  NZ  LYS C  43     -32.400  56.165  -6.908  1.00 66.88           N  
ATOM   3508  N   LEU C  44     -25.483  55.530 -11.264  1.00 69.87           N  
ATOM   3509  CA  LEU C  44     -25.304  55.190 -12.672  1.00 69.87           C  
ATOM   3510  C   LEU C  44     -24.113  54.256 -12.858  1.00 69.87           C  
ATOM   3511  CB  LEU C  44     -25.108  56.457 -13.508  1.00 69.87           C  
ATOM   3512  O   LEU C  44     -24.062  53.494 -13.826  1.00 69.87           O  
ATOM   3513  CG  LEU C  44     -26.360  57.029 -14.176  1.00 69.87           C  
ATOM   3514  CD1 LEU C  44     -26.366  58.550 -14.076  1.00 69.87           C  
ATOM   3515  CD2 LEU C  44     -26.441  56.582 -15.632  1.00 69.87           C  
ATOM   3516  N   THR C  45     -23.239  54.144 -11.866  1.00 73.83           N  
ATOM   3517  CA  THR C  45     -21.992  53.415 -12.069  1.00 73.83           C  
ATOM   3518  C   THR C  45     -21.951  52.161 -11.200  1.00 73.83           C  
ATOM   3519  CB  THR C  45     -20.771  54.299 -11.758  1.00 73.83           C  
ATOM   3520  O   THR C  45     -21.087  51.301 -11.383  1.00 73.83           O  
ATOM   3521  CG2 THR C  45     -20.498  55.280 -12.893  1.00 73.83           C  
ATOM   3522  OG1 THR C  45     -21.017  55.037 -10.554  1.00 73.83           O  
ATOM   3523  N   ASN C  46     -22.951  51.871 -10.340  1.00 82.29           N  
ATOM   3524  CA  ASN C  46     -22.885  50.757  -9.400  1.00 82.29           C  
ATOM   3525  C   ASN C  46     -24.072  49.812  -9.566  1.00 82.29           C  
ATOM   3526  CB  ASN C  46     -22.814  51.272  -7.961  1.00 82.29           C  
ATOM   3527  O   ASN C  46     -25.186  50.252  -9.856  1.00 82.29           O  
ATOM   3528  CG  ASN C  46     -21.489  51.936  -7.643  1.00 82.29           C  
ATOM   3529  ND2 ASN C  46     -21.447  52.679  -6.543  1.00 82.29           N  
ATOM   3530  OD1 ASN C  46     -20.511  51.783  -8.380  1.00 82.29           O  
ATOM   3531  N   THR C  47     -23.758  48.442  -9.549  1.00 86.04           N  
ATOM   3532  CA  THR C  47     -24.786  47.411  -9.461  1.00 86.04           C  
ATOM   3533  C   THR C  47     -24.984  46.967  -8.014  1.00 86.04           C  
ATOM   3534  CB  THR C  47     -24.430  46.191 -10.331  1.00 86.04           C  
ATOM   3535  O   THR C  47     -24.027  46.579  -7.342  1.00 86.04           O  
ATOM   3536  CG2 THR C  47     -25.640  45.285 -10.530  1.00 86.04           C  
ATOM   3537  OG1 THR C  47     -23.969  46.642 -11.610  1.00 86.04           O  
ATOM   3538  N   THR C  48     -26.185  47.129  -7.476  1.00 89.16           N  
ATOM   3539  CA  THR C  48     -26.501  46.817  -6.086  1.00 89.16           C  
ATOM   3540  C   THR C  48     -27.080  45.410  -5.965  1.00 89.16           C  
ATOM   3541  CB  THR C  48     -27.495  47.836  -5.497  1.00 89.16           C  
ATOM   3542  O   THR C  48     -27.965  45.029  -6.734  1.00 89.16           O  
ATOM   3543  CG2 THR C  48     -27.366  47.916  -3.980  1.00 89.16           C  
ATOM   3544  OG1 THR C  48     -27.232  49.129  -6.057  1.00 89.16           O  
ATOM   3545  N   VAL C  49     -26.483  44.597  -5.104  1.00 90.43           N  
ATOM   3546  CA  VAL C  49     -26.898  43.213  -4.896  1.00 90.43           C  
ATOM   3547  C   VAL C  49     -27.228  42.989  -3.422  1.00 90.43           C  
ATOM   3548  CB  VAL C  49     -25.808  42.219  -5.356  1.00 90.43           C  
ATOM   3549  O   VAL C  49     -26.578  43.556  -2.541  1.00 90.43           O  
ATOM   3550  CG1 VAL C  49     -26.265  40.778  -5.137  1.00 90.43           C  
ATOM   3551  CG2 VAL C  49     -25.457  42.454  -6.824  1.00 90.43           C  
ATOM   3552  N   THR C  50     -28.336  42.199  -3.087  1.00 90.98           N  
ATOM   3553  CA  THR C  50     -28.724  41.825  -1.731  1.00 90.98           C  
ATOM   3554  C   THR C  50     -28.404  40.357  -1.463  1.00 90.98           C  
ATOM   3555  CB  THR C  50     -30.223  42.079  -1.489  1.00 90.98           C  
ATOM   3556  O   THR C  50     -28.812  39.478  -2.225  1.00 90.98           O  
ATOM   3557  CG2 THR C  50     -30.563  41.989  -0.005  1.00 90.98           C  
ATOM   3558  OG1 THR C  50     -30.564  43.386  -1.967  1.00 90.98           O  
ATOM   3559  N   ALA C  51     -27.564  40.095  -0.480  1.00 92.06           N  
ATOM   3560  CA  ALA C  51     -27.193  38.728  -0.123  1.00 92.06           C  
ATOM   3561  C   ALA C  51     -27.659  38.384   1.289  1.00 92.06           C  
ATOM   3562  CB  ALA C  51     -25.683  38.538  -0.242  1.00 92.06           C  
ATOM   3563  O   ALA C  51     -27.551  39.206   2.202  1.00 92.06           O  
ATOM   3564  N   TYR C  52     -28.277  37.153   1.498  1.00 91.82           N  
ATOM   3565  CA  TYR C  52     -28.722  36.684   2.806  1.00 91.82           C  
ATOM   3566  C   TYR C  52     -27.716  35.710   3.407  1.00 91.82           C  
ATOM   3567  CB  TYR C  52     -30.095  36.014   2.698  1.00 91.82           C  
ATOM   3568  O   TYR C  52     -27.301  34.751   2.752  1.00 91.82           O  
ATOM   3569  CG  TYR C  52     -31.221  36.981   2.419  1.00 91.82           C  
ATOM   3570  CD1 TYR C  52     -31.866  37.647   3.458  1.00 91.82           C  
ATOM   3571  CD2 TYR C  52     -31.643  37.228   1.117  1.00 91.82           C  
ATOM   3572  CE1 TYR C  52     -32.905  38.537   3.207  1.00 91.82           C  
ATOM   3573  CE2 TYR C  52     -32.681  38.115   0.854  1.00 91.82           C  
ATOM   3574  OH  TYR C  52     -34.333  39.644   1.648  1.00 91.82           O  
ATOM   3575  CZ  TYR C  52     -33.305  38.764   1.903  1.00 91.82           C  
ATOM   3576  N   PHE C  53     -27.156  35.991   4.581  1.00 89.00           N  
ATOM   3577  CA  PHE C  53     -26.208  35.157   5.311  1.00 89.00           C  
ATOM   3578  C   PHE C  53     -26.825  34.644   6.607  1.00 89.00           C  
ATOM   3579  CB  PHE C  53     -24.925  35.937   5.613  1.00 89.00           C  
ATOM   3580  O   PHE C  53     -27.656  35.322   7.216  1.00 89.00           O  
ATOM   3581  CG  PHE C  53     -24.093  36.233   4.395  1.00 89.00           C  
ATOM   3582  CD1 PHE C  53     -23.161  35.312   3.932  1.00 89.00           C  
ATOM   3583  CD2 PHE C  53     -24.244  37.432   3.711  1.00 89.00           C  
ATOM   3584  CE1 PHE C  53     -22.390  35.583   2.804  1.00 89.00           C  
ATOM   3585  CE2 PHE C  53     -23.477  37.710   2.583  1.00 89.00           C  
ATOM   3586  CZ  PHE C  53     -22.550  36.785   2.132  1.00 89.00           C  
ATOM   3587  N   PRO C  54     -26.491  33.353   7.095  1.00 80.98           N  
ATOM   3588  CA  PRO C  54     -26.955  32.901   8.408  1.00 80.98           C  
ATOM   3589  C   PRO C  54     -26.399  33.746   9.553  1.00 80.98           C  
ATOM   3590  CB  PRO C  54     -26.437  31.463   8.490  1.00 80.98           C  
ATOM   3591  O   PRO C  54     -27.098  33.992  10.539  1.00 80.98           O  
ATOM   3592  CG  PRO C  54     -25.667  31.262   7.225  1.00 80.98           C  
ATOM   3593  CD  PRO C  54     -25.743  32.524   6.415  1.00 80.98           C  
ATOM   3594  N   GLU C  55     -25.147  34.182   9.441  1.00 81.50           N  
ATOM   3595  CA  GLU C  55     -24.488  35.010  10.447  1.00 81.50           C  
ATOM   3596  C   GLU C  55     -23.503  35.981   9.804  1.00 81.50           C  
ATOM   3597  CB  GLU C  55     -23.769  34.136  11.477  1.00 81.50           C  
ATOM   3598  O   GLU C  55     -22.850  35.646   8.813  1.00 81.50           O  
ATOM   3599  CG  GLU C  55     -24.696  33.215  12.258  1.00 81.50           C  
ATOM   3600  CD  GLU C  55     -23.966  32.345  13.268  1.00 81.50           C  
ATOM   3601  OE1 GLU C  55     -24.615  31.491  13.915  1.00 81.50           O  
ATOM   3602  OE2 GLU C  55     -22.735  32.518  13.415  1.00 81.50           O  
ATOM   3603  N   VAL C  56     -23.435  37.135  10.270  1.00 82.22           N  
ATOM   3604  CA  VAL C  56     -22.518  38.142   9.747  1.00 82.22           C  
ATOM   3605  C   VAL C  56     -21.649  38.687  10.877  1.00 82.22           C  
ATOM   3606  CB  VAL C  56     -23.277  39.296   9.054  1.00 82.22           C  
ATOM   3607  O   VAL C  56     -21.821  39.831  11.306  1.00 82.22           O  
ATOM   3608  CG1 VAL C  56     -22.894  39.387   7.578  1.00 82.22           C  
ATOM   3609  CG2 VAL C  56     -24.786  39.110   9.207  1.00 82.22           C  
ATOM   3610  N   LEU C  57     -20.671  37.916  11.248  1.00 73.45           N  
ATOM   3611  CA  LEU C  57     -19.805  38.333  12.345  1.00 73.45           C  
ATOM   3612  C   LEU C  57     -18.731  39.299  11.853  1.00 73.45           C  
ATOM   3613  CB  LEU C  57     -19.150  37.116  13.004  1.00 73.45           C  
ATOM   3614  O   LEU C  57     -18.037  39.015  10.875  1.00 73.45           O  
ATOM   3615  CG  LEU C  57     -19.070  37.133  14.531  1.00 73.45           C  
ATOM   3616  CD1 LEU C  57     -19.996  36.076  15.122  1.00 73.45           C  
ATOM   3617  CD2 LEU C  57     -17.634  36.912  14.994  1.00 73.45           C  
ATOM   3618  N   ALA C  58     -18.528  40.429  12.437  1.00 71.95           N  
ATOM   3619  CA  ALA C  58     -17.481  41.426  12.234  1.00 71.95           C  
ATOM   3620  C   ALA C  58     -17.529  41.992  10.818  1.00 71.95           C  
ATOM   3621  CB  ALA C  58     -16.108  40.822  12.516  1.00 71.95           C  
ATOM   3622  O   ALA C  58     -16.487  42.253  10.211  1.00 71.95           O  
ATOM   3623  N   LEU C  59     -18.623  41.914  10.189  1.00 79.21           N  
ATOM   3624  CA  LEU C  59     -18.862  42.596   8.921  1.00 79.21           C  
ATOM   3625  C   LEU C  59     -19.465  43.978   9.153  1.00 79.21           C  
ATOM   3626  CB  LEU C  59     -19.790  41.764   8.032  1.00 79.21           C  
ATOM   3627  O   LEU C  59     -20.409  44.125   9.932  1.00 79.21           O  
ATOM   3628  CG  LEU C  59     -19.438  41.715   6.544  1.00 79.21           C  
ATOM   3629  CD1 LEU C  59     -18.624  40.463   6.233  1.00 79.21           C  
ATOM   3630  CD2 LEU C  59     -20.703  41.761   5.693  1.00 79.21           C  
ATOM   3631  N   TYR C  60     -18.926  45.106   8.620  1.00 78.61           N  
ATOM   3632  CA  TYR C  60     -19.386  46.472   8.847  1.00 78.61           C  
ATOM   3633  C   TYR C  60     -19.706  47.166   7.528  1.00 78.61           C  
ATOM   3634  CB  TYR C  60     -18.331  47.273   9.616  1.00 78.61           C  
ATOM   3635  O   TYR C  60     -19.184  46.786   6.477  1.00 78.61           O  
ATOM   3636  CG  TYR C  60     -17.996  46.695  10.969  1.00 78.61           C  
ATOM   3637  CD1 TYR C  60     -18.805  46.945  12.075  1.00 78.61           C  
ATOM   3638  CD2 TYR C  60     -16.870  45.897  11.144  1.00 78.61           C  
ATOM   3639  CE1 TYR C  60     -18.499  46.415  13.324  1.00 78.61           C  
ATOM   3640  CE2 TYR C  60     -16.555  45.362  12.389  1.00 78.61           C  
ATOM   3641  OH  TYR C  60     -17.066  45.099  14.705  1.00 78.61           O  
ATOM   3642  CZ  TYR C  60     -17.374  45.626  13.471  1.00 78.61           C  
ATOM   3643  N   PRO C  61     -20.611  48.099   7.598  1.00 84.20           N  
ATOM   3644  CA  PRO C  61     -20.843  48.941   6.422  1.00 84.20           C  
ATOM   3645  C   PRO C  61     -19.585  49.675   5.964  1.00 84.20           C  
ATOM   3646  CB  PRO C  61     -21.909  49.930   6.901  1.00 84.20           C  
ATOM   3647  O   PRO C  61     -18.846  50.215   6.791  1.00 84.20           O  
ATOM   3648  CG  PRO C  61     -22.308  49.436   8.254  1.00 84.20           C  
ATOM   3649  CD  PRO C  61     -21.320  48.394   8.692  1.00 84.20           C  
ATOM   3650  N   GLY C  62     -19.142  49.575   4.756  1.00 82.81           N  
ATOM   3651  CA  GLY C  62     -17.937  50.183   4.215  1.00 82.81           C  
ATOM   3652  C   GLY C  62     -16.854  49.172   3.889  1.00 82.81           C  
ATOM   3653  O   GLY C  62     -15.891  49.490   3.188  1.00 82.81           O  
ATOM   3654  N   ASP C  63     -17.062  47.860   4.494  1.00 84.11           N  
ATOM   3655  CA  ASP C  63     -16.084  46.811   4.220  1.00 84.11           C  
ATOM   3656  C   ASP C  63     -16.036  46.481   2.730  1.00 84.11           C  
ATOM   3657  CB  ASP C  63     -16.407  45.552   5.028  1.00 84.11           C  
ATOM   3658  O   ASP C  63     -17.021  46.674   2.014  1.00 84.11           O  
ATOM   3659  CG  ASP C  63     -16.025  45.674   6.492  1.00 84.11           C  
ATOM   3660  OD1 ASP C  63     -15.313  46.633   6.860  1.00 84.11           O  
ATOM   3661  OD2 ASP C  63     -16.437  44.800   7.286  1.00 84.11           O  
ATOM   3662  N   LYS C  64     -14.886  45.869   2.074  1.00 87.67           N  
ATOM   3663  CA  LYS C  64     -14.580  45.655   0.662  1.00 87.67           C  
ATOM   3664  C   LYS C  64     -15.321  44.437   0.117  1.00 87.67           C  
ATOM   3665  CB  LYS C  64     -13.073  45.486   0.459  1.00 87.67           C  
ATOM   3666  O   LYS C  64     -15.547  43.466   0.842  1.00 87.67           O  
ATOM   3667  CG  LYS C  64     -12.241  46.628   1.024  1.00 87.67           C  
ATOM   3668  CD  LYS C  64     -10.751  46.391   0.813  1.00 87.67           C  
ATOM   3669  CE  LYS C  64      -9.912  47.472   1.480  1.00 87.67           C  
ATOM   3670  NZ  LYS C  64      -8.449  47.232   1.294  1.00 87.67           N  
ATOM   3671  N   VAL C  65     -15.765  44.415  -1.046  1.00 90.34           N  
ATOM   3672  CA  VAL C  65     -16.248  43.280  -1.826  1.00 90.34           C  
ATOM   3673  C   VAL C  65     -15.225  42.917  -2.899  1.00 90.34           C  
ATOM   3674  CB  VAL C  65     -17.618  43.580  -2.475  1.00 90.34           C  
ATOM   3675  O   VAL C  65     -14.831  43.766  -3.702  1.00 90.34           O  
ATOM   3676  CG1 VAL C  65     -18.130  42.361  -3.241  1.00 90.34           C  
ATOM   3677  CG2 VAL C  65     -18.629  44.010  -1.413  1.00 90.34           C  
ATOM   3678  N   LEU C  66     -14.751  41.698  -2.935  1.00 87.40           N  
ATOM   3679  CA  LEU C  66     -13.626  41.308  -3.777  1.00 87.40           C  
ATOM   3680  C   LEU C  66     -14.050  40.262  -4.802  1.00 87.40           C  
ATOM   3681  CB  LEU C  66     -12.478  40.765  -2.921  1.00 87.40           C  
ATOM   3682  O   LEU C  66     -15.005  39.516  -4.574  1.00 87.40           O  
ATOM   3683  CG  LEU C  66     -12.010  41.657  -1.770  1.00 87.40           C  
ATOM   3684  CD1 LEU C  66     -11.373  40.813  -0.671  1.00 87.40           C  
ATOM   3685  CD2 LEU C  66     -11.033  42.713  -2.274  1.00 87.40           C  
ATOM   3686  N   ILE C  67     -13.396  40.128  -6.028  1.00 86.66           N  
ATOM   3687  CA  ILE C  67     -13.388  39.036  -6.995  1.00 86.66           C  
ATOM   3688  C   ILE C  67     -11.959  38.541  -7.202  1.00 86.66           C  
ATOM   3689  CB  ILE C  67     -14.006  39.470  -8.343  1.00 86.66           C  
ATOM   3690  O   ILE C  67     -11.103  39.283  -7.688  1.00 86.66           O  
ATOM   3691  CG1 ILE C  67     -15.459  39.918  -8.145  1.00 86.66           C  
ATOM   3692  CG2 ILE C  67     -13.918  38.335  -9.367  1.00 86.66           C  
ATOM   3693  CD1 ILE C  67     -16.126  40.432  -9.413  1.00 86.66           C  
ATOM   3694  N   MET C  68     -11.581  37.398  -6.811  1.00 81.33           N  
ATOM   3695  CA  MET C  68     -10.245  36.813  -6.895  1.00 81.33           C  
ATOM   3696  C   MET C  68      -9.220  37.695  -6.190  1.00 81.33           C  
ATOM   3697  CB  MET C  68      -9.840  36.606  -8.356  1.00 81.33           C  
ATOM   3698  O   MET C  68      -8.117  37.901  -6.699  1.00 81.33           O  
ATOM   3699  CG  MET C  68     -10.686  35.577  -9.087  1.00 81.33           C  
ATOM   3700  SD  MET C  68     -10.044  35.201 -10.764  1.00 81.33           S  
ATOM   3701  CE  MET C  68     -10.450  36.751 -11.616  1.00 81.33           C  
ATOM   3702  N   GLY C  69      -9.551  38.471  -5.141  1.00 76.49           N  
ATOM   3703  CA  GLY C  69      -8.664  39.262  -4.303  1.00 76.49           C  
ATOM   3704  C   GLY C  69      -8.568  40.712  -4.737  1.00 76.49           C  
ATOM   3705  O   GLY C  69      -7.935  41.527  -4.063  1.00 76.49           O  
ATOM   3706  N   VAL C  70      -9.203  41.124  -5.918  1.00 86.23           N  
ATOM   3707  CA  VAL C  70      -9.184  42.496  -6.414  1.00 86.23           C  
ATOM   3708  C   VAL C  70     -10.433  43.236  -5.937  1.00 86.23           C  
ATOM   3709  CB  VAL C  70      -9.095  42.541  -7.956  1.00 86.23           C  
ATOM   3710  O   VAL C  70     -11.550  42.730  -6.069  1.00 86.23           O  
ATOM   3711  CG1 VAL C  70      -9.046  43.985  -8.452  1.00 86.23           C  
ATOM   3712  CG2 VAL C  70      -7.872  41.765  -8.442  1.00 86.23           C  
ATOM   3713  N   ARG C  71     -10.361  44.403  -5.343  1.00 84.63           N  
ATOM   3714  CA  ARG C  71     -11.467  45.209  -4.836  1.00 84.63           C  
ATOM   3715  C   ARG C  71     -12.342  45.718  -5.976  1.00 84.63           C  
ATOM   3716  CB  ARG C  71     -10.941  46.386  -4.013  1.00 84.63           C  
ATOM   3717  O   ARG C  71     -11.867  46.440  -6.855  1.00 84.63           O  
ATOM   3718  CG  ARG C  71     -12.034  47.258  -3.416  1.00 84.63           C  
ATOM   3719  CD  ARG C  71     -11.458  48.415  -2.612  1.00 84.63           C  
ATOM   3720  NE  ARG C  71     -12.507  49.292  -2.100  1.00 84.63           N  
ATOM   3721  NH1 ARG C  71     -11.075  50.646  -0.896  1.00 84.63           N  
ATOM   3722  NH2 ARG C  71     -13.329  51.063  -0.891  1.00 84.63           N  
ATOM   3723  CZ  ARG C  71     -12.301  50.332  -1.297  1.00 84.63           C  
ATOM   3724  N   VAL C  72     -13.630  45.416  -5.979  1.00 87.91           N  
ATOM   3725  CA  VAL C  72     -14.543  45.791  -7.054  1.00 87.91           C  
ATOM   3726  C   VAL C  72     -15.649  46.689  -6.504  1.00 87.91           C  
ATOM   3727  CB  VAL C  72     -15.156  44.548  -7.737  1.00 87.91           C  
ATOM   3728  O   VAL C  72     -16.306  47.408  -7.260  1.00 87.91           O  
ATOM   3729  CG1 VAL C  72     -14.282  44.085  -8.901  1.00 87.91           C  
ATOM   3730  CG2 VAL C  72     -15.342  43.420  -6.723  1.00 87.91           C  
ATOM   3731  N   GLY C  73     -15.905  46.615  -5.085  1.00 87.37           N  
ATOM   3732  CA  GLY C  73     -16.965  47.405  -4.480  1.00 87.37           C  
ATOM   3733  C   GLY C  73     -16.889  47.445  -2.965  1.00 87.37           C  
ATOM   3734  O   GLY C  73     -15.818  47.248  -2.387  1.00 87.37           O  
ATOM   3735  N   SER C  74     -18.064  47.831  -2.275  1.00 89.89           N  
ATOM   3736  CA  SER C  74     -18.113  47.963  -0.823  1.00 89.89           C  
ATOM   3737  C   SER C  74     -19.496  47.612  -0.283  1.00 89.89           C  
ATOM   3738  CB  SER C  74     -17.737  49.383  -0.399  1.00 89.89           C  
ATOM   3739  O   SER C  74     -20.479  47.620  -1.027  1.00 89.89           O  
ATOM   3740  OG  SER C  74     -18.598  50.333  -1.004  1.00 89.89           O  
ATOM   3741  N   ILE C  75     -19.655  47.230   1.026  1.00 88.59           N  
ATOM   3742  CA  ILE C  75     -20.907  46.888   1.692  1.00 88.59           C  
ATOM   3743  C   ILE C  75     -21.661  48.163   2.061  1.00 88.59           C  
ATOM   3744  CB  ILE C  75     -20.661  46.027   2.951  1.00 88.59           C  
ATOM   3745  O   ILE C  75     -21.100  49.063   2.690  1.00 88.59           O  
ATOM   3746  CG1 ILE C  75     -19.926  44.734   2.579  1.00 88.59           C  
ATOM   3747  CG2 ILE C  75     -21.982  45.721   3.663  1.00 88.59           C  
ATOM   3748  CD1 ILE C  75     -19.474  43.912   3.778  1.00 88.59           C  
ATOM   3749  N   ASP C  76     -23.007  48.453   1.738  1.00 86.72           N  
ATOM   3750  CA  ASP C  76     -23.826  49.638   1.971  1.00 86.72           C  
ATOM   3751  C   ASP C  76     -24.543  49.554   3.317  1.00 86.72           C  
ATOM   3752  CB  ASP C  76     -24.844  49.818   0.843  1.00 86.72           C  
ATOM   3753  O   ASP C  76     -24.511  50.503   4.103  1.00 86.72           O  
ATOM   3754  CG  ASP C  76     -24.197  50.116  -0.498  1.00 86.72           C  
ATOM   3755  OD1 ASP C  76     -23.131  50.769  -0.530  1.00 86.72           O  
ATOM   3756  OD2 ASP C  76     -24.758  49.696  -1.533  1.00 86.72           O  
ATOM   3757  N   SER C  77     -25.286  48.340   3.570  1.00 87.98           N  
ATOM   3758  CA  SER C  77     -26.035  48.226   4.817  1.00 87.98           C  
ATOM   3759  C   SER C  77     -26.179  46.769   5.244  1.00 87.98           C  
ATOM   3760  CB  SER C  77     -27.419  48.861   4.671  1.00 87.98           C  
ATOM   3761  O   SER C  77     -26.183  45.868   4.403  1.00 87.98           O  
ATOM   3762  OG  SER C  77     -28.283  48.020   3.927  1.00 87.98           O  
ATOM   3763  N   ILE C  78     -26.290  46.537   6.548  1.00 85.99           N  
ATOM   3764  CA  ILE C  78     -26.535  45.232   7.151  1.00 85.99           C  
ATOM   3765  C   ILE C  78     -27.781  45.296   8.032  1.00 85.99           C  
ATOM   3766  CB  ILE C  78     -25.319  44.753   7.975  1.00 85.99           C  
ATOM   3767  O   ILE C  78     -27.837  46.081   8.982  1.00 85.99           O  
ATOM   3768  CG1 ILE C  78     -24.069  44.682   7.091  1.00 85.99           C  
ATOM   3769  CG2 ILE C  78     -25.608  43.396   8.625  1.00 85.99           C  
ATOM   3770  CD1 ILE C  78     -22.775  44.467   7.864  1.00 85.99           C  
ATOM   3771  N   GLU C  79     -28.942  44.572   7.729  1.00 84.95           N  
ATOM   3772  CA  GLU C  79     -30.201  44.610   8.467  1.00 84.95           C  
ATOM   3773  C   GLU C  79     -30.613  43.215   8.929  1.00 84.95           C  
ATOM   3774  CB  GLU C  79     -31.308  45.228   7.609  1.00 84.95           C  
ATOM   3775  O   GLU C  79     -30.297  42.220   8.274  1.00 84.95           O  
ATOM   3776  CG  GLU C  79     -31.024  46.659   7.175  1.00 84.95           C  
ATOM   3777  CD  GLU C  79     -32.142  47.266   6.342  1.00 84.95           C  
ATOM   3778  OE1 GLU C  79     -32.009  48.433   5.907  1.00 84.95           O  
ATOM   3779  OE2 GLU C  79     -33.158  46.570   6.123  1.00 84.95           O  
ATOM   3780  N   THR C  80     -31.326  43.169  10.117  1.00 76.67           N  
ATOM   3781  CA  THR C  80     -31.836  41.905  10.636  1.00 76.67           C  
ATOM   3782  C   THR C  80     -33.110  41.494   9.904  1.00 76.67           C  
ATOM   3783  CB  THR C  80     -32.116  41.994  12.148  1.00 76.67           C  
ATOM   3784  O   THR C  80     -33.970  42.332   9.626  1.00 76.67           O  
ATOM   3785  CG2 THR C  80     -30.819  42.109  12.942  1.00 76.67           C  
ATOM   3786  OG1 THR C  80     -32.927  43.146  12.410  1.00 76.67           O  
ATOM   3787  N   ALA C  81     -33.165  40.274   9.321  1.00 78.05           N  
ATOM   3788  CA  ALA C  81     -34.350  39.727   8.665  1.00 78.05           C  
ATOM   3789  C   ALA C  81     -34.774  38.410   9.308  1.00 78.05           C  
ATOM   3790  CB  ALA C  81     -34.088  39.528   7.174  1.00 78.05           C  
ATOM   3791  O   ALA C  81     -34.596  37.340   8.721  1.00 78.05           O  
ATOM   3792  N   GLY C  82     -35.396  38.412  10.543  1.00 69.52           N  
ATOM   3793  CA  GLY C  82     -35.848  37.231  11.260  1.00 69.52           C  
ATOM   3794  C   GLY C  82     -34.712  36.326  11.697  1.00 69.52           C  
ATOM   3795  O   GLY C  82     -33.971  36.654  12.626  1.00 69.52           O  
ATOM   3796  N   ASP C  83     -34.544  35.030  10.888  1.00 71.53           N  
ATOM   3797  CA  ASP C  83     -33.529  34.034  11.217  1.00 71.53           C  
ATOM   3798  C   ASP C  83     -32.291  34.200  10.338  1.00 71.53           C  
ATOM   3799  CB  ASP C  83     -34.095  32.621  11.066  1.00 71.53           C  
ATOM   3800  O   ASP C  83     -31.394  33.354  10.354  1.00 71.53           O  
ATOM   3801  CG  ASP C  83     -34.793  32.400   9.735  1.00 71.53           C  
ATOM   3802  OD1 ASP C  83     -35.139  33.391   9.056  1.00 71.53           O  
ATOM   3803  OD2 ASP C  83     -35.002  31.225   9.364  1.00 71.53           O  
ATOM   3804  N   LYS C  84     -32.298  35.228   9.496  1.00 81.08           N  
ATOM   3805  CA  LYS C  84     -31.186  35.485   8.585  1.00 81.08           C  
ATOM   3806  C   LYS C  84     -30.771  36.953   8.623  1.00 81.08           C  
ATOM   3807  CB  LYS C  84     -31.558  35.082   7.157  1.00 81.08           C  
ATOM   3808  O   LYS C  84     -31.423  37.770   9.277  1.00 81.08           O  
ATOM   3809  CG  LYS C  84     -32.706  34.087   7.073  1.00 81.08           C  
ATOM   3810  CD  LYS C  84     -32.912  33.590   5.648  1.00 81.08           C  
ATOM   3811  CE  LYS C  84     -34.065  32.600   5.562  1.00 81.08           C  
ATOM   3812  NZ  LYS C  84     -34.179  31.999   4.199  1.00 81.08           N  
ATOM   3813  N   MET C  85     -29.598  37.198   7.993  1.00 87.34           N  
ATOM   3814  CA  MET C  85     -29.111  38.572   7.909  1.00 87.34           C  
ATOM   3815  C   MET C  85     -29.088  39.053   6.463  1.00 87.34           C  
ATOM   3816  CB  MET C  85     -27.713  38.685   8.521  1.00 87.34           C  
ATOM   3817  O   MET C  85     -28.597  38.351   5.577  1.00 87.34           O  
ATOM   3818  CG  MET C  85     -27.688  38.506  10.030  1.00 87.34           C  
ATOM   3819  SD  MET C  85     -28.477  39.905  10.917  1.00 87.34           S  
ATOM   3820  CE  MET C  85     -27.198  41.176  10.714  1.00 87.34           C  
ATOM   3821  N   LYS C  86     -29.644  40.224   6.201  1.00 89.54           N  
ATOM   3822  CA  LYS C  86     -29.695  40.831   4.875  1.00 89.54           C  
ATOM   3823  C   LYS C  86     -28.543  41.811   4.673  1.00 89.54           C  
ATOM   3824  CB  LYS C  86     -31.032  41.544   4.662  1.00 89.54           C  
ATOM   3825  O   LYS C  86     -28.423  42.796   5.405  1.00 89.54           O  
ATOM   3826  CG  LYS C  86     -31.235  42.070   3.248  1.00 89.54           C  
ATOM   3827  CD  LYS C  86     -32.579  42.771   3.100  1.00 89.54           C  
ATOM   3828  CE  LYS C  86     -32.767  43.332   1.697  1.00 89.54           C  
ATOM   3829  NZ  LYS C  86     -34.093  44.001   1.541  1.00 89.54           N  
ATOM   3830  N   VAL C  87     -27.600  41.530   3.775  1.00 91.90           N  
ATOM   3831  CA  VAL C  87     -26.468  42.392   3.451  1.00 91.90           C  
ATOM   3832  C   VAL C  87     -26.643  42.971   2.048  1.00 91.90           C  
ATOM   3833  CB  VAL C  87     -25.127  41.630   3.549  1.00 91.90           C  
ATOM   3834  O   VAL C  87     -26.767  42.226   1.074  1.00 91.90           O  
ATOM   3835  CG1 VAL C  87     -23.953  42.562   3.258  1.00 91.90           C  
ATOM   3836  CG2 VAL C  87     -24.977  40.991   4.928  1.00 91.90           C  
ATOM   3837  N   VAL C  88     -26.642  44.338   1.937  1.00 92.53           N  
ATOM   3838  CA  VAL C  88     -26.755  45.017   0.651  1.00 92.53           C  
ATOM   3839  C   VAL C  88     -25.403  45.610   0.259  1.00 92.53           C  
ATOM   3840  CB  VAL C  88     -27.832  46.124   0.686  1.00 92.53           C  
ATOM   3841  O   VAL C  88     -24.807  46.371   1.025  1.00 92.53           O  
ATOM   3842  CG1 VAL C  88     -27.959  46.797  -0.680  1.00 92.53           C  
ATOM   3843  CG2 VAL C  88     -29.175  45.547   1.128  1.00 92.53           C  
ATOM   3844  N   PHE C  89     -24.842  45.145  -0.783  1.00 91.57           N  
ATOM   3845  CA  PHE C  89     -23.568  45.683  -1.244  1.00 91.57           C  
ATOM   3846  C   PHE C  89     -23.642  46.064  -2.718  1.00 91.57           C  
ATOM   3847  CB  PHE C  89     -22.442  44.669  -1.020  1.00 91.57           C  
ATOM   3848  O   PHE C  89     -24.577  45.672  -3.419  1.00 91.57           O  
ATOM   3849  CG  PHE C  89     -22.656  43.358  -1.727  1.00 91.57           C  
ATOM   3850  CD1 PHE C  89     -23.255  42.289  -1.072  1.00 91.57           C  
ATOM   3851  CD2 PHE C  89     -22.256  43.195  -3.047  1.00 91.57           C  
ATOM   3852  CE1 PHE C  89     -23.455  41.075  -1.724  1.00 91.57           C  
ATOM   3853  CE2 PHE C  89     -22.452  41.984  -3.705  1.00 91.57           C  
ATOM   3854  CZ  PHE C  89     -23.051  40.925  -3.042  1.00 91.57           C  
ATOM   3855  N   HIS C  90     -22.654  46.891  -3.220  1.00 90.88           N  
ATOM   3856  CA  HIS C  90     -22.606  47.312  -4.616  1.00 90.88           C  
ATOM   3857  C   HIS C  90     -21.239  47.028  -5.230  1.00 90.88           C  
ATOM   3858  CB  HIS C  90     -22.937  48.801  -4.738  1.00 90.88           C  
ATOM   3859  O   HIS C  90     -20.248  46.882  -4.510  1.00 90.88           O  
ATOM   3860  CG  HIS C  90     -21.877  49.699  -4.184  1.00 90.88           C  
ATOM   3861  CD2 HIS C  90     -20.847  50.336  -4.787  1.00 90.88           C  
ATOM   3862  ND1 HIS C  90     -21.804  50.025  -2.847  1.00 90.88           N  
ATOM   3863  CE1 HIS C  90     -20.771  50.828  -2.652  1.00 90.88           C  
ATOM   3864  NE2 HIS C  90     -20.173  51.032  -3.814  1.00 90.88           N  
ATOM   3865  N   PHE C  91     -21.142  46.662  -6.436  1.00 87.90           N  
ATOM   3866  CA  PHE C  91     -19.888  46.550  -7.171  1.00 87.90           C  
ATOM   3867  C   PHE C  91     -19.916  47.417  -8.424  1.00 87.90           C  
ATOM   3868  CB  PHE C  91     -19.612  45.091  -7.549  1.00 87.90           C  
ATOM   3869  O   PHE C  91     -20.988  47.725  -8.948  1.00 87.90           O  
ATOM   3870  CG  PHE C  91     -20.714  44.454  -8.352  1.00 87.90           C  
ATOM   3871  CD1 PHE C  91     -21.743  43.764  -7.722  1.00 87.90           C  
ATOM   3872  CD2 PHE C  91     -20.720  44.544  -9.738  1.00 87.90           C  
ATOM   3873  CE1 PHE C  91     -22.764  43.173  -8.464  1.00 87.90           C  
ATOM   3874  CE2 PHE C  91     -21.737  43.957 -10.485  1.00 87.90           C  
ATOM   3875  CZ  PHE C  91     -22.757  43.271  -9.846  1.00 87.90           C  
ATOM   3876  N   ASN C  92     -18.800  47.881  -9.017  1.00 85.69           N  
ATOM   3877  CA  ASN C  92     -18.671  48.739 -10.189  1.00 85.69           C  
ATOM   3878  C   ASN C  92     -19.154  48.036 -11.455  1.00 85.69           C  
ATOM   3879  CB  ASN C  92     -17.222  49.202 -10.359  1.00 85.69           C  
ATOM   3880  O   ASN C  92     -18.796  46.884 -11.705  1.00 85.69           O  
ATOM   3881  CG  ASN C  92     -17.110  50.496 -11.141  1.00 85.69           C  
ATOM   3882  ND2 ASN C  92     -16.093  51.291 -10.830  1.00 85.69           N  
ATOM   3883  OD1 ASN C  92     -17.932  50.780 -12.017  1.00 85.69           O  
ATOM   3884  N   ASN C  93     -20.015  48.571 -12.202  1.00 80.15           N  
ATOM   3885  CA  ASN C  93     -20.649  48.016 -13.394  1.00 80.15           C  
ATOM   3886  C   ASN C  93     -19.614  47.581 -14.428  1.00 80.15           C  
ATOM   3887  CB  ASN C  93     -21.619  49.028 -14.006  1.00 80.15           C  
ATOM   3888  O   ASN C  93     -19.936  46.847 -15.363  1.00 80.15           O  
ATOM   3889  CG  ASN C  93     -23.044  48.836 -13.524  1.00 80.15           C  
ATOM   3890  ND2 ASN C  93     -23.939  49.716 -13.956  1.00 80.15           N  
ATOM   3891  OD1 ASN C  93     -23.337  47.906 -12.768  1.00 80.15           O  
ATOM   3892  N   LYS C  94     -18.289  47.952 -14.252  1.00 76.37           N  
ATOM   3893  CA  LYS C  94     -17.207  47.554 -15.148  1.00 76.37           C  
ATOM   3894  C   LYS C  94     -16.901  46.065 -15.011  1.00 76.37           C  
ATOM   3895  CB  LYS C  94     -15.948  48.375 -14.868  1.00 76.37           C  
ATOM   3896  O   LYS C  94     -16.406  45.439 -15.951  1.00 76.37           O  
ATOM   3897  CG  LYS C  94     -14.656  47.577 -14.958  1.00 76.37           C  
ATOM   3898  CD  LYS C  94     -13.439  48.450 -14.677  1.00 76.37           C  
ATOM   3899  CE  LYS C  94     -12.144  47.656 -14.782  1.00 76.37           C  
ATOM   3900  NZ  LYS C  94     -10.948  48.508 -14.509  1.00 76.37           N  
ATOM   3901  N   TYR C  95     -17.231  45.417 -13.939  1.00 85.04           N  
ATOM   3902  CA  TYR C  95     -16.951  44.009 -13.682  1.00 85.04           C  
ATOM   3903  C   TYR C  95     -18.194  43.156 -13.909  1.00 85.04           C  
ATOM   3904  CB  TYR C  95     -16.438  43.814 -12.252  1.00 85.04           C  
ATOM   3905  O   TYR C  95     -19.285  43.505 -13.454  1.00 85.04           O  
ATOM   3906  CG  TYR C  95     -15.150  44.546 -11.964  1.00 85.04           C  
ATOM   3907  CD1 TYR C  95     -13.933  44.068 -12.443  1.00 85.04           C  
ATOM   3908  CD2 TYR C  95     -15.148  45.717 -11.213  1.00 85.04           C  
ATOM   3909  CE1 TYR C  95     -12.743  44.738 -12.178  1.00 85.04           C  
ATOM   3910  CE2 TYR C  95     -13.964  46.395 -10.943  1.00 85.04           C  
ATOM   3911  OH  TYR C  95     -11.594  46.567 -11.164  1.00 85.04           O  
ATOM   3912  CZ  TYR C  95     -12.769  45.899 -11.429  1.00 85.04           C  
ATOM   3913  N   LYS C  96     -18.107  42.032 -14.771  1.00 81.86           N  
ATOM   3914  CA  LYS C  96     -19.203  41.110 -15.055  1.00 81.86           C  
ATOM   3915  C   LYS C  96     -19.230  39.961 -14.051  1.00 81.86           C  
ATOM   3916  CB  LYS C  96     -19.086  40.560 -16.477  1.00 81.86           C  
ATOM   3917  O   LYS C  96     -18.217  39.292 -13.837  1.00 81.86           O  
ATOM   3918  CG  LYS C  96     -19.367  41.588 -17.564  1.00 81.86           C  
ATOM   3919  CD  LYS C  96     -19.671  40.921 -18.899  1.00 81.86           C  
ATOM   3920  CE  LYS C  96     -19.918  41.949 -19.995  1.00 81.86           C  
ATOM   3921  NZ  LYS C  96     -20.282  41.301 -21.290  1.00 81.86           N  
ATOM   3922  N   VAL C  97     -20.347  39.727 -13.369  1.00 86.21           N  
ATOM   3923  CA  VAL C  97     -20.530  38.655 -12.397  1.00 86.21           C  
ATOM   3924  C   VAL C  97     -21.586  37.674 -12.902  1.00 86.21           C  
ATOM   3925  CB  VAL C  97     -20.936  39.208 -11.012  1.00 86.21           C  
ATOM   3926  O   VAL C  97     -22.670  38.082 -13.325  1.00 86.21           O  
ATOM   3927  CG1 VAL C  97     -21.034  38.079  -9.988  1.00 86.21           C  
ATOM   3928  CG2 VAL C  97     -19.939  40.269 -10.549  1.00 86.21           C  
ATOM   3929  N   PRO C  98     -21.283  36.362 -12.913  1.00 83.08           N  
ATOM   3930  CA  PRO C  98     -22.240  35.366 -13.402  1.00 83.08           C  
ATOM   3931  C   PRO C  98     -23.496  35.281 -12.539  1.00 83.08           C  
ATOM   3932  CB  PRO C  98     -21.447  34.058 -13.344  1.00 83.08           C  
ATOM   3933  O   PRO C  98     -23.441  35.543 -11.334  1.00 83.08           O  
ATOM   3934  CG  PRO C  98     -20.175  34.412 -12.644  1.00 83.08           C  
ATOM   3935  CD  PRO C  98     -20.139  35.900 -12.444  1.00 83.08           C  
ATOM   3936  N   GLU C  99     -24.621  34.840 -13.021  1.00 80.31           N  
ATOM   3937  CA  GLU C  99     -25.910  34.714 -12.348  1.00 80.31           C  
ATOM   3938  C   GLU C  99     -25.831  33.729 -11.186  1.00 80.31           C  
ATOM   3939  CB  GLU C  99     -26.993  34.276 -13.337  1.00 80.31           C  
ATOM   3940  O   GLU C  99     -26.552  33.871 -10.195  1.00 80.31           O  
ATOM   3941  CG  GLU C  99     -28.407  34.623 -12.895  1.00 80.31           C  
ATOM   3942  CD  GLU C  99     -29.471  34.184 -13.888  1.00 80.31           C  
ATOM   3943  OE1 GLU C  99     -30.676  34.393 -13.619  1.00 80.31           O  
ATOM   3944  OE2 GLU C  99     -29.097  33.627 -14.945  1.00 80.31           O  
ATOM   3945  N   ASN C 100     -24.969  32.594 -11.384  1.00 79.53           N  
ATOM   3946  CA  ASN C 100     -24.827  31.590 -10.335  1.00 79.53           C  
ATOM   3947  C   ASN C 100     -23.718  31.958  -9.353  1.00 79.53           C  
ATOM   3948  CB  ASN C 100     -24.562  30.211 -10.943  1.00 79.53           C  
ATOM   3949  O   ASN C 100     -23.139  31.083  -8.708  1.00 79.53           O  
ATOM   3950  CG  ASN C 100     -23.980  30.291 -12.340  1.00 79.53           C  
ATOM   3951  ND2 ASN C 100     -23.316  29.223 -12.767  1.00 79.53           N  
ATOM   3952  OD1 ASN C 100     -24.124  31.304 -13.029  1.00 79.53           O  
ATOM   3953  N   ALA C 101     -23.454  33.214  -9.215  1.00 86.04           N  
ATOM   3954  CA  ALA C 101     -22.374  33.694  -8.355  1.00 86.04           C  
ATOM   3955  C   ALA C 101     -22.691  33.440  -6.884  1.00 86.04           C  
ATOM   3956  CB  ALA C 101     -22.125  35.181  -8.594  1.00 86.04           C  
ATOM   3957  O   ALA C 101     -23.852  33.498  -6.474  1.00 86.04           O  
ATOM   3958  N   THR C 102     -21.657  32.905  -6.114  1.00 86.98           N  
ATOM   3959  CA  THR C 102     -21.767  32.720  -4.671  1.00 86.98           C  
ATOM   3960  C   THR C 102     -21.031  33.831  -3.926  1.00 86.98           C  
ATOM   3961  CB  THR C 102     -21.209  31.352  -4.238  1.00 86.98           C  
ATOM   3962  O   THR C 102     -20.048  34.378  -4.430  1.00 86.98           O  
ATOM   3963  CG2 THR C 102     -22.291  30.278  -4.282  1.00 86.98           C  
ATOM   3964  OG1 THR C 102     -20.143  30.977  -5.119  1.00 86.98           O  
ATOM   3965  N   ALA C 103     -21.536  34.272  -2.804  1.00 88.09           N  
ATOM   3966  CA  ALA C 103     -20.909  35.278  -1.950  1.00 88.09           C  
ATOM   3967  C   ALA C 103     -20.364  34.649  -0.671  1.00 88.09           C  
ATOM   3968  CB  ALA C 103     -21.904  36.385  -1.614  1.00 88.09           C  
ATOM   3969  O   ALA C 103     -21.101  33.991   0.067  1.00 88.09           O  
ATOM   3970  N   SER C 104     -19.041  34.800  -0.508  1.00 84.43           N  
ATOM   3971  CA  SER C 104     -18.401  34.213   0.665  1.00 84.43           C  
ATOM   3972  C   SER C 104     -17.730  35.282   1.521  1.00 84.43           C  
ATOM   3973  CB  SER C 104     -17.370  33.164   0.244  1.00 84.43           C  
ATOM   3974  O   SER C 104     -17.038  36.159   1.000  1.00 84.43           O  
ATOM   3975  OG  SER C 104     -17.808  32.463  -0.907  1.00 84.43           O  
ATOM   3976  N   ILE C 105     -18.013  35.235   2.792  1.00 81.00           N  
ATOM   3977  CA  ILE C 105     -17.311  36.108   3.726  1.00 81.00           C  
ATOM   3978  C   ILE C 105     -15.934  35.528   4.039  1.00 81.00           C  
ATOM   3979  CB  ILE C 105     -18.118  36.307   5.029  1.00 81.00           C  
ATOM   3980  O   ILE C 105     -15.816  34.357   4.408  1.00 81.00           O  
ATOM   3981  CG1 ILE C 105     -19.498  36.899   4.718  1.00 81.00           C  
ATOM   3982  CG2 ILE C 105     -17.349  37.196   6.010  1.00 81.00           C  
ATOM   3983  CD1 ILE C 105     -20.431  36.959   5.919  1.00 81.00           C  
ATOM   3984  N   LEU C 106     -14.852  36.285   3.711  1.00 72.72           N  
ATOM   3985  CA  LEU C 106     -13.492  35.793   3.905  1.00 72.72           C  
ATOM   3986  C   LEU C 106     -12.766  36.610   4.969  1.00 72.72           C  
ATOM   3987  CB  LEU C 106     -12.712  35.840   2.589  1.00 72.72           C  
ATOM   3988  O   LEU C 106     -13.056  37.794   5.155  1.00 72.72           O  
ATOM   3989  CG  LEU C 106     -13.125  34.827   1.520  1.00 72.72           C  
ATOM   3990  CD1 LEU C 106     -12.939  35.421   0.127  1.00 72.72           C  
ATOM   3991  CD2 LEU C 106     -12.325  33.537   1.668  1.00 72.72           C  
ATOM   3992  N   ASN C 107     -11.862  35.873   5.700  1.00 65.49           N  
ATOM   3993  CA  ASN C 107     -10.889  36.532   6.565  1.00 65.49           C  
ATOM   3994  C   ASN C 107      -9.514  36.606   5.908  1.00 65.49           C  
ATOM   3995  CB  ASN C 107     -10.796  35.814   7.913  1.00 65.49           C  
ATOM   3996  O   ASN C 107      -8.742  35.647   5.965  1.00 65.49           O  
ATOM   3997  CG  ASN C 107     -11.578  36.517   9.005  1.00 65.49           C  
ATOM   3998  ND2 ASN C 107     -11.654  35.895  10.175  1.00 65.49           N  
ATOM   3999  OD1 ASN C 107     -12.111  37.611   8.798  1.00 65.49           O  
ATOM   4000  N   PRO C 108      -9.140  37.694   5.206  1.00 60.79           N  
ATOM   4001  CA  PRO C 108      -7.858  37.743   4.499  1.00 60.79           C  
ATOM   4002  C   PRO C 108      -6.671  37.428   5.406  1.00 60.79           C  
ATOM   4003  CB  PRO C 108      -7.790  39.186   3.992  1.00 60.79           C  
ATOM   4004  O   PRO C 108      -5.601  37.052   4.921  1.00 60.79           O  
ATOM   4005  CG  PRO C 108      -9.015  39.842   4.541  1.00 60.79           C  
ATOM   4006  CD  PRO C 108      -9.795  38.821   5.319  1.00 60.79           C  
ATOM   4007  N   SER C 109      -6.716  37.782   6.769  1.00 61.29           N  
ATOM   4008  CA  SER C 109      -5.677  37.512   7.757  1.00 61.29           C  
ATOM   4009  C   SER C 109      -6.281  37.091   9.093  1.00 61.29           C  
ATOM   4010  CB  SER C 109      -4.791  38.742   7.954  1.00 61.29           C  
ATOM   4011  O   SER C 109      -7.494  37.189   9.291  1.00 61.29           O  
ATOM   4012  OG  SER C 109      -5.339  39.605   8.936  1.00 61.29           O  
ATOM   4013  N   LEU C 110      -5.468  36.620  10.143  1.00 56.04           N  
ATOM   4014  CA  LEU C 110      -5.941  36.134  11.435  1.00 56.04           C  
ATOM   4015  C   LEU C 110      -6.549  37.269  12.252  1.00 56.04           C  
ATOM   4016  CB  LEU C 110      -4.795  35.484  12.215  1.00 56.04           C  
ATOM   4017  O   LEU C 110      -7.406  37.034  13.106  1.00 56.04           O  
ATOM   4018  CG  LEU C 110      -4.907  33.978  12.455  1.00 56.04           C  
ATOM   4019  CD1 LEU C 110      -3.686  33.259  11.891  1.00 56.04           C  
ATOM   4020  CD2 LEU C 110      -5.068  33.683  13.942  1.00 56.04           C  
ATOM   4021  N   VAL C 111      -6.098  38.658  12.042  1.00 60.60           N  
ATOM   4022  CA  VAL C 111      -6.542  39.760  12.889  1.00 60.60           C  
ATOM   4023  C   VAL C 111      -7.200  40.839  12.032  1.00 60.60           C  
ATOM   4024  CB  VAL C 111      -5.371  40.363  13.697  1.00 60.60           C  
ATOM   4025  O   VAL C 111      -7.763  41.802  12.558  1.00 60.60           O  
ATOM   4026  CG1 VAL C 111      -5.892  41.158  14.893  1.00 60.60           C  
ATOM   4027  CG2 VAL C 111      -4.418  39.261  14.157  1.00 60.60           C  
ATOM   4028  N   ALA C 112      -7.508  40.641  10.603  1.00 59.66           N  
ATOM   4029  CA  ALA C 112      -7.958  41.716   9.723  1.00 59.66           C  
ATOM   4030  C   ALA C 112      -9.479  41.724   9.600  1.00 59.66           C  
ATOM   4031  CB  ALA C 112      -7.317  41.577   8.344  1.00 59.66           C  
ATOM   4032  O   ALA C 112     -10.148  40.779  10.026  1.00 59.66           O  
ATOM   4033  N   SER C 113     -10.084  42.835   9.133  1.00 66.11           N  
ATOM   4034  CA  SER C 113     -11.509  42.997   8.860  1.00 66.11           C  
ATOM   4035  C   SER C 113     -11.991  41.989   7.823  1.00 66.11           C  
ATOM   4036  CB  SER C 113     -11.803  44.418   8.378  1.00 66.11           C  
ATOM   4037  O   SER C 113     -11.234  41.596   6.933  1.00 66.11           O  
ATOM   4038  OG  SER C 113     -10.754  44.898   7.555  1.00 66.11           O  
ATOM   4039  N   ARG C 114     -13.157  41.518   8.030  1.00 76.06           N  
ATOM   4040  CA  ARG C 114     -13.768  40.534   7.143  1.00 76.06           C  
ATOM   4041  C   ARG C 114     -14.236  41.183   5.844  1.00 76.06           C  
ATOM   4042  CB  ARG C 114     -14.944  39.842   7.836  1.00 76.06           C  
ATOM   4043  O   ARG C 114     -14.543  42.376   5.816  1.00 76.06           O  
ATOM   4044  CG  ARG C 114     -14.534  38.938   8.988  1.00 76.06           C  
ATOM   4045  CD  ARG C 114     -15.650  37.977   9.375  1.00 76.06           C  
ATOM   4046  NE  ARG C 114     -15.255  37.111  10.482  1.00 76.06           N  
ATOM   4047  NH1 ARG C 114     -17.022  35.643  10.235  1.00 76.06           N  
ATOM   4048  NH2 ARG C 114     -15.468  35.306  11.887  1.00 76.06           N  
ATOM   4049  CZ  ARG C 114     -15.916  36.022  10.865  1.00 76.06           C  
ATOM   4050  N   VAL C 115     -14.134  40.459   4.621  1.00 83.11           N  
ATOM   4051  CA  VAL C 115     -14.521  40.946   3.301  1.00 83.11           C  
ATOM   4052  C   VAL C 115     -15.458  39.941   2.634  1.00 83.11           C  
ATOM   4053  CB  VAL C 115     -13.288  41.201   2.405  1.00 83.11           C  
ATOM   4054  O   VAL C 115     -15.571  38.797   3.081  1.00 83.11           O  
ATOM   4055  CG1 VAL C 115     -12.661  42.557   2.723  1.00 83.11           C  
ATOM   4056  CG2 VAL C 115     -12.264  40.081   2.578  1.00 83.11           C  
ATOM   4057  N   ILE C 116     -16.223  40.360   1.676  1.00 88.02           N  
ATOM   4058  CA  ILE C 116     -17.059  39.461   0.887  1.00 88.02           C  
ATOM   4059  C   ILE C 116     -16.391  39.181  -0.457  1.00 88.02           C  
ATOM   4060  CB  ILE C 116     -18.472  40.048   0.671  1.00 88.02           C  
ATOM   4061  O   ILE C 116     -15.945  40.106  -1.140  1.00 88.02           O  
ATOM   4062  CG1 ILE C 116     -19.257  40.049   1.988  1.00 88.02           C  
ATOM   4063  CG2 ILE C 116     -19.221  39.268  -0.413  1.00 88.02           C  
ATOM   4064  CD1 ILE C 116     -20.672  40.600   1.865  1.00 88.02           C  
ATOM   4065  N   GLN C 117     -16.175  38.035  -0.793  1.00 85.34           N  
ATOM   4066  CA  GLN C 117     -15.609  37.641  -2.079  1.00 85.34           C  
ATOM   4067  C   GLN C 117     -16.655  36.957  -2.954  1.00 85.34           C  
ATOM   4068  CB  GLN C 117     -14.408  36.715  -1.876  1.00 85.34           C  
ATOM   4069  O   GLN C 117     -17.294  35.993  -2.529  1.00 85.34           O  
ATOM   4070  CG  GLN C 117     -13.694  36.342  -3.168  1.00 85.34           C  
ATOM   4071  CD  GLN C 117     -12.183  36.377  -3.035  1.00 85.34           C  
ATOM   4072  NE2 GLN C 117     -11.486  35.965  -4.088  1.00 85.34           N  
ATOM   4073  OE1 GLN C 117     -11.647  36.771  -1.994  1.00 85.34           O  
ATOM   4074  N   LEU C 118     -16.871  37.383  -4.222  1.00 87.92           N  
ATOM   4075  CA  LEU C 118     -17.796  36.788  -5.180  1.00 87.92           C  
ATOM   4076  C   LEU C 118     -17.091  35.741  -6.037  1.00 87.92           C  
ATOM   4077  CB  LEU C 118     -18.409  37.868  -6.075  1.00 87.92           C  
ATOM   4078  O   LEU C 118     -16.022  36.004  -6.592  1.00 87.92           O  
ATOM   4079  CG  LEU C 118     -19.407  38.815  -5.408  1.00 87.92           C  
ATOM   4080  CD1 LEU C 118     -19.513  40.116  -6.198  1.00 87.92           C  
ATOM   4081  CD2 LEU C 118     -20.773  38.149  -5.279  1.00 87.92           C  
ATOM   4082  N   SER C 119     -17.511  34.575  -6.083  1.00 79.58           N  
ATOM   4083  CA  SER C 119     -16.967  33.469  -6.863  1.00 79.58           C  
ATOM   4084  C   SER C 119     -18.063  32.752  -7.645  1.00 79.58           C  
ATOM   4085  CB  SER C 119     -16.245  32.475  -5.953  1.00 79.58           C  
ATOM   4086  O   SER C 119     -19.203  32.662  -7.185  1.00 79.58           O  
ATOM   4087  OG  SER C 119     -15.623  33.145  -4.870  1.00 79.58           O  
ATOM   4088  N   PRO C 120     -17.994  32.101  -8.871  1.00 69.80           N  
ATOM   4089  CA  PRO C 120     -16.765  32.023  -9.664  1.00 69.80           C  
ATOM   4090  C   PRO C 120     -16.552  33.253 -10.544  1.00 69.80           C  
ATOM   4091  CB  PRO C 120     -16.975  30.770 -10.519  1.00 69.80           C  
ATOM   4092  O   PRO C 120     -17.475  34.049 -10.732  1.00 69.80           O  
ATOM   4093  CG  PRO C 120     -18.434  30.469 -10.403  1.00 69.80           C  
ATOM   4094  CD  PRO C 120     -19.001  31.283  -9.275  1.00 69.80           C  
ATOM   4095  N   PRO C 121     -15.289  33.433 -11.073  1.00 76.01           N  
ATOM   4096  CA  PRO C 121     -15.065  34.527 -12.022  1.00 76.01           C  
ATOM   4097  C   PRO C 121     -15.880  34.373 -13.304  1.00 76.01           C  
ATOM   4098  CB  PRO C 121     -13.565  34.439 -12.314  1.00 76.01           C  
ATOM   4099  O   PRO C 121     -16.248  33.255 -13.675  1.00 76.01           O  
ATOM   4100  CG  PRO C 121     -13.120  33.175 -11.652  1.00 76.01           C  
ATOM   4101  CD  PRO C 121     -14.272  32.618 -10.865  1.00 76.01           C  
ATOM   4102  N   TYR C 122     -16.307  35.413 -14.020  1.00 79.55           N  
ATOM   4103  CA  TYR C 122     -17.143  35.403 -15.215  1.00 79.55           C  
ATOM   4104  C   TYR C 122     -16.414  34.751 -16.384  1.00 79.55           C  
ATOM   4105  CB  TYR C 122     -17.562  36.828 -15.590  1.00 79.55           C  
ATOM   4106  O   TYR C 122     -15.353  35.220 -16.802  1.00 79.55           O  
ATOM   4107  CG  TYR C 122     -18.559  36.889 -16.722  1.00 79.55           C  
ATOM   4108  CD1 TYR C 122     -18.158  37.232 -18.011  1.00 79.55           C  
ATOM   4109  CD2 TYR C 122     -19.902  36.605 -16.505  1.00 79.55           C  
ATOM   4110  CE1 TYR C 122     -19.073  37.292 -19.057  1.00 79.55           C  
ATOM   4111  CE2 TYR C 122     -20.827  36.661 -17.543  1.00 79.55           C  
ATOM   4112  OH  TYR C 122     -21.314  37.062 -19.845  1.00 79.55           O  
ATOM   4113  CZ  TYR C 122     -20.403  37.004 -18.814  1.00 79.55           C  
ATOM   4114  N   THR C 123     -16.699  33.451 -16.693  1.00 68.02           N  
ATOM   4115  CA  THR C 123     -16.110  32.763 -17.836  1.00 68.02           C  
ATOM   4116  C   THR C 123     -17.089  32.720 -19.005  1.00 68.02           C  
ATOM   4117  CB  THR C 123     -15.685  31.330 -17.466  1.00 68.02           C  
ATOM   4118  O   THR C 123     -16.719  32.341 -20.119  1.00 68.02           O  
ATOM   4119  CG2 THR C 123     -14.340  31.324 -16.746  1.00 68.02           C  
ATOM   4120  OG1 THR C 123     -16.675  30.750 -16.609  1.00 68.02           O  
ATOM   4121  N   GLY C 124     -18.390  33.220 -19.084  1.00 71.80           N  
ATOM   4122  CA  GLY C 124     -19.431  33.241 -20.100  1.00 71.80           C  
ATOM   4123  C   GLY C 124     -20.812  32.947 -19.545  1.00 71.80           C  
ATOM   4124  O   GLY C 124     -20.951  32.566 -18.381  1.00 71.80           O  
ATOM   4125  N   GLY C 125     -22.043  33.469 -20.069  1.00 71.93           N  
ATOM   4126  CA  GLY C 125     -23.416  33.263 -19.637  1.00 71.93           C  
ATOM   4127  C   GLY C 125     -24.101  34.543 -19.195  1.00 71.93           C  
ATOM   4128  O   GLY C 125     -23.557  35.636 -19.370  1.00 71.93           O  
ATOM   4129  N   PRO C 126     -25.338  34.440 -18.549  1.00 80.43           N  
ATOM   4130  CA  PRO C 126     -26.083  35.625 -18.117  1.00 80.43           C  
ATOM   4131  C   PRO C 126     -25.463  36.299 -16.896  1.00 80.43           C  
ATOM   4132  CB  PRO C 126     -27.471  35.069 -17.789  1.00 80.43           C  
ATOM   4133  O   PRO C 126     -24.934  35.619 -16.013  1.00 80.43           O  
ATOM   4134  CG  PRO C 126     -27.358  33.597 -18.025  1.00 80.43           C  
ATOM   4135  CD  PRO C 126     -25.958  33.292 -18.474  1.00 80.43           C  
ATOM   4136  N   THR C 127     -25.300  37.612 -16.891  1.00 82.36           N  
ATOM   4137  CA  THR C 127     -24.709  38.439 -15.844  1.00 82.36           C  
ATOM   4138  C   THR C 127     -25.723  38.717 -14.738  1.00 82.36           C  
ATOM   4139  CB  THR C 127     -24.187  39.771 -16.412  1.00 82.36           C  
ATOM   4140  O   THR C 127     -26.932  38.692 -14.976  1.00 82.36           O  
ATOM   4141  CG2 THR C 127     -22.877  39.571 -17.168  1.00 82.36           C  
ATOM   4142  OG1 THR C 127     -25.163  40.318 -17.308  1.00 82.36           O  
ATOM   4143  N   LEU C 128     -25.340  38.887 -13.570  1.00 81.63           N  
ATOM   4144  CA  LEU C 128     -26.179  39.221 -12.424  1.00 81.63           C  
ATOM   4145  C   LEU C 128     -26.870  40.565 -12.628  1.00 81.63           C  
ATOM   4146  CB  LEU C 128     -25.345  39.252 -11.140  1.00 81.63           C  
ATOM   4147  O   LEU C 128     -26.212  41.568 -12.914  1.00 81.63           O  
ATOM   4148  CG  LEU C 128     -26.016  38.699  -9.882  1.00 81.63           C  
ATOM   4149  CD1 LEU C 128     -25.561  37.266  -9.626  1.00 81.63           C  
ATOM   4150  CD2 LEU C 128     -25.711  39.585  -8.679  1.00 81.63           C  
ATOM   4151  N   ARG C 129     -28.206  40.756 -12.603  1.00 79.47           N  
ATOM   4152  CA  ARG C 129     -29.001  41.959 -12.825  1.00 79.47           C  
ATOM   4153  C   ARG C 129     -28.944  42.883 -11.613  1.00 79.47           C  
ATOM   4154  CB  ARG C 129     -30.454  41.595 -13.138  1.00 79.47           C  
ATOM   4155  O   ARG C 129     -28.661  42.438 -10.499  1.00 79.47           O  
ATOM   4156  CG  ARG C 129     -30.657  41.012 -14.528  1.00 79.47           C  
ATOM   4157  CD  ARG C 129     -32.129  40.774 -14.829  1.00 79.47           C  
ATOM   4158  NE  ARG C 129     -32.339  40.391 -16.223  1.00 79.47           N  
ATOM   4159  NH1 ARG C 129     -34.569  39.848 -15.954  1.00 79.47           N  
ATOM   4160  NH2 ARG C 129     -33.573  39.640 -18.008  1.00 79.47           N  
ATOM   4161  CZ  ARG C 129     -33.493  39.961 -16.725  1.00 79.47           C  
ATOM   4162  N   ASP C 130     -29.097  44.147 -11.828  1.00 80.47           N  
ATOM   4163  CA  ASP C 130     -29.193  45.126 -10.749  1.00 80.47           C  
ATOM   4164  C   ASP C 130     -30.369  44.813  -9.827  1.00 80.47           C  
ATOM   4165  CB  ASP C 130     -29.332  46.539 -11.318  1.00 80.47           C  
ATOM   4166  O   ASP C 130     -31.474  44.531 -10.294  1.00 80.47           O  
ATOM   4167  CG  ASP C 130     -28.913  47.618 -10.335  1.00 80.47           C  
ATOM   4168  OD1 ASP C 130     -28.034  47.360  -9.484  1.00 80.47           O  
ATOM   4169  OD2 ASP C 130     -29.469  48.735 -10.410  1.00 80.47           O  
ATOM   4170  N   GLY C 131     -30.222  44.678  -8.505  1.00 82.14           N  
ATOM   4171  CA  GLY C 131     -31.246  44.363  -7.521  1.00 82.14           C  
ATOM   4172  C   GLY C 131     -31.426  42.873  -7.303  1.00 82.14           C  
ATOM   4173  O   GLY C 131     -32.438  42.439  -6.749  1.00 82.14           O  
ATOM   4174  N   ALA C 132     -30.287  42.035  -7.814  1.00 87.60           N  
ATOM   4175  CA  ALA C 132     -30.342  40.582  -7.673  1.00 87.60           C  
ATOM   4176  C   ALA C 132     -30.227  40.169  -6.209  1.00 87.60           C  
ATOM   4177  CB  ALA C 132     -29.238  39.925  -8.497  1.00 87.60           C  
ATOM   4178  O   ALA C 132     -29.619  40.877  -5.403  1.00 87.60           O  
ATOM   4179  N   VAL C 133     -30.890  38.961  -5.806  1.00 88.95           N  
ATOM   4180  CA  VAL C 133     -30.890  38.459  -4.436  1.00 88.95           C  
ATOM   4181  C   VAL C 133     -30.138  37.131  -4.372  1.00 88.95           C  
ATOM   4182  CB  VAL C 133     -32.327  38.284  -3.896  1.00 88.95           C  
ATOM   4183  O   VAL C 133     -30.439  36.203  -5.126  1.00 88.95           O  
ATOM   4184  CG1 VAL C 133     -32.305  37.754  -2.464  1.00 88.95           C  
ATOM   4185  CG2 VAL C 133     -33.088  39.606  -3.969  1.00 88.95           C  
ATOM   4186  N   LEU C 134     -29.101  37.098  -3.658  1.00 89.50           N  
ATOM   4187  CA  LEU C 134     -28.386  35.857  -3.382  1.00 89.50           C  
ATOM   4188  C   LEU C 134     -28.910  35.199  -2.110  1.00 89.50           C  
ATOM   4189  CB  LEU C 134     -26.884  36.121  -3.252  1.00 89.50           C  
ATOM   4190  O   LEU C 134     -28.654  35.683  -1.005  1.00 89.50           O  
ATOM   4191  CG  LEU C 134     -26.147  36.490  -4.541  1.00 89.50           C  
ATOM   4192  CD1 LEU C 134     -24.970  37.409  -4.233  1.00 89.50           C  
ATOM   4193  CD2 LEU C 134     -25.675  35.234  -5.266  1.00 89.50           C  
ATOM   4194  N   ASP C 135     -29.623  34.004  -2.219  1.00 82.99           N  
ATOM   4195  CA  ASP C 135     -30.233  33.328  -1.078  1.00 82.99           C  
ATOM   4196  C   ASP C 135     -29.176  32.637  -0.220  1.00 82.99           C  
ATOM   4197  CB  ASP C 135     -31.275  32.311  -1.550  1.00 82.99           C  
ATOM   4198  O   ASP C 135     -28.021  32.510  -0.631  1.00 82.99           O  
ATOM   4199  CG  ASP C 135     -32.681  32.643  -1.085  1.00 82.99           C  
ATOM   4200  OD1 ASP C 135     -32.838  33.270  -0.015  1.00 82.99           O  
ATOM   4201  OD2 ASP C 135     -33.642  32.273  -1.794  1.00 82.99           O  
ATOM   4202  N   VAL C 136     -29.413  31.962   0.952  1.00 82.52           N  
ATOM   4203  CA  VAL C 136     -28.536  31.382   1.964  1.00 82.52           C  
ATOM   4204  C   VAL C 136     -27.772  30.201   1.370  1.00 82.52           C  
ATOM   4205  CB  VAL C 136     -29.329  30.931   3.211  1.00 82.52           C  
ATOM   4206  O   VAL C 136     -26.648  29.908   1.785  1.00 82.52           O  
ATOM   4207  CG1 VAL C 136     -28.430  30.152   4.169  1.00 82.52           C  
ATOM   4208  CG2 VAL C 136     -29.947  32.137   3.915  1.00 82.52           C  
ATOM   4209  N   ASP C 137     -28.382  29.441   0.375  1.00 73.29           N  
ATOM   4210  CA  ASP C 137     -27.743  28.280  -0.237  1.00 73.29           C  
ATOM   4211  C   ASP C 137     -26.570  28.700  -1.119  1.00 73.29           C  
ATOM   4212  CB  ASP C 137     -28.757  27.479  -1.056  1.00 73.29           C  
ATOM   4213  O   ASP C 137     -25.675  27.898  -1.395  1.00 73.29           O  
ATOM   4214  CG  ASP C 137     -30.002  27.115  -0.266  1.00 73.29           C  
ATOM   4215  OD1 ASP C 137     -29.900  26.871   0.955  1.00 73.29           O  
ATOM   4216  OD2 ASP C 137     -31.095  27.069  -0.872  1.00 73.29           O  
ATOM   4217  N   ARG C 138     -26.506  30.033  -1.537  1.00 83.71           N  
ATOM   4218  CA  ARG C 138     -25.459  30.550  -2.412  1.00 83.71           C  
ATOM   4219  C   ARG C 138     -24.505  31.461  -1.646  1.00 83.71           C  
ATOM   4220  CB  ARG C 138     -26.070  31.306  -3.593  1.00 83.71           C  
ATOM   4221  O   ARG C 138     -23.785  32.261  -2.247  1.00 83.71           O  
ATOM   4222  CG  ARG C 138     -26.817  30.416  -4.574  1.00 83.71           C  
ATOM   4223  CD  ARG C 138     -26.975  31.084  -5.933  1.00 83.71           C  
ATOM   4224  NE  ARG C 138     -27.740  30.251  -6.857  1.00 83.71           N  
ATOM   4225  NH1 ARG C 138     -27.344  31.577  -8.706  1.00 83.71           N  
ATOM   4226  NH2 ARG C 138     -28.614  29.679  -8.902  1.00 83.71           N  
ATOM   4227  CZ  ARG C 138     -27.897  30.504  -8.153  1.00 83.71           C  
ATOM   4228  N   THR C 139     -24.627  31.454  -0.328  1.00 84.21           N  
ATOM   4229  CA  THR C 139     -23.755  32.258   0.522  1.00 84.21           C  
ATOM   4230  C   THR C 139     -22.978  31.372   1.491  1.00 84.21           C  
ATOM   4231  CB  THR C 139     -24.559  33.306   1.313  1.00 84.21           C  
ATOM   4232  O   THR C 139     -23.475  30.330   1.923  1.00 84.21           O  
ATOM   4233  CG2 THR C 139     -24.983  34.465   0.417  1.00 84.21           C  
ATOM   4234  OG1 THR C 139     -25.730  32.688   1.862  1.00 84.21           O  
ATOM   4235  N   GLN C 140     -21.715  31.626   1.726  1.00 78.08           N  
ATOM   4236  CA  GLN C 140     -20.872  30.853   2.632  1.00 78.08           C  
ATOM   4237  C   GLN C 140     -20.273  31.741   3.718  1.00 78.08           C  
ATOM   4238  CB  GLN C 140     -19.757  30.147   1.857  1.00 78.08           C  
ATOM   4239  O   GLN C 140     -19.838  32.861   3.442  1.00 78.08           O  
ATOM   4240  CG  GLN C 140     -20.153  28.778   1.322  1.00 78.08           C  
ATOM   4241  CD  GLN C 140     -19.012  28.074   0.611  1.00 78.08           C  
ATOM   4242  NE2 GLN C 140     -19.280  26.875   0.104  1.00 78.08           N  
ATOM   4243  OE1 GLN C 140     -17.900  28.603   0.518  1.00 78.08           O  
ATOM   4244  N   VAL C 141     -20.294  31.168   4.979  1.00 74.99           N  
ATOM   4245  CA  VAL C 141     -19.723  31.885   6.114  1.00 74.99           C  
ATOM   4246  C   VAL C 141     -18.415  31.221   6.539  1.00 74.99           C  
ATOM   4247  CB  VAL C 141     -20.706  31.938   7.305  1.00 74.99           C  
ATOM   4248  O   VAL C 141     -18.298  29.994   6.514  1.00 74.99           O  
ATOM   4249  CG1 VAL C 141     -20.474  33.195   8.141  1.00 74.99           C  
ATOM   4250  CG2 VAL C 141     -22.149  31.883   6.807  1.00 74.99           C  
ATOM   4251  N   PRO C 142     -17.425  31.971   6.883  1.00 65.00           N  
ATOM   4252  CA  PRO C 142     -16.153  31.389   7.316  1.00 65.00           C  
ATOM   4253  C   PRO C 142     -16.280  30.590   8.610  1.00 65.00           C  
ATOM   4254  CB  PRO C 142     -15.255  32.612   7.515  1.00 65.00           C  
ATOM   4255  O   PRO C 142     -17.197  30.829   9.400  1.00 65.00           O  
ATOM   4256  CG  PRO C 142     -16.188  33.779   7.492  1.00 65.00           C  
ATOM   4257  CD  PRO C 142     -17.528  33.309   7.002  1.00 65.00           C  
ATOM   4258  N   ILE C 143     -15.443  29.586   8.827  1.00 66.55           N  
ATOM   4259  CA  ILE C 143     -15.388  28.848  10.085  1.00 66.55           C  
ATOM   4260  C   ILE C 143     -14.793  29.734  11.177  1.00 66.55           C  
ATOM   4261  CB  ILE C 143     -14.565  27.548   9.942  1.00 66.55           C  
ATOM   4262  O   ILE C 143     -13.734  30.338  10.987  1.00 66.55           O  
ATOM   4263  CG1 ILE C 143     -15.204  26.623   8.900  1.00 66.55           C  
ATOM   4264  CG2 ILE C 143     -14.433  26.841  11.294  1.00 66.55           C  
ATOM   4265  CD1 ILE C 143     -14.372  25.391   8.572  1.00 66.55           C  
ATOM   4266  N   GLU C 144     -15.592  29.835  12.166  1.00 67.93           N  
ATOM   4267  CA  GLU C 144     -15.174  30.708  13.259  1.00 67.93           C  
ATOM   4268  C   GLU C 144     -14.163  30.011  14.165  1.00 67.93           C  
ATOM   4269  CB  GLU C 144     -16.386  31.165  14.076  1.00 67.93           C  
ATOM   4270  O   GLU C 144     -14.157  28.783  14.268  1.00 67.93           O  
ATOM   4271  CG  GLU C 144     -17.295  32.135  13.336  1.00 67.93           C  
ATOM   4272  CD  GLU C 144     -16.654  33.492  13.093  1.00 67.93           C  
ATOM   4273  OE1 GLU C 144     -17.090  34.212  12.167  1.00 67.93           O  
ATOM   4274  OE2 GLU C 144     -15.707  33.837  13.835  1.00 67.93           O  
ATOM   4275  N   TYR C 145     -13.212  30.649  14.915  1.00 65.06           N  
ATOM   4276  CA  TYR C 145     -12.162  30.149  15.796  1.00 65.06           C  
ATOM   4277  C   TYR C 145     -12.748  29.284  16.906  1.00 65.06           C  
ATOM   4278  CB  TYR C 145     -11.371  31.311  16.404  1.00 65.06           C  
ATOM   4279  O   TYR C 145     -12.158  28.271  17.288  1.00 65.06           O  
ATOM   4280  CG  TYR C 145     -10.087  30.887  17.074  1.00 65.06           C  
ATOM   4281  CD1 TYR C 145     -10.009  30.767  18.460  1.00 65.06           C  
ATOM   4282  CD2 TYR C 145      -8.950  30.606  16.325  1.00 65.06           C  
ATOM   4283  CE1 TYR C 145      -8.828  30.378  19.083  1.00 65.06           C  
ATOM   4284  CE2 TYR C 145      -7.763  30.216  16.937  1.00 65.06           C  
ATOM   4285  OH  TYR C 145      -6.540  29.719  18.925  1.00 65.06           O  
ATOM   4286  CZ  TYR C 145      -7.712  30.104  18.314  1.00 65.06           C  
ATOM   4287  N   ASP C 146     -13.958  29.616  17.406  1.00 66.55           N  
ATOM   4288  CA  ASP C 146     -14.581  28.837  18.472  1.00 66.55           C  
ATOM   4289  C   ASP C 146     -14.996  27.456  17.972  1.00 66.55           C  
ATOM   4290  CB  ASP C 146     -15.794  29.578  19.039  1.00 66.55           C  
ATOM   4291  O   ASP C 146     -14.931  26.475  18.716  1.00 66.55           O  
ATOM   4292  CG  ASP C 146     -15.974  30.963  18.444  1.00 66.55           C  
ATOM   4293  OD1 ASP C 146     -14.987  31.548  17.950  1.00 66.55           O  
ATOM   4294  OD2 ASP C 146     -17.114  31.476  18.474  1.00 66.55           O  
ATOM   4295  N   GLU C 147     -15.357  27.387  16.621  1.00 69.05           N  
ATOM   4296  CA  GLU C 147     -15.741  26.109  16.029  1.00 69.05           C  
ATOM   4297  C   GLU C 147     -14.531  25.196  15.853  1.00 69.05           C  
ATOM   4298  CB  GLU C 147     -16.436  26.327  14.683  1.00 69.05           C  
ATOM   4299  O   GLU C 147     -14.631  23.981  16.034  1.00 69.05           O  
ATOM   4300  CG  GLU C 147     -17.903  25.925  14.676  1.00 69.05           C  
ATOM   4301  CD  GLU C 147     -18.713  26.629  13.598  1.00 69.05           C  
ATOM   4302  OE1 GLU C 147     -19.955  26.474  13.573  1.00 69.05           O  
ATOM   4303  OE2 GLU C 147     -18.100  27.341  12.772  1.00 69.05           O  
ATOM   4304  N   VAL C 148     -13.423  25.743  15.466  1.00 67.78           N  
ATOM   4305  CA  VAL C 148     -12.184  24.987  15.314  1.00 67.78           C  
ATOM   4306  C   VAL C 148     -11.762  24.409  16.663  1.00 67.78           C  
ATOM   4307  CB  VAL C 148     -11.052  25.864  14.733  1.00 67.78           C  
ATOM   4308  O   VAL C 148     -11.419  23.229  16.760  1.00 67.78           O  
ATOM   4309  CG1 VAL C 148      -9.731  25.098  14.715  1.00 67.78           C  
ATOM   4310  CG2 VAL C 148     -11.416  26.341  13.328  1.00 67.78           C  
ATOM   4311  N   ARG C 149     -11.922  25.222  17.695  1.00 66.76           N  
ATOM   4312  CA  ARG C 149     -11.539  24.801  19.039  1.00 66.76           C  
ATOM   4313  C   ARG C 149     -12.437  23.673  19.536  1.00 66.76           C  
ATOM   4314  CB  ARG C 149     -11.596  25.983  20.010  1.00 66.76           C  
ATOM   4315  O   ARG C 149     -11.958  22.713  20.143  1.00 66.76           O  
ATOM   4316  CG  ARG C 149     -10.277  26.270  20.708  1.00 66.76           C  
ATOM   4317  CD  ARG C 149     -10.392  27.446  21.668  1.00 66.76           C  
ATOM   4318  NE  ARG C 149      -9.604  27.233  22.879  1.00 66.76           N  
ATOM   4319  NH1 ARG C 149     -10.092  29.291  23.808  1.00 66.76           N  
ATOM   4320  NH2 ARG C 149      -8.738  27.816  24.925  1.00 66.76           N  
ATOM   4321  CZ  ARG C 149      -9.480  28.114  23.868  1.00 66.76           C  
ATOM   4322  N   ASN C 150     -13.767  23.783  19.269  1.00 73.28           N  
ATOM   4323  CA  ASN C 150     -14.718  22.773  19.722  1.00 73.28           C  
ATOM   4324  C   ASN C 150     -14.495  21.438  19.019  1.00 73.28           C  
ATOM   4325  CB  ASN C 150     -16.155  23.254  19.506  1.00 73.28           C  
ATOM   4326  O   ASN C 150     -14.570  20.380  19.647  1.00 73.28           O  
ATOM   4327  CG  ASN C 150     -16.566  24.327  20.494  1.00 73.28           C  
ATOM   4328  ND2 ASN C 150     -17.619  25.066  20.163  1.00 73.28           N  
ATOM   4329  OD1 ASN C 150     -15.943  24.492  21.546  1.00 73.28           O  
ATOM   4330  N   GLN C 151     -14.121  21.540  17.671  1.00 72.64           N  
ATOM   4331  CA  GLN C 151     -13.956  20.317  16.892  1.00 72.64           C  
ATOM   4332  C   GLN C 151     -12.640  19.622  17.230  1.00 72.64           C  
ATOM   4333  CB  GLN C 151     -14.020  20.621  15.394  1.00 72.64           C  
ATOM   4334  O   GLN C 151     -12.578  18.392  17.285  1.00 72.64           O  
ATOM   4335  CG  GLN C 151     -15.396  20.404  14.780  1.00 72.64           C  
ATOM   4336  CD  GLN C 151     -16.037  19.101  15.222  1.00 72.64           C  
ATOM   4337  NE2 GLN C 151     -17.335  18.965  14.974  1.00 72.64           N  
ATOM   4338  OE1 GLN C 151     -15.370  18.225  15.781  1.00 72.64           O  
ATOM   4339  N   VAL C 152     -11.593  20.301  17.444  1.00 67.29           N  
ATOM   4340  CA  VAL C 152     -10.292  19.752  17.808  1.00 67.29           C  
ATOM   4341  C   VAL C 152     -10.373  19.103  19.189  1.00 67.29           C  
ATOM   4342  CB  VAL C 152      -9.192  20.837  17.793  1.00 67.29           C  
ATOM   4343  O   VAL C 152      -9.818  18.024  19.408  1.00 67.29           O  
ATOM   4344  CG1 VAL C 152      -7.888  20.293  18.373  1.00 67.29           C  
ATOM   4345  CG2 VAL C 152      -8.975  21.355  16.372  1.00 67.29           C  
ATOM   4346  N   THR C 153     -11.124  19.821  20.110  1.00 69.53           N  
ATOM   4347  CA  THR C 153     -11.283  19.288  21.459  1.00 69.53           C  
ATOM   4348  C   THR C 153     -12.075  17.984  21.436  1.00 69.53           C  
ATOM   4349  CB  THR C 153     -11.985  20.302  22.381  1.00 69.53           C  
ATOM   4350  O   THR C 153     -11.771  17.053  22.185  1.00 69.53           O  
ATOM   4351  CG2 THR C 153     -11.858  19.894  23.845  1.00 69.53           C  
ATOM   4352  OG1 THR C 153     -11.388  21.593  22.203  1.00 69.53           O  
ATOM   4353  N   ARG C 154     -13.028  17.869  20.527  1.00 71.73           N  
ATOM   4354  CA  ARG C 154     -13.820  16.653  20.379  1.00 71.73           C  
ATOM   4355  C   ARG C 154     -12.964  15.503  19.857  1.00 71.73           C  
ATOM   4356  CB  ARG C 154     -15.004  16.893  19.440  1.00 71.73           C  
ATOM   4357  O   ARG C 154     -13.080  14.371  20.332  1.00 71.73           O  
ATOM   4358  CG  ARG C 154     -16.140  15.898  19.615  1.00 71.73           C  
ATOM   4359  CD  ARG C 154     -17.224  16.088  18.563  1.00 71.73           C  
ATOM   4360  NE  ARG C 154     -18.452  15.383  18.920  1.00 71.73           N  
ATOM   4361  NH1 ARG C 154     -19.720  16.307  17.225  1.00 71.73           N  
ATOM   4362  NH2 ARG C 154     -20.665  14.815  18.686  1.00 71.73           N  
ATOM   4363  CZ  ARG C 154     -19.609  15.503  18.276  1.00 71.73           C  
ATOM   4364  N   LEU C 155     -12.150  15.694  18.893  1.00 67.43           N  
ATOM   4365  CA  LEU C 155     -11.292  14.675  18.298  1.00 67.43           C  
ATOM   4366  C   LEU C 155     -10.294  14.140  19.320  1.00 67.43           C  
ATOM   4367  CB  LEU C 155     -10.546  15.243  17.088  1.00 67.43           C  
ATOM   4368  O   LEU C 155     -10.084  12.929  19.414  1.00 67.43           O  
ATOM   4369  CG  LEU C 155     -10.579  14.397  15.814  1.00 67.43           C  
ATOM   4370  CD1 LEU C 155     -11.352  15.122  14.717  1.00 67.43           C  
ATOM   4371  CD2 LEU C 155      -9.163  14.071  15.351  1.00 67.43           C  
ATOM   4372  N   LEU C 156      -9.751  15.040  20.179  1.00 67.63           N  
ATOM   4373  CA  LEU C 156      -8.750  14.676  21.176  1.00 67.63           C  
ATOM   4374  C   LEU C 156      -9.381  13.882  22.315  1.00 67.63           C  
ATOM   4375  CB  LEU C 156      -8.064  15.928  21.729  1.00 67.63           C  
ATOM   4376  O   LEU C 156      -8.769  12.950  22.841  1.00 67.63           O  
ATOM   4377  CG  LEU C 156      -7.032  16.593  20.818  1.00 67.63           C  
ATOM   4378  CD1 LEU C 156      -6.809  18.042  21.240  1.00 67.63           C  
ATOM   4379  CD2 LEU C 156      -5.719  15.817  20.839  1.00 67.63           C  
ATOM   4380  N   ALA C 157     -10.678  14.251  22.528  1.00 68.78           N  
ATOM   4381  CA  ALA C 157     -11.375  13.565  23.612  1.00 68.78           C  
ATOM   4382  C   ALA C 157     -11.810  12.166  23.186  1.00 68.78           C  
ATOM   4383  CB  ALA C 157     -12.583  14.380  24.067  1.00 68.78           C  
ATOM   4384  O   ALA C 157     -11.699  11.212  23.960  1.00 68.78           O  
ATOM   4385  N   ASP C 158     -12.260  12.013  21.816  1.00 67.72           N  
ATOM   4386  CA  ASP C 158     -12.794  10.746  21.327  1.00 67.72           C  
ATOM   4387  C   ASP C 158     -11.670   9.773  20.982  1.00 67.72           C  
ATOM   4388  CB  ASP C 158     -13.686  10.975  20.105  1.00 67.72           C  
ATOM   4389  O   ASP C 158     -11.823   8.559  21.134  1.00 67.72           O  
ATOM   4390  CG  ASP C 158     -15.027  11.594  20.456  1.00 67.72           C  
ATOM   4391  OD1 ASP C 158     -15.360  11.685  21.658  1.00 67.72           O  
ATOM   4392  OD2 ASP C 158     -15.758  11.992  19.524  1.00 67.72           O  
ATOM   4393  N   LEU C 159     -10.479  10.150  20.528  1.00 67.82           N  
ATOM   4394  CA  LEU C 159      -9.379   9.301  20.083  1.00 67.82           C  
ATOM   4395  C   LEU C 159      -8.246   9.300  21.104  1.00 67.82           C  
ATOM   4396  CB  LEU C 159      -8.856   9.770  18.723  1.00 67.82           C  
ATOM   4397  O   LEU C 159      -7.200   8.688  20.876  1.00 67.82           O  
ATOM   4398  CG  LEU C 159      -9.756   9.492  17.518  1.00 67.82           C  
ATOM   4399  CD1 LEU C 159      -9.422  10.446  16.376  1.00 67.82           C  
ATOM   4400  CD2 LEU C 159      -9.616   8.042  17.068  1.00 67.82           C  
ATOM   4401  N   GLY C 160      -8.476  10.030  22.297  1.00 67.63           N  
ATOM   4402  CA  GLY C 160      -7.476  10.131  23.348  1.00 67.63           C  
ATOM   4403  C   GLY C 160      -7.544   8.992  24.347  1.00 67.63           C  
ATOM   4404  O   GLY C 160      -8.381   8.096  24.219  1.00 67.63           O  
ATOM   4405  N   PRO C 161      -6.621   8.914  25.249  1.00 73.83           N  
ATOM   4406  CA  PRO C 161      -6.581   7.854  26.260  1.00 73.83           C  
ATOM   4407  C   PRO C 161      -7.782   7.891  27.202  1.00 73.83           C  
ATOM   4408  CB  PRO C 161      -5.283   8.141  27.019  1.00 73.83           C  
ATOM   4409  O   PRO C 161      -8.235   8.972  27.589  1.00 73.83           O  
ATOM   4410  CG  PRO C 161      -4.844   9.484  26.532  1.00 73.83           C  
ATOM   4411  CD  PRO C 161      -5.696   9.867  25.357  1.00 73.83           C  
ATOM   4412  N   THR C 162      -8.409   6.821  27.362  1.00 69.53           N  
ATOM   4413  CA  THR C 162      -9.486   6.642  28.329  1.00 69.53           C  
ATOM   4414  C   THR C 162      -9.052   5.708  29.455  1.00 69.53           C  
ATOM   4415  CB  THR C 162     -10.754   6.084  27.656  1.00 69.53           C  
ATOM   4416  O   THR C 162      -8.067   4.980  29.320  1.00 69.53           O  
ATOM   4417  CG2 THR C 162     -11.409   7.132  26.763  1.00 69.53           C  
ATOM   4418  OG1 THR C 162     -10.403   4.946  26.859  1.00 69.53           O  
ATOM   4419  N   PRO C 163      -9.623   5.874  30.647  1.00 67.27           N  
ATOM   4420  CA  PRO C 163      -9.262   4.958  31.732  1.00 67.27           C  
ATOM   4421  C   PRO C 163      -9.303   3.492  31.305  1.00 67.27           C  
ATOM   4422  CB  PRO C 163     -10.318   5.245  32.802  1.00 67.27           C  
ATOM   4423  O   PRO C 163      -8.524   2.677  31.806  1.00 67.27           O  
ATOM   4424  CG  PRO C 163     -11.058   6.441  32.297  1.00 67.27           C  
ATOM   4425  CD  PRO C 163     -10.667   6.675  30.866  1.00 67.27           C  
ATOM   4426  N   GLU C 164     -10.207   3.072  30.206  1.00 66.72           N  
ATOM   4427  CA  GLU C 164     -10.324   1.704  29.710  1.00 66.72           C  
ATOM   4428  C   GLU C 164      -9.197   1.372  28.736  1.00 66.72           C  
ATOM   4429  CB  GLU C 164     -11.682   1.491  29.035  1.00 66.72           C  
ATOM   4430  O   GLU C 164      -8.775   0.218  28.638  1.00 66.72           O  
ATOM   4431  CG  GLU C 164     -12.868   1.655  29.975  1.00 66.72           C  
ATOM   4432  CD  GLU C 164     -13.896   2.657  29.475  1.00 66.72           C  
ATOM   4433  OE1 GLU C 164     -14.836   2.990  30.231  1.00 66.72           O  
ATOM   4434  OE2 GLU C 164     -13.761   3.111  28.317  1.00 66.72           O  
ATOM   4435  N   GLN C 165      -8.722   2.393  27.948  1.00 70.07           N  
ATOM   4436  CA  GLN C 165      -7.619   2.269  27.001  1.00 70.07           C  
ATOM   4437  C   GLN C 165      -6.549   3.325  27.262  1.00 70.07           C  
ATOM   4438  CB  GLN C 165      -8.130   2.383  25.564  1.00 70.07           C  
ATOM   4439  O   GLN C 165      -6.525   4.368  26.606  1.00 70.07           O  
ATOM   4440  CG  GLN C 165      -8.385   1.040  24.894  1.00 70.07           C  
ATOM   4441  CD  GLN C 165      -8.879   1.180  23.466  1.00 70.07           C  
ATOM   4442  NE2 GLN C 165      -8.972   0.060  22.758  1.00 70.07           N  
ATOM   4443  OE1 GLN C 165      -9.176   2.287  23.004  1.00 70.07           O  
ATOM   4444  N   PRO C 166      -5.655   3.125  28.292  1.00 71.34           N  
ATOM   4445  CA  PRO C 166      -4.696   4.117  28.782  1.00 71.34           C  
ATOM   4446  C   PRO C 166      -3.796   4.664  27.677  1.00 71.34           C  
ATOM   4447  CB  PRO C 166      -3.880   3.338  29.816  1.00 71.34           C  
ATOM   4448  O   PRO C 166      -3.336   5.806  27.758  1.00 71.34           O  
ATOM   4449  CG  PRO C 166      -4.476   1.968  29.820  1.00 71.34           C  
ATOM   4450  CD  PRO C 166      -5.573   1.922  28.794  1.00 71.34           C  
ATOM   4451  N   LYS C 167      -3.405   3.818  26.568  1.00 77.87           N  
ATOM   4452  CA  LYS C 167      -2.533   4.299  25.500  1.00 77.87           C  
ATOM   4453  C   LYS C 167      -3.346   4.886  24.349  1.00 77.87           C  
ATOM   4454  CB  LYS C 167      -1.640   3.169  24.986  1.00 77.87           C  
ATOM   4455  O   LYS C 167      -2.796   5.551  23.469  1.00 77.87           O  
ATOM   4456  CG  LYS C 167      -0.671   2.624  26.026  1.00 77.87           C  
ATOM   4457  CD  LYS C 167       0.328   1.656  25.406  1.00 77.87           C  
ATOM   4458  CE  LYS C 167       1.285   1.096  26.450  1.00 77.87           C  
ATOM   4459  NZ  LYS C 167       2.255   0.131  25.850  1.00 77.87           N  
ATOM   4460  N   GLY C 168      -4.677   4.697  24.363  1.00 71.69           N  
ATOM   4461  CA  GLY C 168      -5.540   5.127  23.274  1.00 71.69           C  
ATOM   4462  C   GLY C 168      -5.534   4.173  22.095  1.00 71.69           C  
ATOM   4463  O   GLY C 168      -4.680   3.288  22.010  1.00 71.69           O  
ATOM   4464  N   PRO C 169      -6.420   4.165  21.281  1.00 74.90           N  
ATOM   4465  CA  PRO C 169      -6.509   3.280  20.118  1.00 74.90           C  
ATOM   4466  C   PRO C 169      -5.278   3.361  19.218  1.00 74.90           C  
ATOM   4467  CB  PRO C 169      -7.755   3.785  19.386  1.00 74.90           C  
ATOM   4468  O   PRO C 169      -4.839   2.345  18.673  1.00 74.90           O  
ATOM   4469  CG  PRO C 169      -8.233   4.944  20.200  1.00 74.90           C  
ATOM   4470  CD  PRO C 169      -7.318   5.107  21.379  1.00 74.90           C  
ATOM   4471  N   PHE C 170      -4.620   4.517  19.129  1.00 74.23           N  
ATOM   4472  CA  PHE C 170      -3.440   4.685  18.288  1.00 74.23           C  
ATOM   4473  C   PHE C 170      -2.206   4.099  18.963  1.00 74.23           C  
ATOM   4474  CB  PHE C 170      -3.212   6.166  17.970  1.00 74.23           C  
ATOM   4475  O   PHE C 170      -1.378   3.461  18.309  1.00 74.23           O  
ATOM   4476  CG  PHE C 170      -3.916   6.636  16.726  1.00 74.23           C  
ATOM   4477  CD1 PHE C 170      -3.397   6.353  15.468  1.00 74.23           C  
ATOM   4478  CD2 PHE C 170      -5.097   7.360  16.814  1.00 74.23           C  
ATOM   4479  CE1 PHE C 170      -4.046   6.786  14.314  1.00 74.23           C  
ATOM   4480  CE2 PHE C 170      -5.752   7.797  15.665  1.00 74.23           C  
ATOM   4481  CZ  PHE C 170      -5.224   7.509  14.417  1.00 74.23           C  
ATOM   4482  N   GLY C 171      -2.146   4.292  20.249  1.00 77.18           N  
ATOM   4483  CA  GLY C 171      -1.038   3.725  21.001  1.00 77.18           C  
ATOM   4484  C   GLY C 171      -1.027   2.208  20.997  1.00 77.18           C  
ATOM   4485  O   GLY C 171       0.031   1.590  20.862  1.00 77.18           O  
ATOM   4486  N   ASP C 172      -2.199   1.582  20.896  1.00 79.10           N  
ATOM   4487  CA  ASP C 172      -2.332   0.128  20.922  1.00 79.10           C  
ATOM   4488  C   ASP C 172      -1.926  -0.485  19.584  1.00 79.10           C  
ATOM   4489  CB  ASP C 172      -3.767  -0.273  21.270  1.00 79.10           C  
ATOM   4490  O   ASP C 172      -1.272  -1.529  19.546  1.00 79.10           O  
ATOM   4491  CG  ASP C 172      -4.018  -0.339  22.767  1.00 79.10           C  
ATOM   4492  OD1 ASP C 172      -3.042  -0.375  23.547  1.00 79.10           O  
ATOM   4493  OD2 ASP C 172      -5.201  -0.357  23.168  1.00 79.10           O  
ATOM   4494  N   ILE C 173      -2.297   0.101  18.511  1.00 74.70           N  
ATOM   4495  CA  ILE C 173      -2.011  -0.430  17.183  1.00 74.70           C  
ATOM   4496  C   ILE C 173      -0.518  -0.301  16.886  1.00 74.70           C  
ATOM   4497  CB  ILE C 173      -2.838   0.292  16.096  1.00 74.70           C  
ATOM   4498  O   ILE C 173       0.082  -1.199  16.290  1.00 74.70           O  
ATOM   4499  CG1 ILE C 173      -3.338  -0.712  15.051  1.00 74.70           C  
ATOM   4500  CG2 ILE C 173      -2.012   1.401  15.437  1.00 74.70           C  
ATOM   4501  CD1 ILE C 173      -4.709  -0.379  14.479  1.00 74.70           C  
ATOM   4502  N   ILE C 174       0.102   0.747  17.342  1.00 75.72           N  
ATOM   4503  CA  ILE C 174       1.528   0.971  17.133  1.00 75.72           C  
ATOM   4504  C   ILE C 174       2.333  -0.071  17.907  1.00 75.72           C  
ATOM   4505  CB  ILE C 174       1.945   2.396  17.560  1.00 75.72           C  
ATOM   4506  O   ILE C 174       3.277  -0.658  17.372  1.00 75.72           O  
ATOM   4507  CG1 ILE C 174       1.300   3.439  16.641  1.00 75.72           C  
ATOM   4508  CG2 ILE C 174       3.470   2.535  17.561  1.00 75.72           C  
ATOM   4509  CD1 ILE C 174       1.599   4.879  17.033  1.00 75.72           C  
ATOM   4510  N   GLU C 175       1.917  -0.287  19.108  1.00 76.07           N  
ATOM   4511  CA  GLU C 175       2.595  -1.279  19.937  1.00 76.07           C  
ATOM   4512  C   GLU C 175       2.440  -2.682  19.357  1.00 76.07           C  
ATOM   4513  CB  GLU C 175       2.058  -1.241  21.370  1.00 76.07           C  
ATOM   4514  O   GLU C 175       3.402  -3.452  19.316  1.00 76.07           O  
ATOM   4515  CG  GLU C 175       2.978  -1.895  22.390  1.00 76.07           C  
ATOM   4516  CD  GLU C 175       2.649  -1.516  23.825  1.00 76.07           C  
ATOM   4517  OE1 GLU C 175       3.467  -1.798  24.730  1.00 76.07           O  
ATOM   4518  OE2 GLU C 175       1.564  -0.934  24.047  1.00 76.07           O  
ATOM   4519  N   SER C 176       1.198  -2.998  18.880  1.00 79.98           N  
ATOM   4520  CA  SER C 176       0.913  -4.317  18.325  1.00 79.98           C  
ATOM   4521  C   SER C 176       1.730  -4.575  17.064  1.00 79.98           C  
ATOM   4522  CB  SER C 176      -0.578  -4.458  18.015  1.00 79.98           C  
ATOM   4523  O   SER C 176       2.315  -5.648  16.905  1.00 79.98           O  
ATOM   4524  OG  SER C 176      -1.346  -4.407  19.205  1.00 79.98           O  
ATOM   4525  N   PHE C 177       1.897  -3.641  16.176  1.00 76.79           N  
ATOM   4526  CA  PHE C 177       2.652  -3.785  14.936  1.00 76.79           C  
ATOM   4527  C   PHE C 177       4.150  -3.801  15.214  1.00 76.79           C  
ATOM   4528  CB  PHE C 177       2.310  -2.652  13.963  1.00 76.79           C  
ATOM   4529  O   PHE C 177       4.885  -4.608  14.640  1.00 76.79           O  
ATOM   4530  CG  PHE C 177       1.150  -2.961  13.056  1.00 76.79           C  
ATOM   4531  CD1 PHE C 177       1.332  -3.714  11.903  1.00 76.79           C  
ATOM   4532  CD2 PHE C 177      -0.125  -2.498  13.357  1.00 76.79           C  
ATOM   4533  CE1 PHE C 177       0.260  -4.002  11.061  1.00 76.79           C  
ATOM   4534  CE2 PHE C 177      -1.201  -2.781  12.521  1.00 76.79           C  
ATOM   4535  CZ  PHE C 177      -1.007  -3.532  11.373  1.00 76.79           C  
ATOM   4536  N   ALA C 178       4.594  -2.951  16.162  1.00 76.05           N  
ATOM   4537  CA  ALA C 178       6.008  -2.889  16.523  1.00 76.05           C  
ATOM   4538  C   ALA C 178       6.477  -4.208  17.131  1.00 76.05           C  
ATOM   4539  CB  ALA C 178       6.259  -1.740  17.495  1.00 76.05           C  
ATOM   4540  O   ALA C 178       7.530  -4.731  16.758  1.00 76.05           O  
ATOM   4541  N   ASP C 179       5.576  -4.741  18.041  1.00 74.48           N  
ATOM   4542  CA  ASP C 179       5.910  -6.012  18.678  1.00 74.48           C  
ATOM   4543  C   ASP C 179       5.829  -7.164  17.679  1.00 74.48           C  
ATOM   4544  CB  ASP C 179       4.982  -6.278  19.865  1.00 74.48           C  
ATOM   4545  O   ASP C 179       6.651  -8.082  17.715  1.00 74.48           O  
ATOM   4546  CG  ASP C 179       5.283  -5.395  21.063  1.00 74.48           C  
ATOM   4547  OD1 ASP C 179       6.381  -4.800  21.121  1.00 74.48           O  
ATOM   4548  OD2 ASP C 179       4.417  -5.295  21.958  1.00 74.48           O  
ATOM   4549  N   GLY C 180       4.814  -7.082  16.706  1.00 72.47           N  
ATOM   4550  CA  GLY C 180       4.602  -8.121  15.712  1.00 72.47           C  
ATOM   4551  C   GLY C 180       5.701  -8.182  14.668  1.00 72.47           C  
ATOM   4552  O   GLY C 180       6.085  -9.267  14.226  1.00 72.47           O  
ATOM   4553  N   PHE C 181       6.448  -7.030  14.433  1.00 68.28           N  
ATOM   4554  CA  PHE C 181       7.439  -6.952  13.366  1.00 68.28           C  
ATOM   4555  C   PHE C 181       8.850  -6.915  13.939  1.00 68.28           C  
ATOM   4556  CB  PHE C 181       7.194  -5.717  12.493  1.00 68.28           C  
ATOM   4557  O   PHE C 181       9.830  -6.990  13.195  1.00 68.28           O  
ATOM   4558  CG  PHE C 181       6.095  -5.897  11.481  1.00 68.28           C  
ATOM   4559  CD1 PHE C 181       6.244  -6.786  10.423  1.00 68.28           C  
ATOM   4560  CD2 PHE C 181       4.912  -5.177  11.587  1.00 68.28           C  
ATOM   4561  CE1 PHE C 181       5.228  -6.955   9.485  1.00 68.28           C  
ATOM   4562  CE2 PHE C 181       3.893  -5.341  10.654  1.00 68.28           C  
ATOM   4563  CZ  PHE C 181       4.053  -6.229   9.603  1.00 68.28           C  
ATOM   4564  N   ALA C 182       8.921  -6.840  15.334  1.00 74.46           N  
ATOM   4565  CA  ALA C 182      10.214  -6.675  15.992  1.00 74.46           C  
ATOM   4566  C   ALA C 182      11.171  -7.802  15.613  1.00 74.46           C  
ATOM   4567  CB  ALA C 182      10.038  -6.618  17.507  1.00 74.46           C  
ATOM   4568  O   ALA C 182      10.891  -8.975  15.871  1.00 74.46           O  
ATOM   4569  N   GLY C 183      12.380  -7.693  14.989  1.00 70.81           N  
ATOM   4570  CA  GLY C 183      13.410  -8.632  14.575  1.00 70.81           C  
ATOM   4571  C   GLY C 183      13.057  -9.384  13.305  1.00 70.81           C  
ATOM   4572  O   GLY C 183      13.772 -10.304  12.904  1.00 70.81           O  
ATOM   4573  N   LYS C 184      11.989  -9.052  12.512  1.00 78.39           N  
ATOM   4574  CA  LYS C 184      11.519  -9.823  11.365  1.00 78.39           C  
ATOM   4575  C   LYS C 184      11.628  -9.013  10.076  1.00 78.39           C  
ATOM   4576  CB  LYS C 184      10.073 -10.276  11.578  1.00 78.39           C  
ATOM   4577  O   LYS C 184      11.190  -9.463   9.015  1.00 78.39           O  
ATOM   4578  CG  LYS C 184       9.887 -11.212  12.763  1.00 78.39           C  
ATOM   4579  CD  LYS C 184       8.431 -11.632  12.919  1.00 78.39           C  
ATOM   4580  CE  LYS C 184       8.237 -12.542  14.125  1.00 78.39           C  
ATOM   4581  NZ  LYS C 184       6.796 -12.664  14.500  1.00 78.39           N  
ATOM   4582  N   GLY C 185      12.227  -7.817  10.172  1.00 74.69           N  
ATOM   4583  CA  GLY C 185      12.339  -6.957   9.005  1.00 74.69           C  
ATOM   4584  C   GLY C 185      13.244  -7.526   7.929  1.00 74.69           C  
ATOM   4585  O   GLY C 185      12.877  -7.551   6.752  1.00 74.69           O  
ATOM   4586  N   GLU C 186      14.556  -8.046   8.209  1.00 78.40           N  
ATOM   4587  CA  GLU C 186      15.500  -8.641   7.268  1.00 78.40           C  
ATOM   4588  C   GLU C 186      14.941  -9.925   6.662  1.00 78.40           C  
ATOM   4589  CB  GLU C 186      16.839  -8.923   7.955  1.00 78.40           C  
ATOM   4590  O   GLU C 186      15.101 -10.173   5.465  1.00 78.40           O  
ATOM   4591  CG  GLU C 186      18.042  -8.803   7.031  1.00 78.40           C  
ATOM   4592  CD  GLU C 186      19.372  -8.919   7.758  1.00 78.40           C  
ATOM   4593  OE1 GLU C 186      20.432  -8.895   7.093  1.00 78.40           O  
ATOM   4594  OE2 GLU C 186      19.353  -9.035   9.004  1.00 78.40           O  
ATOM   4595  N   GLN C 187      14.249 -10.751   7.537  1.00 80.28           N  
ATOM   4596  CA  GLN C 187      13.647 -11.999   7.080  1.00 80.28           C  
ATOM   4597  C   GLN C 187      12.555 -11.737   6.047  1.00 80.28           C  
ATOM   4598  CB  GLN C 187      13.075 -12.784   8.261  1.00 80.28           C  
ATOM   4599  O   GLN C 187      12.458 -12.448   5.044  1.00 80.28           O  
ATOM   4600  CG  GLN C 187      13.995 -13.885   8.771  1.00 80.28           C  
ATOM   4601  CD  GLN C 187      13.464 -14.562  10.021  1.00 80.28           C  
ATOM   4602  NE2 GLN C 187      14.246 -15.482  10.575  1.00 80.28           N  
ATOM   4603  OE1 GLN C 187      12.360 -14.258  10.486  1.00 80.28           O  
ATOM   4604  N   LEU C 188      11.823 -10.704   6.293  1.00 76.04           N  
ATOM   4605  CA  LEU C 188      10.750 -10.339   5.374  1.00 76.04           C  
ATOM   4606  C   LEU C 188      11.315  -9.822   4.056  1.00 76.04           C  
ATOM   4607  CB  LEU C 188       9.842  -9.280   6.004  1.00 76.04           C  
ATOM   4608  O   LEU C 188      10.823 -10.178   2.982  1.00 76.04           O  
ATOM   4609  CG  LEU C 188       8.424  -9.180   5.439  1.00 76.04           C  
ATOM   4610  CD1 LEU C 188       7.509 -10.191   6.122  1.00 76.04           C  
ATOM   4611  CD2 LEU C 188       7.882  -7.764   5.603  1.00 76.04           C  
ATOM   4612  N   ASN C 189      12.327  -8.975   4.155  1.00 80.13           N  
ATOM   4613  CA  ASN C 189      13.003  -8.454   2.971  1.00 80.13           C  
ATOM   4614  C   ASN C 189      13.588  -9.577   2.119  1.00 80.13           C  
ATOM   4615  CB  ASN C 189      14.099  -7.464   3.371  1.00 80.13           C  
ATOM   4616  O   ASN C 189      13.399  -9.601   0.902  1.00 80.13           O  
ATOM   4617  CG  ASN C 189      14.717  -6.763   2.178  1.00 80.13           C  
ATOM   4618  ND2 ASN C 189      14.415  -5.480   2.022  1.00 80.13           N  
ATOM   4619  OD1 ASN C 189      15.459  -7.370   1.401  1.00 80.13           O  
ATOM   4620  N   ARG C 190      14.365 -10.634   2.761  1.00 77.65           N  
ATOM   4621  CA  ARG C 190      14.952 -11.782   2.079  1.00 77.65           C  
ATOM   4622  C   ARG C 190      13.873 -12.651   1.441  1.00 77.65           C  
ATOM   4623  CB  ARG C 190      15.789 -12.615   3.052  1.00 77.65           C  
ATOM   4624  O   ARG C 190      14.048 -13.149   0.327  1.00 77.65           O  
ATOM   4625  CG  ARG C 190      17.289 -12.489   2.839  1.00 77.65           C  
ATOM   4626  CD  ARG C 190      18.068 -13.443   3.733  1.00 77.65           C  
ATOM   4627  NE  ARG C 190      18.875 -12.724   4.715  1.00 77.65           N  
ATOM   4628  NH1 ARG C 190      19.178 -14.545   6.104  1.00 77.65           N  
ATOM   4629  NH2 ARG C 190      20.103 -12.518   6.645  1.00 77.65           N  
ATOM   4630  CZ  ARG C 190      19.384 -13.264   5.819  1.00 77.65           C  
ATOM   4631  N   THR C 191      12.717 -12.776   2.080  1.00 78.45           N  
ATOM   4632  CA  THR C 191      11.616 -13.599   1.589  1.00 78.45           C  
ATOM   4633  C   THR C 191      10.967 -12.959   0.365  1.00 78.45           C  
ATOM   4634  CB  THR C 191      10.553 -13.819   2.681  1.00 78.45           C  
ATOM   4635  O   THR C 191      10.749 -13.626  -0.648  1.00 78.45           O  
ATOM   4636  CG2 THR C 191       9.476 -14.792   2.212  1.00 78.45           C  
ATOM   4637  OG1 THR C 191      11.183 -14.350   3.853  1.00 78.45           O  
ATOM   4638  N   LEU C 192      10.798 -11.633   0.436  1.00 76.36           N  
ATOM   4639  CA  LEU C 192      10.137 -10.934  -0.661  1.00 76.36           C  
ATOM   4640  C   LEU C 192      11.054 -10.838  -1.876  1.00 76.36           C  
ATOM   4641  CB  LEU C 192       9.705  -9.533  -0.220  1.00 76.36           C  
ATOM   4642  O   LEU C 192      10.606 -11.009  -3.012  1.00 76.36           O  
ATOM   4643  CG  LEU C 192       8.500  -9.458   0.718  1.00 76.36           C  
ATOM   4644  CD1 LEU C 192       8.369  -8.056   1.302  1.00 76.36           C  
ATOM   4645  CD2 LEU C 192       7.225  -9.859  -0.016  1.00 76.36           C  
ATOM   4646  N   ARG C 193      12.351 -10.621  -1.713  1.00 76.39           N  
ATOM   4647  CA  ARG C 193      13.326 -10.589  -2.799  1.00 76.39           C  
ATOM   4648  C   ARG C 193      13.479 -11.965  -3.438  1.00 76.39           C  
ATOM   4649  CB  ARG C 193      14.681 -10.093  -2.290  1.00 76.39           C  
ATOM   4650  O   ARG C 193      13.526 -12.084  -4.664  1.00 76.39           O  
ATOM   4651  CG  ARG C 193      15.037  -8.689  -2.754  1.00 76.39           C  
ATOM   4652  CD  ARG C 193      16.400  -8.253  -2.234  1.00 76.39           C  
ATOM   4653  NE  ARG C 193      16.492  -6.800  -2.117  1.00 76.39           N  
ATOM   4654  NH1 ARG C 193      18.478  -6.814  -0.937  1.00 76.39           N  
ATOM   4655  NH2 ARG C 193      17.461  -4.826  -1.455  1.00 76.39           N  
ATOM   4656  CZ  ARG C 193      17.477  -6.150  -1.503  1.00 76.39           C  
ATOM   4657  N   GLY C 194      13.622 -13.021  -2.475  1.00 78.34           N  
ATOM   4658  CA  GLY C 194      13.720 -14.387  -2.966  1.00 78.34           C  
ATOM   4659  C   GLY C 194      12.506 -14.824  -3.763  1.00 78.34           C  
ATOM   4660  O   GLY C 194      12.641 -15.455  -4.813  1.00 78.34           O  
ATOM   4661  N   LEU C 195      11.339 -14.360  -3.331  1.00 75.95           N  
ATOM   4662  CA  LEU C 195      10.089 -14.694  -4.004  1.00 75.95           C  
ATOM   4663  C   LEU C 195       9.972 -13.954  -5.332  1.00 75.95           C  
ATOM   4664  CB  LEU C 195       8.892 -14.356  -3.111  1.00 75.95           C  
ATOM   4665  O   LEU C 195       9.542 -14.531  -6.334  1.00 75.95           O  
ATOM   4666  CG  LEU C 195       7.549 -14.963  -3.519  1.00 75.95           C  
ATOM   4667  CD1 LEU C 195       7.538 -16.462  -3.240  1.00 75.95           C  
ATOM   4668  CD2 LEU C 195       6.404 -14.269  -2.788  1.00 75.95           C  
ATOM   4669  N   SER C 196      10.374 -12.772  -5.366  1.00 77.84           N  
ATOM   4670  CA  SER C 196      10.350 -11.965  -6.582  1.00 77.84           C  
ATOM   4671  C   SER C 196      11.280 -12.540  -7.645  1.00 77.84           C  
ATOM   4672  CB  SER C 196      10.744 -10.520  -6.275  1.00 77.84           C  
ATOM   4673  O   SER C 196      10.899 -12.663  -8.811  1.00 77.84           O  
ATOM   4674  OG  SER C 196      10.893  -9.774  -7.471  1.00 77.84           O  
ATOM   4675  N   ASP C 197      12.594 -12.905  -7.272  1.00 76.03           N  
ATOM   4676  CA  ASP C 197      13.557 -13.499  -8.194  1.00 76.03           C  
ATOM   4677  C   ASP C 197      13.052 -14.839  -8.725  1.00 76.03           C  
ATOM   4678  CB  ASP C 197      14.913 -13.682  -7.510  1.00 76.03           C  
ATOM   4679  O   ASP C 197      13.192 -15.134  -9.914  1.00 76.03           O  
ATOM   4680  CG  ASP C 197      15.649 -12.371  -7.294  1.00 76.03           C  
ATOM   4681  OD1 ASP C 197      15.274 -11.352  -7.912  1.00 76.03           O  
ATOM   4682  OD2 ASP C 197      16.615 -12.359  -6.501  1.00 76.03           O  
ATOM   4683  N   ALA C 198      12.349 -15.636  -7.810  1.00 75.10           N  
ATOM   4684  CA  ALA C 198      11.823 -16.944  -8.190  1.00 75.10           C  
ATOM   4685  C   ALA C 198      10.667 -16.804  -9.177  1.00 75.10           C  
ATOM   4686  CB  ALA C 198      11.372 -17.716  -6.953  1.00 75.10           C  
ATOM   4687  O   ALA C 198      10.634 -17.485 -10.204  1.00 75.10           O  
ATOM   4688  N   LEU C 199       9.846 -15.844  -8.933  1.00 75.79           N  
ATOM   4689  CA  LEU C 199       8.665 -15.664  -9.771  1.00 75.79           C  
ATOM   4690  C   LEU C 199       9.035 -15.010 -11.098  1.00 75.79           C  
ATOM   4691  CB  LEU C 199       7.617 -14.817  -9.045  1.00 75.79           C  
ATOM   4692  O   LEU C 199       8.420 -15.295 -12.128  1.00 75.79           O  
ATOM   4693  CG  LEU C 199       6.774 -15.537  -7.992  1.00 75.79           C  
ATOM   4694  CD1 LEU C 199       6.083 -14.526  -7.083  1.00 75.79           C  
ATOM   4695  CD2 LEU C 199       5.750 -16.450  -8.659  1.00 75.79           C  
ATOM   4696  N   THR C 200       9.990 -14.320 -11.148  1.00 74.41           N  
ATOM   4697  CA  THR C 200      10.475 -13.707 -12.380  1.00 74.41           C  
ATOM   4698  C   THR C 200      11.123 -14.751 -13.285  1.00 74.41           C  
ATOM   4699  CB  THR C 200      11.485 -12.583 -12.084  1.00 74.41           C  
ATOM   4700  O   THR C 200      10.917 -14.740 -14.501  1.00 74.41           O  
ATOM   4701  CG2 THR C 200      11.901 -11.867 -13.365  1.00 74.41           C  
ATOM   4702  OG1 THR C 200      10.887 -11.634 -11.192  1.00 74.41           O  
ATOM   4703  N   ALA C 201      12.014 -15.536 -12.635  1.00 73.04           N  
ATOM   4704  CA  ALA C 201      12.618 -16.622 -13.403  1.00 73.04           C  
ATOM   4705  C   ALA C 201      11.547 -17.511 -14.030  1.00 73.04           C  
ATOM   4706  CB  ALA C 201      13.542 -17.452 -12.516  1.00 73.04           C  
ATOM   4707  O   ALA C 201      11.665 -17.911 -15.190  1.00 73.04           O  
ATOM   4708  N   LEU C 202      10.420 -17.682 -13.344  1.00 72.55           N  
ATOM   4709  CA  LEU C 202       9.322 -18.494 -13.858  1.00 72.55           C  
ATOM   4710  C   LEU C 202       8.554 -17.745 -14.942  1.00 72.55           C  
ATOM   4711  CB  LEU C 202       8.373 -18.890 -12.724  1.00 72.55           C  
ATOM   4712  O   LEU C 202       8.136 -18.342 -15.937  1.00 72.55           O  
ATOM   4713  CG  LEU C 202       7.768 -20.293 -12.805  1.00 72.55           C  
ATOM   4714  CD1 LEU C 202       8.706 -21.312 -12.167  1.00 72.55           C  
ATOM   4715  CD2 LEU C 202       6.399 -20.324 -12.135  1.00 72.55           C  
ATOM   4716  N   ASN C 203       8.503 -16.492 -14.802  1.00 72.26           N  
ATOM   4717  CA  ASN C 203       7.786 -15.647 -15.750  1.00 72.26           C  
ATOM   4718  C   ASN C 203       8.534 -15.530 -17.075  1.00 72.26           C  
ATOM   4719  CB  ASN C 203       7.542 -14.259 -15.154  1.00 72.26           C  
ATOM   4720  O   ASN C 203       7.920 -15.554 -18.143  1.00 72.26           O  
ATOM   4721  CG  ASN C 203       6.627 -13.407 -16.011  1.00 72.26           C  
ATOM   4722  ND2 ASN C 203       6.819 -12.094 -15.961  1.00 72.26           N  
ATOM   4723  OD1 ASN C 203       5.754 -13.925 -16.713  1.00 72.26           O  
ATOM   4724  N   GLU C 204       9.929 -15.398 -16.993  1.00 73.43           N  
ATOM   4725  CA  GLU C 204      10.735 -15.306 -18.207  1.00 73.43           C  
ATOM   4726  C   GLU C 204      10.702 -16.614 -18.992  1.00 73.43           C  
ATOM   4727  CB  GLU C 204      12.180 -14.934 -17.865  1.00 73.43           C  
ATOM   4728  O   GLU C 204      10.856 -16.613 -20.215  1.00 73.43           O  
ATOM   4729  CG  GLU C 204      12.383 -13.452 -17.583  1.00 73.43           C  
ATOM   4730  CD  GLU C 204      13.818 -13.101 -17.223  1.00 73.43           C  
ATOM   4731  OE1 GLU C 204      14.102 -11.912 -16.952  1.00 73.43           O  
ATOM   4732  OE2 GLU C 204      14.665 -14.022 -17.213  1.00 73.43           O  
ATOM   4733  N   GLY C 205      10.543 -17.815 -18.418  1.00 74.46           N  
ATOM   4734  CA  GLY C 205      10.397 -19.115 -19.054  1.00 74.46           C  
ATOM   4735  C   GLY C 205       8.949 -19.518 -19.261  1.00 74.46           C  
ATOM   4736  O   GLY C 205       8.660 -20.673 -19.582  1.00 74.46           O  
ATOM   4737  N   ARG C 206       8.112 -18.470 -19.128  1.00 74.92           N  
ATOM   4738  CA  ARG C 206       6.676 -18.728 -19.141  1.00 74.92           C  
ATOM   4739  C   ARG C 206       6.225 -19.246 -20.503  1.00 74.92           C  
ATOM   4740  CB  ARG C 206       5.898 -17.462 -18.778  1.00 74.92           C  
ATOM   4741  O   ARG C 206       5.420 -20.175 -20.584  1.00 74.92           O  
ATOM   4742  CG  ARG C 206       4.538 -17.360 -19.450  1.00 74.92           C  
ATOM   4743  CD  ARG C 206       3.804 -16.089 -19.047  1.00 74.92           C  
ATOM   4744  NE  ARG C 206       3.865 -15.075 -20.096  1.00 74.92           N  
ATOM   4745  NH1 ARG C 206       2.257 -13.708 -19.156  1.00 74.92           N  
ATOM   4746  NH2 ARG C 206       3.266 -13.112 -21.126  1.00 74.92           N  
ATOM   4747  CZ  ARG C 206       3.129 -13.967 -20.123  1.00 74.92           C  
ATOM   4748  N   GLY C 207       6.728 -18.497 -21.675  1.00 71.32           N  
ATOM   4749  CA  GLY C 207       6.409 -18.949 -23.020  1.00 71.32           C  
ATOM   4750  C   GLY C 207       6.820 -20.385 -23.280  1.00 71.32           C  
ATOM   4751  O   GLY C 207       6.031 -21.178 -23.800  1.00 71.32           O  
ATOM   4752  N   ASP C 208       8.117 -20.721 -22.893  1.00 77.84           N  
ATOM   4753  CA  ASP C 208       8.656 -22.066 -23.073  1.00 77.84           C  
ATOM   4754  C   ASP C 208       7.951 -23.067 -22.160  1.00 77.84           C  
ATOM   4755  CB  ASP C 208      10.162 -22.081 -22.806  1.00 77.84           C  
ATOM   4756  O   ASP C 208       7.680 -24.199 -22.564  1.00 77.84           O  
ATOM   4757  CG  ASP C 208      10.959 -21.335 -23.862  1.00 77.84           C  
ATOM   4758  OD1 ASP C 208      10.507 -21.256 -25.025  1.00 77.84           O  
ATOM   4759  OD2 ASP C 208      12.050 -20.824 -23.529  1.00 77.84           O  
ATOM   4760  N   PHE C 209       7.557 -22.683 -20.946  1.00 78.51           N  
ATOM   4761  CA  PHE C 209       6.894 -23.555 -19.984  1.00 78.51           C  
ATOM   4762  C   PHE C 209       5.518 -23.971 -20.490  1.00 78.51           C  
ATOM   4763  CB  PHE C 209       6.765 -22.860 -18.625  1.00 78.51           C  
ATOM   4764  O   PHE C 209       5.196 -25.161 -20.523  1.00 78.51           O  
ATOM   4765  CG  PHE C 209       6.013 -23.664 -17.600  1.00 78.51           C  
ATOM   4766  CD1 PHE C 209       4.686 -23.373 -17.305  1.00 78.51           C  
ATOM   4767  CD2 PHE C 209       6.632 -24.711 -16.931  1.00 78.51           C  
ATOM   4768  CE1 PHE C 209       3.987 -24.116 -16.357  1.00 78.51           C  
ATOM   4769  CE2 PHE C 209       5.940 -25.458 -15.982  1.00 78.51           C  
ATOM   4770  CZ  PHE C 209       4.618 -25.158 -15.696  1.00 78.51           C  
ATOM   4771  N   PHE C 210       4.762 -22.921 -20.943  1.00 79.74           N  
ATOM   4772  CA  PHE C 210       3.404 -23.243 -21.366  1.00 79.74           C  
ATOM   4773  C   PHE C 210       3.406 -23.888 -22.747  1.00 79.74           C  
ATOM   4774  CB  PHE C 210       2.530 -21.984 -21.376  1.00 79.74           C  
ATOM   4775  O   PHE C 210       2.496 -24.647 -23.085  1.00 79.74           O  
ATOM   4776  CG  PHE C 210       2.125 -21.515 -20.005  1.00 79.74           C  
ATOM   4777  CD1 PHE C 210       1.197 -22.229 -19.257  1.00 79.74           C  
ATOM   4778  CD2 PHE C 210       2.674 -20.360 -19.463  1.00 79.74           C  
ATOM   4779  CE1 PHE C 210       0.820 -21.798 -17.987  1.00 79.74           C  
ATOM   4780  CE2 PHE C 210       2.302 -19.923 -18.195  1.00 79.74           C  
ATOM   4781  CZ  PHE C 210       1.375 -20.642 -17.459  1.00 79.74           C  
ATOM   4782  N   ALA C 211       4.473 -23.594 -23.514  1.00 78.47           N  
ATOM   4783  CA  ALA C 211       4.657 -24.343 -24.754  1.00 78.47           C  
ATOM   4784  C   ALA C 211       4.936 -25.816 -24.469  1.00 78.47           C  
ATOM   4785  CB  ALA C 211       5.793 -23.739 -25.577  1.00 78.47           C  
ATOM   4786  O   ALA C 211       4.441 -26.696 -25.178  1.00 78.47           O  
ATOM   4787  N   VAL C 212       5.717 -26.195 -23.422  1.00 78.91           N  
ATOM   4788  CA  VAL C 212       5.992 -27.559 -22.984  1.00 78.91           C  
ATOM   4789  C   VAL C 212       4.710 -28.201 -22.458  1.00 78.91           C  
ATOM   4790  CB  VAL C 212       7.090 -27.596 -21.898  1.00 78.91           C  
ATOM   4791  O   VAL C 212       4.394 -29.343 -22.800  1.00 78.91           O  
ATOM   4792  CG1 VAL C 212       7.221 -29.000 -21.310  1.00 78.91           C  
ATOM   4793  CG2 VAL C 212       8.426 -27.130 -22.475  1.00 78.91           C  
ATOM   4794  N   VAL C 213       3.938 -27.361 -21.742  1.00 78.72           N  
ATOM   4795  CA  VAL C 213       2.690 -27.851 -21.166  1.00 78.72           C  
ATOM   4796  C   VAL C 213       1.707 -28.200 -22.281  1.00 78.72           C  
ATOM   4797  CB  VAL C 213       2.062 -26.816 -20.206  1.00 78.72           C  
ATOM   4798  O   VAL C 213       1.088 -29.267 -22.261  1.00 78.72           O  
ATOM   4799  CG1 VAL C 213       0.661 -27.253 -19.782  1.00 78.72           C  
ATOM   4800  CG2 VAL C 213       2.954 -26.612 -18.983  1.00 78.72           C  
ATOM   4801  N   LYS C 214       1.654 -27.264 -23.210  1.00 78.21           N  
ATOM   4802  CA  LYS C 214       0.760 -27.493 -24.341  1.00 78.21           C  
ATOM   4803  C   LYS C 214       1.181 -28.728 -25.133  1.00 78.21           C  
ATOM   4804  CB  LYS C 214       0.730 -26.269 -25.258  1.00 78.21           C  
ATOM   4805  O   LYS C 214       0.343 -29.558 -25.490  1.00 78.21           O  
ATOM   4806  CG  LYS C 214      -0.565 -25.472 -25.183  1.00 78.21           C  
ATOM   4807  CD  LYS C 214      -0.533 -24.267 -26.114  1.00 78.21           C  
ATOM   4808  CE  LYS C 214      -1.787 -23.415 -25.970  1.00 78.21           C  
ATOM   4809  NZ  LYS C 214      -1.721 -22.185 -26.813  1.00 78.21           N  
ATOM   4810  N   SER C 215       2.558 -28.816 -25.531  1.00 80.12           N  
ATOM   4811  CA  SER C 215       3.093 -29.940 -26.292  1.00 80.12           C  
ATOM   4812  C   SER C 215       3.011 -31.237 -25.494  1.00 80.12           C  
ATOM   4813  CB  SER C 215       4.543 -29.672 -26.697  1.00 80.12           C  
ATOM   4814  O   SER C 215       2.698 -32.293 -26.048  1.00 80.12           O  
ATOM   4815  OG  SER C 215       4.622 -28.566 -27.580  1.00 80.12           O  
ATOM   4816  N   LEU C 216       3.150 -31.248 -24.154  1.00 78.34           N  
ATOM   4817  CA  LEU C 216       3.033 -32.410 -23.280  1.00 78.34           C  
ATOM   4818  C   LEU C 216       1.579 -32.855 -23.160  1.00 78.34           C  
ATOM   4819  CB  LEU C 216       3.599 -32.096 -21.893  1.00 78.34           C  
ATOM   4820  O   LEU C 216       1.294 -34.055 -23.132  1.00 78.34           O  
ATOM   4821  CG  LEU C 216       3.864 -33.295 -20.982  1.00 78.34           C  
ATOM   4822  CD1 LEU C 216       4.979 -34.162 -21.557  1.00 78.34           C  
ATOM   4823  CD2 LEU C 216       4.214 -32.829 -19.573  1.00 78.34           C  
ATOM   4824  N   ALA C 217       0.757 -31.786 -23.064  1.00 80.64           N  
ATOM   4825  CA  ALA C 217      -0.670 -32.090 -23.012  1.00 80.64           C  
ATOM   4826  C   ALA C 217      -1.121 -32.826 -24.270  1.00 80.64           C  
ATOM   4827  CB  ALA C 217      -1.481 -30.809 -22.829  1.00 80.64           C  
ATOM   4828  O   ALA C 217      -1.885 -33.791 -24.193  1.00 80.64           O  
ATOM   4829  N   LEU C 218      -0.518 -32.278 -25.486  1.00 78.57           N  
ATOM   4830  CA  LEU C 218      -0.823 -32.948 -26.745  1.00 78.57           C  
ATOM   4831  C   LEU C 218      -0.291 -34.377 -26.743  1.00 78.57           C  
ATOM   4832  CB  LEU C 218      -0.230 -32.172 -27.923  1.00 78.57           C  
ATOM   4833  O   LEU C 218      -0.977 -35.300 -27.188  1.00 78.57           O  
ATOM   4834  CG  LEU C 218      -1.078 -31.026 -28.476  1.00 78.57           C  
ATOM   4835  CD1 LEU C 218      -0.203 -30.044 -29.249  1.00 78.57           C  
ATOM   4836  CD2 LEU C 218      -2.196 -31.566 -29.362  1.00 78.57           C  
ATOM   4837  N   PHE C 219       0.889 -34.614 -26.174  1.00 79.48           N  
ATOM   4838  CA  PHE C 219       1.545 -35.914 -26.095  1.00 79.48           C  
ATOM   4839  C   PHE C 219       0.819 -36.828 -25.115  1.00 79.48           C  
ATOM   4840  CB  PHE C 219       3.010 -35.755 -25.677  1.00 79.48           C  
ATOM   4841  O   PHE C 219       0.491 -37.969 -25.448  1.00 79.48           O  
ATOM   4842  CG  PHE C 219       3.760 -37.056 -25.585  1.00 79.48           C  
ATOM   4843  CD1 PHE C 219       4.144 -37.568 -24.352  1.00 79.48           C  
ATOM   4844  CD2 PHE C 219       4.083 -37.767 -26.734  1.00 79.48           C  
ATOM   4845  CE1 PHE C 219       4.838 -38.772 -24.264  1.00 79.48           C  
ATOM   4846  CE2 PHE C 219       4.777 -38.971 -26.654  1.00 79.48           C  
ATOM   4847  CZ  PHE C 219       5.155 -39.471 -25.418  1.00 79.48           C  
ATOM   4848  N   VAL C 220       0.352 -36.401 -23.909  1.00 78.36           N  
ATOM   4849  CA  VAL C 220      -0.321 -37.172 -22.868  1.00 78.36           C  
ATOM   4850  C   VAL C 220      -1.737 -37.523 -23.320  1.00 78.36           C  
ATOM   4851  CB  VAL C 220      -0.364 -36.402 -21.529  1.00 78.36           C  
ATOM   4852  O   VAL C 220      -2.209 -38.639 -23.090  1.00 78.36           O  
ATOM   4853  CG1 VAL C 220      -1.230 -37.140 -20.510  1.00 78.36           C  
ATOM   4854  CG2 VAL C 220       1.049 -36.197 -20.987  1.00 78.36           C  
ATOM   4855  N   ASN C 221      -2.276 -36.413 -23.879  1.00 74.85           N  
ATOM   4856  CA  ASN C 221      -3.623 -36.645 -24.387  1.00 74.85           C  
ATOM   4857  C   ASN C 221      -3.641 -37.743 -25.447  1.00 74.85           C  
ATOM   4858  CB  ASN C 221      -4.215 -35.352 -24.953  1.00 74.85           C  
ATOM   4859  O   ASN C 221      -4.541 -38.585 -25.460  1.00 74.85           O  
ATOM   4860  CG  ASN C 221      -4.755 -34.436 -23.872  1.00 74.85           C  
ATOM   4861  ND2 ASN C 221      -4.915 -33.160 -24.202  1.00 74.85           N  
ATOM   4862  OD1 ASN C 221      -5.027 -34.872 -22.750  1.00 74.85           O  
ATOM   4863  N   ALA C 222      -2.491 -37.767 -26.389  1.00 75.43           N  
ATOM   4864  CA  ALA C 222      -2.368 -38.792 -27.422  1.00 75.43           C  
ATOM   4865  C   ALA C 222      -2.075 -40.158 -26.808  1.00 75.43           C  
ATOM   4866  CB  ALA C 222      -1.274 -38.415 -28.419  1.00 75.43           C  
ATOM   4867  O   ALA C 222      -2.649 -41.168 -27.222  1.00 75.43           O  
ATOM   4868  N   LEU C 223      -1.236 -40.296 -25.677  1.00 74.62           N  
ATOM   4869  CA  LEU C 223      -0.851 -41.543 -25.025  1.00 74.62           C  
ATOM   4870  C   LEU C 223      -1.973 -42.057 -24.129  1.00 74.62           C  
ATOM   4871  CB  LEU C 223       0.425 -41.347 -24.204  1.00 74.62           C  
ATOM   4872  O   LEU C 223      -2.155 -43.268 -23.988  1.00 74.62           O  
ATOM   4873  CG  LEU C 223       1.738 -41.729 -24.889  1.00 74.62           C  
ATOM   4874  CD1 LEU C 223       2.577 -40.485 -25.161  1.00 74.62           C  
ATOM   4875  CD2 LEU C 223       2.515 -42.728 -24.037  1.00 74.62           C  
ATOM   4876  N   HIS C 224      -2.744 -41.106 -23.596  1.00 70.99           N  
ATOM   4877  CA  HIS C 224      -3.809 -41.431 -22.653  1.00 70.99           C  
ATOM   4878  C   HIS C 224      -4.920 -42.226 -23.330  1.00 70.99           C  
ATOM   4879  CB  HIS C 224      -4.379 -40.156 -22.029  1.00 70.99           C  
ATOM   4880  O   HIS C 224      -5.531 -43.099 -22.709  1.00 70.99           O  
ATOM   4881  CG  HIS C 224      -5.595 -40.391 -21.190  1.00 70.99           C  
ATOM   4882  CD2 HIS C 224      -6.583 -39.551 -20.802  1.00 70.99           C  
ATOM   4883  ND1 HIS C 224      -5.895 -41.620 -20.643  1.00 70.99           N  
ATOM   4884  CE1 HIS C 224      -7.020 -41.525 -19.954  1.00 70.99           C  
ATOM   4885  NE2 HIS C 224      -7.458 -40.280 -20.035  1.00 70.99           N  
ATOM   4886  N   ARG C 225      -4.964 -41.700 -24.607  1.00 67.27           N  
ATOM   4887  CA  ARG C 225      -6.004 -42.387 -25.366  1.00 67.27           C  
ATOM   4888  C   ARG C 225      -5.659 -43.860 -25.559  1.00 67.27           C  
ATOM   4889  CB  ARG C 225      -6.212 -41.715 -26.725  1.00 67.27           C  
ATOM   4890  O   ARG C 225      -6.551 -44.698 -25.705  1.00 67.27           O  
ATOM   4891  CG  ARG C 225      -7.106 -40.487 -26.674  1.00 67.27           C  
ATOM   4892  CD  ARG C 225      -7.363 -39.919 -28.063  1.00 67.27           C  
ATOM   4893  NE  ARG C 225      -7.937 -38.578 -27.999  1.00 67.27           N  
ATOM   4894  NH1 ARG C 225      -7.733 -38.159 -30.262  1.00 67.27           N  
ATOM   4895  NH2 ARG C 225      -8.632 -36.571 -28.874  1.00 67.27           N  
ATOM   4896  CZ  ARG C 225      -8.099 -37.772 -29.045  1.00 67.27           C  
ATOM   4897  N   SER C 226      -4.194 -44.440 -25.221  1.00 76.34           N  
ATOM   4898  CA  SER C 226      -3.722 -45.802 -25.452  1.00 76.34           C  
ATOM   4899  C   SER C 226      -2.981 -46.344 -24.234  1.00 76.34           C  
ATOM   4900  CB  SER C 226      -2.810 -45.853 -26.678  1.00 76.34           C  
ATOM   4901  O   SER C 226      -2.004 -47.082 -24.374  1.00 76.34           O  
ATOM   4902  OG  SER C 226      -3.487 -45.374 -27.828  1.00 76.34           O  
ATOM   4903  N   ASP C 227      -3.379 -45.992 -23.117  1.00 69.95           N  
ATOM   4904  CA  ASP C 227      -2.671 -46.345 -21.891  1.00 69.95           C  
ATOM   4905  C   ASP C 227      -2.709 -47.852 -21.650  1.00 69.95           C  
ATOM   4906  CB  ASP C 227      -3.271 -45.606 -20.693  1.00 69.95           C  
ATOM   4907  O   ASP C 227      -1.706 -48.447 -21.249  1.00 69.95           O  
ATOM   4908  CG  ASP C 227      -3.418 -46.487 -19.465  1.00 69.95           C  
ATOM   4909  OD1 ASP C 227      -2.826 -47.587 -19.429  1.00 69.95           O  
ATOM   4910  OD2 ASP C 227      -4.135 -46.079 -18.526  1.00 69.95           O  
ATOM   4911  N   GLN C 228      -3.607 -47.840 -21.770  1.00 73.06           N  
ATOM   4912  CA  GLN C 228      -3.788 -49.272 -21.552  1.00 73.06           C  
ATOM   4913  C   GLN C 228      -2.976 -50.088 -22.553  1.00 73.06           C  
ATOM   4914  CB  GLN C 228      -5.268 -49.647 -21.646  1.00 73.06           C  
ATOM   4915  O   GLN C 228      -2.428 -51.137 -22.207  1.00 73.06           O  
ATOM   4916  CG  GLN C 228      -6.084 -49.240 -20.427  1.00 73.06           C  
ATOM   4917  CD  GLN C 228      -6.411 -50.413 -19.522  1.00 73.06           C  
ATOM   4918  NE2 GLN C 228      -6.836 -50.117 -18.298  1.00 73.06           N  
ATOM   4919  OE1 GLN C 228      -6.283 -51.575 -19.919  1.00 73.06           O  
ATOM   4920  N   GLN C 229      -2.927 -50.021 -23.910  1.00 75.76           N  
ATOM   4921  CA  GLN C 229      -2.117 -50.635 -24.957  1.00 75.76           C  
ATOM   4922  C   GLN C 229      -0.635 -50.600 -24.597  1.00 75.76           C  
ATOM   4923  CB  GLN C 229      -2.349 -49.933 -26.296  1.00 75.76           C  
ATOM   4924  O   GLN C 229       0.121 -51.501 -24.969  1.00 75.76           O  
ATOM   4925  CG  GLN C 229      -3.655 -50.322 -26.976  1.00 75.76           C  
ATOM   4926  CD  GLN C 229      -4.398 -49.129 -27.547  1.00 75.76           C  
ATOM   4927  NE2 GLN C 229      -5.544 -49.386 -28.169  1.00 75.76           N  
ATOM   4928  OE1 GLN C 229      -3.948 -47.985 -27.428  1.00 75.76           O  
ATOM   4929  N   PHE C 230      -0.022 -49.620 -23.694  1.00 76.12           N  
ATOM   4930  CA  PHE C 230       1.384 -49.528 -23.320  1.00 76.12           C  
ATOM   4931  C   PHE C 230       1.745 -50.603 -22.302  1.00 76.12           C  
ATOM   4932  CB  PHE C 230       1.702 -48.141 -22.754  1.00 76.12           C  
ATOM   4933  O   PHE C 230       2.816 -51.209 -22.384  1.00 76.12           O  
ATOM   4934  CG  PHE C 230       1.779 -47.061 -23.799  1.00 76.12           C  
ATOM   4935  CD1 PHE C 230       2.602 -47.207 -24.910  1.00 76.12           C  
ATOM   4936  CD2 PHE C 230       1.029 -45.900 -23.672  1.00 76.12           C  
ATOM   4937  CE1 PHE C 230       2.675 -46.209 -25.879  1.00 76.12           C
[truncated: 1,267,813 more chars]
