# Supplementary material for: A conserved membrane protein negatively regulates Mce1 complexes in mycobacteria
Source: Nat Commun. 2023 Sep 22;14:5897. doi: 10.1038/s41467-023-41578-y (PMC10517005; doi:10.1038/s41467-023-41578-y)
Supplement: Supplementary file 7 — Source Data [file 41467_2023_41578_MOESM7_ESM.zip]

Archive with 2 entries (2 files):
- Source data values.xlsx
- Source Data uncropped gels and blots.docx
