# Supplementary material for: A conserved membrane protein negatively regulates Mce1 complexes in mycobacteria
Source: Nat Commun. 2023 Sep 22;14:5897. doi: 10.1038/s41467-023-41578-y (PMC10517005; doi:10.1038/s41467-023-41578-y)
Supplement: Supplementary file 7 — Source Data [file 41467_2023_41578_MOESM7_ESM.zip › Source data values.xlsx]

## Sheet: Fig. 1c 19 kD protein ID
#1: pMV306hsp		#2: pMVhis-yrbE1B
Unique #1	Unique #2	Total #1	Total #2	reference #1	reference #2	Gene Symbol #1	Gene Symbol #2	MWT(kDa) #1	MWT(kDa) #2	Annotation #1	Annotation #2
1	8	1	32	A0QR24_A0QR24_MYCS2	A0QR24_A0QR24_MYCS2	MSMEG_0959	MSMEG_0959	17.71	17.71	Putative conserved transmembrane protein OS=Mycobacterium smegmatis (strain ATCC 700084 / mc(2)155) GN=MSMEG_0959 PE=4 SV=1	Putative conserved transmembrane protein OS=Mycobacterium smegmatis (strain ATCC 700084 / mc(2)155) GN=MSMEG_0959 PE=4 SV=1
5	4	5	5	A0R4H7_A0R4H7_MYCS2	A0R4H7_A0R4H7_MYCS2	MSMEG_5838	MSMEG_5838	19.21	19.21	TetR family transcriptional regulator OS=Mycobacterium smegmatis (strain ATCC 700084 / mc(2)155) GN=MSMEG_5838 PE=4 SV=1	TetR family transcriptional regulator OS=Mycobacterium smegmatis (strain ATCC 700084 / mc(2)155) GN=MSMEG_5838 PE=4 SV=1
1	4	1	4	A0QSS4_CH602_MYCS2	A0QSS4_CH602_MYCS2	groL2	groL2	56.12	56.12	60 kDa chaperonin 2 OS=Mycobacterium smegmatis (strain ATCC 700084 / mc(2)155) GN=groL2 PE=1 SV=1	60 kDa chaperonin 2 OS=Mycobacterium smegmatis (strain ATCC 700084 / mc(2)155) GN=groL2 PE=1 SV=1
	2		2		A0QNF6_A0QNF6_MYCS2		ppiA		18.71		Peptidyl-prolyl cis-trans isomerase OS=Mycobacterium smegmatis (strain ATCC 700084 / mc(2)155) GN=ppiA PE=3 SV=1
	1		2		A0QS98_EFTU_MYCS2		tuf		43.71		Elongation factor Tu OS=Mycobacterium smegmatis (strain ATCC 700084 / mc(2)155) GN=tuf PE=1 SV=1
1	1	1	2	A0QYG0_A0QYG0_MYCS2	A0QYG0_A0QYG0_MYCS2	MSMEG_3645	MSMEG_3645	18.17	18.17	Uncharacterized protein OS=Mycobacterium smegmatis (strain ATCC 700084 / mc(2)155) GN=MSMEG_3645 PE=4 SV=1	Uncharacterized protein OS=Mycobacterium smegmatis (strain ATCC 700084 / mc(2)155) GN=MSMEG_3645 PE=4 SV=1
	1		2		A0R023_A0R023_MYCS2		MSMEG_4234		39.18		FHA domain containing protein OS=Mycobacterium smegmatis (strain ATCC 700084 / mc(2)155) GN=MSMEG_4234 PE=4 SV=1
2	2	2	2	A0R273_A0R273_MYCS2	A0R273_A0R273_MYCS2	MSMEG_5010	MSMEG_5010	19.5	19.5	Uncharacterized protein OS=Mycobacterium smegmatis (strain ATCC 700084 / mc(2)155) GN=MSMEG_5010 PE=4 SV=1	Uncharacterized protein OS=Mycobacterium smegmatis (strain ATCC 700084 / mc(2)155) GN=MSMEG_5010 PE=4 SV=1
	2		2		A0R6C7_A0R6C7_MYCS2		MSMEG_6502		15.47		Uncharacterized protein OS=Mycobacterium smegmatis (strain ATCC 700084 / mc(2)155) GN=MSMEG_6502 PE=4 SV=1
	2		2		A0R6E5_A0R6E5_MYCS2		pyrE		20.82		Orotate phosphoribosyltransferase OS=Mycobacterium smegmatis (strain ATCC 700084 / mc(2)155) GN=pyrE PE=3 SV=1
	1		1		A0QNR1_A0QNR1_MYCS2		yrbE1B		30.77		ABC-transporter integral membrane protein OS=Mycobacterium smegmatis (strain ATCC 700084 / mc(2)155) GN=yrbE1B PE=4 SV=1
	1		1		A0QR35_A0QR35_MYCS2		MSMEG_0971		23.32		Thiol-disulfide isomerase/thioredoxin OS=Mycobacterium smegmatis (strain ATCC 700084 / mc(2)155) GN=MSMEG_0971 PE=4 SV=1
	1		1		A0QSD8_RL16_MYCS2		rplP		15.73		50S ribosomal protein L16 OS=Mycobacterium smegmatis (strain ATCC 700084 / mc(2)155) GN=rplP PE=1 SV=1
	1		1		A0QSG6_RS5_MYCS2		rpsE		21.9		30S ribosomal protein S5 OS=Mycobacterium smegmatis (strain ATCC 700084 / mc(2)155) GN=rpsE PE=1 SV=1
	1		1		A0QSG8_A0QSG8_MYCS2		rplO		15.56		50S ribosomal protein L15 OS=Mycobacterium smegmatis (strain ATCC 700084 / mc(2)155) GN=rplO PE=3 SV=1
	1		1		A0QX34_A0QX34_MYCS2		MSMEG_3157		25.36		Integral membrane protein OS=Mycobacterium smegmatis (strain ATCC 700084 / mc(2)155) GN=MSMEG_3157 PE=4 SV=1
2	1	2	1	A0QXY5_A0QXY5_MYCS2	A0QXY5_A0QXY5_MYCS2	MSMEG_3469	MSMEG_3469	21.23	21.23	TetR family protein transcriptional regulator OS=Mycobacterium smegmatis (strain ATCC 700084 / mc(2)155) GN=MSMEG_3469 PE=4 SV=1	TetR family protein transcriptional regulator OS=Mycobacterium smegmatis (strain ATCC 700084 / mc(2)155) GN=MSMEG_3469 PE=4 SV=1
	1		1		A0QYU6_RL20_MYCS2		rplT		14.46		50S ribosomal protein L20 OS=Mycobacterium smegmatis (strain ATCC 700084 / mc(2)155) GN=rplT PE=1 SV=1
	1		1		A0R028_A0R028_MYCS2		MSMEG_4239		24.67		LppM protein OS=Mycobacterium smegmatis (strain ATCC 700084 / mc(2)155) GN=MSMEG_4239 PE=4 SV=1
1	1	1	1	A0R198_A0R198_MYCS2	A0R198_A0R198_MYCS2	clpP	clpP	21.84	21.84	ATP-dependent Clp protease proteolytic subunit OS=Mycobacterium smegmatis (strain ATCC 700084 / mc(2)155) GN=clpP PE=3 SV=1	ATP-dependent Clp protease proteolytic subunit OS=Mycobacterium smegmatis (strain ATCC 700084 / mc(2)155) GN=clpP PE=3 SV=1
	1		1		A0R374_A0R374_MYCS2		ehuC		24.97		ABC amino acid transporter, permease component OS=Mycobacterium smegmatis (strain ATCC 700084 / mc(2)155) GN=ehuC PE=3 SV=1
	1		1		A0R593_A0R593_MYCS2		hpt		21.58		Hypoxanthine phosphoribosyltransferase OS=Mycobacterium smegmatis (strain ATCC 700084 / mc(2)155) GN=hpt PE=4 SV=1
1	1	1	1	A0R5G4_A0R5G4_MYCS2	A0R5G4_A0R5G4_MYCS2	MSMEG_6182	MSMEG_6182	18.56	18.56	Conserved transmembrane protein OS=Mycobacterium smegmatis (strain ATCC 700084 / mc(2)155) GN=MSMEG_6182 PE=4 SV=1	Conserved transmembrane protein OS=Mycobacterium smegmatis (strain ATCC 700084 / mc(2)155) GN=MSMEG_6182 PE=4 SV=1
	1		1		A0R647_BFRB_MYCS2		bfrB		20.03		Ferritin BfrB OS=Mycobacterium smegmatis (strain ATCC 700084 / mc(2)155) GN=bfrB PE=1 SV=1
	1		1		A0R701_A0R701_MYCS2		MSMEG_6731		20.97		Transcriptional regulator, TetR family OS=Mycobacterium smegmatis (strain ATCC 700084 / mc(2)155) GN=MSMEG_6731 PE=4 SV=1
	1		1		A4ZHS5_A4ZHS5_MYCS2		MSMEI_2663		22.49		Putative conserved transmembrane protein OS=Mycobacterium smegmatis (strain ATCC 700084 / mc(2)155) GN=MSMEI_2663 PE=4 SV=1
1		1		A0QQI5_A0QQI5_MYCS2		MSMEG_0767		17.56		Uncharacterized protein OS=Mycobacterium smegmatis (strain ATCC 700084 / mc(2)155) GN=MSMEG_0767 PE=4 SV=1
1		1		A0QYR7_A0QYR7_MYCS2		MSMEG_3761		20.5		Clp, N terminal OS=Mycobacterium smegmatis (strain ATCC 700084 / mc(2)155) GN=MSMEG_3761 PE=4 SV=1

## Sheet: Fig. 1c 45 kD protein ID
#1: pMV306hsp		#2: pMVhis-yrbE1B
Unique #1	Unique #2	Total #1	Total #2	reference #1	reference #2	Gene Symbol #1	Gene Symbol #2	MWT(kDa) #1	MWT(kDa) #2	Annotation #1	Annotation #2
1	31	1	132	A0QS64_A0QS64_MYCS2	A0QS64_A0QS64_MYCS2	mkl	mkl	38.94	38.94	ABC transporter, ATP-binding protein OS=Mycobacterium smegmatis (strain ATCC 700084 / mc(2)155) GN=mkl PE=3 SV=1	ABC transporter, ATP-binding protein OS=Mycobacterium smegmatis (strain ATCC 700084 / mc(2)155) GN=mkl PE=3 SV=1
19	27	28	46	A0QSS4_CH602_MYCS2	A0QSS4_CH602_MYCS2	groL2	groL2	56.12	56.12	60 kDa chaperonin 2 OS=Mycobacterium smegmatis (strain ATCC 700084 / mc(2)155) GN=groL2 PE=1 SV=1	60 kDa chaperonin 2 OS=Mycobacterium smegmatis (strain ATCC 700084 / mc(2)155) GN=groL2 PE=1 SV=1
13	26	14	32	A0R203_ATPFD_MYCS2	A0R203_ATPFD_MYCS2	atpFH	atpFH	47.42	47.42	ATP synthase subunit b-delta OS=Mycobacterium smegmatis (strain ATCC 700084 / mc(2)155) GN=atpFH PE=1 SV=1	ATP synthase subunit b-delta OS=Mycobacterium smegmatis (strain ATCC 700084 / mc(2)155) GN=atpFH PE=1 SV=1
8	22	8	27	A0QPE7_A0QPE7_MYCS2	A0QPE7_A0QPE7_MYCS2	fabG4	fabG4	46.47	46.47	3-oxoacyl-acyl-carrier protein reductase FabG4 OS=Mycobacterium smegmatis (strain ATCC 700084 / mc(2)155) GN=fabG4 PE=1 SV=1	3-oxoacyl-acyl-carrier protein reductase FabG4 OS=Mycobacterium smegmatis (strain ATCC 700084 / mc(2)155) GN=fabG4 PE=1 SV=1
8	13	12	19	A0R6J9_A0R6J9_MYCS2	A0R6J9_A0R6J9_MYCS2	est	est	44.61	44.61	Beta-lactamase OS=Mycobacterium smegmatis (strain ATCC 700084 / mc(2)155) GN=est PE=4 SV=1	Beta-lactamase OS=Mycobacterium smegmatis (strain ATCC 700084 / mc(2)155) GN=est PE=4 SV=1
9	16	10	18	A0QS98_EFTU_MYCS2	A0QS98_EFTU_MYCS2	tuf	tuf	43.71	43.71	Elongation factor Tu OS=Mycobacterium smegmatis (strain ATCC 700084 / mc(2)155) GN=tuf PE=1 SV=1	Elongation factor Tu OS=Mycobacterium smegmatis (strain ATCC 700084 / mc(2)155) GN=tuf PE=1 SV=1
6	16	6	16	A0R3B8_ENO_MYCS2	A0R3B8_ENO_MYCS2	eno	eno	44.73	44.73	Enolase OS=Mycobacterium smegmatis (strain ATCC 700084 / mc(2)155) GN=eno PE=1 SV=1	Enolase OS=Mycobacterium smegmatis (strain ATCC 700084 / mc(2)155) GN=eno PE=1 SV=1
7	14	7	14	A0R5S1_A0R5S1_MYCS2	A0R5S1_A0R5S1_MYCS2	MSMEG_6291	MSMEG_6291	44.23	44.23	D-amino acid dehydrogenase OS=Mycobacterium smegmatis (strain ATCC 700084 / mc(2)155) GN=MSMEG_6291 PE=4 SV=1	D-amino acid dehydrogenase OS=Mycobacterium smegmatis (strain ATCC 700084 / mc(2)155) GN=MSMEG_6291 PE=4 SV=1
4	10	4	13	A0QZ58_A0QZ58_MYCS2	A0QZ58_A0QZ58_MYCS2	MSMEG_3906	MSMEG_3906	30.64	30.64	tRNA (Adenine-N(1)-)-methyltransferase OS=Mycobacterium smegmatis (strain ATCC 700084 / mc(2)155) GN=MSMEG_3906 PE=4 SV=1	tRNA (Adenine-N(1)-)-methyltransferase OS=Mycobacterium smegmatis (strain ATCC 700084 / mc(2)155) GN=MSMEG_3906 PE=4 SV=1
3	11	3	11	A0QNG2_A0QNG2_MYCS2	A0QNG2_A0QNG2_MYCS2	pknA	pknA	44.59	44.59	Serine/threonine protein kinase PknA OS=Mycobacterium smegmatis (strain ATCC 700084 / mc(2)155) GN=pknA PE=4 SV=1	Serine/threonine protein kinase PknA OS=Mycobacterium smegmatis (strain ATCC 700084 / mc(2)155) GN=pknA PE=4 SV=1
1	10	1	10	A0QSL8_RPOA_MYCS2	A0QSL8_RPOA_MYCS2	rpoA	rpoA	37.9	37.9	DNA-directed RNA polymerase subunit alpha OS=Mycobacterium smegmatis (strain ATCC 700084 / mc(2)155) GN=rpoA PE=1 SV=1	DNA-directed RNA polymerase subunit alpha OS=Mycobacterium smegmatis (strain ATCC 700084 / mc(2)155) GN=rpoA PE=1 SV=1
4	9	4	9	A0R3H0_A0R3H0_MYCS2	A0R3H0_A0R3H0_MYCS2	moeA1	moeA1	43.68	43.68	Molybdopterin biosynthesis protein MoeA 1 OS=Mycobacterium smegmatis (strain ATCC 700084 / mc(2)155) GN=moeA1 PE=4 SV=1	Molybdopterin biosynthesis protein MoeA 1 OS=Mycobacterium smegmatis (strain ATCC 700084 / mc(2)155) GN=moeA1 PE=4 SV=1
4	8	6	8	A0R196_CLPX_MYCS2	A0R196_CLPX_MYCS2	clpX	clpX	46.65	46.65	ATP-dependent Clp protease ATP-binding subunit ClpX OS=Mycobacterium smegmatis (strain ATCC 700084 / mc(2)155) GN=clpX PE=3 SV=1	ATP-dependent Clp protease ATP-binding subunit ClpX OS=Mycobacterium smegmatis (strain ATCC 700084 / mc(2)155) GN=clpX PE=3 SV=1
2	7	2	8	A0R417_A0R417_MYCS2	A0R417_A0R417_MYCS2	gltA	gltA	48.49	48.49	Citrate synthase OS=Mycobacterium smegmatis (strain ATCC 700084 / mc(2)155) GN=gltA PE=3 SV=1	Citrate synthase OS=Mycobacterium smegmatis (strain ATCC 700084 / mc(2)155) GN=gltA PE=3 SV=1
2	7	2	7	A0QR17_HEM1_MYCS2	A0QR17_HEM1_MYCS2	hemA	hemA	47.42	47.42	Glutamyl-tRNA reductase OS=Mycobacterium smegmatis (strain ATCC 700084 / mc(2)155) GN=hemA PE=3 SV=1	Glutamyl-tRNA reductase OS=Mycobacterium smegmatis (strain ATCC 700084 / mc(2)155) GN=hemA PE=3 SV=1
1	7	1	7	A0QU61_A0QU61_MYCS2	A0QU61_A0QU61_MYCS2	ftsE	ftsE	25.44	25.44	Cell division ATP-binding protein FtsE OS=Mycobacterium smegmatis (strain ATCC 700084 / mc(2)155) GN=ftsE PE=3 SV=1	Cell division ATP-binding protein FtsE OS=Mycobacterium smegmatis (strain ATCC 700084 / mc(2)155) GN=ftsE PE=3 SV=1
1	7	1	7	A0QWJ3_A0QWJ3_MYCS2	A0QWJ3_A0QWJ3_MYCS2	MSMEG_2962	MSMEG_2962	44.98	44.98	Protein-export membrane protein SecF OS=Mycobacterium smegmatis (strain ATCC 700084 / mc(2)155) GN=MSMEG_2962 PE=3 SV=1	Protein-export membrane protein SecF OS=Mycobacterium smegmatis (strain ATCC 700084 / mc(2)155) GN=MSMEG_2962 PE=3 SV=1
1	7	1	7	A0QWT3_METK_MYCS2	A0QWT3_METK_MYCS2	metK	metK	42.56	42.56	S-adenosylmethionine synthase OS=Mycobacterium smegmatis (strain ATCC 700084 / mc(2)155) GN=metK PE=1 SV=1	S-adenosylmethionine synthase OS=Mycobacterium smegmatis (strain ATCC 700084 / mc(2)155) GN=metK PE=1 SV=1
3	7	3	7	A0R012_A0R012_MYCS2	A0R012_A0R012_MYCS2	ftsZ	ftsZ	39.11	39.11	Cell division protein FtsZ OS=Mycobacterium smegmatis (strain ATCC 700084 / mc(2)155) GN=ftsZ PE=3 SV=1	Cell division protein FtsZ OS=Mycobacterium smegmatis (strain ATCC 700084 / mc(2)155) GN=ftsZ PE=3 SV=1
3	7	3	7	A0R0B4_A0R0B4_MYCS2	A0R0B4_A0R0B4_MYCS2	kasA	kasA	43.76	43.76	3-oxoacyl-(Acyl-carrier-protein) synthase 1 KasA OS=Mycobacterium smegmatis (strain ATCC 700084 / mc(2)155) GN=kasA PE=3 SV=1	3-oxoacyl-(Acyl-carrier-protein) synthase 1 KasA OS=Mycobacterium smegmatis (strain ATCC 700084 / mc(2)155) GN=kasA PE=3 SV=1
3	7	3	7	A0R5R5_A0R5R5_MYCS2	A0R5R5_A0R5R5_MYCS2	MSMEG_6284	MSMEG_6284	48.61	48.61	Cyclopropane fatty-acyl-phospholipid synthase OS=Mycobacterium smegmatis (strain ATCC 700084 / mc(2)155) GN=MSMEG_6284 PE=4 SV=1	Cyclopropane fatty-acyl-phospholipid synthase OS=Mycobacterium smegmatis (strain ATCC 700084 / mc(2)155) GN=MSMEG_6284 PE=4 SV=1
	7		7		A4ZHS8_A4ZHS8_MYCS2		MSMEG3240		52.92		Putative CydC ABC transporter OS=Mycobacterium smegmatis (strain ATCC 700084 / mc(2)155) GN=MSMEG3240 PE=3 SV=1
	4		6		A0QNR1_A0QNR1_MYCS2		yrbE1B		30.77		ABC-transporter integral membrane protein OS=Mycobacterium smegmatis (strain ATCC 700084 / mc(2)155) GN=yrbE1B PE=4 SV=1
1	6	1	6	A0QSG6_RS5_MYCS2	A0QSG6_RS5_MYCS2	rpsE	rpsE	21.9	21.9	30S ribosomal protein S5 OS=Mycobacterium smegmatis (strain ATCC 700084 / mc(2)155) GN=rpsE PE=1 SV=1	30S ribosomal protein S5 OS=Mycobacterium smegmatis (strain ATCC 700084 / mc(2)155) GN=rpsE PE=1 SV=1
3	6	3	6	A0QVQ6_A0QVQ6_MYCS2	A0QVQ6_A0QVQ6_MYCS2	MSMEG_2657	MSMEG_2657	47.47	47.47	Peptidase, M16 family protein OS=Mycobacterium smegmatis (strain ATCC 700084 / mc(2)155) GN=MSMEG_2657 PE=3 SV=1	Peptidase, M16 family protein OS=Mycobacterium smegmatis (strain ATCC 700084 / mc(2)155) GN=MSMEG_2657 PE=3 SV=1
	6		6		A0R051_A0R051_MYCS2		MSMEG_4262		44.79		Ubiquinol-cytochrome c reductase iron-sulfur subunit OS=Mycobacterium smegmatis (strain ATCC 700084 / mc(2)155) GN=MSMEG_4262 PE=4 SV=1
	5		6		A0R157_A0R157_MYCS2		MSMEG_4632		43.61		Saccharopine dehydrogenase OS=Mycobacterium smegmatis (strain ATCC 700084 / mc(2)155) GN=MSMEG_4632 PE=4 SV=1
	5		5		A0QNN0_A0QNN0_MYCS2		MSMEG_0102		45.39		Putative acyl-CoA dehydrogenase OS=Mycobacterium smegmatis (strain ATCC 700084 / mc(2)155) GN=MSMEG_0102 PE=3 SV=1
	5		5		A0QPE8_A0QPE8_MYCS2		fadA2		45.21		3-ketoacyl-CoA thiolase OS=Mycobacterium smegmatis (strain ATCC 700084 / mc(2)155) GN=fadA2 PE=3 SV=1
	5		5		A0QQF8_A0QQF8_MYCS2		MSMEG_0740		43.43		Glycoside hydrolase, family 76 OS=Mycobacterium smegmatis (strain ATCC 700084 / mc(2)155) GN=MSMEG_0740 PE=4 SV=1
1	5	1	5	A0QQU5_CH601_MYCS2	A0QQU5_CH601_MYCS2	groL1	groL1	56.45	56.45	60 kDa chaperonin 1 OS=Mycobacterium smegmatis (strain ATCC 700084 / mc(2)155) GN=groL1 PE=1 SV=1	60 kDa chaperonin 1 OS=Mycobacterium smegmatis (strain ATCC 700084 / mc(2)155) GN=groL1 PE=1 SV=1
	5		5		A0QWX9_TAL_MYCS2		tal		39.91		Transaldolase OS=Mycobacterium smegmatis (strain ATCC 700084 / mc(2)155) GN=tal PE=1 SV=1
	5		5		A0R115_PROA_MYCS2		proA		44.35		Gamma-glutamyl phosphate reductase OS=Mycobacterium smegmatis (strain ATCC 700084 / mc(2)155) GN=proA PE=3 SV=1
1	4	1	4	A0QPG4_A0QPG4_MYCS2	A0QPG4_A0QPG4_MYCS2	gtf1	gtf1	46.5	46.5	Gtf1 OS=Mycobacterium smegmatis (strain ATCC 700084 / mc(2)155) GN=gtf1 PE=4 SV=1	Gtf1 OS=Mycobacterium smegmatis (strain ATCC 700084 / mc(2)155) GN=gtf1 PE=4 SV=1
	4		4		A0QT98_A0QT98_MYCS2		lat		49.89		L-lysine-epsilon aminotransferase OS=Mycobacterium smegmatis (strain ATCC 700084 / mc(2)155) GN=lat PE=3 SV=1
	4		4		A0QXE3_A0QXE3_MYCS2		MSMEG_3270		40.18		SN-glycerol-3-phosphate ABC transporter, ATP-binding protein OS=Mycobacterium smegmatis (strain ATCC 700084 / mc(2)155) GN=MSMEG_3270 PE=3 SV=1
3	4	3	4	A0R052_A0R052_MYCS2	A0R052_A0R052_MYCS2	qcrB	qcrB	60.17	60.17	Ubiquinol-cytochrome C reductase QcrB OS=Mycobacterium smegmatis (strain ATCC 700084 / mc(2)155) GN=qcrB PE=4 SV=1	Ubiquinol-cytochrome C reductase QcrB OS=Mycobacterium smegmatis (strain ATCC 700084 / mc(2)155) GN=qcrB PE=4 SV=1
	4		4		A0R2C0_A0R2C0_MYCS2		sugC		43.63		ABC transporter, ATP-binding protein SugC OS=Mycobacterium smegmatis (strain ATCC 700084 / mc(2)155) GN=sugC PE=3 SV=1
1	4	2	4	A0R5G6_A0R5G6_MYCS2	A0R5G6_A0R5G6_MYCS2	MSMEG_6183	MSMEG_6183	40.9	40.9	Membrane-associated serine protease OS=Mycobacterium smegmatis (strain ATCC 700084 / mc(2)155) GN=MSMEG_6183 PE=3 SV=1	Membrane-associated serine protease OS=Mycobacterium smegmatis (strain ATCC 700084 / mc(2)155) GN=MSMEG_6183 PE=3 SV=1
2	4	2	4	A0R5Q0_A0R5Q0_MYCS2	A0R5Q0_A0R5Q0_MYCS2	mgtE	mgtE	48.97	48.97	Magnesium transporter MgtE OS=Mycobacterium smegmatis (strain ATCC 700084 / mc(2)155) GN=mgtE PE=3 SV=1	Magnesium transporter MgtE OS=Mycobacterium smegmatis (strain ATCC 700084 / mc(2)155) GN=mgtE PE=3 SV=1
	4		4		A0R696_A0R696_MYCS2		MSMEG_6471		51.97		Glycine/D-amino acid oxidase OS=Mycobacterium smegmatis (strain ATCC 700084 / mc(2)155) GN=MSMEG_6471 PE=4 SV=1
1	4	1	4	I7FZ54_I7FZ54_MYCS2	I7FZ54_I7FZ54_MYCS2	moeB1	moeB1	42.26	42.26	UBA/THIF-type NAD/FAD binding fold protein OS=Mycobacterium smegmatis (strain ATCC 700084 / mc(2)155) GN=moeB1 PE=4 SV=1	UBA/THIF-type NAD/FAD binding fold protein OS=Mycobacterium smegmatis (strain ATCC 700084 / mc(2)155) GN=moeB1 PE=4 SV=1
	3		3		A0QQ49_A0QQ49_MYCS2		MSMEG_0625		44.81		Uncharacterized protein OS=Mycobacterium smegmatis (strain ATCC 700084 / mc(2)155) GN=MSMEG_0625 PE=4 SV=1
	3		3		A0QS46_RL1_MYCS2		rplA		25		50S ribosomal protein L1 OS=Mycobacterium smegmatis (strain ATCC 700084 / mc(2)155) GN=rplA PE=1 SV=1
	3		3		A0QSA8_A0QSA8_MYCS2		rocD		44.66		Ornithine--oxo-acid transaminase OS=Mycobacterium smegmatis (strain ATCC 700084 / mc(2)155) GN=rocD PE=3 SV=1
	3		3		A0QTF4_A0QTF4_MYCS2		fadE25		41.61		Acyl-CoA dehydrogenase OS=Mycobacterium smegmatis (strain ATCC 700084 / mc(2)155) GN=fadE25 PE=3 SV=1
	3		3		A0QVT0_THYX_MYCS2		thyX		27.57		Thymidylate synthase ThyX OS=Mycobacterium smegmatis (strain ATCC 700084 / mc(2)155) GN=thyX PE=3 SV=1
	3		3		A0QYD6_A0QYD6_MYCS2		ndh		48.95		Membrane NADH dehydrogenase NdhA OS=Mycobacterium smegmatis (strain ATCC 700084 / mc(2)155) GN=ndh PE=4 SV=1
	3		3		A0QYR4_A0QYR4_MYCS2		tyrS		48.05		Tyrosine--tRNA ligase OS=Mycobacterium smegmatis (strain ATCC 700084 / mc(2)155) GN=tyrS PE=3 SV=1
1	3	1	3	A0R0T8_A0R0T8_MYCS2	A0R0T8_A0R0T8_MYCS2	dnaJ	dnaJ	40.31	40.31	Chaperone protein DnaJ OS=Mycobacterium smegmatis (strain ATCC 700084 / mc(2)155) GN=dnaJ PE=3 SV=1	Chaperone protein DnaJ OS=Mycobacterium smegmatis (strain ATCC 700084 / mc(2)155) GN=dnaJ PE=3 SV=1
	3		3		A0R2T0_A0R2T0_MYCS2		ychF		39.3		Ribosome-binding ATPase YchF OS=Mycobacterium smegmatis (strain ATCC 700084 / mc(2)155) GN=ychF PE=3 SV=1
2	3	2	3	A0R7J3_A0R7J3_MYCS2	A0R7J3_A0R7J3_MYCS2	parB	parB	37.49	37.49	ParB-like partition proteins OS=Mycobacterium smegmatis (strain ATCC 700084 / mc(2)155) GN=parB PE=4 SV=1	ParB-like partition proteins OS=Mycobacterium smegmatis (strain ATCC 700084 / mc(2)155) GN=parB PE=4 SV=1
	2		2		A0QNR0_A0QNR0_MYCS2		yrbE1A		27.64		Conserved hypothetical integral membrane protein Yrbe1a OS=Mycobacterium smegmatis (strain ATCC 700084 / mc(2)155) GN=yrbE1A PE=4 SV=1
	2		2		A0QNR4_A0QNR4_MYCS2		mce1C		54.66		MCE-family protein MCE1c OS=Mycobacterium smegmatis (strain ATCC 700084 / mc(2)155) GN=mce1C PE=4 SV=1
	2		2		A0QQZ8_MSHA_MYCS2		mshA		45.91		D-inositol 3-phosphate glycosyltransferase OS=Mycobacterium smegmatis (strain ATCC 700084 / mc(2)155) GN=mshA PE=1 SV=1
1	2	1	2	A0QSB1_A0QSB1_MYCS2	A0QSB1_A0QSB1_MYCS2	MSMEG_1416	MSMEG_1416	41.9	41.9	FAD-dependent pyridine nucleotide-disulfide oxidoreductase OS=Mycobacterium smegmatis (strain ATCC 700084 / mc(2)155) GN=MSMEG_1416 PE=4 SV=1	FAD-dependent pyridine nucleotide-disulfide oxidoreductase OS=Mycobacterium smegmatis (strain ATCC 700084 / mc(2)155) GN=MSMEG_1416 PE=4 SV=1
1	2	1	2	A0QSD4_RL2_MYCS2	A0QSD4_RL2_MYCS2	rplB	rplB	30.34	30.34	50S ribosomal protein L2 OS=Mycobacterium smegmatis (strain ATCC 700084 / mc(2)155) GN=rplB PE=1 SV=1	50S ribosomal protein L2 OS=Mycobacterium smegmatis (strain ATCC 700084 / mc(2)155) GN=rplB PE=1 SV=1
	2		2		A0QSD7_RS3_MYCS2		rpsC		30.12		30S ribosomal protein S3 OS=Mycobacterium smegmatis (strain ATCC 700084 / mc(2)155) GN=rpsC PE=3 SV=1
2	2	2	2	A0QWF7_A0QWF7_MYCS2	A0QWF7_A0QWF7_MYCS2	MSMEG_2926	MSMEG_2926	43.37	43.37	Glycine betaine/L-proline ABC transporter OS=Mycobacterium smegmatis (strain ATCC 700084 / mc(2)155) GN=MSMEG_2926 PE=3 SV=1	Glycine betaine/L-proline ABC transporter OS=Mycobacterium smegmatis (strain ATCC 700084 / mc(2)155) GN=MSMEG_2926 PE=3 SV=1
1	2	1	2	A0QWQ9_AROC_MYCS2	A0QWQ9_AROC_MYCS2	aroC	aroC	41.92	41.92	Chorismate synthase OS=Mycobacterium smegmatis (strain ATCC 700084 / mc(2)155) GN=aroC PE=3 SV=1	Chorismate synthase OS=Mycobacterium smegmatis (strain ATCC 700084 / mc(2)155) GN=aroC PE=3 SV=1
	2		2		A0QXA7_A0QXA7_MYCS2		cydB		37.92		Cytochrome D ubiquinol oxidase, subunit II OS=Mycobacterium smegmatis (strain ATCC 700084 / mc(2)155) GN=cydB PE=4 SV=1
	2		2		A0QXF4_A0QXF4_MYCS2		potA		45.9		Spermidine/putrescine import ATP-binding protein PotA OS=Mycobacterium smegmatis (strain ATCC 700084 / mc(2)155) GN=potA PE=3 SV=1
	2		2		A0QXX3_A0QXX3_MYCS2		MSMEG_3457		49.96		DoxD family protein/pyridine nucleotide-disulfide oxidoreductase OS=Mycobacterium smegmatis (strain ATCC 700084 / mc(2)155) GN=MSMEG_3457 PE=4 SV=1
1	2	1	2	A0R083_GLNA2_MYCS2	A0R083_GLNA2_MYCS2	glnA	glnA	49.79	49.79	Probable glutamine synthetase 2 OS=Mycobacterium smegmatis (strain ATCC 700084 / mc(2)155) GN=glnA PE=1 SV=1	Probable glutamine synthetase 2 OS=Mycobacterium smegmatis (strain ATCC 700084 / mc(2)155) GN=glnA PE=1 SV=1
	2		2		A0R0B1_A0R0B1_MYCS2		MSMEG_4324		46.23		Transcriptional regulator, CdaR OS=Mycobacterium smegmatis (strain ATCC 700084 / mc(2)155) GN=MSMEG_4324 PE=4 SV=1
	2		2		A0R0B3_ACPM_MYCS2		acpM		10.73		Meromycolate extension acyl carrier protein OS=Mycobacterium smegmatis (strain ATCC 700084 / mc(2)155) GN=acpM PE=1 SV=1
1	2	1	2	A0R0B5_A0R0B5_MYCS2	A0R0B5_A0R0B5_MYCS2	kasB	kasB	43.71	43.71	3-oxoacyl-(Acyl-carrier-protein) synthase 1 KasA OS=Mycobacterium smegmatis (strain ATCC 700084 / mc(2)155) GN=kasB PE=3 SV=1	3-oxoacyl-(Acyl-carrier-protein) synthase 1 KasA OS=Mycobacterium smegmatis (strain ATCC 700084 / mc(2)155) GN=kasB PE=3 SV=1
	2		2		A0R535_A0R535_MYCS2		MSMEG_6049		40.88		Secreted protein OS=Mycobacterium smegmatis (strain ATCC 700084 / mc(2)155) GN=MSMEG_6049 PE=4 SV=1
	1		2		A0R5N8_A0R5N8_MYCS2		ask		44.43		Aspartokinase OS=Mycobacterium smegmatis (strain ATCC 700084 / mc(2)155) GN=ask PE=3 SV=1
	2		2		A0R629_A0R629_MYCS2		glf		47.03		UDP-galactopyranose mutase OS=Mycobacterium smegmatis (strain ATCC 700084 / mc(2)155) GN=glf PE=4 SV=1
	2		2		A0R6J2_A0R6J2_MYCS2		MSMEG_6567		43.34		Iron-dependent peroxidase OS=Mycobacterium smegmatis (strain ATCC 700084 / mc(2)155) GN=MSMEG_6567 PE=4 SV=1
	2		2		A0R6J4_A0R6J4_MYCS2		MSMEG_6570		50.61		Integral membrane protein OS=Mycobacterium smegmatis (strain ATCC 700084 / mc(2)155) GN=MSMEG_6570 PE=4 SV=1
	2		2		A4ZHT1_A4ZHT1_MYCS2		MSMEI_3856		52.97		Diacylglycerol O-acyltransferase OS=Mycobacterium smegmatis (strain ATCC 700084 / mc(2)155) GN=MSMEI_3856 PE=3 SV=1
	2		2		I7FF15_I7FF15_MYCS2		MSMEI_3602		61.24		SSS sodium solute transporter superfamily OS=Mycobacterium smegmatis (strain ATCC 700084 / mc(2)155) GN=MSMEI_3602 PE=3 SV=1
	1		1		A0QR24_A0QR24_MYCS2		MSMEG_0959		17.71		Putative conserved transmembrane protein OS=Mycobacterium smegmatis (strain ATCC 700084 / mc(2)155) GN=MSMEG_0959 PE=4 SV=1
	1		1		A0QR51_A0QR51_MYCS2		MSMEG_0987		13.03		Uncharacterized protein OS=Mycobacterium smegmatis (strain ATCC 700084 / mc(2)155) GN=MSMEG_0987 PE=4 SV=1
	1		1		A0QT07_A0QT07_MYCS2		sdhB		29.19		Succinate dehydrogenase iron-sulfur protein subunit SdhB OS=Mycobacterium smegmatis (strain ATCC 700084 / mc(2)155) GN=sdhB PE=4 SV=1
	1		1		A0QT20_A0QT20_MYCS2		MSMEG_1682		46.19		Flavin-containing monooxygenase FMO OS=Mycobacterium smegmatis (strain ATCC 700084 / mc(2)155) GN=MSMEG_1682 PE=4 SV=1
	1		1		A0QTL4_A0QTL4_MYCS2		MSMEG_1886		47.62		Fatty acid desaturase OS=Mycobacterium smegmatis (strain ATCC 700084 / mc(2)155) GN=MSMEG_1886 PE=4 SV=1
1	1	1	1	A0QTR1_A0QTR1_MYCS2	A0QTR1_A0QTR1_MYCS2	MSMEG_1932	MSMEG_1932	28.38	28.38	MmpS3 protein OS=Mycobacterium smegmatis (strain ATCC 700084 / mc(2)155) GN=MSMEG_1932 PE=4 SV=1	MmpS3 protein OS=Mycobacterium smegmatis (strain ATCC 700084 / mc(2)155) GN=MSMEG_1932 PE=4 SV=1
	1		1		A0QTT2_A0QTT2_MYCS2		MSMEG_1954		47.82		ABC1 family protein OS=Mycobacterium smegmatis (strain ATCC 700084 / mc(2)155) GN=MSMEG_1954 PE=4 SV=1
	1		1		A0QVL4_A0QVL4_MYCS2		MSMEG_2615		67.02		Chelatase OS=Mycobacterium smegmatis (strain ATCC 700084 / mc(2)155) GN=MSMEG_2615 PE=4 SV=1
	1		1		A0QX52_A0QX52_MYCS2		MSMEG_3175		33.4		Pseudouridine synthase OS=Mycobacterium smegmatis (strain ATCC 700084 / mc(2)155) GN=MSMEG_3175 PE=3 SV=1
	1		1		A0QXC0_A0QXC0_MYCS2		MSMEG_3247		40.48		Branched-chain amino acid ABC transporter substrate-binding protein OS=Mycobacterium smegmatis (strain ATCC 700084 / mc(2)155) GN=MSMEG_3247 PE=4 SV=1
	1		1		A0QXD2_A0QXD2_MYCS2		MSMEG_3259		43.44		Acyl-CoA dehydrogenase OS=Mycobacterium smegmatis (strain ATCC 700084 / mc(2)155) GN=MSMEG_3259 PE=4 SV=1
	1		1		A0QXD9_ELTP_MYCS2		eltP		52.78		Erythritol/L-threitol-binding protein OS=Mycobacterium smegmatis (strain ATCC 700084 / mc(2)155) GN=eltP PE=2 SV=1
	1		1		A0QYF2_A0QYF2_MYCS2		MSMEG_3637		49.34		CBS domain protein OS=Mycobacterium smegmatis (strain ATCC 700084 / mc(2)155) GN=MSMEG_3637 PE=4 SV=1
	1		1		A0QZ42_PAFA_MYCS2		pafA		51.34		Pup--protein ligase OS=Mycobacterium smegmatis (strain ATCC 700084 / mc(2)155) GN=pafA PE=1 SV=1
	1		1		A0QZ85_A0QZ85_MYCS2		MSMEG_3933		48.71		Diacylglycerol O-acyltransferase OS=Mycobacterium smegmatis (strain ATCC 700084 / mc(2)155) GN=MSMEG_3933 PE=4 SV=1
	1		1		A0QZQ2_A0QZQ2_MYCS2		pntB		50.29		NAD(P) transhydrogenase subunit beta OS=Mycobacterium smegmatis (strain ATCC 700084 / mc(2)155) GN=pntB PE=3 SV=1
	1		1		A0QZY0_MSHC_MYCS2		mshC		45.37		L-cysteine:1D-myo-inositol 2-amino-2-deoxy-alpha-D-glucopyranoside ligase OS=Mycobacterium smegmatis (strain ATCC 700084 / mc(2)155) GN=mshC PE=1 SV=1
	1		1		A0R092_A0R092_MYCS2		MSMEG_4303		54.7		Methyltransferase OS=Mycobacterium smegmatis (strain ATCC 700084 / mc(2)155) GN=MSMEG_4303 PE=4 SV=1
	1		1		A0R0M4_A0R0M4_MYCS2		ctaD		64.75		Cytochrome c oxidase subunit 1 OS=Mycobacterium smegmatis (strain ATCC 700084 / mc(2)155) GN=ctaD PE=3 SV=1
	1		1		A0R6A3_A0R6A3_MYCS2		MSMEG_6478		50.24		Putative cytochrome P450 135B1 OS=Mycobacterium smegmatis (strain ATCC 700084 / mc(2)155) GN=MSMEG_6478 PE=3 SV=1
	1		1		A0R6A9_A0R6A9_MYCS2		MSMEG_6484		44.78		Glycosyl transferase OS=Mycobacterium smegmatis (strain ATCC 700084 / mc(2)155) GN=MSMEG_6484 PE=4 SV=1
	1		1		A0R7A8_A0R7A8_MYCS2		MSMEG_6842		47.58		2,2-dialkylglycine decarboxylase OS=Mycobacterium smegmatis (strain ATCC 700084 / mc(2)155) GN=MSMEG_6842 PE=3 SV=1
	1		1		A0R7E4_A0R7E4_MYCS2		MSMEG_6880		44.96		Hydrophobic amino acid ABC transporter, putative OS=Mycobacterium smegmatis (strain ATCC 700084 / mc(2)155) GN=MSMEG_6880 PE=4 SV=1
	1		1		I7G1K3_I7G1K3_MYCS2		MSMEI_0310		42.79		Conserved membrane protein OS=Mycobacterium smegmatis (strain ATCC 700084 / mc(2)155) GN=MSMEI_0310 PE=4 SV=1
	1		1		I7G8K2_I7G8K2_MYCS2		MSMEI_5542		57.5		Major facilitator superfamily MFS_1 OS=Mycobacterium smegmatis (strain ATCC 700084 / mc(2)155) GN=MSMEI_5542 PE=4 SV=1
	1		1		Q2YHH8_Q2YHH8_MYCS2		rmt3		32.99		Rmt3 OS=Mycobacterium smegmatis (strain ATCC 700084 / mc(2)155) GN=rmt3 PE=4 SV=1
2		2		A0QR33_GSA_MYCS2		hemL		46.74		Glutamate-1-semialdehyde 2,1-aminomutase OS=Mycobacterium smegmatis (strain ATCC 700084 / mc(2)155) GN=hemL PE=3 SV=1
1		1		A0QU10_A0QU10_MYCS2		aofH		49.27		Amine oxidase [flavin-containing] B OS=Mycobacterium smegmatis (strain ATCC 700084 / mc(2)155) GN=aofH PE=4 SV=1
1		1		A0QYH1_A0QYH1_MYCS2		MSMEG_3656		71.36		ABC transporter, permease/ATP-binding protein OS=Mycobacterium smegmatis (strain ATCC 700084 / mc(2)155) GN=MSMEG_3656 PE=3 SV=1
1		1		I7FJ40_I7FJ40_MYCS2		mutT1		35.77		Hydrolase MutT1 OS=Mycobacterium smegmatis (strain ATCC 700084 / mc(2)155) GN=mutT1 PE=3 SV=1

## Sheet: Fig. 1C gel sections protein ID
#1: pMV306hsp		#2: pMVhis-yrbE1B		18-35 kDa (Green section)
Unique #1	Unique #2	Total #1	Total #2	reference #1	reference #2	Gene Symbol #1	Gene Symbol #2	MWT(kDa) #1	MWT(kDa) #2	Annotation #1	Annotation #2
20	20	263	293	A0QU61_A0QU61_MYCS2	A0QU61_A0QU61_MYCS2	ftsE	ftsE	25.44	25.44	Cell division ATP-binding protein FtsE OS=Mycobacterium smegmatis (strain ATCC 700084 / mc(2)155) GN=ftsE PE=3 SV=1	Cell division ATP-binding protein FtsE OS=Mycobacterium smegmatis (strain ATCC 700084 / mc(2)155) GN=ftsE PE=3 SV=1
	8		149		A0QNR1_A0QNR1_MYCS2		yrbE1B		30.77		ABC-transporter integral membrane protein OS=Mycobacterium smegmatis (strain ATCC 700084 / mc(2)155) GN=yrbE1B PE=4 SV=1
	8		115		A0QR24_A0QR24_MYCS2		MSMEG_0959		17.71		Putative conserved transmembrane protein OS=Mycobacterium smegmatis (strain ATCC 700084 / mc(2)155) GN=MSMEG_0959 PE=4 SV=1
18	26	20	100	A0QSS4_CH602_MYCS2	A0QSS4_CH602_MYCS2	groL2	groL2	56.12	56.12	60 kDa chaperonin 2 OS=Mycobacterium smegmatis (strain ATCC 700084 / mc(2)155) GN=groL2 PE=1 SV=1	60 kDa chaperonin 2 OS=Mycobacterium smegmatis (strain ATCC 700084 / mc(2)155) GN=groL2 PE=1 SV=1
17	15	108	67	A0QZ58_A0QZ58_MYCS2	A0QZ58_A0QZ58_MYCS2	MSMEG_3906	MSMEG_3906	30.64	30.64	tRNA (Adenine-N(1)-)-methyltransferase OS=Mycobacterium smegmatis (strain ATCC 700084 / mc(2)155) GN=MSMEG_3906 PE=4 SV=1	tRNA (Adenine-N(1)-)-methyltransferase OS=Mycobacterium smegmatis (strain ATCC 700084 / mc(2)155) GN=MSMEG_3906 PE=4 SV=1
11	13	62	52	A0QRA5_A0QRA5_MYCS2	A0QRA5_A0QRA5_MYCS2	MSMEG_1046	MSMEG_1046	30.64	30.64	ABC transporter ATP-binding protein OS=Mycobacterium smegmatis (strain ATCC 700084 / mc(2)155) GN=MSMEG_1046 PE=4 SV=1	ABC transporter ATP-binding protein OS=Mycobacterium smegmatis (strain ATCC 700084 / mc(2)155) GN=MSMEG_1046 PE=4 SV=1
16	14	28	26	A0QQY1_A0QQY1_MYCS2	A0QQY1_A0QQY1_MYCS2	MSMEG_0916	MSMEG_0916	26.15	26.15	TetR family transcriptional regulator OS=Mycobacterium smegmatis (strain ATCC 700084 / mc(2)155) GN=MSMEG_0916 PE=4 SV=1	TetR family transcriptional regulator OS=Mycobacterium smegmatis (strain ATCC 700084 / mc(2)155) GN=MSMEG_0916 PE=4 SV=1
13	11	19	22	A0R273_A0R273_MYCS2	A0R273_A0R273_MYCS2	MSMEG_5010	MSMEG_5010	19.5	19.5	Uncharacterized protein OS=Mycobacterium smegmatis (strain ATCC 700084 / mc(2)155) GN=MSMEG_5010 PE=4 SV=1	Uncharacterized protein OS=Mycobacterium smegmatis (strain ATCC 700084 / mc(2)155) GN=MSMEG_5010 PE=4 SV=1
12	13	25	22	A0QSD7_RS3_MYCS2	A0QSD7_RS3_MYCS2	rpsC	rpsC	30.12	30.12	30S ribosomal protein S3 OS=Mycobacterium smegmatis (strain ATCC 700084 / mc(2)155) GN=rpsC PE=3 SV=1	30S ribosomal protein S3 OS=Mycobacterium smegmatis (strain ATCC 700084 / mc(2)155) GN=rpsC PE=3 SV=1
10	10	22	20	A0QX09_A0QX09_MYCS2	A0QX09_A0QX09_MYCS2	MSMEG_3132	MSMEG_3132	30.08	30.08	DNA-binding protein OS=Mycobacterium smegmatis (strain ATCC 700084 / mc(2)155) GN=MSMEG_3132 PE=4 SV=1	DNA-binding protein OS=Mycobacterium smegmatis (strain ATCC 700084 / mc(2)155) GN=MSMEG_3132 PE=4 SV=1
8	6	23	20	I7FKB5_I7FKB5_MYCS2	I7FKB5_I7FKB5_MYCS2	rimJ	rimJ	22.1	22.1	Ribosomal-protein-alanine acetyltransferase RimJ OS=Mycobacterium smegmatis (strain ATCC 700084 / mc(2)155) GN=rimJ PE=4 SV=1	Ribosomal-protein-alanine acetyltransferase RimJ OS=Mycobacterium smegmatis (strain ATCC 700084 / mc(2)155) GN=rimJ PE=4 SV=1
14	11	25	19	A0R0E9_A0R0E9_MYCS2	A0R0E9_A0R0E9_MYCS2	MSMEG_4362	MSMEG_4362	28.06	28.06	Universal stress protein family protein OS=Mycobacterium smegmatis (strain ATCC 700084 / mc(2)155) GN=MSMEG_4362 PE=4 SV=1	Universal stress protein family protein OS=Mycobacterium smegmatis (strain ATCC 700084 / mc(2)155) GN=MSMEG_4362 PE=4 SV=1
9	9	17	19	A0QV39_RIMM_MYCS2	A0QV39_RIMM_MYCS2	rimM	rimM	18.36	18.36	Ribosome maturation factor RimM OS=Mycobacterium smegmatis (strain ATCC 700084 / mc(2)155) GN=rimM PE=1 SV=1	Ribosome maturation factor RimM OS=Mycobacterium smegmatis (strain ATCC 700084 / mc(2)155) GN=rimM PE=1 SV=1
17	13	24	17	A0R4S1_A0R4S1_MYCS2	A0R4S1_A0R4S1_MYCS2	MSMEG_5933	MSMEG_5933	32.8	32.8	Transcriptional regulator, IclR family OS=Mycobacterium smegmatis (strain ATCC 700084 / mc(2)155) GN=MSMEG_5933 PE=4 SV=1	Transcriptional regulator, IclR family OS=Mycobacterium smegmatis (strain ATCC 700084 / mc(2)155) GN=MSMEG_5933 PE=4 SV=1
13	11	20	17	A0R648_A0R648_MYCS2	A0R648_A0R648_MYCS2	glpQ1	glpQ1	30.37	30.37	Glycerophosphoryl diester phosphodiesterase OS=Mycobacterium smegmatis (strain ATCC 700084 / mc(2)155) GN=glpQ1 PE=4 SV=1	Glycerophosphoryl diester phosphodiesterase OS=Mycobacterium smegmatis (strain ATCC 700084 / mc(2)155) GN=glpQ1 PE=4 SV=1
11	10	21	16	A0QSD4_RL2_MYCS2	A0QSD4_RL2_MYCS2	rplB	rplB	30.34	30.34	50S ribosomal protein L2 OS=Mycobacterium smegmatis (strain ATCC 700084 / mc(2)155) GN=rplB PE=1 SV=1	50S ribosomal protein L2 OS=Mycobacterium smegmatis (strain ATCC 700084 / mc(2)155) GN=rplB PE=1 SV=1
10	8	16	16	A0QUN5_A0QUN5_MYCS2	A0QUN5_A0QUN5_MYCS2	hypB	hypB	28.37	28.37	Hydrogenase accessory protein HypB OS=Mycobacterium smegmatis (strain ATCC 700084 / mc(2)155) GN=hypB PE=4 SV=1	Hydrogenase accessory protein HypB OS=Mycobacterium smegmatis (strain ATCC 700084 / mc(2)155) GN=hypB PE=4 SV=1
8	11	23	16	I7G462_I7G462_MYCS2	I7G462_I7G462_MYCS2	MSMEI_0834	MSMEI_0834	36.65	36.65	GAF sensor signal transduction histidine kinase OS=Mycobacterium smegmatis (strain ATCC 700084 / mc(2)155) GN=MSMEI_0834 PE=4 SV=1	GAF sensor signal transduction histidine kinase OS=Mycobacterium smegmatis (strain ATCC 700084 / mc(2)155) GN=MSMEI_0834 PE=4 SV=1
10	9	15	15	A0R057_A0R057_MYCS2	A0R057_A0R057_MYCS2	ctaC	ctaC	38.02	38.02	Cytochrome c oxidase subunit 2 OS=Mycobacterium smegmatis (strain ATCC 700084 / mc(2)155) GN=ctaC PE=4 SV=1	Cytochrome c oxidase subunit 2 OS=Mycobacterium smegmatis (strain ATCC 700084 / mc(2)155) GN=ctaC PE=4 SV=1
8	7	18	15	A0QVT0_THYX_MYCS2	A0QVT0_THYX_MYCS2	thyX	thyX	27.57	27.57	Thymidylate synthase ThyX OS=Mycobacterium smegmatis (strain ATCC 700084 / mc(2)155) GN=thyX PE=3 SV=1	Thymidylate synthase ThyX OS=Mycobacterium smegmatis (strain ATCC 700084 / mc(2)155) GN=thyX PE=3 SV=1
7	7	16	14	A0R4H7_A0R4H7_MYCS2	A0R4H7_A0R4H7_MYCS2	MSMEG_5838	MSMEG_5838	19.21	19.21	TetR family transcriptional regulator OS=Mycobacterium smegmatis (strain ATCC 700084 / mc(2)155) GN=MSMEG_5838 PE=4 SV=1	TetR family transcriptional regulator OS=Mycobacterium smegmatis (strain ATCC 700084 / mc(2)155) GN=MSMEG_5838 PE=4 SV=1
4	5	13	14	A0QQQ1_A0QQQ1_MYCS2	A0QQQ1_A0QQQ1_MYCS2	sodC	sodC	23.2	23.2	Superoxide dismutase [Cu-Zn] OS=Mycobacterium smegmatis (strain ATCC 700084 / mc(2)155) GN=sodC PE=3 SV=1	Superoxide dismutase [Cu-Zn] OS=Mycobacterium smegmatis (strain ATCC 700084 / mc(2)155) GN=sodC PE=3 SV=1
10	11	11	13	A0R6J9_A0R6J9_MYCS2	A0R6J9_A0R6J9_MYCS2	est	est	44.61	44.61	Beta-lactamase OS=Mycobacterium smegmatis (strain ATCC 700084 / mc(2)155) GN=est PE=4 SV=1	Beta-lactamase OS=Mycobacterium smegmatis (strain ATCC 700084 / mc(2)155) GN=est PE=4 SV=1
	9		13		A0R4P0_A0R4P0_MYCS2		MSMEG_5902		26.55		Conserved hypothetical integral membrane protein Yrbe4a OS=Mycobacterium smegmatis (strain ATCC 700084 / mc(2)155) GN=MSMEG_5902 PE=4 SV=1
11	9	13	12	A0QYQ1_A0QYQ1_MYCS2	A0QYQ1_A0QYQ1_MYCS2	rluB	rluB	26.99	26.99	Pseudouridine synthase OS=Mycobacterium smegmatis (strain ATCC 700084 / mc(2)155) GN=rluB PE=3 SV=1	Pseudouridine synthase OS=Mycobacterium smegmatis (strain ATCC 700084 / mc(2)155) GN=rluB PE=3 SV=1
5	8	6	12	A0QSG6_RS5_MYCS2	A0QSG6_RS5_MYCS2	rpsE	rpsE	21.9	21.9	30S ribosomal protein S5 OS=Mycobacterium smegmatis (strain ATCC 700084 / mc(2)155) GN=rpsE PE=1 SV=1	30S ribosomal protein S5 OS=Mycobacterium smegmatis (strain ATCC 700084 / mc(2)155) GN=rpsE PE=1 SV=1
4	3	11	12	A0QUC0_A0QUC0_MYCS2	A0QUC0_A0QUC0_MYCS2	MSMEG_2153	MSMEG_2153	21.33	21.33	Transcriptional regulator, TetR family OS=Mycobacterium smegmatis (strain ATCC 700084 / mc(2)155) GN=MSMEG_2153 PE=4 SV=1	Transcriptional regulator, TetR family OS=Mycobacterium smegmatis (strain ATCC 700084 / mc(2)155) GN=MSMEG_2153 PE=4 SV=1
3	4	4	12	A0R0B3_ACPM_MYCS2	A0R0B3_ACPM_MYCS2	acpM	acpM	10.73	10.73	Meromycolate extension acyl carrier protein OS=Mycobacterium smegmatis (strain ATCC 700084 / mc(2)155) GN=acpM PE=1 SV=1	Meromycolate extension acyl carrier protein OS=Mycobacterium smegmatis (strain ATCC 700084 / mc(2)155) GN=acpM PE=1 SV=1
	4		12		A0QNR0_A0QNR0_MYCS2		yrbE1A		27.64		Conserved hypothetical integral membrane protein Yrbe1a OS=Mycobacterium smegmatis (strain ATCC 700084 / mc(2)155) GN=yrbE1A PE=4 SV=1
9	8	12	11	I7G260_I7G260_MYCS2	I7G260_I7G260_MYCS2	MSMEI_0655	MSMEI_0655	27.99	27.99	Response regulator receiver and ANTAR domain protein OS=Mycobacterium smegmatis (strain ATCC 700084 / mc(2)155) GN=MSMEI_0655 PE=4 SV=1	Response regulator receiver and ANTAR domain protein OS=Mycobacterium smegmatis (strain ATCC 700084 / mc(2)155) GN=MSMEI_0655 PE=4 SV=1
8	9	11	11	A0R0Z5_A0R0Z5_MYCS2	A0R0Z5_A0R0Z5_MYCS2	MSMEG_4563	MSMEG_4563	22.57	22.57	GCN5-related N-acetyltransferase OS=Mycobacterium smegmatis (strain ATCC 700084 / mc(2)155) GN=MSMEG_4563 PE=4 SV=1	GCN5-related N-acetyltransferase OS=Mycobacterium smegmatis (strain ATCC 700084 / mc(2)155) GN=MSMEG_4563 PE=4 SV=1
7	7	8	11	A0QXY5_A0QXY5_MYCS2	A0QXY5_A0QXY5_MYCS2	MSMEG_3469	MSMEG_3469	21.23	21.23	TetR family protein transcriptional regulator OS=Mycobacterium smegmatis (strain ATCC 700084 / mc(2)155) GN=MSMEG_3469 PE=4 SV=1	TetR family protein transcriptional regulator OS=Mycobacterium smegmatis (strain ATCC 700084 / mc(2)155) GN=MSMEG_3469 PE=4 SV=1
9	9	11	10	A0QSL7_RS4_MYCS2	A0QSL7_RS4_MYCS2	rpsD	rpsD	23.36	23.36	30S ribosomal protein S4 OS=Mycobacterium smegmatis (strain ATCC 700084 / mc(2)155) GN=rpsD PE=1 SV=1	30S ribosomal protein S4 OS=Mycobacterium smegmatis (strain ATCC 700084 / mc(2)155) GN=rpsD PE=1 SV=1
7	7	13	10	A0QS95_A0QS95_MYCS2	A0QS95_A0QS95_MYCS2	MSMEG_1397	MSMEG_1397	21.2	21.2	Transcription regulator, TetR family OS=Mycobacterium smegmatis (strain ATCC 700084 / mc(2)155) GN=MSMEG_1397 PE=4 SV=1	Transcription regulator, TetR family OS=Mycobacterium smegmatis (strain ATCC 700084 / mc(2)155) GN=MSMEG_1397 PE=4 SV=1
6	7	6	10	A0QQU5_CH601_MYCS2	A0QQU5_CH601_MYCS2	groL1	groL1	56.45	56.45	60 kDa chaperonin 1 OS=Mycobacterium smegmatis (strain ATCC 700084 / mc(2)155) GN=groL1 PE=1 SV=1	60 kDa chaperonin 1 OS=Mycobacterium smegmatis (strain ATCC 700084 / mc(2)155) GN=groL1 PE=1 SV=1
6	8	7	10	A0QS62_RL10_MYCS2	A0QS62_RL10_MYCS2	rplJ	rplJ	18	18	50S ribosomal protein L10 OS=Mycobacterium smegmatis (strain ATCC 700084 / mc(2)155) GN=rplJ PE=1 SV=1	50S ribosomal protein L10 OS=Mycobacterium smegmatis (strain ATCC 700084 / mc(2)155) GN=rplJ PE=1 SV=1
6	9	8	10	A0QV12_A0QV12_MYCS2	A0QV12_A0QV12_MYCS2	MSMEG_2410	MSMEG_2410	25.55	25.55	Putative conserved membrane protein OS=Mycobacterium smegmatis (strain ATCC 700084 / mc(2)155) GN=MSMEG_2410 PE=4 SV=1	Putative conserved membrane protein OS=Mycobacterium smegmatis (strain ATCC 700084 / mc(2)155) GN=MSMEG_2410 PE=4 SV=1
6	7	6	10	A0R1V9_AHPC_MYCS2	A0R1V9_AHPC_MYCS2	MSMEG_4891	MSMEG_4891	21.61	21.61	Alkyl hydroperoxide reductase subunit C OS=Mycobacterium smegmatis (strain ATCC 700084 / mc(2)155) GN=MSMEG_4891 PE=1 SV=1	Alkyl hydroperoxide reductase subunit C OS=Mycobacterium smegmatis (strain ATCC 700084 / mc(2)155) GN=MSMEG_4891 PE=1 SV=1
6	7	8	10	A0R579_COAX_MYCS2	A0R579_COAX_MYCS2	coaX	coaX	28.89	28.89	Type III pantothenate kinase OS=Mycobacterium smegmatis (strain ATCC 700084 / mc(2)155) GN=coaX PE=3 SV=1	Type III pantothenate kinase OS=Mycobacterium smegmatis (strain ATCC 700084 / mc(2)155) GN=coaX PE=3 SV=1
6	9	6	10	A0R6N4_A0R6N4_MYCS2	A0R6N4_A0R6N4_MYCS2	MSMEG_6610	MSMEG_6610	32	32	Uncharacterized protein OS=Mycobacterium smegmatis (strain ATCC 700084 / mc(2)155) GN=MSMEG_6610 PE=4 SV=1	Uncharacterized protein OS=Mycobacterium smegmatis (strain ATCC 700084 / mc(2)155) GN=MSMEG_6610 PE=4 SV=1
6	6	12	10	I7GB70_I7GB70_MYCS2	I7GB70_I7GB70_MYCS2	MSMEI_3933	MSMEI_3933	22.42	22.42	Uncharacterized protein OS=Mycobacterium smegmatis (strain ATCC 700084 / mc(2)155) GN=MSMEI_3933 PE=4 SV=1	Uncharacterized protein OS=Mycobacterium smegmatis (strain ATCC 700084 / mc(2)155) GN=MSMEI_3933 PE=4 SV=1
6	6	7	9	A0QZA3_A0QZA3_MYCS2	A0QZA3_A0QZA3_MYCS2	MSMEG_3951	MSMEG_3951	32.6	32.6	3-Oxoacyl-(Acyl-carrier-protein (ACP)) synthase III C terminal OS=Mycobacterium smegmatis (strain ATCC 700084 / mc(2)155) GN=MSMEG_3951 PE=4 SV=1	3-Oxoacyl-(Acyl-carrier-protein (ACP)) synthase III C terminal OS=Mycobacterium smegmatis (strain ATCC 700084 / mc(2)155) GN=MSMEG_3951 PE=4 SV=1
6	7	6	9	A0R076_A0R076_MYCS2	A0R076_A0R076_MYCS2	MSMEG_4287	MSMEG_4287	26.92	26.92	Conserved transmembrane protein OS=Mycobacterium smegmatis (strain ATCC 700084 / mc(2)155) GN=MSMEG_4287 PE=4 SV=1	Conserved transmembrane protein OS=Mycobacterium smegmatis (strain ATCC 700084 / mc(2)155) GN=MSMEG_4287 PE=4 SV=1
4	7	4	9	A0R093_A0R093_MYCS2	A0R093_A0R093_MYCS2	MSMEG_4304	MSMEG_4304	21.42	21.42	Regulatory protein OS=Mycobacterium smegmatis (strain ATCC 700084 / mc(2)155) GN=MSMEG_4304 PE=4 SV=1	Regulatory protein OS=Mycobacterium smegmatis (strain ATCC 700084 / mc(2)155) GN=MSMEG_4304 PE=4 SV=1
2	3	4	9	A0R572_A0R572_MYCS2	A0R572_A0R572_MYCS2	MSMEG_6089	MSMEG_6089	28.19	28.19	Conserved membrane protein OS=Mycobacterium smegmatis (strain ATCC 700084 / mc(2)155) GN=MSMEG_6089 PE=4 SV=1	Conserved membrane protein OS=Mycobacterium smegmatis (strain ATCC 700084 / mc(2)155) GN=MSMEG_6089 PE=4 SV=1
8	7	10	8	A0QSD1_RL3_MYCS2	A0QSD1_RL3_MYCS2	rplC	rplC	22.96	22.96	50S ribosomal protein L3 OS=Mycobacterium smegmatis (strain ATCC 700084 / mc(2)155) GN=rplC PE=1 SV=1	50S ribosomal protein L3 OS=Mycobacterium smegmatis (strain ATCC 700084 / mc(2)155) GN=rplC PE=1 SV=1
8	7	10	8	A0QVU2_A0QVU2_MYCS2	A0QVU2_A0QVU2_MYCS2	MSMEG_2695	MSMEG_2695	30.32	30.32	35 kDa protein OS=Mycobacterium smegmatis (strain ATCC 700084 / mc(2)155) GN=MSMEG_2695 PE=4 SV=1	35 kDa protein OS=Mycobacterium smegmatis (strain ATCC 700084 / mc(2)155) GN=MSMEG_2695 PE=4 SV=1
6	7	6	8	A0QR90_A0QR90_MYCS2	A0QR90_A0QR90_MYCS2	MSMEG_1029	MSMEG_1029	27.61	27.61	Probable transcriptional regulatory protein OS=Mycobacterium smegmatis (strain ATCC 700084 / mc(2)155) GN=MSMEG_1029 PE=4 SV=1	Probable transcriptional regulatory protein OS=Mycobacterium smegmatis (strain ATCC 700084 / mc(2)155) GN=MSMEG_1029 PE=4 SV=1
6	7	6	8	A0QS46_RL1_MYCS2	A0QS46_RL1_MYCS2	rplA	rplA	25	25	50S ribosomal protein L1 OS=Mycobacterium smegmatis (strain ATCC 700084 / mc(2)155) GN=rplA PE=1 SV=1	50S ribosomal protein L1 OS=Mycobacterium smegmatis (strain ATCC 700084 / mc(2)155) GN=rplA PE=1 SV=1
5	7	7	8	A0QSG4_RL6_MYCS2	A0QSG4_RL6_MYCS2	rplF	rplF	19.44	19.44	50S ribosomal protein L6 OS=Mycobacterium smegmatis (strain ATCC 700084 / mc(2)155) GN=rplF PE=1 SV=1	50S ribosomal protein L6 OS=Mycobacterium smegmatis (strain ATCC 700084 / mc(2)155) GN=rplF PE=1 SV=1
5	4	6	8	A0R3R4_A0R3R4_MYCS2	A0R3R4_A0R3R4_MYCS2	MSMEG_5567	MSMEG_5567	22.59	22.59	Transcriptional regulator, TetR family OS=Mycobacterium smegmatis (strain ATCC 700084 / mc(2)155) GN=MSMEG_5567 PE=4 SV=1	Transcriptional regulator, TetR family OS=Mycobacterium smegmatis (strain ATCC 700084 / mc(2)155) GN=MSMEG_5567 PE=4 SV=1
4	4	7	8	A0QSL9_RL17_MYCS2	A0QSL9_RL17_MYCS2	rplQ	rplQ	21.84	21.84	50S ribosomal protein L17 OS=Mycobacterium smegmatis (strain ATCC 700084 / mc(2)155) GN=rplQ PE=1 SV=1	50S ribosomal protein L17 OS=Mycobacterium smegmatis (strain ATCC 700084 / mc(2)155) GN=rplQ PE=1 SV=1
4	4	4	8	A0QX52_A0QX52_MYCS2	A0QX52_A0QX52_MYCS2	MSMEG_3175	MSMEG_3175	33.4	33.4	Pseudouridine synthase OS=Mycobacterium smegmatis (strain ATCC 700084 / mc(2)155) GN=MSMEG_3175 PE=3 SV=1	Pseudouridine synthase OS=Mycobacterium smegmatis (strain ATCC 700084 / mc(2)155) GN=MSMEG_3175 PE=3 SV=1
4	6	4	8	A0R1A4_A0R1A4_MYCS2	A0R1A4_A0R1A4_MYCS2	MSMEG_4681	MSMEG_4681	27.94	27.94	Uncharacterized protein OS=Mycobacterium smegmatis (strain ATCC 700084 / mc(2)155) GN=MSMEG_4681 PE=4 SV=1	Uncharacterized protein OS=Mycobacterium smegmatis (strain ATCC 700084 / mc(2)155) GN=MSMEG_4681 PE=4 SV=1
	6		8		A0QNR3_A0QNR3_MYCS2		mce2B		37.41		MCE-family protein MCE1b OS=Mycobacterium smegmatis (strain ATCC 700084 / mc(2)155) GN=mce2B PE=4 SV=1
	8		8		A0QNR5_A0QNR5_MYCS2		mce2D		57.98		MCE-family protein MCE1d OS=Mycobacterium smegmatis (strain ATCC 700084 / mc(2)155) GN=mce2D PE=4 SV=1
9	6	9	7	Q2YHI2_Q2YHI2_MYCS2	Q2YHI2_Q2YHI2_MYCS2	rmt2	rmt2	34.7	34.7	Rmt2 OS=Mycobacterium smegmatis (strain ATCC 700084 / mc(2)155) GN=rmt2 PE=4 SV=1	Rmt2 OS=Mycobacterium smegmatis (strain ATCC 700084 / mc(2)155) GN=rmt2 PE=4 SV=1
6	6	8	7	A0QSG1_RL5_MYCS2	A0QSG1_RL5_MYCS2	rplE	rplE	21.11	21.11	50S ribosomal protein L5 OS=Mycobacterium smegmatis (strain ATCC 700084 / mc(2)155) GN=rplE PE=1 SV=1	50S ribosomal protein L5 OS=Mycobacterium smegmatis (strain ATCC 700084 / mc(2)155) GN=rplE PE=1 SV=1
6	7	6	7	I7FZT6_I7FZT6_MYCS2	I7FZT6_I7FZT6_MYCS2	etfA	etfA	32.05	32.05	Electron transfer flavoprotein alpha-subunit OS=Mycobacterium smegmatis (strain ATCC 700084 / mc(2)155) GN=etfA PE=4 SV=1	Electron transfer flavoprotein alpha-subunit OS=Mycobacterium smegmatis (strain ATCC 700084 / mc(2)155) GN=etfA PE=4 SV=1
5	4	8	7	A0R050_A0R050_MYCS2	A0R050_A0R050_MYCS2	MSMEG_4261	MSMEG_4261	27.83	27.83	Ubiquinol-cytochrome c reductase cytochrome c subunit OS=Mycobacterium smegmatis (strain ATCC 700084 / mc(2)155) GN=MSMEG_4261 PE=4 SV=1	Ubiquinol-cytochrome c reductase cytochrome c subunit OS=Mycobacterium smegmatis (strain ATCC 700084 / mc(2)155) GN=MSMEG_4261 PE=4 SV=1
5	6	8	7	I7G8U0_I7G8U0_MYCS2	I7G8U0_I7G8U0_MYCS2	MSMEI_2521	MSMEI_2521	24.38	24.38	Transcriptional regulator, TetR family OS=Mycobacterium smegmatis (strain ATCC 700084 / mc(2)155) GN=MSMEI_2521 PE=4 SV=1	Transcriptional regulator, TetR family OS=Mycobacterium smegmatis (strain ATCC 700084 / mc(2)155) GN=MSMEI_2521 PE=4 SV=1
4	6	6	7	A0QZA1_Y3950_MYCS2	A0QZA1_Y3950_MYCS2	MSMEG_3950	MSMEG_3950	31.43	31.43	Universal stress protein MSMEG_3950/MSMEI_3859 OS=Mycobacterium smegmatis (strain ATCC 700084 / mc(2)155) GN=MSMEG_3950 PE=1 SV=1	Universal stress protein MSMEG_3950/MSMEI_3859 OS=Mycobacterium smegmatis (strain ATCC 700084 / mc(2)155) GN=MSMEG_3950 PE=1 SV=1
4	4	15	7	I7FNL9_I7FNL9_MYCS2	I7FNL9_I7FNL9_MYCS2	MSMEI_3845	MSMEI_3845	30.17	30.17	Uncharacterized protein OS=Mycobacterium smegmatis (strain ATCC 700084 / mc(2)155) GN=MSMEI_3845 PE=4 SV=1	Uncharacterized protein OS=Mycobacterium smegmatis (strain ATCC 700084 / mc(2)155) GN=MSMEI_3845 PE=4 SV=1
3	7	3	7	A0QVX3_A0QVX3_MYCS2	A0QVX3_A0QVX3_MYCS2	MSMEG_2727	MSMEG_2727	29.02	29.02	Glutamate binding periplasmic protein OS=Mycobacterium smegmatis (strain ATCC 700084 / mc(2)155) GN=MSMEG_2727 PE=3 SV=1	Glutamate binding periplasmic protein OS=Mycobacterium smegmatis (strain ATCC 700084 / mc(2)155) GN=MSMEG_2727 PE=3 SV=1
3	5	3	7	A0R1B5_Y4692_MYCS2	A0R1B5_Y4692_MYCS2	MSMEG_4692	MSMEG_4692	15.89	15.89	Uncharacterized protein MSMEG_4692/MSMEI_4575 OS=Mycobacterium smegmatis (strain ATCC 700084 / mc(2)155) GN=MSMEG_4692 PE=1 SV=1	Uncharacterized protein MSMEG_4692/MSMEI_4575 OS=Mycobacterium smegmatis (strain ATCC 700084 / mc(2)155) GN=MSMEG_4692 PE=1 SV=1
1	6	1	7	A0QPP0_A0QPP0_MYCS2	A0QPP0_A0QPP0_MYCS2	MSMEG_0464	MSMEG_0464	27.96	27.96	Hydroxymethylpyrimidine/phosphomethylpyrimidine kinase OS=Mycobacterium smegmatis (strain ATCC 700084 / mc(2)155) GN=MSMEG_0464 PE=4 SV=1	Hydroxymethylpyrimidine/phosphomethylpyrimidine kinase OS=Mycobacterium smegmatis (strain ATCC 700084 / mc(2)155) GN=MSMEG_0464 PE=4 SV=1
1	6	1	7	A0QWT6_A0QWT6_MYCS2	A0QWT6_A0QWT6_MYCS2	MSMEG_3058	MSMEG_3058	30.56	30.56	Lipoprotein OS=Mycobacterium smegmatis (strain ATCC 700084 / mc(2)155) GN=MSMEG_3058 PE=3 SV=1	Lipoprotein OS=Mycobacterium smegmatis (strain ATCC 700084 / mc(2)155) GN=MSMEG_3058 PE=3 SV=1
1	1	7	7	A0R562_A0R562_MYCS2	A0R562_A0R562_MYCS2	MSMEG_6078	MSMEG_6078	19.1	19.1	LpqE protein OS=Mycobacterium smegmatis (strain ATCC 700084 / mc(2)155) GN=MSMEG_6078 PE=4 SV=1	LpqE protein OS=Mycobacterium smegmatis (strain ATCC 700084 / mc(2)155) GN=MSMEG_6078 PE=4 SV=1
	6		7		A0QNR4_A0QNR4_MYCS2		mce1C		54.66		MCE-family protein MCE1c OS=Mycobacterium smegmatis (strain ATCC 700084 / mc(2)155) GN=mce1C PE=4 SV=1
	6		7		A0R062_A0R062_MYCS2		MSMEG_4273		25.64		Integral membrane protein OS=Mycobacterium smegmatis (strain ATCC 700084 / mc(2)155) GN=MSMEG_4273 PE=4 SV=1
11	5	12	6	A0R3D9_A0R3D9_MYCS2	A0R3D9_A0R3D9_MYCS2	ksgA	ksgA	32.81	32.81	Ribosomal RNA small subunit methyltransferase A OS=Mycobacterium smegmatis (strain ATCC 700084 / mc(2)155) GN=ksgA PE=3 SV=1	Ribosomal RNA small subunit methyltransferase A OS=Mycobacterium smegmatis (strain ATCC 700084 / mc(2)155) GN=ksgA PE=3 SV=1
9	6	10	6	A0QNZ7_A0QNZ7_MYCS2	A0QNZ7_A0QNZ7_MYCS2	MSMEG_0220	MSMEG_0220	29.86	29.86	Monoglyceride lipase OS=Mycobacterium smegmatis (strain ATCC 700084 / mc(2)155) GN=MSMEG_0220 PE=4 SV=1	Monoglyceride lipase OS=Mycobacterium smegmatis (strain ATCC 700084 / mc(2)155) GN=MSMEG_0220 PE=4 SV=1
7	5	7	6	A0QYR7_A0QYR7_MYCS2	A0QYR7_A0QYR7_MYCS2	MSMEG_3761	MSMEG_3761	20.5	20.5	Clp, N terminal OS=Mycobacterium smegmatis (strain ATCC 700084 / mc(2)155) GN=MSMEG_3761 PE=4 SV=1	Clp, N terminal OS=Mycobacterium smegmatis (strain ATCC 700084 / mc(2)155) GN=MSMEG_3761 PE=4 SV=1
6	6	6	6	A0QR74_A0QR74_MYCS2	A0QR74_A0QR74_MYCS2	MSMEG_1011	MSMEG_1011	30.99	30.99	Short chain dehydrogenase OS=Mycobacterium smegmatis (strain ATCC 700084 / mc(2)155) GN=MSMEG_1011 PE=3 SV=1	Short chain dehydrogenase OS=Mycobacterium smegmatis (strain ATCC 700084 / mc(2)155) GN=MSMEG_1011 PE=3 SV=1
6	5	6	6	A0QTK6_A0QTK6_MYCS2	A0QTK6_A0QTK6_MYCS2	MSMEG_1878	MSMEG_1878	26.38	26.38	S30AE family protein OS=Mycobacterium smegmatis (strain ATCC 700084 / mc(2)155) GN=MSMEG_1878 PE=4 SV=1	S30AE family protein OS=Mycobacterium smegmatis (strain ATCC 700084 / mc(2)155) GN=MSMEG_1878 PE=4 SV=1
6	6	8	6	A0QYD4_A0QYD4_MYCS2	A0QYD4_A0QYD4_MYCS2	MSMEG_3619	MSMEG_3619	23.45	23.45	Short chain dehydrogenase OS=Mycobacterium smegmatis (strain ATCC 700084 / mc(2)155) GN=MSMEG_3619 PE=4 SV=1	Short chain dehydrogenase OS=Mycobacterium smegmatis (strain ATCC 700084 / mc(2)155) GN=MSMEG_3619 PE=4 SV=1
5	5	7	6	A0R5H1_A0R5H1_MYCS2	A0R5H1_A0R5H1_MYCS2	MSMEG_6189	MSMEG_6189	24.76	24.76	Crp/Fnr familytranscriptional regulator OS=Mycobacterium smegmatis (strain ATCC 700084 / mc(2)155) GN=MSMEG_6189 PE=4 SV=1	Crp/Fnr familytranscriptional regulator OS=Mycobacterium smegmatis (strain ATCC 700084 / mc(2)155) GN=MSMEG_6189 PE=4 SV=1
5	5	5	6	I7G3Z3_I7G3Z3_MYCS2	I7G3Z3_I7G3Z3_MYCS2	MSMEI_3854	MSMEI_3854	31.12	31.12	UspA domain protein OS=Mycobacterium smegmatis (strain ATCC 700084 / mc(2)155) GN=MSMEI_3854 PE=4 SV=1	UspA domain protein OS=Mycobacterium smegmatis (strain ATCC 700084 / mc(2)155) GN=MSMEI_3854 PE=4 SV=1
4	6	4	6	A0QW25_Y2782_MYCS2	A0QW25_Y2782_MYCS2	MSMEG_2782	MSMEG_2782	26.29	26.29	Uncharacterized protein MSMEG_2782/MSMEI_2713 OS=Mycobacterium smegmatis (strain ATCC 700084 / mc(2)155) GN=MSMEG_2782 PE=1 SV=1	Uncharacterized protein MSMEG_2782/MSMEI_2713 OS=Mycobacterium smegmatis (strain ATCC 700084 / mc(2)155) GN=MSMEG_2782 PE=1 SV=1
4	5	5	6	A0R1E4_A0R1E4_MYCS2	A0R1E4_A0R1E4_MYCS2	MSMEG_4722	MSMEG_4722	27.9	27.9	Short-chain dehydrogenase OS=Mycobacterium smegmatis (strain ATCC 700084 / mc(2)155) GN=MSMEG_4722 PE=4 SV=1	Short-chain dehydrogenase OS=Mycobacterium smegmatis (strain ATCC 700084 / mc(2)155) GN=MSMEG_4722 PE=4 SV=1
3	6	3	6	A0QPE6_A0QPE6_MYCS2	A0QPE6_A0QPE6_MYCS2	MSMEG_0371	MSMEG_0371	30.81	30.81	MaoC like domain protein OS=Mycobacterium smegmatis (strain ATCC 700084 / mc(2)155) GN=MSMEG_0371 PE=4 SV=1	MaoC like domain protein OS=Mycobacterium smegmatis (strain ATCC 700084 / mc(2)155) GN=MSMEG_0371 PE=4 SV=1
3	6	3	6	A0QQF4_A0QQF4_MYCS2	A0QQF4_A0QQF4_MYCS2	MSMEG_0736	MSMEG_0736	31.18	31.18	Putative conserved secreted protein OS=Mycobacterium smegmatis (strain ATCC 700084 / mc(2)155) GN=MSMEG_0736 PE=4 SV=1	Putative conserved secreted protein OS=Mycobacterium smegmatis (strain ATCC 700084 / mc(2)155) GN=MSMEG_0736 PE=4 SV=1
3	6	4	6	A0QVZ3_A0QVZ3_MYCS2	A0QVZ3_A0QVZ3_MYCS2	ideR	ideR	25.4	25.4	Iron-dependent repressor IdeR OS=Mycobacterium smegmatis (strain ATCC 700084 / mc(2)155) GN=ideR PE=4 SV=1	Iron-dependent repressor IdeR OS=Mycobacterium smegmatis (strain ATCC 700084 / mc(2)155) GN=ideR PE=4 SV=1
3	6	3	6	A0R5T0_A0R5T0_MYCS2	A0R5T0_A0R5T0_MYCS2	MSMEG_6300	MSMEG_6300	25.5	25.5	Transcriptional regulator, GntR family protein OS=Mycobacterium smegmatis (strain ATCC 700084 / mc(2)155) GN=MSMEG_6300 PE=4 SV=1	Transcriptional regulator, GntR family protein OS=Mycobacterium smegmatis (strain ATCC 700084 / mc(2)155) GN=MSMEG_6300 PE=4 SV=1
3	4	3	6	A0R610_DPRE2_MYCS2	A0R610_DPRE2_MYCS2	dprE2	dprE2	27.12	27.12	NAD-dependent decaprenylphosphoryl-D-2-keto erythropentose reductase OS=Mycobacterium smegmatis (strain ATCC 700084 / mc(2)155) GN=dprE2 PE=1 SV=1	NAD-dependent decaprenylphosphoryl-D-2-keto erythropentose reductase OS=Mycobacterium smegmatis (strain ATCC 700084 / mc(2)155) GN=dprE2 PE=1 SV=1
3	4	3	6	I7FND8_I7FND8_MYCS2	I7FND8_I7FND8_MYCS2	MSMEI_6379	MSMEI_6379	22.4	22.4	Putative transcriptional regulator, TetR OS=Mycobacterium smegmatis (strain ATCC 700084 / mc(2)155) GN=MSMEI_6379 PE=4 SV=1	Putative transcriptional regulator, TetR OS=Mycobacterium smegmatis (strain ATCC 700084 / mc(2)155) GN=MSMEI_6379 PE=4 SV=1
1	4	1	6	A0QQG9_A0QQG9_MYCS2	A0QQG9_A0QQG9_MYCS2	MSMEG_0750	MSMEG_0750	26.05	26.05	Conserved transmembrane protein OS=Mycobacterium smegmatis (strain ATCC 700084 / mc(2)155) GN=MSMEG_0750 PE=4 SV=1	Conserved transmembrane protein OS=Mycobacterium smegmatis (strain ATCC 700084 / mc(2)155) GN=MSMEG_0750 PE=4 SV=1
1	6	1	6	A0R6G4_A0R6G4_MYCS2	A0R6G4_A0R6G4_MYCS2	mce	mce	45.04	45.04	MCE-family protein MCE1a OS=Mycobacterium smegmatis (strain ATCC 700084 / mc(2)155) GN=mce PE=4 SV=1	MCE-family protein MCE1a OS=Mycobacterium smegmatis (strain ATCC 700084 / mc(2)155) GN=mce PE=4 SV=1
10	5	17	5	A0R4H0_A0R4H0_MYCS2	A0R4H0_A0R4H0_MYCS2	cfp29	cfp29	28.71	28.71	29 kDa antigen CFP29 OS=Mycobacterium smegmatis (strain ATCC 700084 / mc(2)155) GN=cfp29 PE=4 SV=1	29 kDa antigen CFP29 OS=Mycobacterium smegmatis (strain ATCC 700084 / mc(2)155) GN=cfp29 PE=4 SV=1
6	3	7	5	A0QS98_EFTU_MYCS2	A0QS98_EFTU_MYCS2	tuf	tuf	43.71	43.71	Elongation factor Tu OS=Mycobacterium smegmatis (strain ATCC 700084 / mc(2)155) GN=tuf PE=1 SV=1	Elongation factor Tu OS=Mycobacterium smegmatis (strain ATCC 700084 / mc(2)155) GN=tuf PE=1 SV=1
6	5	6	5	A0R201_ATPG_MYCS2	A0R201_ATPG_MYCS2	atpG	atpG	33.38	33.38	ATP synthase gamma chain OS=Mycobacterium smegmatis (strain ATCC 700084 / mc(2)155) GN=atpG PE=1 SV=1	ATP synthase gamma chain OS=Mycobacterium smegmatis (strain ATCC 700084 / mc(2)155) GN=atpG PE=1 SV=1
5	4	6	5	A0QSZ4_A0QSZ4_MYCS2	A0QSZ4_A0QSZ4_MYCS2	MSMEG_1655	MSMEG_1655	30.88	30.88	Alpha/beta hydrolase fold protein OS=Mycobacterium smegmatis (strain ATCC 700084 / mc(2)155) GN=MSMEG_1655 PE=4 SV=1	Alpha/beta hydrolase fold protein OS=Mycobacterium smegmatis (strain ATCC 700084 / mc(2)155) GN=MSMEG_1655 PE=4 SV=1
5	5	5	5	A0QXM3_A0QXM3_MYCS2	A0QXM3_A0QXM3_MYCS2	MSMEG_3354	MSMEG_3354	22.31	22.31	TetR family protein transcriptional regulatory protein OS=Mycobacterium smegmatis (strain ATCC 700084 / mc(2)155) GN=MSMEG_3354 PE=4 SV=1	TetR family protein transcriptional regulatory protein OS=Mycobacterium smegmatis (strain ATCC 700084 / mc(2)155) GN=MSMEG_3354 PE=4 SV=1
5	4	5	5	A0R3K5_A0R3K5_MYCS2	A0R3K5_A0R3K5_MYCS2	MSMEG_5505	MSMEG_5505	20.99	20.99	Uncharacterized protein OS=Mycobacterium smegmatis (strain ATCC 700084 / mc(2)155) GN=MSMEG_5505 PE=4 SV=1	Uncharacterized protein OS=Mycobacterium smegmatis (strain ATCC 700084 / mc(2)155) GN=MSMEG_5505 PE=4 SV=1
4	4	5	5	A0QNM0_A0QNM0_MYCS2	A0QNM0_A0QNM0_MYCS2	MSMEG_0092	MSMEG_0092	23.05	23.05	Probable transcriptional regulatory protein OS=Mycobacterium smegmatis (strain ATCC 700084 / mc(2)155) GN=MSMEG_0092 PE=4 SV=1	Probable transcriptional regulatory protein OS=Mycobacterium smegmatis (strain ATCC 700084 / mc(2)155) GN=MSMEG_0092 PE=4 SV=1
4	4	4	5	A0QUH6_A0QUH6_MYCS2	A0QUH6_A0QUH6_MYCS2	MSMEG_2211	MSMEG_2211	31.58	31.58	DNA-binding protein OS=Mycobacterium smegmatis (strain ATCC 700084 / mc(2)155) GN=MSMEG_2211 PE=4 SV=1	DNA-binding protein OS=Mycobacterium smegmatis (strain ATCC 700084 / mc(2)155) GN=MSMEG_2211 PE=4 SV=1
4	5	5	5	A0R665_ETHA_MYCS2	A0R665_ETHA_MYCS2	ethA	ethA	55.06	55.06	FAD-containing monooxygenase EthA OS=Mycobacterium smegmatis (strain ATCC 700084 / mc(2)155) GN=ethA PE=3 SV=1	FAD-containing monooxygenase EthA OS=Mycobacterium smegmatis (strain ATCC 700084 / mc(2)155) GN=ethA PE=3 SV=1
3	5	3	5	A0QQ62_A0QQ62_MYCS2	A0QQ62_A0QQ62_MYCS2	MSMEG_0640	MSMEG_0640	36.04	36.04	Oligopeptide transport ATP-binding protein OppD OS=Mycobacterium smegmatis (strain ATCC 700084 / mc(2)155) GN=MSMEG_0640 PE=3 SV=1	Oligopeptide transport ATP-binding protein OppD OS=Mycobacterium smegmatis (strain ATCC 700084 / mc(2)155) GN=MSMEG_0640 PE=3 SV=1
3	3	3	5	A0QWI9_A0QWI9_MYCS2	A0QWI9_A0QWI9_MYCS2	MSMEG_2958	MSMEG_2958	25.21	25.21	Uncharacterized protein OS=Mycobacterium smegmatis (strain ATCC 700084 / mc(2)155) GN=MSMEG_2958 PE=4 SV=1	Uncharacterized protein OS=Mycobacterium smegmatis (strain ATCC 700084 / mc(2)155) GN=MSMEG_2958 PE=4 SV=1
3	5	3	5	A0QXB0_A0QXB0_MYCS2	A0QXB0_A0QXB0_MYCS2	MSMEG_3235	MSMEG_3235	30.69	30.69	ABC-type amino acid transport system, secreted component OS=Mycobacterium smegmatis (strain ATCC 700084 / mc(2)155) GN=MSMEG_3235 PE=3 SV=1	ABC-type amino acid transport system, secreted component OS=Mycobacterium smegmatis (strain ATCC 700084 / mc(2)155) GN=MSMEG_3235 PE=3 SV=1
2	3	2	5	A0QXC0_A0QXC0_MYCS2	A0QXC0_A0QXC0_MYCS2	MSMEG_3247	MSMEG_3247	40.48	40.48	Branched-chain amino acid ABC transporter substrate-binding protein OS=Mycobacterium smegmatis (strain ATCC 700084 / mc(2)155) GN=MSMEG_3247 PE=4 SV=1	Branched-chain amino acid ABC transporter substrate-binding protein OS=Mycobacterium smegmatis (strain ATCC 700084 / mc(2)155) GN=MSMEG_3247 PE=4 SV=1
2	3	2	5	A0QYG4_A0QYG4_MYCS2	A0QYG4_A0QYG4_MYCS2	MSMEG_3649	MSMEG_3649	29.18	29.18	Uncharacterized protein OS=Mycobacterium smegmatis (strain ATCC 700084 / mc(2)155) GN=MSMEG_3649 PE=4 SV=1	Uncharacterized protein OS=Mycobacterium smegmatis (strain ATCC 700084 / mc(2)155) GN=MSMEG_3649 PE=4 SV=1
1	4	1	5	A0QNF6_A0QNF6_MYCS2	A0QNF6_A0QNF6_MYCS2	ppiA	ppiA	18.71	18.71	Peptidyl-prolyl cis-trans isomerase OS=Mycobacterium smegmatis (strain ATCC 700084 / mc(2)155) GN=ppiA PE=3 SV=1	Peptidyl-prolyl cis-trans isomerase OS=Mycobacterium smegmatis (strain ATCC 700084 / mc(2)155) GN=ppiA PE=3 SV=1
	5		5		A0QNR2_A0QNR2_MYCS2		mce		43.88		MCE-family protein MCE1a OS=Mycobacterium smegmatis (strain ATCC 700084 / mc(2)155) GN=mce PE=4 SV=1
	4		5		A0QNR7_A0QNR7_MYCS2		MSMEG_0139		54.27		MCE-family protein MCE1f OS=Mycobacterium smegmatis (strain ATCC 700084 / mc(2)155) GN=MSMEG_0139 PE=4 SV=1
	4		5		A0QXC8_A0QXC8_MYCS2		MSMEG_3255		30.31		DoxX OS=Mycobacterium smegmatis (strain ATCC 700084 / mc(2)155) GN=MSMEG_3255 PE=4 SV=1
	5		5		A0R151_RL21_MYCS2		rplU		11.03		50S ribosomal protein L21 OS=Mycobacterium smegmatis (strain ATCC 700084 / mc(2)155) GN=rplU PE=1 SV=1
	4		5		A0R4C5_A0R4C5_MYCS2		MSMEG_5785		28.6		Probable exported protein OS=Mycobacterium smegmatis (strain ATCC 700084 / mc(2)155) GN=MSMEG_5785 PE=4 SV=1
	4		5		I7G197_I7G197_MYCS2		lprL		41.43		MCE-family lipoprotein LprK OS=Mycobacterium smegmatis (strain ATCC 700084 / mc(2)155) GN=lprL PE=4 SV=1
	5		5		Q2YHI1_Q2YHI1_MYCS2		rmt4		30.04		Rmt4 OS=Mycobacterium smegmatis (strain ATCC 700084 / mc(2)155) GN=rmt4 PE=4 SV=1
7	4	8	4	A0QVJ9_A0QVJ9_MYCS2	A0QVJ9_A0QVJ9_MYCS2	MSMEG_2600	MSMEG_2600	26.37	26.37	Regulatory protein OS=Mycobacterium smegmatis (strain ATCC 700084 / mc(2)155) GN=MSMEG_2600 PE=4 SV=1	Regulatory protein OS=Mycobacterium smegmatis (strain ATCC 700084 / mc(2)155) GN=MSMEG_2600 PE=4 SV=1
7	4	9	4	A0R006_WAG31_MYCS2	A0R006_WAG31_MYCS2	wag31	wag31	29.53	29.53	Cell wall synthesis protein Wag31 OS=Mycobacterium smegmatis (strain ATCC 700084 / mc(2)155) GN=wag31 PE=1 SV=1	Cell wall synthesis protein Wag31 OS=Mycobacterium smegmatis (strain ATCC 700084 / mc(2)155) GN=wag31 PE=1 SV=1
7	4	7	4	I7GFL1_I7GFL1_MYCS2	I7GFL1_I7GFL1_MYCS2	MSMEI_5504	MSMEI_5504	28.74	28.74	Transcriptional regulator, LysR family (Isoleucine biosynthesis transcriptional activator) OS=Mycobacterium smegmatis (strain ATCC 700084 / mc(2)155) GN=MSMEI_5504 PE=4 SV=1	Transcriptional regulator, LysR family (Isoleucine biosynthesis transcriptional activator) OS=Mycobacterium smegmatis (strain ATCC 700084 / mc(2)155) GN=MSMEI_5504 PE=4 SV=1
6	4	7	4	A0R2B0_A0R2B0_MYCS2	A0R2B0_A0R2B0_MYCS2	MSMEG_5048	MSMEG_5048	26.25	26.25	Putative membrane protein OS=Mycobacterium smegmatis (strain ATCC 700084 / mc(2)155) GN=MSMEG_5048 PE=4 SV=1	Putative membrane protein OS=Mycobacterium smegmatis (strain ATCC 700084 / mc(2)155) GN=MSMEG_5048 PE=4 SV=1
5	3	5	4	A0R1J8_A0R1J8_MYCS2	A0R1J8_A0R1J8_MYCS2	MSMEG_4779	MSMEG_4779	22.38	22.38	Probable regulatory protein OS=Mycobacterium smegmatis (strain ATCC 700084 / mc(2)155) GN=MSMEG_4779 PE=4 SV=1	Probable regulatory protein OS=Mycobacterium smegmatis (strain ATCC 700084 / mc(2)155) GN=MSMEG_4779 PE=4 SV=1
5	3	5	4	Q9ZHC5_DBH_MYCS2	Q9ZHC5_DBH_MYCS2	hup	hup	21.22	21.22	DNA-binding protein HU homolog OS=Mycobacterium smegmatis (strain ATCC 700084 / mc(2)155) GN=hup PE=3 SV=1	DNA-binding protein HU homolog OS=Mycobacterium smegmatis (strain ATCC 700084 / mc(2)155) GN=hup PE=3 SV=1
4	4	4	4	A0QQ48_ECCE3_MYCS2	A0QQ48_ECCE3_MYCS2	eccE3	eccE3	33.16	33.16	ESX-3 secretion system protein EccE3 OS=Mycobacterium smegmatis (strain ATCC 700084 / mc(2)155) GN=eccE3 PE=3 SV=1	ESX-3 secretion system protein EccE3 OS=Mycobacterium smegmatis (strain ATCC 700084 / mc(2)155) GN=eccE3 PE=3 SV=1
4	4	5	4	A0QVB8_RS2_MYCS2	A0QVB8_RS2_MYCS2	rpsB	rpsB	30.09	30.09	30S ribosomal protein S2 OS=Mycobacterium smegmatis (strain ATCC 700084 / mc(2)155) GN=rpsB PE=3 SV=2	30S ribosomal protein S2 OS=Mycobacterium smegmatis (strain ATCC 700084 / mc(2)155) GN=rpsB PE=3 SV=2
4	3	4	4	A0R659_A0R659_MYCS2	A0R659_A0R659_MYCS2	MSMEG_6434	MSMEG_6434	23.7	23.7	Uncharacterized protein OS=Mycobacterium smegmatis (strain ATCC 700084 / mc(2)155) GN=MSMEG_6434 PE=4 SV=1	Uncharacterized protein OS=Mycobacterium smegmatis (strain ATCC 700084 / mc(2)155) GN=MSMEG_6434 PE=4 SV=1
3	3	3	4	A0QVQ3_RS15_MYCS2	A0QVQ3_RS15_MYCS2	rpsO	rpsO	10.34	10.34	30S ribosomal protein S15 OS=Mycobacterium smegmatis (strain ATCC 700084 / mc(2)155) GN=rpsO PE=1 SV=1	30S ribosomal protein S15 OS=Mycobacterium smegmatis (strain ATCC 700084 / mc(2)155) GN=rpsO PE=1 SV=1
3	4	3	4	A0R051_A0R051_MYCS2	A0R051_A0R051_MYCS2	MSMEG_4262	MSMEG_4262	44.79	44.79	Ubiquinol-cytochrome c reductase iron-sulfur subunit OS=Mycobacterium smegmatis (strain ATCC 700084 / mc(2)155) GN=MSMEG_4262 PE=4 SV=1	Ubiquinol-cytochrome c reductase iron-sulfur subunit OS=Mycobacterium smegmatis (strain ATCC 700084 / mc(2)155) GN=MSMEG_4262 PE=4 SV=1
3	4	3	4	A0R3D2_A0R3D2_MYCS2	A0R3D2_A0R3D2_MYCS2	rplY	rplY	22.54	22.54	50S ribosomal protein L25 OS=Mycobacterium smegmatis (strain ATCC 700084 / mc(2)155) GN=rplY PE=3 SV=1	50S ribosomal protein L25 OS=Mycobacterium smegmatis (strain ATCC 700084 / mc(2)155) GN=rplY PE=3 SV=1
3	3	5	4	A0R5G4_A0R5G4_MYCS2	A0R5G4_A0R5G4_MYCS2	MSMEG_6182	MSMEG_6182	18.56	18.56	Conserved transmembrane protein OS=Mycobacterium smegmatis (strain ATCC 700084 / mc(2)155) GN=MSMEG_6182 PE=4 SV=1	Conserved transmembrane protein OS=Mycobacterium smegmatis (strain ATCC 700084 / mc(2)155) GN=MSMEG_6182 PE=4 SV=1
3	2	4	4	I7G0D8_I7G0D8_MYCS2	I7G0D8_I7G0D8_MYCS2	cobA	cobA	22.6	22.6	Cob(I)alamin adenosyltransferase OS=Mycobacterium smegmatis (strain ATCC 700084 / mc(2)155) GN=cobA PE=4 SV=1	Cob(I)alamin adenosyltransferase OS=Mycobacterium smegmatis (strain ATCC 700084 / mc(2)155) GN=cobA PE=4 SV=1
3	4	6	4	I7GFZ5_I7GFZ5_MYCS2	I7GFZ5_I7GFZ5_MYCS2	MSMEI_6430	MSMEI_6430	31.55	31.55	Uncharacterized protein OS=Mycobacterium smegmatis (strain ATCC 700084 / mc(2)155) GN=MSMEI_6430 PE=4 SV=1	Uncharacterized protein OS=Mycobacterium smegmatis (strain ATCC 700084 / mc(2)155) GN=MSMEI_6430 PE=4 SV=1
2	4	2	4	A0QP13_A0QP13_MYCS2	A0QP13_A0QP13_MYCS2	MSMEG_0236	MSMEG_0236	23.96	23.96	Putative conserved transmembrane protein OS=Mycobacterium smegmatis (strain ATCC 700084 / mc(2)155) GN=MSMEG_0236 PE=4 SV=1	Putative conserved transmembrane protein OS=Mycobacterium smegmatis (strain ATCC 700084 / mc(2)155) GN=MSMEG_0236 PE=4 SV=1
2	3	2	4	A0QQ63_A0QQ63_MYCS2	A0QQ63_A0QQ63_MYCS2	MSMEG_0641	MSMEG_0641	35.09	35.09	Binding-protein-dependent transport systems inner membrane component OS=Mycobacterium smegmatis (strain ATCC 700084 / mc(2)155) GN=MSMEG_0641 PE=3 SV=1	Binding-protein-dependent transport systems inner membrane component OS=Mycobacterium smegmatis (strain ATCC 700084 / mc(2)155) GN=MSMEG_0641 PE=3 SV=1
2	3	2	4	A0QQQ0_A0QQQ0_MYCS2	A0QQQ0_A0QQQ0_MYCS2	MSMEG_0834	MSMEG_0834	16.84	16.84	Putative tuberculin related peptide OS=Mycobacterium smegmatis (strain ATCC 700084 / mc(2)155) GN=MSMEG_0834 PE=4 SV=1	Putative tuberculin related peptide OS=Mycobacterium smegmatis (strain ATCC 700084 / mc(2)155) GN=MSMEG_0834 PE=4 SV=1
2	4	2	4	A0QUV6_A0QUV6_MYCS2	A0QUV6_A0QUV6_MYCS2	etfB	etfB	27.77	27.77	Electron transfer flavoprotein beta subunit OS=Mycobacterium smegmatis (strain ATCC 700084 / mc(2)155) GN=etfB PE=4 SV=1	Electron transfer flavoprotein beta subunit OS=Mycobacterium smegmatis (strain ATCC 700084 / mc(2)155) GN=etfB PE=4 SV=1
2	3	2	4	A0QWK5_A0QWK5_MYCS2	A0QWK5_A0QWK5_MYCS2	ppiB	ppiB	29.64	29.64	Peptidyl-prolyl cis-trans isomerase B PpiB OS=Mycobacterium smegmatis (strain ATCC 700084 / mc(2)155) GN=ppiB PE=3 SV=1	Peptidyl-prolyl cis-trans isomerase B PpiB OS=Mycobacterium smegmatis (strain ATCC 700084 / mc(2)155) GN=ppiB PE=3 SV=1
2	2	2	4	A0R2V6_A0R2V6_MYCS2	A0R2V6_A0R2V6_MYCS2	desA2	desA2	31	31	Acyl-[ACP] desaturase OS=Mycobacterium smegmatis (strain ATCC 700084 / mc(2)155) GN=desA2 PE=4 SV=1	Acyl-[ACP] desaturase OS=Mycobacterium smegmatis (strain ATCC 700084 / mc(2)155) GN=desA2 PE=4 SV=1
2	3	2	4	A0R587_A0R587_MYCS2	A0R587_A0R587_MYCS2	folE	folE	22.48	22.48	GTP cyclohydrolase 1 OS=Mycobacterium smegmatis (strain ATCC 700084 / mc(2)155) GN=folE PE=3 SV=1	GTP cyclohydrolase 1 OS=Mycobacterium smegmatis (strain ATCC 700084 / mc(2)155) GN=folE PE=3 SV=1
1	4	1	4	I7GC18_I7GC18_MYCS2	I7GC18_I7GC18_MYCS2	MSMEI_3657	MSMEI_3657	31.05	31.05	Uncharacterized protein OS=Mycobacterium smegmatis (strain ATCC 700084 / mc(2)155) GN=MSMEI_3657 PE=4 SV=1	Uncharacterized protein OS=Mycobacterium smegmatis (strain ATCC 700084 / mc(2)155) GN=MSMEI_3657 PE=4 SV=1
	3		4		A0QR08_A0QR08_MYCS2		proC		28.97		Pyrroline-5-carboxylate reductase OS=Mycobacterium smegmatis (strain ATCC 700084 / mc(2)155) GN=proC PE=3 SV=1
	4		4		A0QTS9_A0QTS9_MYCS2		MSMEG_1951		24.73		Conserved domain protein OS=Mycobacterium smegmatis (strain ATCC 700084 / mc(2)155) GN=MSMEG_1951 PE=4 SV=1
	4		4		A0QW05_A0QW05_MYCS2		MSMEG_2761		22.84		Putative secreted alanine rich protein OS=Mycobacterium smegmatis (strain ATCC 700084 / mc(2)155) GN=MSMEG_2761 PE=4 SV=1
	4		4		A0R6J4_A0R6J4_MYCS2		MSMEG_6570		50.61		Integral membrane protein OS=Mycobacterium smegmatis (strain ATCC 700084 / mc(2)155) GN=MSMEG_6570 PE=4 SV=1
	3		4		I7G2Q1_I7G2Q1_MYCS2		MSMEI_0228		25.26		Conserved membrane protein OS=Mycobacterium smegmatis (strain ATCC 700084 / mc(2)155) GN=MSMEI_0228 PE=4 SV=1
6	3	6	3	A0QSD2_RL4_MYCS2	A0QSD2_RL4_MYCS2	rplD	rplD	22.87	22.87	50S ribosomal protein L4 OS=Mycobacterium smegmatis (strain ATCC 700084 / mc(2)155) GN=rplD PE=1 SV=1	50S ribosomal protein L4 OS=Mycobacterium smegmatis (strain ATCC 700084 / mc(2)155) GN=rplD PE=1 SV=1
5	3	5	3	A0QYU5_A0QYU5_MYCS2	A0QYU5_A0QYU5_MYCS2	MSMEG_3790	MSMEG_3790	26.36	26.36	23S rRNA methyltransferase TsnR OS=Mycobacterium smegmatis (strain ATCC 700084 / mc(2)155) GN=MSMEG_3790 PE=4 SV=1	23S rRNA methyltransferase TsnR OS=Mycobacterium smegmatis (strain ATCC 700084 / mc(2)155) GN=MSMEG_3790 PE=4 SV=1
4	3	4	3	A0R5I4_A0R5I4_MYCS2	A0R5I4_A0R5I4_MYCS2	MSMEG_6202	MSMEG_6202	34.98	34.98	Secreted protein OS=Mycobacterium smegmatis (strain ATCC 700084 / mc(2)155) GN=MSMEG_6202 PE=4 SV=1	Secreted protein OS=Mycobacterium smegmatis (strain ATCC 700084 / mc(2)155) GN=MSMEG_6202 PE=4 SV=1
4	2	5	3	A0R5R5_A0R5R5_MYCS2	A0R5R5_A0R5R5_MYCS2	MSMEG_6284	MSMEG_6284	48.61	48.61	Cyclopropane fatty-acyl-phospholipid synthase OS=Mycobacterium smegmatis (strain ATCC 700084 / mc(2)155) GN=MSMEG_6284 PE=4 SV=1	Cyclopropane fatty-acyl-phospholipid synthase OS=Mycobacterium smegmatis (strain ATCC 700084 / mc(2)155) GN=MSMEG_6284 PE=4 SV=1
4	3	4	3	A0R727_A0R727_MYCS2	A0R727_A0R727_MYCS2	MSMEG_6757	MSMEG_6757	26.76	26.76	Glycerol operon regulatory protein OS=Mycobacterium smegmatis (strain ATCC 700084 / mc(2)155) GN=MSMEG_6757 PE=4 SV=1	Glycerol operon regulatory protein OS=Mycobacterium smegmatis (strain ATCC 700084 / mc(2)155) GN=MSMEG_6757 PE=4 SV=1
3	3	3	3	A0QWV9_WHIA_MYCS2	A0QWV9_WHIA_MYCS2	whiA	whiA	34.84	34.84	Putative sporulation transcription regulator WhiA OS=Mycobacterium smegmatis (strain ATCC 700084 / mc(2)155) GN=whiA PE=1 SV=2	Putative sporulation transcription regulator WhiA OS=Mycobacterium smegmatis (strain ATCC 700084 / mc(2)155) GN=whiA PE=1 SV=2
3	3	3	3	A0R6N1_A0R6N1_MYCS2	A0R6N1_A0R6N1_MYCS2	MSMEG_6608	MSMEG_6608	33.4	33.4	Uncharacterized protein OS=Mycobacterium smegmatis (strain ATCC 700084 / mc(2)155) GN=MSMEG_6608 PE=4 SV=1	Uncharacterized protein OS=Mycobacterium smegmatis (strain ATCC 700084 / mc(2)155) GN=MSMEG_6608 PE=4 SV=1
2	3	2	3	A0QRB4_A0QRB4_MYCS2	A0QRB4_A0QRB4_MYCS2	MSMEG_1055	MSMEG_1055	27.77	27.77	Hexapeptide transferase family protein OS=Mycobacterium smegmatis (strain ATCC 700084 / mc(2)155) GN=MSMEG_1055 PE=4 SV=1	Hexapeptide transferase family protein OS=Mycobacterium smegmatis (strain ATCC 700084 / mc(2)155) GN=MSMEG_1055 PE=4 SV=1
2	3	2	3	A0QRQ2_A0QRQ2_MYCS2	A0QRQ2_A0QRQ2_MYCS2	MSMEG_1198	MSMEG_1198	27.64	27.64	Uncharacterized protein OS=Mycobacterium smegmatis (strain ATCC 700084 / mc(2)155) GN=MSMEG_1198 PE=4 SV=1	Uncharacterized protein OS=Mycobacterium smegmatis (strain ATCC 700084 / mc(2)155) GN=MSMEG_1198 PE=4 SV=1
2	3	2	3	A0QSD0_RS10_MYCS2	A0QSD0_RS10_MYCS2	rpsJ	rpsJ	11.43	11.43	30S ribosomal protein S10 OS=Mycobacterium smegmatis (strain ATCC 700084 / mc(2)155) GN=rpsJ PE=1 SV=1	30S ribosomal protein S10 OS=Mycobacterium smegmatis (strain ATCC 700084 / mc(2)155) GN=rpsJ PE=1 SV=1
2	2	2	3	A0QSD8_RL16_MYCS2	A0QSD8_RL16_MYCS2	rplP	rplP	15.73	15.73	50S ribosomal protein L16 OS=Mycobacterium smegmatis (strain ATCC 700084 / mc(2)155) GN=rplP PE=1 SV=1	50S ribosomal protein L16 OS=Mycobacterium smegmatis (strain ATCC 700084 / mc(2)155) GN=rplP PE=1 SV=1
2	3	2	3	A0QTD3_A0QTD3_MYCS2	A0QTD3_A0QTD3_MYCS2	MSMEG_1799	MSMEG_1799	32.92	32.92	Transcriptional regulator OS=Mycobacterium smegmatis (strain ATCC 700084 / mc(2)155) GN=MSMEG_1799 PE=4 SV=1	Transcriptional regulator OS=Mycobacterium smegmatis (strain ATCC 700084 / mc(2)155) GN=MSMEG_1799 PE=4 SV=1
2	2	3	3	A0QUH8_A0QUH8_MYCS2	A0QUH8_A0QUH8_MYCS2	MSMEG_2213	MSMEG_2213	43.03	43.03	O-methyltransferase OS=Mycobacterium smegmatis (strain ATCC 700084 / mc(2)155) GN=MSMEG_2213 PE=4 SV=1	O-methyltransferase OS=Mycobacterium smegmatis (strain ATCC 700084 / mc(2)155) GN=MSMEG_2213 PE=4 SV=1
2	2	2	3	A0QVB4_XERC_MYCS2	A0QVB4_XERC_MYCS2	xerC	xerC	32.73	32.73	Tyrosine recombinase XerC OS=Mycobacterium smegmatis (strain ATCC 700084 / mc(2)155) GN=xerC PE=3 SV=1	Tyrosine recombinase XerC OS=Mycobacterium smegmatis (strain ATCC 700084 / mc(2)155) GN=xerC PE=3 SV=1
2	3	2	3	A0QWD0_A0QWD0_MYCS2	A0QWD0_A0QWD0_MYCS2	MSMEG_2898	MSMEG_2898	19.67	19.67	TetR-family transcriptional regulator OS=Mycobacterium smegmatis (strain ATCC 700084 / mc(2)155) GN=MSMEG_2898 PE=4 SV=1	TetR-family transcriptional regulator OS=Mycobacterium smegmatis (strain ATCC 700084 / mc(2)155) GN=MSMEG_2898 PE=4 SV=1
2	3	2	3	A0R008_SEPF_MYCS2	A0R008_SEPF_MYCS2	sepF	sepF	24.15	24.15	Cell division protein SepF OS=Mycobacterium smegmatis (strain ATCC 700084 / mc(2)155) GN=sepF PE=3 SV=1	Cell division protein SepF OS=Mycobacterium smegmatis (strain ATCC 700084 / mc(2)155) GN=sepF PE=3 SV=1
2	2	3	3	A0R150_RL27_MYCS2	A0R150_RL27_MYCS2	rpmA	rpmA	9.22	9.22	50S ribosomal protein L27 OS=Mycobacterium smegmatis (strain ATCC 700084 / mc(2)155) GN=rpmA PE=1 SV=1	50S ribosomal protein L27 OS=Mycobacterium smegmatis (strain ATCC 700084 / mc(2)155) GN=rpmA PE=1 SV=1
2	2	2	3	A0R198_A0R198_MYCS2	A0R198_A0R198_MYCS2	clpP	clpP	21.84	21.84	ATP-dependent Clp protease proteolytic subunit OS=Mycobacterium smegmatis (strain ATCC 700084 / mc(2)155) GN=clpP PE=3 SV=1	ATP-dependent Clp protease proteolytic subunit OS=Mycobacterium smegmatis (strain ATCC 700084 / mc(2)155) GN=clpP PE=3 SV=1
2	3	2	3	A0R2H7_A0R2H7_MYCS2	A0R2H7_A0R2H7_MYCS2	MSMEG_5117	MSMEG_5117	35.4	35.4	L-proline dehydrogenase OS=Mycobacterium smegmatis (strain ATCC 700084 / mc(2)155) GN=MSMEG_5117 PE=4 SV=1	L-proline dehydrogenase OS=Mycobacterium smegmatis (strain ATCC 700084 / mc(2)155) GN=MSMEG_5117 PE=4 SV=1
2	3	2	3	A0R2U6_A0R2U6_MYCS2	A0R2U6_A0R2U6_MYCS2	MSMEG_5238	MSMEG_5238	21.6	21.6	Uncharacterized protein OS=Mycobacterium smegmatis (strain ATCC 700084 / mc(2)155) GN=MSMEG_5238 PE=4 SV=1	Uncharacterized protein OS=Mycobacterium smegmatis (strain ATCC 700084 / mc(2)155) GN=MSMEG_5238 PE=4 SV=1
2	3	2	3	A0R2V2_A0R2V2_MYCS2	A0R2V2_A0R2V2_MYCS2	devR	devR	22.91	22.91	LuxR family two-component response regulator OS=Mycobacterium smegmatis (strain ATCC 700084 / mc(2)155) GN=devR PE=4 SV=1	LuxR family two-component response regulator OS=Mycobacterium smegmatis (strain ATCC 700084 / mc(2)155) GN=devR PE=4 SV=1
2	3	2	3	A0R4H1_A0R4H1_MYCS2	A0R4H1_A0R4H1_MYCS2	purQ	purQ	23.75	23.75	Phosphoribosylformylglycinamidine synthase subunit PurQ OS=Mycobacterium smegmatis (strain ATCC 700084 / mc(2)155) GN=purQ PE=3 SV=1	Phosphoribosylformylglycinamidine synthase subunit PurQ OS=Mycobacterium smegmatis (strain ATCC 700084 / mc(2)155) GN=purQ PE=3 SV=1
2	2	2	3	A0R592_A0R592_MYCS2	A0R592_A0R592_MYCS2	lpqG	lpqG	25.18	25.18	Lipoprotein lpqG OS=Mycobacterium smegmatis (strain ATCC 700084 / mc(2)155) GN=lpqG PE=4 SV=1	Lipoprotein lpqG OS=Mycobacterium smegmatis (strain ATCC 700084 / mc(2)155) GN=lpqG PE=4 SV=1
2	3	2	3	A0R6M9_A0R6M9_MYCS2	A0R6M9_A0R6M9_MYCS2	MSMEG_6606	MSMEG_6606	23.51	23.51	Uncharacterized protein OS=Mycobacterium smegmatis (strain ATCC 700084 / mc(2)155) GN=MSMEG_6606 PE=4 SV=1	Uncharacterized protein OS=Mycobacterium smegmatis (strain ATCC 700084 / mc(2)155) GN=MSMEG_6606 PE=4 SV=1
1	2	1	3	A0QQC2_A0QQC2_MYCS2	A0QQC2_A0QQC2_MYCS2	MSMEG_0703	MSMEG_0703	22.42	22.42	Uncharacterized protein OS=Mycobacterium smegmatis (strain ATCC 700084 / mc(2)155) GN=MSMEG_0703 PE=4 SV=1	Uncharacterized protein OS=Mycobacterium smegmatis (strain ATCC 700084 / mc(2)155) GN=MSMEG_0703 PE=4 SV=1
1	3	1	3	A0QSL6_RS11_MYCS2	A0QSL6_RS11_MYCS2	rpsK	rpsK	14.63	14.63	30S ribosomal protein S11 OS=Mycobacterium smegmatis (strain ATCC 700084 / mc(2)155) GN=rpsK PE=3 SV=1	30S ribosomal protein S11 OS=Mycobacterium smegmatis (strain ATCC 700084 / mc(2)155) GN=rpsK PE=3 SV=1
1	3	1	3	A0QX21_A0QX21_MYCS2	A0QX21_A0QX21_MYCS2	MSMEG_3144	MSMEG_3144	20.75	20.75	Putative membrane protein OS=Mycobacterium smegmatis (strain ATCC 700084 / mc(2)155) GN=MSMEG_3144 PE=4 SV=1	Putative membrane protein OS=Mycobacterium smegmatis (strain ATCC 700084 / mc(2)155) GN=MSMEG_3144 PE=4 SV=1
1	3	1	3	A0QYF2_A0QYF2_MYCS2	A0QYF2_A0QYF2_MYCS2	MSMEG_3637	MSMEG_3637	49.34	49.34	CBS domain protein OS=Mycobacterium smegmatis (strain ATCC 700084 / mc(2)155) GN=MSMEG_3637 PE=4 SV=1	CBS domain protein OS=Mycobacterium smegmatis (strain ATCC 700084 / mc(2)155) GN=MSMEG_3637 PE=4 SV=1
1	3	1	3	A0QYQ8_A0QYQ8_MYCS2	A0QYQ8_A0QYQ8_MYCS2	MSMEG_3748	MSMEG_3748	42.27	42.27	Conserved membrane protein OS=Mycobacterium smegmatis (strain ATCC 700084 / mc(2)155) GN=MSMEG_3748 PE=4 SV=1	Conserved membrane protein OS=Mycobacterium smegmatis (strain ATCC 700084 / mc(2)155) GN=MSMEG_3748 PE=4 SV=1
1	2	1	3	A0QZR5_A0QZR5_MYCS2	A0QZR5_A0QZR5_MYCS2	MSMEG_4121	MSMEG_4121	26.82	26.82	GntR family transcriptional regulator OS=Mycobacterium smegmatis (strain ATCC 700084 / mc(2)155) GN=MSMEG_4121 PE=4 SV=1	GntR family transcriptional regulator OS=Mycobacterium smegmatis (strain ATCC 700084 / mc(2)155) GN=MSMEG_4121 PE=4 SV=1
1	2	1	3	A0R0W7_A0R0W7_MYCS2	A0R0W7_A0R0W7_MYCS2	MSMEG_4533	MSMEG_4533	36.66	36.66	Sulfate-binding lipoprotein SubI OS=Mycobacterium smegmatis (strain ATCC 700084 / mc(2)155) GN=MSMEG_4533 PE=4 SV=1	Sulfate-binding lipoprotein SubI OS=Mycobacterium smegmatis (strain ATCC 700084 / mc(2)155) GN=MSMEG_4533 PE=4 SV=1
1	3	1	3	A0R193_A0R193_MYCS2	A0R193_A0R193_MYCS2	MSMEG_4668	MSMEG_4668	84.28	84.28	Oxidoreductase alpha (Molybdopterin) subunit OS=Mycobacterium smegmatis (strain ATCC 700084 / mc(2)155) GN=MSMEG_4668 PE=4 SV=1	Oxidoreductase alpha (Molybdopterin) subunit OS=Mycobacterium smegmatis (strain ATCC 700084 / mc(2)155) GN=MSMEG_4668 PE=4 SV=1
1	2	1	3	A0R269_A0R269_MYCS2	A0R269_A0R269_MYCS2	MSMEG_5005	MSMEG_5005	19.48	19.48	Lipoprotein LprC OS=Mycobacterium smegmatis (strain ATCC 700084 / mc(2)155) GN=MSMEG_5005 PE=4 SV=1	Lipoprotein LprC OS=Mycobacterium smegmatis (strain ATCC 700084 / mc(2)155) GN=MSMEG_5005 PE=4 SV=1
1	3	1	3	A0R478_A0R478_MYCS2	A0R478_A0R478_MYCS2	MSMEG_5733	MSMEG_5733	29.8	29.8	Putative universal stress protein UspA OS=Mycobacterium smegmatis (strain ATCC 700084 / mc(2)155) GN=MSMEG_5733 PE=4 SV=1	Putative universal stress protein UspA OS=Mycobacterium smegmatis (strain ATCC 700084 / mc(2)155) GN=MSMEG_5733 PE=4 SV=1
1	2	1	3	A0R6C7_A0R6C7_MYCS2	A0R6C7_A0R6C7_MYCS2	MSMEG_6502	MSMEG_6502	15.47	15.47	Uncharacterized protein OS=Mycobacterium smegmatis (strain ATCC 700084 / mc(2)155) GN=MSMEG_6502 PE=4 SV=1	Uncharacterized protein OS=Mycobacterium smegmatis (strain ATCC 700084 / mc(2)155) GN=MSMEG_6502 PE=4 SV=1
1	1	1	3	A4ZHS5_A4ZHS5_MYCS2	A4ZHS5_A4ZHS5_MYCS2	MSMEI_2663	MSMEI_2663	22.49	22.49	Putative conserved transmembrane protein OS=Mycobacterium smegmatis (strain ATCC 700084 / mc(2)155) GN=MSMEI_2663 PE=4 SV=1	Putative conserved transmembrane protein OS=Mycobacterium smegmatis (strain ATCC 700084 / mc(2)155) GN=MSMEI_2663 PE=4 SV=1
1	3	1	3	I7FCH5_I7FCH5_MYCS2	I7FCH5_I7FCH5_MYCS2	MSMEI_0074	MSMEI_0074	43.74	43.74	Transposase IS4 family protein OS=Mycobacterium smegmatis (strain ATCC 700084 / mc(2)155) GN=MSMEI_0074 PE=4 SV=1	Transposase IS4 family protein OS=Mycobacterium smegmatis (strain ATCC 700084 / mc(2)155) GN=MSMEI_0074 PE=4 SV=1
1	2	1	3	I7G809_I7G809_MYCS2	I7G809_I7G809_MYCS2	MSMEI_5401	MSMEI_5401	13.35	13.35	Uncharacterized protein OS=Mycobacterium smegmatis (strain ATCC 700084 / mc(2)155) GN=MSMEI_5401 PE=4 SV=1	Uncharacterized protein OS=Mycobacterium smegmatis (strain ATCC 700084 / mc(2)155) GN=MSMEI_5401 PE=4 SV=1
1	2	1	3	I7G8U4_I7G8U4_MYCS2	I7G8U4_I7G8U4_MYCS2	MSMEI_3152	MSMEI_3152	20.96	20.96	Conserved membrane protein OS=Mycobacterium smegmatis (strain ATCC 700084 / mc(2)155) GN=MSMEI_3152 PE=4 SV=1	Conserved membrane protein OS=Mycobacterium smegmatis (strain ATCC 700084 / mc(2)155) GN=MSMEI_3152 PE=4 SV=1
1	3	1	3	Q2YHH8_Q2YHH8_MYCS2	Q2YHH8_Q2YHH8_MYCS2	rmt3	rmt3	32.99	32.99	Rmt3 OS=Mycobacterium smegmatis (strain ATCC 700084 / mc(2)155) GN=rmt3 PE=4 SV=1	Rmt3 OS=Mycobacterium smegmatis (strain ATCC 700084 / mc(2)155) GN=rmt3 PE=4 SV=1
	3		3		A0QQS6_PSD_MYCS2		psd		24.8		Phosphatidylserine decarboxylase proenzyme OS=Mycobacterium smegmatis (strain ATCC 700084 / mc(2)155) GN=psd PE=3 SV=1
	3		3		A0QR35_A0QR35_MYCS2		MSMEG_0971		23.32		Thiol-disulfide isomerase/thioredoxin OS=Mycobacterium smegmatis (strain ATCC 700084 / mc(2)155) GN=MSMEG_0971 PE=4 SV=1
	2		3		A0QSU2_A0QSU2_MYCS2		MSMEG_1601		15.18		Uncharacterized protein OS=Mycobacterium smegmatis (strain ATCC 700084 / mc(2)155) GN=MSMEG_1601 PE=4 SV=1
	2		3		A0QT58_A0QT58_MYCS2		MSMEG_1722		24.34		Uncharacterized protein OS=Mycobacterium smegmatis (strain ATCC 700084 / mc(2)155) GN=MSMEG_1722 PE=4 SV=1
	3		3		A0QUX7_ILVH_MYCS2		ilvH		18.38		Acetolactate synthase small subunit OS=Mycobacterium smegmatis (strain ATCC 700084 / mc(2)155) GN=ilvH PE=1 SV=1
	3		3		A0QXA7_A0QXA7_MYCS2		cydB		37.92		Cytochrome D ubiquinol oxidase, subunit II OS=Mycobacterium smegmatis (strain ATCC 700084 / mc(2)155) GN=cydB PE=4 SV=1
	2		3		A0QZX9_A0QZX9_MYCS2		MSMEG_4188		31.11		Short chain dehydrogenase OS=Mycobacterium smegmatis (strain ATCC 700084 / mc(2)155) GN=MSMEG_4188 PE=3 SV=1
	3		3		A0R052_A0R052_MYCS2		qcrB		60.17		Ubiquinol-cytochrome C reductase QcrB OS=Mycobacterium smegmatis (strain ATCC 700084 / mc(2)155) GN=qcrB PE=4 SV=1
	3		3		A0R212_A0R212_MYCS2		MSMEG_4948		22.96		SUA5/YciO/YrdC/YwlC OS=Mycobacterium smegmatis (strain ATCC 700084 / mc(2)155) GN=MSMEG_4948 PE=4 SV=1
	3		3		A0R3M3_A0R3M3_MYCS2		sucD		30.93		Succinyl-CoA ligase [ADP-forming] subunit alpha OS=Mycobacterium smegmatis (strain ATCC 700084 / mc(2)155) GN=sucD PE=3 SV=1
	3		3		A0R5G8_A0R5G8_MYCS2		MSMEG_6186		22.72		Putative membrane-anchored thioredoxin-like protein (Thiol-disulfide interchange related protein) OS=Mycobacterium smegmatis (strain ATCC 700084 / mc(2)155) GN=MSMEG_6186 PE=4 SV=1
	3		3		A0R5L4_A0R5L4_MYCS2		MSMEG_6233		28.95		Uncharacterized protein OS=Mycobacterium smegmatis (strain ATCC 700084 / mc(2)155) GN=MSMEG_6233 PE=4 SV=1
	2		3		I7FVD9_I7FVD9_MYCS2		MSMEI_0029		28.2		Conserved membrane protein OS=Mycobacterium smegmatis (strain ATCC 700084 / mc(2)155) GN=MSMEI_0029 PE=4 SV=1
	3		3		I7G4A9_I7G4A9_MYCS2		MSMEI_3959		25.07		GntR family transcriptional regulator OS=Mycobacterium smegmatis (strain ATCC 700084 / mc(2)155) GN=MSMEI_3959 PE=4 SV=1
	3		3		I7G5R4_I7G5R4_MYCS2		MSMEI_2065		20.29		Secreted protein OS=Mycobacterium smegmatis (strain ATCC 700084 / mc(2)155) GN=MSMEI_2065 PE=4 SV=1
	2		3		I7G8H2_I7G8H2_MYCS2		MSMEI_3037		27.92		DeoR-family transcriptional regulator OS=Mycobacterium smegmatis (strain ATCC 700084 / mc(2)155) GN=MSMEI_3037 PE=4 SV=1
	2		3		I7GGA2_I7GGA2_MYCS2		cobQ2		24.76		Cobyric acid synthase CobQ2 OS=Mycobacterium smegmatis (strain ATCC 700084 / mc(2)155) GN=cobQ2 PE=4 SV=1
4	2	4	2	A0QR34_A0QR34_MYCS2	A0QR34_A0QR34_MYCS2	MSMEG_0970	MSMEG_0970	22.67	22.67	Phosphoglycerate mutase OS=Mycobacterium smegmatis (strain ATCC 700084 / mc(2)155) GN=MSMEG_0970 PE=4 SV=1	Phosphoglycerate mutase OS=Mycobacterium smegmatis (strain ATCC 700084 / mc(2)155) GN=MSMEG_0970 PE=4 SV=1
4	2	4	2	A0QSJ6_A0QSJ6_MYCS2	A0QSJ6_A0QSJ6_MYCS2	MSMEG_1502	MSMEG_1502	32.24	32.24	ABC transporter, ATP-binding protein OS=Mycobacterium smegmatis (strain ATCC 700084 / mc(2)155) GN=MSMEG_1502 PE=3 SV=1	ABC transporter, ATP-binding protein OS=Mycobacterium smegmatis (strain ATCC 700084 / mc(2)155) GN=MSMEG_1502 PE=3 SV=1
4	2	4	2	A0QWW2_G3P_MYCS2	A0QWW2_G3P_MYCS2	gapA	gapA	35.93	35.93	Glyceraldehyde-3-phosphate dehydrogenase OS=Mycobacterium smegmatis (strain ATCC 700084 / mc(2)155) GN=gapA PE=1 SV=1	Glyceraldehyde-3-phosphate dehydrogenase OS=Mycobacterium smegmatis (strain ATCC 700084 / mc(2)155) GN=gapA PE=1 SV=1
4	2	4	2	A0R5G5_A0R5G5_MYCS2	A0R5G5_A0R5G5_MYCS2	ephE	ephE	35.23	35.23	Epoxide hydrolase EphE OS=Mycobacterium smegmatis (strain ATCC 700084 / mc(2)155) GN=ephE PE=4 SV=1	Epoxide hydrolase EphE OS=Mycobacterium smegmatis (strain ATCC 700084 / mc(2)155) GN=ephE PE=4 SV=1
4	2	5	2	I7FGI9_I7FGI9_MYCS2	I7FGI9_I7FGI9_MYCS2	truA	truA	33.29	33.29	Pseudouridylate synthase OS=Mycobacterium smegmatis (strain ATCC 700084 / mc(2)155) GN=truA PE=3 SV=1	Pseudouridylate synthase OS=Mycobacterium smegmatis (strain ATCC 700084 / mc(2)155) GN=truA PE=3 SV=1
3	2	3	2	A0QV71_A0QV71_MYCS2	A0QV71_A0QV71_MYCS2	MSMEG_2470	MSMEG_2470	29.27	29.27	Acyl-CoA thioesterase OS=Mycobacterium smegmatis (strain ATCC 700084 / mc(2)155) GN=MSMEG_2470 PE=4 SV=1	Acyl-CoA thioesterase OS=Mycobacterium smegmatis (strain ATCC 700084 / mc(2)155) GN=MSMEG_2470 PE=4 SV=1
3	2	3	2	A0R2V9_COAA_MYCS2	A0R2V9_COAA_MYCS2	coaA	coaA	35.64	35.64	Pantothenate kinase OS=Mycobacterium smegmatis (strain ATCC 700084 / mc(2)155) GN=coaA PE=3 SV=1	Pantothenate kinase OS=Mycobacterium smegmatis (strain ATCC 700084 / mc(2)155) GN=coaA PE=3 SV=1
3	2	4	2	A0R368_A0R368_MYCS2	A0R368_A0R368_MYCS2	MSMEG_5362	MSMEG_5362	26.6	26.6	Uncharacterized protein OS=Mycobacterium smegmatis (strain ATCC 700084 / mc(2)155) GN=MSMEG_5362 PE=4 SV=1	Uncharacterized protein OS=Mycobacterium smegmatis (strain ATCC 700084 / mc(2)155) GN=MSMEG_5362 PE=4 SV=1
3	2	3	2	A0R4C4_A0R4C4_MYCS2	A0R4C4_A0R4C4_MYCS2	MSMEG_5784	MSMEG_5784	27.88	27.88	Transcriptional regulatory protein OS=Mycobacterium smegmatis (strain ATCC 700084 / mc(2)155) GN=MSMEG_5784 PE=4 SV=1	Transcriptional regulatory protein OS=Mycobacterium smegmatis (strain ATCC 700084 / mc(2)155) GN=MSMEG_5784 PE=4 SV=1
3	2	3	2	A0R574_CLPC1_MYCS2	A0R574_CLPC1_MYCS2	clpC1	clpC1	93.5	93.5	ATP-dependent Clp protease ATP-binding subunit ClpC1 OS=Mycobacterium smegmatis (strain ATCC 700084 / mc(2)155) GN=clpC1 PE=3 SV=1	ATP-dependent Clp protease ATP-binding subunit ClpC1 OS=Mycobacterium smegmatis (strain ATCC 700084 / mc(2)155) GN=clpC1 PE=3 SV=1
3	2	3	2	A0R5Z2_GLFT1_MYCS2	A0R5Z2_GLFT1_MYCS2	glfT1	glfT1	34.02	34.02	Galactofuranosyl transferase GlfT1 OS=Mycobacterium smegmatis (strain ATCC 700084 / mc(2)155) GN=glfT1 PE=1 SV=1	Galactofuranosyl transferase GlfT1 OS=Mycobacterium smegmatis (strain ATCC 700084 / mc(2)155) GN=glfT1 PE=1 SV=1
2	2	2	2	A0QQF0_A0QQF0_MYCS2	A0QQF0_A0QQF0_MYCS2	clpB	clpB	92.84	92.84	Chaperone protein ClpB OS=Mycobacterium smegmatis (strain ATCC 700084 / mc(2)155) GN=clpB PE=3 SV=1	Chaperone protein ClpB OS=Mycobacterium smegmatis (strain ATCC 700084 / mc(2)155) GN=clpB PE=3 SV=1
2	2	2	2	A0QQS5_A0QQS5_MYCS2	A0QQS5_A0QQS5_MYCS2	pssA	pssA	31.4	31.4	CDP-diacylglycerol--serine O-phosphatidyltransferase OS=Mycobacterium smegmatis (strain ATCC 700084 / mc(2)155) GN=pssA PE=3 SV=1	CDP-diacylglycerol--serine O-phosphatidyltransferase OS=Mycobacterium smegmatis (strain ATCC 700084 / mc(2)155) GN=pssA PE=3 SV=1
2	2	3	2	A0QRJ0_HTPX_MYCS2	A0QRJ0_HTPX_MYCS2	htpX	htpX	31.81	31.81	Protease HtpX homolog OS=Mycobacterium smegmatis (strain ATCC 700084 / mc(2)155) GN=htpX PE=3 SV=1	Protease HtpX homolog OS=Mycobacterium smegmatis (strain ATCC 700084 / mc(2)155) GN=htpX PE=3 SV=1
2	2	2	2	A0QS35_A0QS35_MYCS2	A0QS35_A0QS35_MYCS2	MSMEG_1333	MSMEG_1333	35.48	35.48	Uncharacterized protein OS=Mycobacterium smegmatis (strain ATCC 700084 / mc(2)155) GN=MSMEG_1333 PE=4 SV=1	Uncharacterized protein OS=Mycobacterium smegmatis (strain ATCC 700084 / mc(2)155) GN=MSMEG_1333 PE=4 SV=1
2	2	2	2	A0QSD6_RL22_MYCS2	A0QSD6_RL22_MYCS2	rplV	rplV	16.31	16.31	50S ribosomal protein L22 OS=Mycobacterium smegmatis (strain ATCC 700084 / mc(2)155) GN=rplV PE=1 SV=1	50S ribosomal protein L22 OS=Mycobacterium smegmatis (strain ATCC 700084 / mc(2)155) GN=rplV PE=1 SV=1
2	2	3	2	A0QTR6_A0QTR6_MYCS2	A0QTR6_A0QTR6_MYCS2	MSMEG_1938	MSMEG_1938	30.76	30.76	Uncharacterized protein OS=Mycobacterium smegmatis (strain ATCC 700084 / mc(2)155) GN=MSMEG_1938 PE=4 SV=1	Uncharacterized protein OS=Mycobacterium smegmatis (strain ATCC 700084 / mc(2)155) GN=MSMEG_1938 PE=4 SV=1
2	2	2	2	A0QVB9_EFTS_MYCS2	A0QVB9_EFTS_MYCS2	tsf	tsf	29.39	29.39	Elongation factor Ts OS=Mycobacterium smegmatis (strain ATCC 700084 / mc(2)155) GN=tsf PE=1 SV=1	Elongation factor Ts OS=Mycobacterium smegmatis (strain ATCC 700084 / mc(2)155) GN=tsf PE=1 SV=1
2	2	2	2	A0QVZ5_A0QVZ5_MYCS2	A0QVZ5_A0QVZ5_MYCS2	mysB	mysB	36.05	36.05	RNA polymerase sigma factor OS=Mycobacterium smegmatis (strain ATCC 700084 / mc(2)155) GN=mysB PE=3 SV=1	RNA polymerase sigma factor OS=Mycobacterium smegmatis (strain ATCC 700084 / mc(2)155) GN=mysB PE=3 SV=1
2	2	2	2	A0QWJ2_A0QWJ2_MYCS2	A0QWJ2_A0QWJ2_MYCS2	secD	secD	63.61	63.61	Protein translocase subunit SecD OS=Mycobacterium smegmatis (strain ATCC 700084 / mc(2)155) GN=secD PE=3 SV=1	Protein translocase subunit SecD OS=Mycobacterium smegmatis (strain ATCC 700084 / mc(2)155) GN=secD PE=3 SV=1
2	2	2	2	A0QWZ6_A0QWZ6_MYCS2	A0QWZ6_A0QWZ6_MYCS2	MSMEG_3119	MSMEG_3119	34.47	34.47	ABC transporter ATP-binding protein OS=Mycobacterium smegmatis (strain ATCC 700084 / mc(2)155) GN=MSMEG_3119 PE=3 SV=1	ABC transporter ATP-binding protein OS=Mycobacterium smegmatis (strain ATCC 700084 / mc(2)155) GN=MSMEG_3119 PE=3 SV=1
2	2	2	2	A0QYL7_A0QYL7_MYCS2	A0QYL7_A0QYL7_MYCS2	MSMEG_3704	MSMEG_3704	31.38	31.38	3-alpha-hydroxysteroid dehydrogenase OS=Mycobacterium smegmatis (strain ATCC 700084 / mc(2)155) GN=MSMEG_3704 PE=4 SV=1	3-alpha-hydroxysteroid dehydrogenase OS=Mycobacterium smegmatis (strain ATCC 700084 / mc(2)155) GN=MSMEG_3704 PE=4 SV=1
2	2	2	2	A0QZ12_PPM1_MYCS2	A0QZ12_PPM1_MYCS2	ppm1	ppm1	29.09	29.09	Polyprenol monophosphomannose synthase OS=Mycobacterium smegmatis (strain ATCC 700084 / mc(2)155) GN=ppm1 PE=1 SV=1	Polyprenol monophosphomannose synthase OS=Mycobacterium smegmatis (strain ATCC 700084 / mc(2)155) GN=ppm1 PE=1 SV=1
2	2	2	2	A0R194_A0R194_MYCS2	A0R194_A0R194_MYCS2	fdhD	fdhD	29.42	29.42	Sulfurtransferase FdhD OS=Mycobacterium smegmatis (strain ATCC 700084 / mc(2)155) GN=fdhD PE=3 SV=1	Sulfurtransferase FdhD OS=Mycobacterium smegmatis (strain ATCC 700084 / mc(2)155) GN=fdhD PE=3 SV=1
2	2	2	2	A0R2T3_A0R2T3_MYCS2	A0R2T3_A0R2T3_MYCS2	MSMEG_5225	MSMEG_5225	21.88	21.88	Uncharacterized protein OS=Mycobacterium smegmatis (strain ATCC 700084 / mc(2)155) GN=MSMEG_5225 PE=4 SV=1	Uncharacterized protein OS=Mycobacterium smegmatis (strain ATCC 700084 / mc(2)155) GN=MSMEG_5225 PE=4 SV=1
2	2	2	2	A0R407_A0R407_MYCS2	A0R407_A0R407_MYCS2	prrA	prrA	25.33	25.33	DNA-binding response regulator PrrA OS=Mycobacterium smegmatis (strain ATCC 700084 / mc(2)155) GN=prrA PE=4 SV=1	DNA-binding response regulator PrrA OS=Mycobacterium smegmatis (strain ATCC 700084 / mc(2)155) GN=prrA PE=4 SV=1
2	2	2	2	A0R4C6_A0R4C6_MYCS2	A0R4C6_A0R4C6_MYCS2	MSMEG_5786	MSMEG_5786	16.25	16.25	Thiredoxin OS=Mycobacterium smegmatis (strain ATCC 700084 / mc(2)155) GN=MSMEG_5786 PE=4 SV=1	Thiredoxin OS=Mycobacterium smegmatis (strain ATCC 700084 / mc(2)155) GN=MSMEG_5786 PE=4 SV=1
2	2	2	2	I7GCU5_I7GCU5_MYCS2	I7GCU5_I7GCU5_MYCS2	MSMEI_4632	MSMEI_4632	9.88	9.88	Uncharacterized protein OS=Mycobacterium smegmatis (strain ATCC 700084 / mc(2)155) GN=MSMEI_4632 PE=4 SV=1	Uncharacterized protein OS=Mycobacterium smegmatis (strain ATCC 700084 / mc(2)155) GN=MSMEI_4632 PE=4 SV=1
2	2	2	2	I7GDQ2_I7GDQ2_MYCS2	I7GDQ2_I7GDQ2_MYCS2	MSMEI_5077	MSMEI_5077	25.9	25.9	Uncharacterized protein OS=Mycobacterium smegmatis (strain ATCC 700084 / mc(2)155) GN=MSMEI_5077 PE=4 SV=1	Uncharacterized protein OS=Mycobacterium smegmatis (strain ATCC 700084 / mc(2)155) GN=MSMEI_5077 PE=4 SV=1
2	2	2	2	P42829_INHA_MYCS2	P42829_INHA_MYCS2	inhA	inhA	28.51	28.51	Enoyl-[acyl-carrier-protein] reductase [NADH] OS=Mycobacterium smegmatis (strain ATCC 700084 / mc(2)155) GN=inhA PE=3 SV=1	Enoyl-[acyl-carrier-protein] reductase [NADH] OS=Mycobacterium smegmatis (strain ATCC 700084 / mc(2)155) GN=inhA PE=3 SV=1
2	2	2	2	Q3L890_GAP_MYCS2	Q3L890_GAP_MYCS2	gap	gap	29.52	29.52	Peptidoglycolipid exporter Gap OS=Mycobacterium smegmatis (strain ATCC 700084 / mc(2)155) GN=gap PE=1 SV=1	Peptidoglycolipid exporter Gap OS=Mycobacterium smegmatis (strain ATCC 700084 / mc(2)155) GN=gap PE=1 SV=1
1	1	1	2	A0QNL5_A0QNL5_MYCS2	A0QNL5_A0QNL5_MYCS2	MSMEG_0087	MSMEG_0087	26.84	26.84	DeoR family transcriptional regulator OS=Mycobacterium smegmatis (strain ATCC 700084 / mc(2)155) GN=MSMEG_0087 PE=4 SV=1	DeoR family transcriptional regulator OS=Mycobacterium smegmatis (strain ATCC 700084 / mc(2)155) GN=MSMEG_0087 PE=4 SV=1
1	2	2	2	A0QPX0_A0QPX0_MYCS2	A0QPX0_A0QPX0_MYCS2	MSMEG_0548	MSMEG_0548	31.88	31.88	Chromosome replication initiation inhibitor protein OS=Mycobacterium smegmatis (strain ATCC 700084 / mc(2)155) GN=MSMEG_0548 PE=4 SV=1	Chromosome replication initiation inhibitor protein OS=Mycobacterium smegmatis (strain ATCC 700084 / mc(2)155) GN=MSMEG_0548 PE=4 SV=1
1	2	1	2	A0QS43_A0QS43_MYCS2	A0QS43_A0QS43_MYCS2	secE	secE	15.28	15.28	Preprotein translocase secE1 OS=Mycobacterium smegmatis (strain ATCC 700084 / mc(2)155) GN=secE PE=3 SV=1	Preprotein translocase secE1 OS=Mycobacterium smegmatis (strain ATCC 700084 / mc(2)155) GN=secE PE=3 SV=1
1	1	1	2	A0QV21_FPG_MYCS2	A0QV21_FPG_MYCS2	fpg	fpg	31.65	31.65	Formamidopyrimidine-DNA glycosylase OS=Mycobacterium smegmatis (strain ATCC 700084 / mc(2)155) GN=fpg PE=3 SV=1	Formamidopyrimidine-DNA glycosylase OS=Mycobacterium smegmatis (strain ATCC 700084 / mc(2)155) GN=fpg PE=3 SV=1
1	2	1	2	A0QX01_A0QX01_MYCS2	A0QX01_A0QX01_MYCS2	sufC	sufC	27.54	27.54	FeS assembly ATPase SufC OS=Mycobacterium smegmatis (strain ATCC 700084 / mc(2)155) GN=sufC PE=4 SV=1	FeS assembly ATPase SufC OS=Mycobacterium smegmatis (strain ATCC 700084 / mc(2)155) GN=sufC PE=4 SV=1
1	2	1	2	A0QX87_HIS6_MYCS2	A0QX87_HIS6_MYCS2	hisF	hisF	27.06	27.06	Imidazole glycerol phosphate synthase subunit HisF OS=Mycobacterium smegmatis (strain ATCC 700084 / mc(2)155) GN=hisF PE=3 SV=1	Imidazole glycerol phosphate synthase subunit HisF OS=Mycobacterium smegmatis (strain ATCC 700084 / mc(2)155) GN=hisF PE=3 SV=1
1	2	1	2	A0QX91_A0QX91_MYCS2	A0QX91_A0QX91_MYCS2	MSMEG_3215	MSMEG_3215	28.71	28.71	ABC transporter, ATP-binding component OS=Mycobacterium smegmatis (strain ATCC 700084 / mc(2)155) GN=MSMEG_3215 PE=4 SV=1	ABC transporter, ATP-binding component OS=Mycobacterium smegmatis (strain ATCC 700084 / mc(2)155) GN=MSMEG_3215 PE=4 SV=1
1	2	1	2	A0QYG0_A0QYG0_MYCS2	A0QYG0_A0QYG0_MYCS2	MSMEG_3645	MSMEG_3645	18.17	18.17	Uncharacterized protein OS=Mycobacterium smegmatis (strain ATCC 700084 / mc(2)155) GN=MSMEG_3645 PE=4 SV=1	Uncharacterized protein OS=Mycobacterium smegmatis (strain ATCC 700084 / mc(2)155) GN=MSMEG_3645 PE=4 SV=1
1	1	1	2	A0QZA4_A0QZA4_MYCS2	A0QZA4_A0QZA4_MYCS2	MSMEG_3953	MSMEG_3953	37.94	37.94	Uncharacterized protein OS=Mycobacterium smegmatis (strain ATCC 700084 / mc(2)155) GN=MSMEG_3953 PE=4 SV=1	Uncharacterized protein OS=Mycobacterium smegmatis (strain ATCC 700084 / mc(2)155) GN=MSMEG_3953 PE=4 SV=1
1	2	1	2	A0QZJ0_A0QZJ0_MYCS2	A0QZJ0_A0QZJ0_MYCS2	MSMEG_4042	MSMEG_4042	28.18	28.18	Transcriptional regulator, GntR family OS=Mycobacterium smegmatis (strain ATCC 700084 / mc(2)155) GN=MSMEG_4042 PE=4 SV=1	Transcriptional regulator, GntR family OS=Mycobacterium smegmatis (strain ATCC 700084 / mc(2)155) GN=MSMEG_4042 PE=4 SV=1
1	1	1	2	A0R075_LIPA_MYCS2	A0R075_LIPA_MYCS2	lipA	lipA	35.39	35.39	Lipoyl synthase OS=Mycobacterium smegmatis (strain ATCC 700084 / mc(2)155) GN=lipA PE=3 SV=1	Lipoyl synthase OS=Mycobacterium smegmatis (strain ATCC 700084 / mc(2)155) GN=lipA PE=3 SV=1
1	2	1	2	A0R1D0_A0R1D0_MYCS2	A0R1D0_A0R1D0_MYCS2	MSMEG_4708	MSMEG_4708	22.36	22.36	Putative methyltransferase OS=Mycobacterium smegmatis (strain ATCC 700084 / mc(2)155) GN=MSMEG_4708 PE=4 SV=1	Putative methyltransferase OS=Mycobacterium smegmatis (strain ATCC 700084 / mc(2)155) GN=MSMEG_4708 PE=4 SV=1
1	2	1	2	A0R2B1_KGD_MYCS2	A0R2B1_KGD_MYCS2	kgd	kgd	135.86	135.86	Multifunctional 2-oxoglutarate metabolism enzyme OS=Mycobacterium smegmatis (strain ATCC 700084 / mc(2)155) GN=kgd PE=1 SV=1	Multifunctional 2-oxoglutarate metabolism enzyme OS=Mycobacterium smegmatis (strain ATCC 700084 / mc(2)155) GN=kgd PE=1 SV=1
1	2	1	2	A0R2V3_A0R2V3_MYCS2	A0R2V3_A0R2V3_MYCS2	MSMEG_5245	MSMEG_5245	30.05	30.05	Universal stress protein family protein OS=Mycobacterium smegmatis (strain ATCC 700084 / mc(2)155) GN=MSMEG_5245 PE=4 SV=1	Universal stress protein family protein OS=Mycobacterium smegmatis (strain ATCC 700084 / mc(2)155) GN=MSMEG_5245 PE=4 SV=1
1	2	1	2	A0R3D1_A0R3D1_MYCS2	A0R3D1_A0R3D1_MYCS2	MSMEG_5430	MSMEG_5430	31.15	31.15	Retinol dehydrogenase 13 OS=Mycobacterium smegmatis (strain ATCC 700084 / mc(2)155) GN=MSMEG_5430 PE=3 SV=1	Retinol dehydrogenase 13 OS=Mycobacterium smegmatis (strain ATCC 700084 / mc(2)155) GN=MSMEG_5430 PE=3 SV=1
1	2	1	2	A0R3E5_A0R3E5_MYCS2	A0R3E5_A0R3E5_MYCS2	MSMEG_5444	MSMEG_5444	32.97	32.97	RNA polymerase ECF-subfamily sigma factor OS=Mycobacterium smegmatis (strain ATCC 700084 / mc(2)155) GN=MSMEG_5444 PE=4 SV=1	RNA polymerase ECF-subfamily sigma factor OS=Mycobacterium smegmatis (strain ATCC 700084 / mc(2)155) GN=MSMEG_5444 PE=4 SV=1
1	2	1	2	I7FWY0_I7FWY0_MYCS2	I7FWY0_I7FWY0_MYCS2	MSMEI_0742	MSMEI_0742	25.54	25.54	Uncharacterized protein OS=Mycobacterium smegmatis (strain ATCC 700084 / mc(2)155) GN=MSMEI_0742 PE=4 SV=1	Uncharacterized protein OS=Mycobacterium smegmatis (strain ATCC 700084 / mc(2)155) GN=MSMEI_0742 PE=4 SV=1
1	2	1	2	I7GFC5_I7GFC5_MYCS2	I7GFC5_I7GFC5_MYCS2	MSMEI_5302	MSMEI_5302	24.64	24.64	Uncharacterized protein OS=Mycobacterium smegmatis (strain ATCC 700084 / mc(2)155) GN=MSMEI_5302 PE=4 SV=1	Uncharacterized protein OS=Mycobacterium smegmatis (strain ATCC 700084 / mc(2)155) GN=MSMEI_5302 PE=4 SV=1
	1		2		A0QNV0_A0QNV0_MYCS2		MSMEG_0172		21.29		Probable conserved transmembrane protein, putative OS=Mycobacterium smegmatis (strain ATCC 700084 / mc(2)155) GN=MSMEG_0172 PE=4 SV=1
	1		2		A0QQ56_A0QQ56_MYCS2		MSMEG_0633		51.95		PAP2 superfamily protein OS=Mycobacterium smegmatis (strain ATCC 700084 / mc(2)155) GN=MSMEG_0633 PE=4 SV=1
	2		2		A0QS37_A0QS37_MYCS2		MSMEG_1335		16.55		Transcriptional regulator, BadM/Rrf2 family OS=Mycobacterium smegmatis (strain ATCC 700084 / mc(2)155) GN=MSMEG_1335 PE=4 SV=1
	2		2		A0QS64_A0QS64_MYCS2		mkl		38.94		ABC transporter, ATP-binding protein OS=Mycobacterium smegmatis (strain ATCC 700084 / mc(2)155) GN=mkl PE=3 SV=1
	2		2		A0QSK4_A0QSK4_MYCS2		MSMEG_1511		25.99		Nitroreductase OS=Mycobacterium smegmatis (strain ATCC 700084 / mc(2)155) GN=MSMEG_1511 PE=4 SV=1
	2		2		A0QSQ8_A0QSQ8_MYCS2		MSMEG_1567		29.27		Uncharacterized protein OS=Mycobacterium smegmatis (strain ATCC 700084 / mc(2)155) GN=MSMEG_1567 PE=4 SV=1
	2		2		A0QT07_A0QT07_MYCS2		sdhB		29.19		Succinate dehydrogenase iron-sulfur protein subunit SdhB OS=Mycobacterium smegmatis (strain ATCC 700084 / mc(2)155) GN=sdhB PE=4 SV=1
	2		2		A0QT72_A0QT72_MYCS2		MSMEG_1738		21.38		Probable conserved transmembrane protein OS=Mycobacterium smegmatis (strain ATCC 700084 / mc(2)155) GN=MSMEG_1738 PE=4 SV=1
	2		2		A0QUZ4_COFC_MYCS2		cofC		22.74		2-phospho-L-lactate guanylyltransferase OS=Mycobacterium smegmatis (strain ATCC 700084 / mc(2)155) GN=cofC PE=1 SV=1
	2		2		A0QUZ8_A0QUZ8_MYCS2		MSMEG_2396		20.35		Putative conserved secreted protein OS=Mycobacterium smegmatis (strain ATCC 700084 / mc(2)155) GN=MSMEG_2396 PE=4 SV=1
	2		2		A0QVU3_A0QVU3_MYCS2		MSMEG_2696		30.13		Putative conserved membrane alanine rich protein OS=Mycobacterium smegmatis (strain ATCC 700084 / mc(2)155) GN=MSMEG_2696 PE=4 SV=1
	1		2		A0QW12_A0QW12_MYCS2		MSMEG_2770		26.32		Conserved integral membrane alanine and leucine rich protein OS=Mycobacterium smegmatis (strain ATCC 700084 / mc(2)155) GN=MSMEG_2770 PE=4 SV=1
	2		2		A0QWF8_A0QWF8_MYCS2		MSMEG_2927		22.5		ABC quaternary amine transporter, permease component OS=Mycobacterium smegmatis (strain ATCC 700084 / mc(2)155) GN=MSMEG_2927 PE=3 SV=1
	2		2		A0QXA8_A0QXA8_MYCS2		cydA		53.93		Cytochrome D ubiquinol oxidase subunit 1 OS=Mycobacterium smegmatis (strain ATCC 700084 / mc(2)155) GN=cydA PE=4 SV=1
	2		2		A0QXB2_A0QXB2_MYCS2		MSMEG_3237		28.36		ATP-binding protein OS=Mycobacterium smegmatis (strain ATCC 700084 / mc(2)155) GN=MSMEG_3237 PE=3 SV=1
	2		2		A0QXF3_A0QXF3_MYCS2		MSMEG_3280		43.05		ABC transporter solute-binding protein OS=Mycobacterium smegmatis (strain ATCC 700084 / mc(2)155) GN=MSMEG_3280 PE=4 SV=1
	2		2		A0QYG6_A0QYG6_MYCS2		MSMEG_3651		32.02		Membrane associated protein OS=Mycobacterium smegmatis (strain ATCC 700084 / mc(2)155) GN=MSMEG_3651 PE=4 SV=1
	2		2		A0QZY3_A0QZY3_MYCS2		MSMEG_4192		21.15		Uncharacterized protein OS=Mycobacterium smegmatis (strain ATCC 700084 / mc(2)155) GN=MSMEG_4192 PE=4 SV=1
	2		2		A0R037_A0R037_MYCS2		MSMEG_4248		26.36		1-acylglycerol-3-phosphate O-acyltransferase OS=Mycobacterium smegmatis (strain ATCC 700084 / mc(2)155) GN=MSMEG_4248 PE=4 SV=1
	1		2		A0R090_A0R090_MYCS2		MSMEG_4301		63.38		Acyl-CoA synthase OS=Mycobacterium smegmatis (strain ATCC 700084 / mc(2)155) GN=MSMEG_4301 PE=4 SV=1
	2		2		A0R1R5_A0R1R5_MYCS2		MSMEG_4847		24.14		Transcriptional regulator, TetR family OS=Mycobacterium smegmatis (strain ATCC 700084 / mc(2)155) GN=MSMEG_4847 PE=4 SV=1
	2		2		A0R1X6_A0R1X6_MYCS2		MSMEG_4909		20.92		Putative transcriptional regulatory protein OS=Mycobacterium smegmatis (strain ATCC 700084 / mc(2)155) GN=MSMEG_4909 PE=4 SV=1
	2		2		A0R217_A0R217_MYCS2		MSMEG_4953		21.64		Putative transcriptional regulator OS=Mycobacterium smegmatis (strain ATCC 700084 / mc(2)155) GN=MSMEG_4953 PE=4 SV=1
	2		2		A0R233_A0R233_MYCS2		MSMEG_4970		30.86		Uncharacterized protein OS=Mycobacterium smegmatis (strain ATCC 700084 / mc(2)155) GN=MSMEG_4970 PE=4 SV=1
	1		2		A0R2I1_A0R2I1_MYCS2		fdxC		11.63		4Fe-4S ferredoxin, iron-sulfur binding protein OS=Mycobacterium smegmatis (strain ATCC 700084 / mc(2)155) GN=fdxC PE=4 SV=1
	2		2		A0R2T1_A0R2T1_MYCS2		MSMEG_5223		40.98		Uncharacterized protein OS=Mycobacterium smegmatis (strain ATCC 700084 / mc(2)155) GN=MSMEG_5223 PE=4 SV=1
	2		2		A0R2Y3_A0R2Y3_MYCS2		MSMEG_5275		29.32		Conserved transmembrane protein OS=Mycobacterium smegmatis (strain ATCC 700084 / mc(2)155) GN=MSMEG_5275 PE=4 SV=1
	1		2		A0R3P0_A0R3P0_MYCS2		MSMEG_5540		21.06		Uncharacterized protein OS=Mycobacterium smegmatis (strain ATCC 700084 / mc(2)155) GN=MSMEG_5540 PE=4 SV=1
	2		2		A0R626_DPPRS_MYCS2		MSMEG_6401		34.51		Decaprenyl-phosphate phosphoribosyltransferase OS=Mycobacterium smegmatis (strain ATCC 700084 / mc(2)155) GN=MSMEG_6401 PE=3 SV=1
	1		2		A0R6U6_A0R6U6_MYCS2		MSMEG_6676		21.56		Probable conserved transmembrane protein OS=Mycobacterium smegmatis (strain ATCC 700084 / mc(2)155) GN=MSMEG_6676 PE=4 SV=1
	1		2		I7F7E6_I7F7E6_MYCS2		ctaD		63.52		Cytochrome c oxidase subunit 1 OS=Mycobacterium smegmatis (strain ATCC 700084 / mc(2)155) GN=ctaD PE=3 SV=1
	2		2		I7FKX7_I7FKX7_MYCS2		ppiB		35.56		Peptidyl-prolyl cis-trans isomerase B PpiB OS=Mycobacterium smegmatis (strain ATCC 700084 / mc(2)155) GN=ppiB PE=4 SV=1
	2		2		I7G1K3_I7G1K3_MYCS2		MSMEI_0310		42.79		Conserved membrane protein OS=Mycobacterium smegmatis (strain ATCC 700084 / mc(2)155) GN=MSMEI_0310 PE=4 SV=1
	1		2		I7GGN8_I7GGN8_MYCS2		glpD2		60.65		Glycerol-3-phosphate dehydrogenase OS=Mycobacterium smegmatis (strain ATCC 700084 / mc(2)155) GN=glpD2 PE=3 SV=1
	2		2		IGH1M_MOUSE		Ighg1		43.36		Ig gamma-1 chain C region, membrane-bound form OS=Mus musculus GN=Ighg1 PE=1 SV=2
3	1	3	1	A0R3M4_SUCC_MYCS2	A0R3M4_SUCC_MYCS2	sucC	sucC	40.91	40.91	Succinyl-CoA ligase [ADP-forming] subunit beta OS=Mycobacterium smegmatis (strain ATCC 700084 / mc(2)155) GN=sucC PE=1 SV=1	Succinyl-CoA ligase [ADP-forming] subunit beta OS=Mycobacterium smegmatis (strain ATCC 700084 / mc(2)155) GN=sucC PE=1 SV=1
3	1	4	1	A0R4G9_A0R4G9_MYCS2	A0R4G9_A0R4G9_MYCS2	MSMEG_5829	MSMEG_5829	37.19	37.19	Dyp-type peroxidase OS=Mycobacterium smegmatis (strain ATCC 700084 / mc(2)155) GN=MSMEG_5829 PE=4 SV=1	Dyp-type peroxidase OS=Mycobacterium smegmatis (strain ATCC 700084 / mc(2)155) GN=MSMEG_5829 PE=4 SV=1
3	1	3	1	A0R784_A0R784_MYCS2	A0R784_A0R784_MYCS2	MSMEG_6817	MSMEG_6817	32.3	32.3	RNA polymerase ECF-subfamily sigma factor OS=Mycobacterium smegmatis (strain ATCC 700084 / mc(2)155) GN=MSMEG_6817 PE=4 SV=1	RNA polymerase ECF-subfamily sigma factor OS=Mycobacterium smegmatis (strain ATCC 700084 / mc(2)155) GN=MSMEG_6817 PE=4 SV=1
2	1	2	1	A0QPP5_A0QPP5_MYCS2	A0QPP5_A0QPP5_MYCS2	MSMEG_0471	MSMEG_0471	31.65	31.65	Transcriptional regulator LysR family protein OS=Mycobacterium smegmatis (strain ATCC 700084 / mc(2)155) GN=MSMEG_0471 PE=4 SV=1	Transcriptional regulator LysR family protein OS=Mycobacterium smegmatis (strain ATCC 700084 / mc(2)155) GN=MSMEG_0471 PE=4 SV=1
2	1	2	1	A0QPV3_A0QPV3_MYCS2	A0QPV3_A0QPV3_MYCS2	MSMEG_0530	MSMEG_0530	24.84	24.84	Short chain dehydrogenase OS=Mycobacterium smegmatis (strain ATCC 700084 / mc(2)155) GN=MSMEG_0530 PE=4 SV=1	Short chain dehydrogenase OS=Mycobacterium smegmatis (strain ATCC 700084 / mc(2)155) GN=MSMEG_0530 PE=4 SV=1
2	1	3	1	A0QSG8_A0QSG8_MYCS2	A0QSG8_A0QSG8_MYCS2	rplO	rplO	15.56	15.56	50S ribosomal protein L15 OS=Mycobacterium smegmatis (strain ATCC 700084 / mc(2)155) GN=rplO PE=3 SV=1	50S ribosomal protein L15 OS=Mycobacterium smegmatis (strain ATCC 700084 / mc(2)155) GN=rplO PE=3 SV=1
2	1	2	1	A0QVX4_A0QVX4_MYCS2	A0QVX4_A0QVX4_MYCS2	MSMEG_2728	MSMEG_2728	28.25	28.25	Amino acid ABC transporter, ATP-binding protein OS=Mycobacterium smegmatis (strain ATCC 700084 / mc(2)155) GN=MSMEG_2728 PE=3 SV=1	Amino acid ABC transporter, ATP-binding protein OS=Mycobacterium smegmatis (strain ATCC 700084 / mc(2)155) GN=MSMEG_2728 PE=3 SV=1
2	1	3	1	A0QWN1_A0QWN1_MYCS2	A0QWN1_A0QWN1_MYCS2	MSMEG_3002	MSMEG_3002	53.63	53.63	Carboxylic ester hydrolase OS=Mycobacterium smegmatis (strain ATCC 700084 / mc(2)155) GN=MSMEG_3002 PE=3 SV=1	Carboxylic ester hydrolase OS=Mycobacterium smegmatis (strain ATCC 700084 / mc(2)155) GN=MSMEG_3002 PE=3 SV=1
2	1	2	1	A0R2V4_A0R2V4_MYCS2	A0R2V4_A0R2V4_MYCS2	MSMEG_5246	MSMEG_5246	36.2	36.2	Uncharacterized protein OS=Mycobacterium smegmatis (strain ATCC 700084 / mc(2)155) GN=MSMEG_5246 PE=1 SV=1	Uncharacterized protein OS=Mycobacterium smegmatis (strain ATCC 700084 / mc(2)155) GN=MSMEG_5246 PE=1 SV=1
2	1	2	1	A0R4L2_A0R4L2_MYCS2	A0R4L2_A0R4L2_MYCS2	MSMEG_5873	MSMEG_5873	28.34	28.34	Conserved membrane protein OS=Mycobacterium smegmatis (strain ATCC 700084 / mc(2)155) GN=MSMEG_5873 PE=4 SV=1	Conserved membrane protein OS=Mycobacterium smegmatis (strain ATCC 700084 / mc(2)155) GN=MSMEG_5873 PE=4 SV=1
2	1	2	1	A0R548_A0R548_MYCS2	A0R548_A0R548_MYCS2	MSMEG_6064	MSMEG_6064	35.07	35.07	Lipoprotein OS=Mycobacterium smegmatis (strain ATCC 700084 / mc(2)155) GN=MSMEG_6064 PE=4 SV=1	Lipoprotein OS=Mycobacterium smegmatis (strain ATCC 700084 / mc(2)155) GN=MSMEG_6064 PE=4 SV=1
2	1	2	1	A0R6E4_A0R6E4_MYCS2	A0R6E4_A0R6E4_MYCS2	MSMEG_6519	MSMEG_6519	27.65	27.65	Pyridoxamine 5'-phosphate oxidase family protein OS=Mycobacterium smegmatis (strain ATCC 700084 / mc(2)155) GN=MSMEG_6519 PE=1 SV=1	Pyridoxamine 5'-phosphate oxidase family protein OS=Mycobacterium smegmatis (strain ATCC 700084 / mc(2)155) GN=MSMEG_6519 PE=1 SV=1
2	1	2	1	A4ZHU1_A4ZHU1_MYCS2	A4ZHU1_A4ZHU1_MYCS2	MSMEI_0303	MSMEI_0303	27.55	27.55	Methyltransferase type 11 OS=Mycobacterium smegmatis (strain ATCC 700084 / mc(2)155) GN=MSMEI_0303 PE=4 SV=1	Methyltransferase type 11 OS=Mycobacterium smegmatis (strain ATCC 700084 / mc(2)155) GN=MSMEI_0303 PE=4 SV=1
2	1	2	1	I7FS93_I7FS93_MYCS2	I7FS93_I7FS93_MYCS2	MSMEI_5270	MSMEI_5270	43.75	43.75	UPF0409 lipoprotein OS=Mycobacterium smegmatis (strain ATCC 700084 / mc(2)155) GN=MSMEI_5270 PE=4 SV=1	UPF0409 lipoprotein OS=Mycobacterium smegmatis (strain ATCC 700084 / mc(2)155) GN=MSMEI_5270 PE=4 SV=1
2	1	2	1	I7G6S5_I7G6S5_MYCS2	I7G6S5_I7G6S5_MYCS2	MSMEI_2458	MSMEI_2458	33.54	33.54	Putative oxidoreductase OS=Mycobacterium smegmatis (strain ATCC 700084 / mc(2)155) GN=MSMEI_2458 PE=4 SV=1	Putative oxidoreductase OS=Mycobacterium smegmatis (strain ATCC 700084 / mc(2)155) GN=MSMEI_2458 PE=4 SV=1
2	1	2	1	Q3I5Q7_Q3I5Q7_MYCS2	Q3I5Q7_Q3I5Q7_MYCS2	MSMEG_0919	MSMEG_0919	24.55	24.55	HBHA-like protein OS=Mycobacterium smegmatis (strain ATCC 700084 / mc(2)155) GN=MSMEG_0919 PE=4 SV=1	HBHA-like protein OS=Mycobacterium smegmatis (strain ATCC 700084 / mc(2)155) GN=MSMEG_0919 PE=4 SV=1
1	1	1	1	A0QNE2_A0QNE2_MYCS2	A0QNE2_A0QNE2_MYCS2	MSMEG_0007	MSMEG_0007	27.21	27.21	Putative conserved membrane protein OS=Mycobacterium smegmatis (strain ATCC 700084 / mc(2)155) GN=MSMEG_0007 PE=4 SV=1	Putative conserved membrane protein OS=Mycobacterium smegmatis (strain ATCC 700084 / mc(2)155) GN=MSMEG_0007 PE=4 SV=1
1	1	1	1	A0QNY0_A0QNY0_MYCS2	A0QNY0_A0QNY0_MYCS2	MSMEG_0203	MSMEG_0203	25.88	25.88	IS1096, tnpR protein OS=Mycobacterium smegmatis (strain ATCC 700084 / mc(2)155) GN=MSMEG_0203 PE=4 SV=1	IS1096, tnpR protein OS=Mycobacterium smegmatis (strain ATCC 700084 / mc(2)155) GN=MSMEG_0203 PE=4 SV=1
1	1	1	1	A0QPY6_A0QPY6_MYCS2	A0QPY6_A0QPY6_MYCS2	MSMEG_0562	MSMEG_0562	34	34	Conserved integral membrane protein OS=Mycobacterium smegmatis (strain ATCC 700084 / mc(2)155) GN=MSMEG_0562 PE=4 SV=1	Conserved integral membrane protein OS=Mycobacterium smegmatis (strain ATCC 700084 / mc(2)155) GN=MSMEG_0562 PE=4 SV=1
1	1	1	1	A0QQ49_A0QQ49_MYCS2	A0QQ49_A0QQ49_MYCS2	MSMEG_0625	MSMEG_0625	44.81	44.81	Uncharacterized protein OS=Mycobacterium smegmatis (strain ATCC 700084 / mc(2)155) GN=MSMEG_0625 PE=4 SV=1	Uncharacterized protein OS=Mycobacterium smegmatis (strain ATCC 700084 / mc(2)155) GN=MSMEG_0625 PE=4 SV=1
1	1	1	1	A0QQ61_A0QQ61_MYCS2	A0QQ61_A0QQ61_MYCS2	MSMEG_0639	MSMEG_0639	36.96	36.96	ABC transporter ATP-binding protein OS=Mycobacterium smegmatis (strain ATCC 700084 / mc(2)155) GN=MSMEG_0639 PE=3 SV=1	ABC transporter ATP-binding protein OS=Mycobacterium smegmatis (strain ATCC 700084 / mc(2)155) GN=MSMEG_0639 PE=3 SV=1
1	1	1	1	A0QQS8_A0QQS8_MYCS2	A0QQS8_A0QQS8_MYCS2	MSMEG_0863	MSMEG_0863	33.19	33.19	Short chain dehydrogenase OS=Mycobacterium smegmatis (strain ATCC 700084 / mc(2)155) GN=MSMEG_0863 PE=4 SV=1	Short chain dehydrogenase OS=Mycobacterium smegmatis (strain ATCC 700084 / mc(2)155) GN=MSMEG_0863 PE=4 SV=1
1	1	1	1	A0QSH9_A0QSH9_MYCS2	A0QSH9_A0QSH9_MYCS2	map	map	27.56	27.56	Methionine aminopeptidase OS=Mycobacterium smegmatis (strain ATCC 700084 / mc(2)155) GN=map PE=3 SV=1	Methionine aminopeptidase OS=Mycobacterium smegmatis (strain ATCC 700084 / mc(2)155) GN=map PE=3 SV=1
1	1	1	1	A0QSM4_A0QSM4_MYCS2	A0QSM4_A0QSM4_MYCS2	MSMEG_1530	MSMEG_1530	37	37	Integral membrane protein OS=Mycobacterium smegmatis (strain ATCC 700084 / mc(2)155) GN=MSMEG_1530 PE=4 SV=1	Integral membrane protein OS=Mycobacterium smegmatis (strain ATCC 700084 / mc(2)155) GN=MSMEG_1530 PE=4 SV=1
1	1	1	1	A0QSP8_RL13_MYCS2	A0QSP8_RL13_MYCS2	rplM	rplM	16.11	16.11	50S ribosomal protein L13 OS=Mycobacterium smegmatis (strain ATCC 700084 / mc(2)155) GN=rplM PE=1 SV=1	50S ribosomal protein L13 OS=Mycobacterium smegmatis (strain ATCC 700084 / mc(2)155) GN=rplM PE=1 SV=1
1	1	2	1	A0QSV1_A0QSV1_MYCS2	A0QSV1_A0QSV1_MYCS2	MSMEG_1611	MSMEG_1611	25.22	25.22	Putative transcriptional regulatory protein OS=Mycobacterium smegmatis (strain ATCC 700084 / mc(2)155) GN=MSMEG_1611 PE=4 SV=1	Putative transcriptional regulatory protein OS=Mycobacterium smegmatis (strain ATCC 700084 / mc(2)155) GN=MSMEG_1611 PE=4 SV=1
1	1	1	1	A0QUM5_A0QUM5_MYCS2	A0QUM5_A0QUM5_MYCS2	MSMEG_2261	MSMEG_2261	19.37	19.37	Uncharacterized protein OS=Mycobacterium smegmatis (strain ATCC 700084 / mc(2)155) GN=MSMEG_2261 PE=4 SV=1	Uncharacterized protein OS=Mycobacterium smegmatis (strain ATCC 700084 / mc(2)155) GN=MSMEG_2261 PE=4 SV=1
1	1	1	1	A0QWU8_A0QWU8_MYCS2	A0QWU8_A0QWU8_MYCS2	MSMEG_3070	MSMEG_3070	24.09	24.09	LprG protein OS=Mycobacterium smegmatis (strain ATCC 700084 / mc(2)155) GN=MSMEG_3070 PE=4 SV=1	LprG protein OS=Mycobacterium smegmatis (strain ATCC 700084 / mc(2)155) GN=MSMEG_3070 PE=4 SV=1
1	1	1	1	A0QX24_A0QX24_MYCS2	A0QX24_A0QX24_MYCS2	moxR	moxR	38.03	38.03	ATPase, MoxR family protein OS=Mycobacterium smegmatis (strain ATCC 700084 / mc(2)155) GN=moxR PE=4 SV=1	ATPase, MoxR family protein OS=Mycobacterium smegmatis (strain ATCC 700084 / mc(2)155) GN=moxR PE=4 SV=1
1	1	1	1	A0QXN2_A0QXN2_MYCS2	A0QXN2_A0QXN2_MYCS2	MSMEG_3363	MSMEG_3363	21.91	21.91	Regulatory protein, TetR OS=Mycobacterium smegmatis (strain ATCC 700084 / mc(2)155) GN=MSMEG_3363 PE=4 SV=1	Regulatory protein, TetR OS=Mycobacterium smegmatis (strain ATCC 700084 / mc(2)155) GN=MSMEG_3363 PE=4 SV=1
1	1	1	1	A0QYF7_A0QYF7_MYCS2	A0QYF7_A0QYF7_MYCS2	gcvP	gcvP	100.77	100.77	Glycine dehydrogenase (decarboxylating) OS=Mycobacterium smegmatis (strain ATCC 700084 / mc(2)155) GN=gcvP PE=3 SV=1	Glycine dehydrogenase (decarboxylating) OS=Mycobacterium smegmatis (strain ATCC 700084 / mc(2)155) GN=gcvP PE=3 SV=1
1	1	1	1	A0QYK0_A0QYK0_MYCS2	A0QYK0_A0QYK0_MYCS2	MSMEG_3685	MSMEG_3685	15.31	15.31	Uncharacterized protein OS=Mycobacterium smegmatis (strain ATCC 700084 / mc(2)155) GN=MSMEG_3685 PE=4 SV=1	Uncharacterized protein OS=Mycobacterium smegmatis (strain ATCC 700084 / mc(2)155) GN=MSMEG_3685 PE=4 SV=1
1	1	1	1	A0QYU8_A0QYU8_MYCS2	A0QYU8_A0QYU8_MYCS2	infC	infC	22.89	22.89	Translation initiation factor IF-3 OS=Mycobacterium smegmatis (strain ATCC 700084 / mc(2)155) GN=infC PE=3 SV=1	Translation initiation factor IF-3 OS=Mycobacterium smegmatis (strain ATCC 700084 / mc(2)155) GN=infC PE=3 SV=1
1	1	1	1	A0QZ91_A0QZ91_MYCS2	A0QZ91_A0QZ91_MYCS2	MSMEG_3940	MSMEG_3940	31.43	31.43	Universal stress protein family protein OS=Mycobacterium smegmatis (strain ATCC 700084 / mc(2)155) GN=MSMEG_3940 PE=4 SV=1	Universal stress protein family protein OS=Mycobacterium smegmatis (strain ATCC 700084 / mc(2)155) GN=MSMEG_3940 PE=4 SV=1
1	1	1	1	A0QZC6_A0QZC6_MYCS2	A0QZC6_A0QZC6_MYCS2	MSMEG_3976	MSMEG_3976	24.21	24.21	DNA-binding protein OS=Mycobacterium smegmatis (strain ATCC 700084 / mc(2)155) GN=MSMEG_3976 PE=4 SV=1	DNA-binding protein OS=Mycobacterium smegmatis (strain ATCC 700084 / mc(2)155) GN=MSMEG_3976 PE=4 SV=1
1	1	1	1	A0R0B2_FABD_MYCS2	A0R0B2_FABD_MYCS2	fabD	fabD	29.66	29.66	Malonyl CoA-acyl carrier protein transacylase OS=Mycobacterium smegmatis (strain ATCC 700084 / mc(2)155) GN=fabD PE=1 SV=1	Malonyl CoA-acyl carrier protein transacylase OS=Mycobacterium smegmatis (strain ATCC 700084 / mc(2)155) GN=fabD PE=1 SV=1
1	1	1	1	A0R0B5_A0R0B5_MYCS2	A0R0B5_A0R0B5_MYCS2	kasB	kasB	43.71	43.71	3-oxoacyl-(Acyl-carrier-protein) synthase 1 KasA OS=Mycobacterium smegmatis (strain ATCC 700084 / mc(2)155) GN=kasB PE=3 SV=1	3-oxoacyl-(Acyl-carrier-protein) synthase 1 KasA OS=Mycobacterium smegmatis (strain ATCC 700084 / mc(2)155) GN=kasB PE=3 SV=1
1	1	1	1	A0R3Z8_A0R3Z8_MYCS2	A0R3Z8_A0R3Z8_MYCS2	MSMEG_5654	MSMEG_5654	31.58	31.58	Transcriptional regulator, LysR family protein OS=Mycobacterium smegmatis (strain ATCC 700084 / mc(2)155) GN=MSMEG_5654 PE=4 SV=1	Transcriptional regulator, LysR family protein OS=Mycobacterium smegmatis (strain ATCC 700084 / mc(2)155) GN=MSMEG_5654 PE=4 SV=1
1	1	1	1	A0R4Y5_A0R4Y5_MYCS2	A0R4Y5_A0R4Y5_MYCS2	MSMEG_5997	MSMEG_5997	13.88	13.88	Uncharacterized protein OS=Mycobacterium smegmatis (strain ATCC 700084 / mc(2)155) GN=MSMEG_5997 PE=4 SV=1	Uncharacterized protein OS=Mycobacterium smegmatis (strain ATCC 700084 / mc(2)155) GN=MSMEG_5997 PE=4 SV=1
1	1	1	1	A0R532_A0R532_MYCS2	A0R532_A0R532_MYCS2	MSMEG_6046	MSMEG_6046	27.86	27.86	ABC transporter related protein OS=Mycobacterium smegmatis (strain ATCC 700084 / mc(2)155) GN=MSMEG_6046 PE=3 SV=1	ABC transporter related protein OS=Mycobacterium smegmatis (strain ATCC 700084 / mc(2)155) GN=MSMEG_6046 PE=3 SV=1
1	1	1	1	A0R5Z1_A0R5Z1_MYCS2	A0R5Z1_A0R5Z1_MYCS2	rfbE	rfbE	29.39	29.39	O-antigen export system, ATP-binding protein OS=Mycobacterium smegmatis (strain ATCC 700084 / mc(2)155) GN=rfbE PE=4 SV=1	O-antigen export system, ATP-binding protein OS=Mycobacterium smegmatis (strain ATCC 700084 / mc(2)155) GN=rfbE PE=4 SV=1
1	1	1	1	I7F9K4_I7F9K4_MYCS2	I7F9K4_I7F9K4_MYCS2	wbbL1	wbbL1	32.68	32.68	dTDP-RHA:A-D-GlcNAc-diphosphoryl polyprenol-A-3-L-rhamnosyl transferase wbbL1 OS=Mycobacterium smegmatis (strain ATCC 700084 / mc(2)155) GN=wbbL1 PE=4 SV=1	dTDP-RHA:A-D-GlcNAc-diphosphoryl polyprenol-A-3-L-rhamnosyl transferase wbbL1 OS=Mycobacterium smegmatis (strain ATCC 700084 / mc(2)155) GN=wbbL1 PE=4 SV=1
1	1	1	1	I7FEL6_I7FEL6_MYCS2	I7FEL6_I7FEL6_MYCS2	plsC	plsC	26.96	26.96	Putative transmembrane phospholipid biosynthesis bifunctional enzyme plsC: putative l-3-phosphoserine phosphatase/ 1-acyl-SN-glycerol-3-phosphate acyltransferase OS=Mycobacterium smegmatis (strain ATCC 700084 / mc(2)155) GN=plsC PE=4 SV=1	Putative transmembrane phospholipid biosynthesis bifunctional enzyme plsC: putative l-3-phosphoserine phosphatase/ 1-acyl-SN-glycerol-3-phosphate acyltransferase OS=Mycobacterium smegmatis (strain ATCC 700084 / mc(2)155) GN=plsC PE=4 SV=1
1	1	1	1	I7GAY7_I7GAY7_MYCS2	I7GAY7_I7GAY7_MYCS2	MSMEI_3868	MSMEI_3868	21.5	21.5	Transcriptional regulator, TetR family OS=Mycobacterium smegmatis (strain ATCC 700084 / mc(2)155) GN=MSMEI_3868 PE=4 SV=1	Transcriptional regulator, TetR family OS=Mycobacterium smegmatis (strain ATCC 700084 / mc(2)155) GN=MSMEI_3868 PE=4 SV=1
1	1	1	1	Q3L894_Q3L894_MYCS2	Q3L894_Q3L894_MYCS2	tnpR	tnpR	27.39	27.39	TnpR OS=Mycobacterium smegmatis (strain ATCC 700084 / mc(2)155) GN=tnpR PE=4 SV=1	TnpR OS=Mycobacterium smegmatis (strain ATCC 700084 / mc(2)155) GN=tnpR PE=4 SV=1
1	1	1	1	Q59560_RECA_MYCS2	Q59560_RECA_MYCS2	recA	recA	37.28	37.28	Protein RecA OS=Mycobacterium smegmatis (strain ATCC 700084 / mc(2)155) GN=recA PE=1 SV=1	Protein RecA OS=Mycobacterium smegmatis (strain ATCC 700084 / mc(2)155) GN=recA PE=1 SV=1
	1		1		A0QP02_A0QP02_MYCS2		mmpL5		105.46		MmpL4 protein OS=Mycobacterium smegmatis (strain ATCC 700084 / mc(2)155) GN=mmpL5 PE=4 SV=1
	1		1		A0QPE7_A0QPE7_MYCS2		fabG4		46.47		3-oxoacyl-acyl-carrier protein reductase FabG4 OS=Mycobacterium smegmatis (strain ATCC 700084 / mc(2)155) GN=fabG4 PE=1 SV=1
	1		1		A0QPW6_A0QPW6_MYCS2		MSMEG_0544		33.42		LysR family transcriptional regulator OS=Mycobacterium smegmatis (strain ATCC 700084 / mc(2)155) GN=MSMEG_0544 PE=4 SV=1
	1		1		A0QPX3_A0QPX3_MYCS2		MSMEG_0550		34.48		Aliphatic sulfonates family ABC transporter, periplasmic ligand-binding protein OS=Mycobacterium smegmatis (strain ATCC 700084 / mc(2)155) GN=MSMEG_0550 PE=4 SV=1
	1		1		A0QPX4_A0QPX4_MYCS2		MSMEG_0551		28.21		ABC nitrate/sulfonate/bicarbonate transporter, ATPase subunit OS=Mycobacterium smegmatis (strain ATCC 700084 / mc(2)155) GN=MSMEG_0551 PE=3 SV=1
	1		1		A0QQJ3_A0QQJ3_MYCS2		MSMEG_0775		26.63		Beta-lactamase-like protein OS=Mycobacterium smegmatis (strain ATCC 700084 / mc(2)155) GN=MSMEG_0775 PE=4 SV=1
	1		1		A0QRD2_A0QRD2_MYCS2		MSMEG_1073		32.45		Oxidoreductase, short-chain dehydrogenase/reductase family protein OS=Mycobacterium smegmatis (strain ATCC 700084 / mc(2)155) GN=MSMEG_1073 PE=3 SV=1
	1		1		A0QSJ8_A0QSJ8_MYCS2		MSMEG_1504		26.94		Antibiotic-transport integral membrane leucine, alanine and valine rich protein ABC transporter OS=Mycobacterium smegmatis (strain ATCC 700084 / mc(2)155) GN=MSMEG_1504 PE=4 SV=1
	1		1		A0QTP8_A0QTP8_MYCS2		MSMEG_1920		34.23		Diacylglycerol kinase catalytic region OS=Mycobacterium smegmatis (strain ATCC 700084 / mc(2)155) GN=MSMEG_1920 PE=4 SV=1
	1		1		A0QU22_A0QU22_MYCS2		MSMEG_2049		20.96		Putative transcriptional regulator, TetR family protein OS=Mycobacterium smegmatis (strain ATCC 700084 / mc(2)155) GN=MSMEG_2049 PE=4 SV=1
	1		1		A0QU51_A85B_MYCS2		fbpB		35.17		Diacylglycerol acyltransferase/mycolyltransferase Ag85B OS=Mycobacterium smegmatis (strain ATCC 700084 / mc(2)155) GN=fbpB PE=2 SV=1
	1		1		A0QU59_A0QU59_MYCS2		MSMEG_2087		35.08		MscS Mechanosensitive ion channel OS=Mycobacterium smegmatis (strain ATCC 700084 / mc(2)155) GN=MSMEG_2087 PE=4 SV=1
	1		1		A0QV18_A0QV18_MYCS2		MSMEG_2416		26.8		Uncharacterized protein OS=Mycobacterium smegmatis (strain ATCC 700084 / mc(2)155) GN=MSMEG_2416 PE=4 SV=1
	1		1		A0QVD9_PYRH_MYCS2		pyrH		26.35		Uridylate kinase OS=Mycobacterium smegmatis (strain ATCC 700084 / mc(2)155) GN=pyrH PE=1 SV=1
	1		1		A0QVE0_RRF_MYCS2		frr		20.81		Ribosome-recycling factor OS=Mycobacterium smegmatis (strain ATCC 700084 / mc(2)155) GN=frr PE=1 SV=1
	1		1		A0QVP7_A0QVP7_MYCS2		MSMEG_2648		23.93		4-phosphopantetheinyl transferase OS=Mycobacterium smegmatis (strain ATCC 700084 / mc(2)155) GN=MSMEG_2648 PE=4 SV=1
	1		1		A0QW04_A0QW04_MYCS2		suhB		29.21		Inositol-1-monophosphatase OS=Mycobacterium smegmatis (strain ATCC 700084 / mc(2)155) GN=suhB PE=4 SV=1
	1		1		A0QWF9_A0QWF9_MYCS2		MSMEG_2928		38.57		Uncharacterized protein OS=Mycobacterium smegmatis (strain ATCC 700084 / mc(2)155) GN=MSMEG_2928 PE=4 SV=1
	1		1		A0QWH1_Y2940_MYCS2		MSMEG_2940		26.75		Probable transcriptional regulatory protein MSMEG_2940/MSMEI_2866 OS=Mycobacterium smegmatis (strain ATCC 700084 / mc(2)155) GN=MSMEG_2940 PE=1 SV=1
	1		1		A0QWP5_A0QWP5_MYCS2		MSMEG_3015		25.43		Uncharacterized protein OS=Mycobacterium smegmatis (strain ATCC 700084 / mc(2)155) GN=MSMEG_3015 PE=4 SV=1
	1		1		A0QWQ3_A0QWQ3_MYCS2		MSMEG_3024		14.06		NovD OS=Mycobacterium smegmatis (strain ATCC 700084 / mc(2)155) GN=MSMEG_3024 PE=4 SV=1
	1		1		A0QWY2_COXX_MYCS2		ctaB		34.01		Protoheme IX farnesyltransferase OS=Mycobacterium smegmatis (strain ATCC 700084 / mc(2)155) GN=ctaB PE=3 SV=1
	1		1		A0QXB8_A0QXB8_MYCS2		MSMEG_3244		48.62		Uncharacterized protein OS=Mycobacterium smegmatis (strain ATCC 700084 / mc(2)155) GN=MSMEG_3244 PE=4 SV=1
	1		1		A0QXC1_A0QXC1_MYCS2		MSMEG_3248		36.95		ABC transporter branched chain amino acid transport permease OS=Mycobacterium smegmatis (strain ATCC 700084 / mc(2)155) GN=MSMEG_3248 PE=4 SV=1
	1		1		A0QYQ0_A0QYQ0_MYCS2		cmk		23.52		Cytidylate kinase OS=Mycobacterium smegmatis (strain ATCC 700084 / mc(2)155) GN=cmk PE=1 SV=1
	1		1		A0QYU6_RL20_MYCS2		rplT		14.46		50S ribosomal protein L20 OS=Mycobacterium smegmatis (strain ATCC 700084 / mc(2)155) GN=rplT PE=1 SV=1
	1		1		A0QZC5_A0QZC5_MYCS2		MSMEG_3975		58.03		Putative regulatory protein OS=Mycobacterium smegmatis (strain ATCC 700084 / mc(2)155) GN=MSMEG_3975 PE=4 SV=1
	1		1		A0R028_A0R028_MYCS2		MSMEG_4239		24.67		LppM protein OS=Mycobacterium smegmatis (strain ATCC 700084 / mc(2)155) GN=MSMEG_4239 PE=4 SV=1
	1		1		A0R060_A0R060_MYCS2		MSMEG_4271		23.49		Uncharacterized protein OS=Mycobacterium smegmatis (strain ATCC 700084 / mc(2)155) GN=MSMEG_4271 PE=4 SV=1
	1		1		A0R092_A0R092_MYCS2		MSMEG_4303		54.7		Methyltransferase OS=Mycobacterium smegmatis (strain ATCC 700084 / mc(2)155) GN=MSMEG_4303 PE=4 SV=1
	1		1		A0R099_A0R099_MYCS2		MSMEG_4311		30.19		Conserved transmembrane protein OS=Mycobacterium smegmatis (strain ATCC 700084 / mc(2)155) GN=MSMEG_4311 PE=4 SV=1
	1		1		A0R0A0_A0R0A0_MYCS2		cobD		32.54		Cobalamin biosynthesis protein CobD OS=Mycobacterium smegmatis (strain ATCC 700084 / mc(2)155) GN=cobD PE=3 SV=1
	1		1		A0R0N6_A0R0N6_MYCS2		MSMEG_4450		33.87		Alpha/beta hydrolase OS=Mycobacterium smegmatis (strain ATCC 700084 / mc(2)155) GN=MSMEG_4450 PE=4 SV=1
	1		1		A0R125_A0R125_MYCS2		MSMEG_4595		28.61		Probable serine/threonine-protein kinase PknH, putative OS=Mycobacterium smegmatis (strain ATCC 700084 / mc(2)155) GN=MSMEG_4595 PE=4 SV=1
	1		1		A0R128_A0R128_MYCS2		lppH		24.6		Putative conserved lipoprotein LppH OS=Mycobacterium smegmatis (strain ATCC 700084 / mc(2)155) GN=lppH PE=4 SV=1
	1		1		A0R129_A0R129_MYCS2		lppH		24.45		Putative conserved lipoprotein lpph OS=Mycobacterium smegmatis (strain ATCC 700084 / mc(2)155) GN=lppH PE=4 SV=1
	1		1		A0R156_A0R156_MYCS2		MSMEG_4631		19.9		Uncharacterized protein OS=Mycobacterium smegmatis (strain ATCC 700084 / mc(2)155) GN=MSMEG_4631 PE=4 SV=1
	1		1		A0R2C1_A0R2C1_MYCS2		sugB		29.8		ABC transporter, permease protein SugB OS=Mycobacterium smegmatis (strain ATCC 700084 / mc(2)155) GN=sugB PE=3 SV=1
	1		1		A0R2V5_A0R2V5_MYCS2		phoH2		47.14		PhoH family protein OS=Mycobacterium smegmatis (strain ATCC 700084 / mc(2)155) GN=phoH2 PE=4 SV=1
	1		1		A0R373_A0R373_MYCS2		ehuB		33.04		Ectoine/hydroxyectoine ABC transporter solute-binding protein OS=Mycobacterium smegmatis (strain ATCC 700084 / mc(2)155) GN=ehuB PE=4 SV=1
	1		1		A0R3A5_A0R3A5_MYCS2		MSMEG_5402		27.99		Dehydrogenase DhgA OS=Mycobacterium smegmatis (strain ATCC 700084 / mc(2)155) GN=MSMEG_5402 PE=4 SV=1
	1		1		A0R3L3_A0R3L3_MYCS2		MSMEG_5514		22.83		Uncharacterized protein OS=Mycobacterium smegmatis (strain ATCC 700084 / mc(2)155) GN=MSMEG_5514 PE=4 SV=1
	1		1		A0R435_A0R435_MYCS2		MSMEG_5690		16.84		Cyclase/dehydrase OS=Mycobacterium smegmatis (strain ATCC 700084 / mc(2)155) GN=MSMEG_5690 PE=4 SV=1
	1		1		A0R442_A0R442_MYCS2		MSMEG_5697		14.76		Conserved integral membrane protein OS=Mycobacterium smegmatis (strain ATCC 700084 / mc(2)155) GN=MSMEG_5697 PE=4 SV=1
	1		1		A0R593_A0R593_MYCS2		hpt		21.58		Hypoxanthine phosphoribosyltransferase OS=Mycobacterium smegmatis (strain ATCC 700084 / mc(2)155) GN=hpt PE=4 SV=1
	1		1		A0R5Z0_BPA_MYCS2		bpa		18.93		Bacterial proteasome activator OS=Mycobacterium smegmatis (strain ATCC 700084 / mc(2)155) GN=bpa PE=1 SV=1
	1		1		A0R634_A0R634_MYCS2		MSMEG_6409		28.65		Acyltransferase family protein OS=Mycobacterium smegmatis (strain ATCC 700084 / mc(2)155) GN=MSMEG_6409 PE=4 SV=1
	1		1		A0R647_BFRB_MYCS2		bfrB		20.03		Ferritin BfrB OS=Mycobacterium smegmatis (strain ATCC 700084 / mc(2)155) GN=bfrB PE=1 SV=1
	1		1		A0R6U7_A0R6U7_MYCS2		MSMEG_6678		18.01		Uncharacterized protein OS=Mycobacterium smegmatis (strain ATCC 700084 / mc(2)155) GN=MSMEG_6678 PE=4 SV=1
	1		1		A0R7B8_A0R7B8_MYCS2		MSMEG_6851		19.21		PEBP family protein OS=Mycobacterium smegmatis (strain ATCC 700084 / mc(2)155) GN=MSMEG_6851 PE=4 SV=1
	1		1		I7FHP5_I7FHP5_MYCS2		MSMEI_4416		25.72		Cobalamin (Vitamin B12) biosynthesis CbiX protein OS=Mycobacterium smegmatis (strain ATCC 700084 / mc(2)155) GN=MSMEI_4416 PE=4 SV=1
	1		1		I7FLD1_I7FLD1_MYCS2		MSMEI_5675		19.78		Uncharacterized protein OS=Mycobacterium smegmatis (strain ATCC 700084 / mc(2)155) GN=MSMEI_5675 PE=4 SV=1
	1		1		I7FLI5_I7FLI5_MYCS2		yrbE4B		29.4		Conserved hypothetical integral membrane protein Yrbe1b OS=Mycobacterium smegmatis (strain ATCC 700084 / mc(2)155) GN=yrbE4B PE=4 SV=1
	1		1		I7FMC9_I7FMC9_MYCS2		MSMEI_6013		31.08		HAD-superfamily subfamily IB hydrolase, TIGR01490 OS=Mycobacterium smegmatis (strain ATCC 700084 / mc(2)155) GN=MSMEI_6013 PE=4 SV=1
	1		1		I7FTG2_I7FTG2_MYCS2		MSMEI_5734		25.42		Conserved hypothetical mce associated alanine and valine rich protein OS=Mycobacterium smegmatis (strain ATCC 700084 / mc(2)155) GN=MSMEI_5734 PE=4 SV=1
	1		1		I7G3Q5_I7G3Q5_MYCS2		MSMEI_0653		21.32		Uncharacterized protein OS=Mycobacterium smegmatis (strain ATCC 700084 / mc(2)155) GN=MSMEI_0653 PE=4 SV=1
	1		1		I7G7L6_I7G7L6_MYCS2		MSMEI_5269		37.53		Iron permease FTR1 OS=Mycobacterium smegmatis (strain ATCC 700084 / mc(2)155) GN=MSMEI_5269 PE=4 SV=1
	1		1		I7G8R0_I7G8R0_MYCS2		MSMEI_2486		26.33		Transcriptional regulator, GntR family OS=Mycobacterium smegmatis (strain ATCC 700084 / mc(2)155) GN=MSMEI_2486 PE=4 SV=1
	1		1		I7G8W3_I7G8W3_MYCS2		MSMEI_3168		26.09		Branched-chain amino acid ABC transporter OS=Mycobacterium smegmatis (strain ATCC 700084 / mc(2)155) GN=MSMEI_3168 PE=3 SV=1
4		4		A0QTK2_MTRA_MYCS2		mtrA		25.3		DNA-binding response regulator MtrA OS=Mycobacterium smegmatis (strain ATCC 700084 / mc(2)155) GN=mtrA PE=1 SV=1
3		3		A0R700_A0R700_MYCS2		MSMEG_6729		31.96		DNA-binding protein OS=Mycobacterium smegmatis (strain ATCC 700084 / mc(2)155) GN=MSMEG_6729 PE=4 SV=1
3		4		I7G1F8_I7G1F8_MYCS2		trmB		28.22		tRNA (guanine-N(7)-)-methyltransferase OS=Mycobacterium smegmatis (strain ATCC 700084 / mc(2)155) GN=trmB PE=3 SV=1
2		2		A0QNP8_A0QNP8_MYCS2		MSMEG_0120		24.74		Probable transcriptional regulatory protein OS=Mycobacterium smegmatis (strain ATCC 700084 / mc(2)155) GN=MSMEG_0120 PE=4 SV=1
2		2		A0QV10_Y2408_MYCS2		MSMEG_2408		30.2		Uncharacterized oxidoreductase MSMEG_2408/MSMEI_2347 OS=Mycobacterium smegmatis (strain ATCC 700084 / mc(2)155) GN=MSMEG_2408 PE=1 SV=1
2		2		A0QZB2_A0QZB2_MYCS2		MSMEG_3961		21.36		TetR-type regulator OS=Mycobacterium smegmatis (strain ATCC 700084 / mc(2)155) GN=MSMEG_3961 PE=4 SV=1
2		2		A0R259_A0R259_MYCS2		oppC		33.91		ABC oligopeptide transporter, permease component OS=Mycobacterium smegmatis (strain ATCC 700084 / mc(2)155) GN=oppC PE=3 SV=1
2		2		A0R734_A0R734_MYCS2		MSMEG_6764		20.76		Transcriptional regulator, TetR family OS=Mycobacterium smegmatis (strain ATCC 700084 / mc(2)155) GN=MSMEG_6764 PE=4 SV=1
1		1		A0QNI3_A0QNI3_MYCS2		MSMEG_0054		40.4		ISMsm2, transposase OS=Mycobacterium smegmatis (strain ATCC 700084 / mc(2)155) GN=MSMEG_0054 PE=4 SV=1
1		1		A0QQX8_A0QQX8_MYCS2		umaA		33.05		Methoxy mycolic acid synthase 1 OS=Mycobacterium smegmatis (strain ATCC 700084 / mc(2)155) GN=umaA PE=4 SV=1
1		1		A0QR51_A0QR51_MYCS2		MSMEG_0987		13.03		Uncharacterized protein OS=Mycobacterium smegmatis (strain ATCC 700084 / mc(2)155) GN=MSMEG_0987 PE=4 SV=1
1		1		A0QR58_A0QR58_MYCS2		resD		25.38		DNA-binding response regulator ResD OS=Mycobacterium smegmatis (strain ATCC 700084 / mc(2)155) GN=resD PE=4 SV=1
1		1		A0QSG5_A0QSG5_MYCS2		rplR		13.68		50S ribosomal protein L18 OS=Mycobacterium smegmatis (strain ATCC 700084 / mc(2)155) GN=rplR PE=3 SV=1
1		1		A0QU12_A0QU12_MYCS2		MSMEG_2038		58.12		Flavin-binding monooxygenase OS=Mycobacterium smegmatis (strain ATCC 700084 / mc(2)155) GN=MSMEG_2038 PE=4 SV=1
1		1		A0QV19_A0QV19_MYCS2		MSMEG_2417		21.5		Uncharacterized protein OS=Mycobacterium smegmatis (strain ATCC 700084 / mc(2)155) GN=MSMEG_2417 PE=4 SV=1
1		1		A0QV84_A0QV84_MYCS2		MSMEG_2483		25.95		Transcriptional regulator IclR OS=Mycobacterium smegmatis (strain ATCC 700084 / mc(2)155) GN=MSMEG_2483 PE=4 SV=1
1		1		A0QVE3_A0QVE3_MYCS2		MSMEG_2544		31.24		Transcriptional regulator, LysR family OS=Mycobacterium smegmatis (strain ATCC 700084 / mc(2)155) GN=MSMEG_2544 PE=4 SV=1
1		1		A0QVP2_A0QVP2_MYCS2		MSMEG_2643		20.59		Uncharacterized protein OS=Mycobacterium smegmatis (strain ATCC 700084 / mc(2)155) GN=MSMEG_2643 PE=4 SV=1
1		1		A0QW03_A0QW03_MYCS2		ppgK		28.11		Polyphosphate glucokinase OS=Mycobacterium smegmatis (strain ATCC 700084 / mc(2)155) GN=ppgK PE=4 SV=1
1		1		A0QWL7_A0QWL7_MYCS2		MSMEG_2986		46.34		Amidohydrolase, AtzE family protein OS=Mycobacterium smegmatis (strain ATCC 700084 / mc(2)155) GN=MSMEG_2986 PE=4 SV=1
1		1		A0QWU2_FMT_MYCS2		fmt		32.99		Methionyl-tRNA formyltransferase OS=Mycobacterium smegmatis (strain ATCC 700084 / mc(2)155) GN=fmt PE=1 SV=1
1		1		A0QWV7_Y3079_MYCS2		MSMEG_3079		31.92		Nucleotide-binding protein MSMEG_3079/MSMEI_3001 OS=Mycobacterium smegmatis (strain ATCC 700084 / mc(2)155) GN=MSMEG_3079 PE=3 SV=1
1		1		A0QX97_A0QX97_MYCS2		trpA		27.06		Tryptophan synthase alpha chain OS=Mycobacterium smegmatis (strain ATCC 700084 / mc(2)155) GN=trpA PE=3 SV=1
1		1		A0QXC3_A0QXC3_MYCS2		MSMEG_3250		31.18		ABC transporter, ATP-binding protein OS=Mycobacterium smegmatis (strain ATCC 700084 / mc(2)155) GN=MSMEG_3250 PE=3 SV=1
1		1		A0QXJ8_A0QXJ8_MYCS2		MSMEG_3328		14.84		Uncharacterized protein OS=Mycobacterium smegmatis (strain ATCC 700084 / mc(2)155) GN=MSMEG_3328 PE=4 SV=1
1		1		A0QZ32_A0QZ32_MYCS2		MSMEG_3879		26.61		Short chain dehydrogenase OS=Mycobacterium smegmatis (strain ATCC 700084 / mc(2)155) GN=MSMEG_3879 PE=4 SV=1
1		1		A0R000_A0R000_MYCS2		MSMEG_4211		58.61		Signal transduction histidine kinase regulating citrate/malate metabolism OS=Mycobacterium smegmatis (strain ATCC 700084 / mc(2)155) GN=MSMEG_4211 PE=4 SV=1
1		1		A0R203_ATPFD_MYCS2		atpFH		47.42		ATP synthase subunit b-delta OS=Mycobacterium smegmatis (strain ATCC 700084 / mc(2)155) GN=atpFH PE=1 SV=1
1		1		A0R2R7_A0R2R7_MYCS2		bpoB		31.25		Hydrolase, alpha/beta fold family protein OS=Mycobacterium smegmatis (strain ATCC 700084 / mc(2)155) GN=bpoB PE=4 SV=1
1		1		A0R427_A0R427_MYCS2		MSMEG_5682		38.13		Uncharacterized protein OS=Mycobacterium smegmatis (strain ATCC 700084 / mc(2)155) GN=MSMEG_5682 PE=4 SV=1
1		1		A0R4N0_A0R4N0_MYCS2		MSMEG_5891		39.55		ISMsm5, transposase OS=Mycobacterium smegmatis (strain ATCC 700084 / mc(2)155) GN=MSMEG_5891 PE=4 SV=1
1		1		A0R4U8_A0R4U8_MYCS2		MSMEG_5959		38.83		Uncharacterized protein OS=Mycobacterium smegmatis (strain ATCC 700084 / mc(2)155) GN=MSMEG_5959 PE=4 SV=1
1		1		A0R594_A0R594_MYCS2		tilS		34.37		tRNA(Ile)-lysidine synthase OS=Mycobacterium smegmatis (strain ATCC 700084 / mc(2)155) GN=tilS PE=3 SV=1
1		1		A0R5A9_A0R5A9_MYCS2		MSMEG_6125		33.8		Transcriptional regulator, LysR family OS=Mycobacterium smegmatis (strain ATCC 700084 / mc(2)155) GN=MSMEG_6125 PE=4 SV=1
1		1		A0R775_A0R775_MYCS2		uvrA		89.85		Excinuclease ABC OS=Mycobacterium smegmatis (strain ATCC 700084 / mc(2)155) GN=uvrA PE=3 SV=1
1		1		I7FX00_I7FX00_MYCS2		MSMEI_0772		47.35		Conserved membrane protein OS=Mycobacterium smegmatis (strain ATCC 700084 / mc(2)155) GN=MSMEI_0772 PE=4 SV=1
1		1		I7G6F6_I7G6F6_MYCS2		MSMEI_1747		15.66		Uncharacterized protein OS=Mycobacterium smegmatis (strain ATCC 700084 / mc(2)155) GN=MSMEI_1747 PE=4 SV=1
1		1		P0CH00_RIR1B_MYCS2		nrdE2		82.05		Ribonucleoside-diphosphate reductase subunit alpha 2 OS=Mycobacterium smegmatis (strain ATCC 700084 / mc(2)155) GN=nrdE2 PE=1 SV=1
#1: pMV306hsp		#2: pMVhis-yrbE1B		35-90 kDa (Blue section)
Unique #1	Unique #2	Total #1	Total #2	reference #1	reference #2	Gene Symbol #1	Gene Symbol #2	MWT(kDa) #1	MWT(kDa) #2	Annotation #1	Annotation #2
44	44	1180	955	A0QSS4_CH602_MYCS2	A0QSS4_CH602_MYCS2	groL2	groL2	56.12	56.12	60 kDa chaperonin 2 OS=Mycobacterium smegmatis (strain ATCC 700084 / mc(2)155) GN=groL2 PE=1 SV=1	60 kDa chaperonin 2 OS=Mycobacterium smegmatis (strain ATCC 700084 / mc(2)155) GN=groL2 PE=1 SV=1
1	26	1	225	A0QS64_A0QS64_MYCS2	A0QS64_A0QS64_MYCS2	mkl	mkl	38.94	38.94	ABC transporter, ATP-binding protein OS=Mycobacterium smegmatis (strain ATCC 700084 / mc(2)155) GN=mkl PE=3 SV=1	ABC transporter, ATP-binding protein OS=Mycobacterium smegmatis (strain ATCC 700084 / mc(2)155) GN=mkl PE=3 SV=1
17	20	111	112	A0R6J9_A0R6J9_MYCS2	A0R6J9_A0R6J9_MYCS2	est	est	44.61	44.61	Beta-lactamase OS=Mycobacterium smegmatis (strain ATCC 700084 / mc(2)155) GN=est PE=4 SV=1	Beta-lactamase OS=Mycobacterium smegmatis (strain ATCC 700084 / mc(2)155) GN=est PE=4 SV=1
29	27	52	43	A0QQC8_DNAK_MYCS2	A0QQC8_DNAK_MYCS2	dnaK	dnaK	66.61	66.61	Chaperone protein DnaK OS=Mycobacterium smegmatis (strain ATCC 700084 / mc(2)155) GN=dnaK PE=1 SV=1	Chaperone protein DnaK OS=Mycobacterium smegmatis (strain ATCC 700084 / mc(2)155) GN=dnaK PE=1 SV=1
18	19	33	36	A0QQU5_CH601_MYCS2	A0QQU5_CH601_MYCS2	groL1	groL1	56.45	56.45	60 kDa chaperonin 1 OS=Mycobacterium smegmatis (strain ATCC 700084 / mc(2)155) GN=groL1 PE=1 SV=1	60 kDa chaperonin 1 OS=Mycobacterium smegmatis (strain ATCC 700084 / mc(2)155) GN=groL1 PE=1 SV=1
26	27	37	35	A0R193_A0R193_MYCS2	A0R193_A0R193_MYCS2	MSMEG_4668	MSMEG_4668	84.28	84.28	Oxidoreductase alpha (Molybdopterin) subunit OS=Mycobacterium smegmatis (strain ATCC 700084 / mc(2)155) GN=MSMEG_4668 PE=4 SV=1	Oxidoreductase alpha (Molybdopterin) subunit OS=Mycobacterium smegmatis (strain ATCC 700084 / mc(2)155) GN=MSMEG_4668 PE=4 SV=1
15	16	24	31	A0R092_A0R092_MYCS2	A0R092_A0R092_MYCS2	MSMEG_4303	MSMEG_4303	54.7	54.7	Methyltransferase OS=Mycobacterium smegmatis (strain ATCC 700084 / mc(2)155) GN=MSMEG_4303 PE=4 SV=1	Methyltransferase OS=Mycobacterium smegmatis (strain ATCC 700084 / mc(2)155) GN=MSMEG_4303 PE=4 SV=1
17	17	24	30	I7GGN8_I7GGN8_MYCS2	I7GGN8_I7GGN8_MYCS2	glpD2	glpD2	60.65	60.65	Glycerol-3-phosphate dehydrogenase OS=Mycobacterium smegmatis (strain ATCC 700084 / mc(2)155) GN=glpD2 PE=3 SV=1	Glycerol-3-phosphate dehydrogenase OS=Mycobacterium smegmatis (strain ATCC 700084 / mc(2)155) GN=glpD2 PE=3 SV=1
12	12	31	30	A0R006_WAG31_MYCS2	A0R006_WAG31_MYCS2	wag31	wag31	29.53	29.53	Cell wall synthesis protein Wag31 OS=Mycobacterium smegmatis (strain ATCC 700084 / mc(2)155) GN=wag31 PE=1 SV=1	Cell wall synthesis protein Wag31 OS=Mycobacterium smegmatis (strain ATCC 700084 / mc(2)155) GN=wag31 PE=1 SV=1
14	17	25	28	A0QWN1_A0QWN1_MYCS2	A0QWN1_A0QWN1_MYCS2	MSMEG_3002	MSMEG_3002	53.63	53.63	Carboxylic ester hydrolase OS=Mycobacterium smegmatis (strain ATCC 700084 / mc(2)155) GN=MSMEG_3002 PE=3 SV=1	Carboxylic ester hydrolase OS=Mycobacterium smegmatis (strain ATCC 700084 / mc(2)155) GN=MSMEG_3002 PE=3 SV=1
12	12	25	27	A0QU61_A0QU61_MYCS2	A0QU61_A0QU61_MYCS2	ftsE	ftsE	25.44	25.44	Cell division ATP-binding protein FtsE OS=Mycobacterium smegmatis (strain ATCC 700084 / mc(2)155) GN=ftsE PE=3 SV=1	Cell division ATP-binding protein FtsE OS=Mycobacterium smegmatis (strain ATCC 700084 / mc(2)155) GN=ftsE PE=3 SV=1
	12		27		A0QNR3_A0QNR3_MYCS2		mce2B		37.41		MCE-family protein MCE1b OS=Mycobacterium smegmatis (strain ATCC 700084 / mc(2)155) GN=mce2B PE=4 SV=1
19	19	24	25	A0QV49_A0QV49_MYCS2	A0QV49_A0QV49_MYCS2	MSMEG_2447	MSMEG_2447	58.1	58.1	Purine catabolism PurC-like protein OS=Mycobacterium smegmatis (strain ATCC 700084 / mc(2)155) GN=MSMEG_2447 PE=4 SV=1	Purine catabolism PurC-like protein OS=Mycobacterium smegmatis (strain ATCC 700084 / mc(2)155) GN=MSMEG_2447 PE=4 SV=1
	19		25		A0QNR4_A0QNR4_MYCS2		mce1C		54.66		MCE-family protein MCE1c OS=Mycobacterium smegmatis (strain ATCC 700084 / mc(2)155) GN=mce1C PE=4 SV=1
15	16	26	23	A0R696_A0R696_MYCS2	A0R696_A0R696_MYCS2	MSMEG_6471	MSMEG_6471	51.97	51.97	Glycine/D-amino acid oxidase OS=Mycobacterium smegmatis (strain ATCC 700084 / mc(2)155) GN=MSMEG_6471 PE=4 SV=1	Glycine/D-amino acid oxidase OS=Mycobacterium smegmatis (strain ATCC 700084 / mc(2)155) GN=MSMEG_6471 PE=4 SV=1
12	14	18	22	A0R5R5_A0R5R5_MYCS2	A0R5R5_A0R5R5_MYCS2	MSMEG_6284	MSMEG_6284	48.61	48.61	Cyclopropane fatty-acyl-phospholipid synthase OS=Mycobacterium smegmatis (strain ATCC 700084 / mc(2)155) GN=MSMEG_6284 PE=4 SV=1	Cyclopropane fatty-acyl-phospholipid synthase OS=Mycobacterium smegmatis (strain ATCC 700084 / mc(2)155) GN=MSMEG_6284 PE=4 SV=1
	13		21		I7G197_I7G197_MYCS2		lprL		41.43		MCE-family lipoprotein LprK OS=Mycobacterium smegmatis (strain ATCC 700084 / mc(2)155) GN=lprL PE=4 SV=1
12	17	14	20	A0R588_A0R588_MYCS2	A0R588_A0R588_MYCS2	ftsH	ftsH	83.49	83.49	ATP-dependent zinc metalloprotease FtsH OS=Mycobacterium smegmatis (strain ATCC 700084 / mc(2)155) GN=ftsH PE=3 SV=1	ATP-dependent zinc metalloprotease FtsH OS=Mycobacterium smegmatis (strain ATCC 700084 / mc(2)155) GN=ftsH PE=3 SV=1
	13		20		A0R595_A0R595_MYCS2		MSMEG_6112		38.94		Uncharacterized protein OS=Mycobacterium smegmatis (strain ATCC 700084 / mc(2)155) GN=MSMEG_6112 PE=4 SV=1
17	17	21	19	A0R051_A0R051_MYCS2	A0R051_A0R051_MYCS2	MSMEG_4262	MSMEG_4262	44.79	44.79	Ubiquinol-cytochrome c reductase iron-sulfur subunit OS=Mycobacterium smegmatis (strain ATCC 700084 / mc(2)155) GN=MSMEG_4262 PE=4 SV=1	Ubiquinol-cytochrome c reductase iron-sulfur subunit OS=Mycobacterium smegmatis (strain ATCC 700084 / mc(2)155) GN=MSMEG_4262 PE=4 SV=1
18	16	22	18	A0QPE7_A0QPE7_MYCS2	A0QPE7_A0QPE7_MYCS2	fabG4	fabG4	46.47	46.47	3-oxoacyl-acyl-carrier protein reductase FabG4 OS=Mycobacterium smegmatis (strain ATCC 700084 / mc(2)155) GN=fabG4 PE=1 SV=1	3-oxoacyl-acyl-carrier protein reductase FabG4 OS=Mycobacterium smegmatis (strain ATCC 700084 / mc(2)155) GN=fabG4 PE=1 SV=1
13	11	22	18	A0QU10_A0QU10_MYCS2	A0QU10_A0QU10_MYCS2	aofH	aofH	49.27	49.27	Amine oxidase [flavin-containing] B OS=Mycobacterium smegmatis (strain ATCC 700084 / mc(2)155) GN=aofH PE=4 SV=1	Amine oxidase [flavin-containing] B OS=Mycobacterium smegmatis (strain ATCC 700084 / mc(2)155) GN=aofH PE=4 SV=1
8	13	8	18	A0R3L2_A0R3L2_MYCS2	A0R3L2_A0R3L2_MYCS2	MSMEG_5513	MSMEG_5513	65.49	65.49	Serine/threonine-protein kinase PknE OS=Mycobacterium smegmatis (strain ATCC 700084 / mc(2)155) GN=MSMEG_5513 PE=4 SV=1	Serine/threonine-protein kinase PknE OS=Mycobacterium smegmatis (strain ATCC 700084 / mc(2)155) GN=MSMEG_5513 PE=4 SV=1
18	15	21	17	I7FX52_I7FX52_MYCS2	I7FX52_I7FX52_MYCS2	MSMEI_0847	MSMEI_0847	70.1	70.1	Type III restriction enzyme, res subunit OS=Mycobacterium smegmatis (strain ATCC 700084 / mc(2)155) GN=MSMEI_0847 PE=4 SV=1	Type III restriction enzyme, res subunit OS=Mycobacterium smegmatis (strain ATCC 700084 / mc(2)155) GN=MSMEI_0847 PE=4 SV=1
12	10	16	16	I7FCH5_I7FCH5_MYCS2	I7FCH5_I7FCH5_MYCS2	MSMEI_0074	MSMEI_0074	43.74	43.74	Transposase IS4 family protein OS=Mycobacterium smegmatis (strain ATCC 700084 / mc(2)155) GN=MSMEI_0074 PE=4 SV=1	Transposase IS4 family protein OS=Mycobacterium smegmatis (strain ATCC 700084 / mc(2)155) GN=MSMEI_0074 PE=4 SV=1
11	15	13	16	A0QSZ3_A0QSZ3_MYCS2	A0QSZ3_A0QSZ3_MYCS2	icd2	icd2	82.55	82.55	Isocitrate dehydrogenase (NADP) Icd2 OS=Mycobacterium smegmatis (strain ATCC 700084 / mc(2)155) GN=icd2 PE=4 SV=1	Isocitrate dehydrogenase (NADP) Icd2 OS=Mycobacterium smegmatis (strain ATCC 700084 / mc(2)155) GN=icd2 PE=4 SV=1
7	11	9	16	A0QZA4_A0QZA4_MYCS2	A0QZA4_A0QZA4_MYCS2	MSMEG_3953	MSMEG_3953	37.94	37.94	Uncharacterized protein OS=Mycobacterium smegmatis (strain ATCC 700084 / mc(2)155) GN=MSMEG_3953 PE=4 SV=1	Uncharacterized protein OS=Mycobacterium smegmatis (strain ATCC 700084 / mc(2)155) GN=MSMEG_3953 PE=4 SV=1
	12		16		A0R6G4_A0R6G4_MYCS2		mce		45.04		MCE-family protein MCE1a OS=Mycobacterium smegmatis (strain ATCC 700084 / mc(2)155) GN=mce PE=4 SV=1
15	12	20	15	A0QZC5_A0QZC5_MYCS2	A0QZC5_A0QZC5_MYCS2	MSMEG_3975	MSMEG_3975	58.03	58.03	Putative regulatory protein OS=Mycobacterium smegmatis (strain ATCC 700084 / mc(2)155) GN=MSMEG_3975 PE=4 SV=1	Putative regulatory protein OS=Mycobacterium smegmatis (strain ATCC 700084 / mc(2)155) GN=MSMEG_3975 PE=4 SV=1
15	15	16	15	A0R202_ATPA_MYCS2	A0R202_ATPA_MYCS2	atpA	atpA	58.85	58.85	ATP synthase subunit alpha OS=Mycobacterium smegmatis (strain ATCC 700084 / mc(2)155) GN=atpA PE=1 SV=1	ATP synthase subunit alpha OS=Mycobacterium smegmatis (strain ATCC 700084 / mc(2)155) GN=atpA PE=1 SV=1
7	11	7	15	A0QYQ8_A0QYQ8_MYCS2	A0QYQ8_A0QYQ8_MYCS2	MSMEG_3748	MSMEG_3748	42.27	42.27	Conserved membrane protein OS=Mycobacterium smegmatis (strain ATCC 700084 / mc(2)155) GN=MSMEG_3748 PE=4 SV=1	Conserved membrane protein OS=Mycobacterium smegmatis (strain ATCC 700084 / mc(2)155) GN=MSMEG_3748 PE=4 SV=1
	12		15		A0QNR5_A0QNR5_MYCS2		mce2D		57.98		MCE-family protein MCE1d OS=Mycobacterium smegmatis (strain ATCC 700084 / mc(2)155) GN=mce2D PE=4 SV=1
9	13	11	14	A0QNE0_GYRB_MYCS2	A0QNE0_GYRB_MYCS2	gyrB	gyrB	74.47	74.47	DNA gyrase subunit B OS=Mycobacterium smegmatis (strain ATCC 700084 / mc(2)155) GN=gyrB PE=1 SV=1	DNA gyrase subunit B OS=Mycobacterium smegmatis (strain ATCC 700084 / mc(2)155) GN=gyrB PE=1 SV=1
3	3	4	14	A0R0B3_ACPM_MYCS2	A0R0B3_ACPM_MYCS2	acpM	acpM	10.73	10.73	Meromycolate extension acyl carrier protein OS=Mycobacterium smegmatis (strain ATCC 700084 / mc(2)155) GN=acpM PE=1 SV=1	Meromycolate extension acyl carrier protein OS=Mycobacterium smegmatis (strain ATCC 700084 / mc(2)155) GN=acpM PE=1 SV=1
	5		14		A0QNR1_A0QNR1_MYCS2		yrbE1B		30.77		ABC-transporter integral membrane protein OS=Mycobacterium smegmatis (strain ATCC 700084 / mc(2)155) GN=yrbE1B PE=4 SV=1
	10		14		A0QNR7_A0QNR7_MYCS2		MSMEG_0139		54.27		MCE-family protein MCE1f OS=Mycobacterium smegmatis (strain ATCC 700084 / mc(2)155) GN=MSMEG_0139 PE=4 SV=1
17	13	21	13	A0R542_A0R542_MYCS2	A0R542_A0R542_MYCS2	ctpC	ctpC	75.47	75.47	Cadmium transporting P-type ATPase OS=Mycobacterium smegmatis (strain ATCC 700084 / mc(2)155) GN=ctpC PE=3 SV=1	Cadmium transporting P-type ATPase OS=Mycobacterium smegmatis (strain ATCC 700084 / mc(2)155) GN=ctpC PE=3 SV=1
11	11	17	13	A0R3B8_ENO_MYCS2	A0R3B8_ENO_MYCS2	eno	eno	44.73	44.73	Enolase OS=Mycobacterium smegmatis (strain ATCC 700084 / mc(2)155) GN=eno PE=1 SV=1	Enolase OS=Mycobacterium smegmatis (strain ATCC 700084 / mc(2)155) GN=eno PE=1 SV=1
10	11	10	13	A0QTH9_A0QTH9_MYCS2	A0QTH9_A0QTH9_MYCS2	selB	selB	61.08	61.08	Selenocysteine-specific translation elongation factor OS=Mycobacterium smegmatis (strain ATCC 700084 / mc(2)155) GN=selB PE=4 SV=1	Selenocysteine-specific translation elongation factor OS=Mycobacterium smegmatis (strain ATCC 700084 / mc(2)155) GN=selB PE=4 SV=1
7	12	7	13	A0QYD6_A0QYD6_MYCS2	A0QYD6_A0QYD6_MYCS2	ndh	ndh	48.95	48.95	Membrane NADH dehydrogenase NdhA OS=Mycobacterium smegmatis (strain ATCC 700084 / mc(2)155) GN=ndh PE=4 SV=1	Membrane NADH dehydrogenase NdhA OS=Mycobacterium smegmatis (strain ATCC 700084 / mc(2)155) GN=ndh PE=4 SV=1
7	13	7	13	A0R0R8_A0R0R8_MYCS2	A0R0R8_A0R0R8_MYCS2	MSMEG_4484	MSMEG_4484	71.63	71.63	Putative conserved transmembrane protein OS=Mycobacterium smegmatis (strain ATCC 700084 / mc(2)155) GN=MSMEG_4484 PE=4 SV=1	Putative conserved transmembrane protein OS=Mycobacterium smegmatis (strain ATCC 700084 / mc(2)155) GN=MSMEG_4484 PE=4 SV=1
6	11	6	13	A0QNI3_A0QNI3_MYCS2	A0QNI3_A0QNI3_MYCS2	MSMEG_0054	MSMEG_0054	40.4	40.4	ISMsm2, transposase OS=Mycobacterium smegmatis (strain ATCC 700084 / mc(2)155) GN=MSMEG_0054 PE=4 SV=1	ISMsm2, transposase OS=Mycobacterium smegmatis (strain ATCC 700084 / mc(2)155) GN=MSMEG_0054 PE=4 SV=1
6	7	12	13	A0QW23_DCUP_MYCS2	A0QW23_DCUP_MYCS2	hemE	hemE	37.39	37.39	Uroporphyrinogen decarboxylase OS=Mycobacterium smegmatis (strain ATCC 700084 / mc(2)155) GN=hemE PE=1 SV=1	Uroporphyrinogen decarboxylase OS=Mycobacterium smegmatis (strain ATCC 700084 / mc(2)155) GN=hemE PE=1 SV=1
5	13	5	13	A0QYF2_A0QYF2_MYCS2	A0QYF2_A0QYF2_MYCS2	MSMEG_3637	MSMEG_3637	49.34	49.34	CBS domain protein OS=Mycobacterium smegmatis (strain ATCC 700084 / mc(2)155) GN=MSMEG_3637 PE=4 SV=1	CBS domain protein OS=Mycobacterium smegmatis (strain ATCC 700084 / mc(2)155) GN=MSMEG_3637 PE=4 SV=1
4	11	5	13	Q59560_RECA_MYCS2	Q59560_RECA_MYCS2	recA	recA	37.28	37.28	Protein RecA OS=Mycobacterium smegmatis (strain ATCC 700084 / mc(2)155) GN=recA PE=1 SV=1	Protein RecA OS=Mycobacterium smegmatis (strain ATCC 700084 / mc(2)155) GN=recA PE=1 SV=1
8	9	9	12	A0QP80_A0QP80_MYCS2	A0QP80_A0QP80_MYCS2	MSMEG_0302	MSMEG_0302	44.48	44.48	Esterase LipO OS=Mycobacterium smegmatis (strain ATCC 700084 / mc(2)155) GN=MSMEG_0302 PE=4 SV=1	Esterase LipO OS=Mycobacterium smegmatis (strain ATCC 700084 / mc(2)155) GN=MSMEG_0302 PE=4 SV=1
7	8	19	12	A0QZ58_A0QZ58_MYCS2	A0QZ58_A0QZ58_MYCS2	MSMEG_3906	MSMEG_3906	30.64	30.64	tRNA (Adenine-N(1)-)-methyltransferase OS=Mycobacterium smegmatis (strain ATCC 700084 / mc(2)155) GN=MSMEG_3906 PE=4 SV=1	tRNA (Adenine-N(1)-)-methyltransferase OS=Mycobacterium smegmatis (strain ATCC 700084 / mc(2)155) GN=MSMEG_3906 PE=4 SV=1
6	9	7	12	A0QSL1_A0QSL1_MYCS2	A0QSL1_A0QSL1_MYCS2	MSMEG_1517	MSMEG_1517	54.57	54.57	SPFH domain / Band 7 family protein OS=Mycobacterium smegmatis (strain ATCC 700084 / mc(2)155) GN=MSMEG_1517 PE=4 SV=1	SPFH domain / Band 7 family protein OS=Mycobacterium smegmatis (strain ATCC 700084 / mc(2)155) GN=MSMEG_1517 PE=4 SV=1
5	10	5	12	A0QU12_A0QU12_MYCS2	A0QU12_A0QU12_MYCS2	MSMEG_2038	MSMEG_2038	58.12	58.12	Flavin-binding monooxygenase OS=Mycobacterium smegmatis (strain ATCC 700084 / mc(2)155) GN=MSMEG_2038 PE=4 SV=1	Flavin-binding monooxygenase OS=Mycobacterium smegmatis (strain ATCC 700084 / mc(2)155) GN=MSMEG_2038 PE=4 SV=1
10	9	11	11	A0QTE1_A0QTE1_MYCS2	A0QTE1_A0QTE1_MYCS2	accA3	accA3	63.1	63.1	Acetyl-/propionyl-coenzyme A carboxylase alpha chain OS=Mycobacterium smegmatis (strain ATCC 700084 / mc(2)155) GN=accA3 PE=4 SV=1	Acetyl-/propionyl-coenzyme A carboxylase alpha chain OS=Mycobacterium smegmatis (strain ATCC 700084 / mc(2)155) GN=accA3 PE=4 SV=1
10	10	10	11	A0QWT9_A0QWT9_MYCS2	A0QWT9_A0QWT9_MYCS2	priA	priA	71.29	71.29	Primosomal protein N OS=Mycobacterium smegmatis (strain ATCC 700084 / mc(2)155) GN=priA PE=3 SV=1	Primosomal protein N OS=Mycobacterium smegmatis (strain ATCC 700084 / mc(2)155) GN=priA PE=3 SV=1
10	8	13	11	A0R200_ATPB_MYCS2	A0R200_ATPB_MYCS2	atpD	atpD	51.58	51.58	ATP synthase subunit beta OS=Mycobacterium smegmatis (strain ATCC 700084 / mc(2)155) GN=atpD PE=1 SV=1	ATP synthase subunit beta OS=Mycobacterium smegmatis (strain ATCC 700084 / mc(2)155) GN=atpD PE=1 SV=1
10	7	13	11	A0R203_ATPFD_MYCS2	A0R203_ATPFD_MYCS2	atpFH	atpFH	47.42	47.42	ATP synthase subunit b-delta OS=Mycobacterium smegmatis (strain ATCC 700084 / mc(2)155) GN=atpFH PE=1 SV=1	ATP synthase subunit b-delta OS=Mycobacterium smegmatis (strain ATCC 700084 / mc(2)155) GN=atpFH PE=1 SV=1
8	10	10	11	A0QZ42_PAFA_MYCS2	A0QZ42_PAFA_MYCS2	pafA	pafA	51.34	51.34	Pup--protein ligase OS=Mycobacterium smegmatis (strain ATCC 700084 / mc(2)155) GN=pafA PE=1 SV=1	Pup--protein ligase OS=Mycobacterium smegmatis (strain ATCC 700084 / mc(2)155) GN=pafA PE=1 SV=1
8	9	13	11	A0R090_A0R090_MYCS2	A0R090_A0R090_MYCS2	MSMEG_4301	MSMEG_4301	63.38	63.38	Acyl-CoA synthase OS=Mycobacterium smegmatis (strain ATCC 700084 / mc(2)155) GN=MSMEG_4301 PE=4 SV=1	Acyl-CoA synthase OS=Mycobacterium smegmatis (strain ATCC 700084 / mc(2)155) GN=MSMEG_4301 PE=4 SV=1
8	10	8	11	A0R665_ETHA_MYCS2	A0R665_ETHA_MYCS2	ethA	ethA	55.06	55.06	FAD-containing monooxygenase EthA OS=Mycobacterium smegmatis (strain ATCC 700084 / mc(2)155) GN=ethA PE=3 SV=1	FAD-containing monooxygenase EthA OS=Mycobacterium smegmatis (strain ATCC 700084 / mc(2)155) GN=ethA PE=3 SV=1
8	10	9	11	A0R6V9_A0R6V9_MYCS2	A0R6V9_A0R6V9_MYCS2	MSMEG_6688	MSMEG_6688	53.25	53.25	Purine catabolism PurC domain protein OS=Mycobacterium smegmatis (strain ATCC 700084 / mc(2)155) GN=MSMEG_6688 PE=4 SV=1	Purine catabolism PurC domain protein OS=Mycobacterium smegmatis (strain ATCC 700084 / mc(2)155) GN=MSMEG_6688 PE=4 SV=1
7	10	8	11	A0QT08_A0QT08_MYCS2	A0QT08_A0QT08_MYCS2	sdhA	sdhA	64.35	64.35	Succinate dehydrogenase flavoprotein subunit OS=Mycobacterium smegmatis (strain ATCC 700084 / mc(2)155) GN=sdhA PE=3 SV=1	Succinate dehydrogenase flavoprotein subunit OS=Mycobacterium smegmatis (strain ATCC 700084 / mc(2)155) GN=sdhA PE=3 SV=1
7	9	11	11	A0QV26_A0QV26_MYCS2	A0QV26_A0QV26_MYCS2	ftsY	ftsY	50.65	50.65	Signal recognition particle receptor FtsY OS=Mycobacterium smegmatis (strain ATCC 700084 / mc(2)155) GN=ftsY PE=3 SV=1	Signal recognition particle receptor FtsY OS=Mycobacterium smegmatis (strain ATCC 700084 / mc(2)155) GN=ftsY PE=3 SV=1
7	7	11	11	A0R052_A0R052_MYCS2	A0R052_A0R052_MYCS2	qcrB	qcrB	60.17	60.17	Ubiquinol-cytochrome C reductase QcrB OS=Mycobacterium smegmatis (strain ATCC 700084 / mc(2)155) GN=qcrB PE=4 SV=1	Ubiquinol-cytochrome C reductase QcrB OS=Mycobacterium smegmatis (strain ATCC 700084 / mc(2)155) GN=qcrB PE=4 SV=1
3	9	3	11	A0QUX8_ILVC_MYCS2	A0QUX8_ILVC_MYCS2	ilvC	ilvC	36.4	36.4	Ketol-acid reductoisomerase OS=Mycobacterium smegmatis (strain ATCC 700084 / mc(2)155) GN=ilvC PE=1 SV=1	Ketol-acid reductoisomerase OS=Mycobacterium smegmatis (strain ATCC 700084 / mc(2)155) GN=ilvC PE=1 SV=1
	6		11		A0R1D7_A0R1D7_MYCS2		MSMEG_4715		41.28		Acyl-CoA dehydrogenase OS=Mycobacterium smegmatis (strain ATCC 700084 / mc(2)155) GN=MSMEG_4715 PE=3 SV=1
9	9	11	10	A0R726_A0R726_MYCS2	A0R726_A0R726_MYCS2	glpK	glpK	55.62	55.62	Glycerol kinase OS=Mycobacterium smegmatis (strain ATCC 700084 / mc(2)155) GN=glpK PE=3 SV=1	Glycerol kinase OS=Mycobacterium smegmatis (strain ATCC 700084 / mc(2)155) GN=glpK PE=3 SV=1
7	8	8	10	A0QR91_A0QR91_MYCS2	A0QR91_A0QR91_MYCS2	MSMEG_1030	MSMEG_1030	56.14	56.14	Cyclohexanone monooxygenase OS=Mycobacterium smegmatis (strain ATCC 700084 / mc(2)155) GN=MSMEG_1030 PE=4 SV=1	Cyclohexanone monooxygenase OS=Mycobacterium smegmatis (strain ATCC 700084 / mc(2)155) GN=MSMEG_1030 PE=4 SV=1
7	7	9	10	A0R6J4_A0R6J4_MYCS2	A0R6J4_A0R6J4_MYCS2	MSMEG_6570	MSMEG_6570	50.61	50.61	Integral membrane protein OS=Mycobacterium smegmatis (strain ATCC 700084 / mc(2)155) GN=MSMEG_6570 PE=4 SV=1	Integral membrane protein OS=Mycobacterium smegmatis (strain ATCC 700084 / mc(2)155) GN=MSMEG_6570 PE=4 SV=1
6	7	8	10	A0QUN5_A0QUN5_MYCS2	A0QUN5_A0QUN5_MYCS2	hypB	hypB	28.37	28.37	Hydrogenase accessory protein HypB OS=Mycobacterium smegmatis (strain ATCC 700084 / mc(2)155) GN=hypB PE=4 SV=1	Hydrogenase accessory protein HypB OS=Mycobacterium smegmatis (strain ATCC 700084 / mc(2)155) GN=hypB PE=4 SV=1
6	8	10	10	A0R057_A0R057_MYCS2	A0R057_A0R057_MYCS2	ctaC	ctaC	38.02	38.02	Cytochrome c oxidase subunit 2 OS=Mycobacterium smegmatis (strain ATCC 700084 / mc(2)155) GN=ctaC PE=4 SV=1	Cytochrome c oxidase subunit 2 OS=Mycobacterium smegmatis (strain ATCC 700084 / mc(2)155) GN=ctaC PE=4 SV=1
5	9	5	10	A0QS52_A0QS52_MYCS2	A0QS52_A0QS52_MYCS2	MSMEG_1353	MSMEG_1353	52.31	52.31	ABC1 family protein OS=Mycobacterium smegmatis (strain ATCC 700084 / mc(2)155) GN=MSMEG_1353 PE=4 SV=1	ABC1 family protein OS=Mycobacterium smegmatis (strain ATCC 700084 / mc(2)155) GN=MSMEG_1353 PE=4 SV=1
4	10	4	10	A0QQB0_A0QQB0_MYCS2	A0QQB0_A0QQB0_MYCS2	MSMEG_0690	MSMEG_0690	110.84	110.84	Iron-sulfur cluster-binding protein OS=Mycobacterium smegmatis (strain ATCC 700084 / mc(2)155) GN=MSMEG_0690 PE=4 SV=1	Iron-sulfur cluster-binding protein OS=Mycobacterium smegmatis (strain ATCC 700084 / mc(2)155) GN=MSMEG_0690 PE=4 SV=1
4	9	6	10	A0QXA3_A0QXA3_MYCS2	A0QXA3_A0QXA3_MYCS2	pyk	pyk	50.96	50.96	Pyruvate kinase OS=Mycobacterium smegmatis (strain ATCC 700084 / mc(2)155) GN=pyk PE=3 SV=1	Pyruvate kinase OS=Mycobacterium smegmatis (strain ATCC 700084 / mc(2)155) GN=pyk PE=3 SV=1
11	4	21	9	A0R582_A0R582_MYCS2	A0R582_A0R582_MYCS2	MSMEG_6099	MSMEG_6099	55.65	55.65	Probable conserved transmembrane protein rich in alanine OS=Mycobacterium smegmatis (strain ATCC 700084 / mc(2)155) GN=MSMEG_6099 PE=4 SV=1	Probable conserved transmembrane protein rich in alanine OS=Mycobacterium smegmatis (strain ATCC 700084 / mc(2)155) GN=MSMEG_6099 PE=4 SV=1
8	7	12	9	A0QX32_A0QX32_MYCS2	A0QX32_A0QX32_MYCS2	MSMEG_3155	MSMEG_3155	43.96	43.96	Band 7 protein OS=Mycobacterium smegmatis (strain ATCC 700084 / mc(2)155) GN=MSMEG_3155 PE=4 SV=1	Band 7 protein OS=Mycobacterium smegmatis (strain ATCC 700084 / mc(2)155) GN=MSMEG_3155 PE=4 SV=1
7	8	8	9	A0QWW2_G3P_MYCS2	A0QWW2_G3P_MYCS2	gapA	gapA	35.93	35.93	Glyceraldehyde-3-phosphate dehydrogenase OS=Mycobacterium smegmatis (strain ATCC 700084 / mc(2)155) GN=gapA PE=1 SV=1	Glyceraldehyde-3-phosphate dehydrogenase OS=Mycobacterium smegmatis (strain ATCC 700084 / mc(2)155) GN=gapA PE=1 SV=1
7	8	9	9	Q9X5M1_DCDA_MYCS2	Q9X5M1_DCDA_MYCS2	lysA	lysA	50.32	50.32	Diaminopimelate decarboxylase OS=Mycobacterium smegmatis (strain ATCC 700084 / mc(2)155) GN=lysA PE=3 SV=1	Diaminopimelate decarboxylase OS=Mycobacterium smegmatis (strain ATCC 700084 / mc(2)155) GN=lysA PE=3 SV=1
6	8	7	9	A0R3H0_A0R3H0_MYCS2	A0R3H0_A0R3H0_MYCS2	moeA1	moeA1	43.68	43.68	Molybdopterin biosynthesis protein MoeA 1 OS=Mycobacterium smegmatis (strain ATCC 700084 / mc(2)155) GN=moeA1 PE=4 SV=1	Molybdopterin biosynthesis protein MoeA 1 OS=Mycobacterium smegmatis (strain ATCC 700084 / mc(2)155) GN=moeA1 PE=4 SV=1
5	6	8	9	A0QX52_A0QX52_MYCS2	A0QX52_A0QX52_MYCS2	MSMEG_3175	MSMEG_3175	33.4	33.4	Pseudouridine synthase OS=Mycobacterium smegmatis (strain ATCC 700084 / mc(2)155) GN=MSMEG_3175 PE=3 SV=1	Pseudouridine synthase OS=Mycobacterium smegmatis (strain ATCC 700084 / mc(2)155) GN=MSMEG_3175 PE=3 SV=1
4	6	4	9	A0R0B6_A0R0B6_MYCS2	A0R0B6_A0R0B6_MYCS2	accD6	accD6	50.21	50.21	Acetyl/propionyl-CoA carboxylase (Beta subunit) AccD6 OS=Mycobacterium smegmatis (strain ATCC 700084 / mc(2)155) GN=accD6 PE=4 SV=1	Acetyl/propionyl-CoA carboxylase (Beta subunit) AccD6 OS=Mycobacterium smegmatis (strain ATCC 700084 / mc(2)155) GN=accD6 PE=4 SV=1
3	7	3	9	A0QQB2_A0QQB2_MYCS2	A0QQB2_A0QQB2_MYCS2	MSMEG_0692	MSMEG_0692	59.52	59.52	Conserved hypothetical proline and threonine rich protein OS=Mycobacterium smegmatis (strain ATCC 700084 / mc(2)155) GN=MSMEG_0692 PE=4 SV=1	Conserved hypothetical proline and threonine rich protein OS=Mycobacterium smegmatis (strain ATCC 700084 / mc(2)155) GN=MSMEG_0692 PE=4 SV=1
3	8	3	9	A0R2D0_A0R2D0_MYCS2	A0R2D0_A0R2D0_MYCS2	mrp	mrp	39.73	39.73	Iron-sulfur cluster carrier protein OS=Mycobacterium smegmatis (strain ATCC 700084 / mc(2)155) GN=mrp PE=3 SV=1	Iron-sulfur cluster carrier protein OS=Mycobacterium smegmatis (strain ATCC 700084 / mc(2)155) GN=mrp PE=3 SV=1
2	3	7	9	A0QQQ1_A0QQQ1_MYCS2	A0QQQ1_A0QQQ1_MYCS2	sodC	sodC	23.2	23.2	Superoxide dismutase [Cu-Zn] OS=Mycobacterium smegmatis (strain ATCC 700084 / mc(2)155) GN=sodC PE=3 SV=1	Superoxide dismutase [Cu-Zn] OS=Mycobacterium smegmatis (strain ATCC 700084 / mc(2)155) GN=sodC PE=3 SV=1
2	6	2	9	A0QRA8_A0QRA8_MYCS2	A0QRA8_A0QRA8_MYCS2	MSMEG_1049	MSMEG_1049	36.25	36.25	Methyltransferase type 11 OS=Mycobacterium smegmatis (strain ATCC 700084 / mc(2)155) GN=MSMEG_1049 PE=4 SV=1	Methyltransferase type 11 OS=Mycobacterium smegmatis (strain ATCC 700084 / mc(2)155) GN=MSMEG_1049 PE=4 SV=1
	7		9		A0QT77_A0QT77_MYCS2		MSMEG_1743		43.35		Fatty acid desaturase OS=Mycobacterium smegmatis (strain ATCC 700084 / mc(2)155) GN=MSMEG_1743 PE=4 SV=1
	7		9		A0QYH0_A0QYH0_MYCS2		MSMEG_3655		71.59		ABC transporter domain protein OS=Mycobacterium smegmatis (strain ATCC 700084 / mc(2)155) GN=MSMEG_3655 PE=3 SV=1
8	7	10	8	A0QQK3_PKNG_MYCS2	A0QQK3_PKNG_MYCS2	pknG	pknG	82.59	82.59	Serine/threonine-protein kinase PknG OS=Mycobacterium smegmatis (strain ATCC 700084 / mc(2)155) GN=pknG PE=1 SV=1	Serine/threonine-protein kinase PknG OS=Mycobacterium smegmatis (strain ATCC 700084 / mc(2)155) GN=pknG PE=1 SV=1
8	8	10	8	A0QU53_A0QU53_MYCS2	A0QU53_A0QU53_MYCS2	fadE23	fadE23	43.48	43.48	Acyl-CoA dehydrogenase OS=Mycobacterium smegmatis (strain ATCC 700084 / mc(2)155) GN=fadE23 PE=3 SV=1	Acyl-CoA dehydrogenase OS=Mycobacterium smegmatis (strain ATCC 700084 / mc(2)155) GN=fadE23 PE=3 SV=1
8	7	8	8	A0R5S1_A0R5S1_MYCS2	A0R5S1_A0R5S1_MYCS2	MSMEG_6291	MSMEG_6291	44.23	44.23	D-amino acid dehydrogenase OS=Mycobacterium smegmatis (strain ATCC 700084 / mc(2)155) GN=MSMEG_6291 PE=4 SV=1	D-amino acid dehydrogenase OS=Mycobacterium smegmatis (strain ATCC 700084 / mc(2)155) GN=MSMEG_6291 PE=4 SV=1
6	6	10	8	A0QTR4_A0QTR4_MYCS2	A0QTR4_A0QTR4_MYCS2	MSMEG_1936	MSMEG_1936	37.32	37.32	Uncharacterized protein OS=Mycobacterium smegmatis (strain ATCC 700084 / mc(2)155) GN=MSMEG_1936 PE=4 SV=1	Uncharacterized protein OS=Mycobacterium smegmatis (strain ATCC 700084 / mc(2)155) GN=MSMEG_1936 PE=4 SV=1
6	7	9	8	A0QYY6_RS1_MYCS2	A0QYY6_RS1_MYCS2	rpsA	rpsA	53.28	53.28	30S ribosomal protein S1 OS=Mycobacterium smegmatis (strain ATCC 700084 / mc(2)155) GN=rpsA PE=1 SV=1	30S ribosomal protein S1 OS=Mycobacterium smegmatis (strain ATCC 700084 / mc(2)155) GN=rpsA PE=1 SV=1
5	6	5	8	A0QQ65_A0QQ65_MYCS2	A0QQ65_A0QQ65_MYCS2	MSMEG_0643	MSMEG_0643	60.52	60.52	ABC transporter solute-binding protein OS=Mycobacterium smegmatis (strain ATCC 700084 / mc(2)155) GN=MSMEG_0643 PE=4 SV=1	ABC transporter solute-binding protein OS=Mycobacterium smegmatis (strain ATCC 700084 / mc(2)155) GN=MSMEG_0643 PE=4 SV=1
4	7	5	8	A0QSD7_RS3_MYCS2	A0QSD7_RS3_MYCS2	rpsC	rpsC	30.12	30.12	30S ribosomal protein S3 OS=Mycobacterium smegmatis (strain ATCC 700084 / mc(2)155) GN=rpsC PE=3 SV=1	30S ribosomal protein S3 OS=Mycobacterium smegmatis (strain ATCC 700084 / mc(2)155) GN=rpsC PE=3 SV=1
4	7	4	8	A0R628_GLFT2_MYCS2	A0R628_GLFT2_MYCS2	glfT2	glfT2	71.53	71.53	Galactofuranosyl transferase GlfT2 OS=Mycobacterium smegmatis (strain ATCC 700084 / mc(2)155) GN=glfT2 PE=3 SV=1	Galactofuranosyl transferase GlfT2 OS=Mycobacterium smegmatis (strain ATCC 700084 / mc(2)155) GN=glfT2 PE=3 SV=1
3	8	3	8	O68956_GLMS_MYCS2	O68956_GLMS_MYCS2	glmS	glmS	67.86	67.86	Glutamine--fructose-6-phosphate aminotransferase [isomerizing] OS=Mycobacterium smegmatis (strain ATCC 700084 / mc(2)155) GN=glmS PE=3 SV=3	Glutamine--fructose-6-phosphate aminotransferase [isomerizing] OS=Mycobacterium smegmatis (strain ATCC 700084 / mc(2)155) GN=glmS PE=3 SV=3
2	7	2	8	A0QNG1_PKNB_MYCS2	A0QNG1_PKNB_MYCS2	pknB	pknB	66.28	66.28	Serine/threonine-protein kinase PknB OS=Mycobacterium smegmatis (strain ATCC 700084 / mc(2)155) GN=pknB PE=1 SV=1	Serine/threonine-protein kinase PknB OS=Mycobacterium smegmatis (strain ATCC 700084 / mc(2)155) GN=pknB PE=1 SV=1
2	6	2	8	A0QNN8_A0QNN8_MYCS2	A0QNN8_A0QNN8_MYCS2	pntA	pntA	52.67	52.67	NAD(P) transhydrogenase alpha subunit OS=Mycobacterium smegmatis (strain ATCC 700084 / mc(2)155) GN=pntA PE=4 SV=1	NAD(P) transhydrogenase alpha subunit OS=Mycobacterium smegmatis (strain ATCC 700084 / mc(2)155) GN=pntA PE=4 SV=1
1	7	1	8	A0QNJ7_A0QNJ7_MYCS2	A0QNJ7_A0QNJ7_MYCS2	MSMEG_0067	MSMEG_0067	50.91	50.91	Conserved hypothetical proline and alanine rich protein OS=Mycobacterium smegmatis (strain ATCC 700084 / mc(2)155) GN=MSMEG_0067 PE=4 SV=1	Conserved hypothetical proline and alanine rich protein OS=Mycobacterium smegmatis (strain ATCC 700084 / mc(2)155) GN=MSMEG_0067 PE=4 SV=1
11	7	13	7	A0R574_CLPC1_MYCS2	A0R574_CLPC1_MYCS2	clpC1	clpC1	93.5	93.5	ATP-dependent Clp protease ATP-binding subunit ClpC1 OS=Mycobacterium smegmatis (strain ATCC 700084 / mc(2)155) GN=clpC1 PE=3 SV=1	ATP-dependent Clp protease ATP-binding subunit ClpC1 OS=Mycobacterium smegmatis (strain ATCC 700084 / mc(2)155) GN=clpC1 PE=3 SV=1
10	6	13	7	A0QS98_EFTU_MYCS2	A0QS98_EFTU_MYCS2	tuf	tuf	43.71	43.71	Elongation factor Tu OS=Mycobacterium smegmatis (strain ATCC 700084 / mc(2)155) GN=tuf PE=1 SV=1	Elongation factor Tu OS=Mycobacterium smegmatis (strain ATCC 700084 / mc(2)155) GN=tuf PE=1 SV=1
8	6	10	7	A0QPV4_A0QPV4_MYCS2	A0QPV4_A0QPV4_MYCS2	MSMEG_0531	MSMEG_0531	43.87	43.87	Acyl-CoA dehydrogenase OS=Mycobacterium smegmatis (strain ATCC 700084 / mc(2)155) GN=MSMEG_0531 PE=3 SV=1	Acyl-CoA dehydrogenase OS=Mycobacterium smegmatis (strain ATCC 700084 / mc(2)155) GN=MSMEG_0531 PE=3 SV=1
8	7	8	7	A0R2A4_A0R2A4_MYCS2	A0R2A4_A0R2A4_MYCS2	deaD	deaD	63.68	63.68	ATP-dependent RNA helicase DeaD OS=Mycobacterium smegmatis (strain ATCC 700084 / mc(2)155) GN=deaD PE=3 SV=1	ATP-dependent RNA helicase DeaD OS=Mycobacterium smegmatis (strain ATCC 700084 / mc(2)155) GN=deaD PE=3 SV=1
7	7	7	7	I7FZC5_I7FZC5_MYCS2	I7FZC5_I7FZC5_MYCS2	fadE24	fadE24	49.45	49.45	Acyl-CoA dehydrogenase OS=Mycobacterium smegmatis (strain ATCC 700084 / mc(2)155) GN=fadE24 PE=3 SV=1	Acyl-CoA dehydrogenase OS=Mycobacterium smegmatis (strain ATCC 700084 / mc(2)155) GN=fadE24 PE=3 SV=1
6	7	7	7	A0QSD4_RL2_MYCS2	A0QSD4_RL2_MYCS2	rplB	rplB	30.34	30.34	50S ribosomal protein L2 OS=Mycobacterium smegmatis (strain ATCC 700084 / mc(2)155) GN=rplB PE=1 SV=1	50S ribosomal protein L2 OS=Mycobacterium smegmatis (strain ATCC 700084 / mc(2)155) GN=rplB PE=1 SV=1
6	7	6	7	A0QSY4_A0QSY4_MYCS2	A0QSY4_A0QSY4_MYCS2	MSMEG_1645	MSMEG_1645	43.78	43.78	NADH:flavin oxidoreductase/NADH oxidase OS=Mycobacterium smegmatis (strain ATCC 700084 / mc(2)155) GN=MSMEG_1645 PE=4 SV=1	NADH:flavin oxidoreductase/NADH oxidase OS=Mycobacterium smegmatis (strain ATCC 700084 / mc(2)155) GN=MSMEG_1645 PE=4 SV=1
6	6	7	7	A0R012_A0R012_MYCS2	A0R012_A0R012_MYCS2	ftsZ	ftsZ	39.11	39.11	Cell division protein FtsZ OS=Mycobacterium smegmatis (strain ATCC 700084 / mc(2)155) GN=ftsZ PE=3 SV=1	Cell division protein FtsZ OS=Mycobacterium smegmatis (strain ATCC 700084 / mc(2)155) GN=ftsZ PE=3 SV=1
6	6	6	7	A0R221_A0R221_MYCS2	A0R221_A0R221_MYCS2	MSMEG_4957	MSMEG_4957	45.56	45.56	Homoserine dehydrogenase OS=Mycobacterium smegmatis (strain ATCC 700084 / mc(2)155) GN=MSMEG_4957 PE=3 SV=1	Homoserine dehydrogenase OS=Mycobacterium smegmatis (strain ATCC 700084 / mc(2)155) GN=MSMEG_4957 PE=3 SV=1
6	7	6	7	P0CH00_RIR1B_MYCS2	P0CH00_RIR1B_MYCS2	nrdE2	nrdE2	82.05	82.05	Ribonucleoside-diphosphate reductase subunit alpha 2 OS=Mycobacterium smegmatis (strain ATCC 700084 / mc(2)155) GN=nrdE2 PE=1 SV=1	Ribonucleoside-diphosphate reductase subunit alpha 2 OS=Mycobacterium smegmatis (strain ATCC 700084 / mc(2)155) GN=nrdE2 PE=1 SV=1
5	6	6	7	A0QVL1_A0QVL1_MYCS2	A0QVL1_A0QVL1_MYCS2	MSMEG_2612	MSMEG_2612	38.56	38.56	Uncharacterized protein OS=Mycobacterium smegmatis (strain ATCC 700084 / mc(2)155) GN=MSMEG_2612 PE=4 SV=1	Uncharacterized protein OS=Mycobacterium smegmatis (strain ATCC 700084 / mc(2)155) GN=MSMEG_2612 PE=4 SV=1
5	7	5	7	A0QX24_A0QX24_MYCS2	A0QX24_A0QX24_MYCS2	moxR	moxR	38.03	38.03	ATPase, MoxR family protein OS=Mycobacterium smegmatis (strain ATCC 700084 / mc(2)155) GN=moxR PE=4 SV=1	ATPase, MoxR family protein OS=Mycobacterium smegmatis (strain ATCC 700084 / mc(2)155) GN=moxR PE=4 SV=1
5	7	5	7	A0QYB5_THPA_MYCS2	A0QYB5_THPA_MYCS2	thpA	thpA	36.33	36.33	D-threitol-binding protein OS=Mycobacterium smegmatis (strain ATCC 700084 / mc(2)155) GN=thpA PE=1 SV=1	D-threitol-binding protein OS=Mycobacterium smegmatis (strain ATCC 700084 / mc(2)155) GN=thpA PE=1 SV=1
5	6	5	7	A0R2T1_A0R2T1_MYCS2	A0R2T1_A0R2T1_MYCS2	MSMEG_5223	MSMEG_5223	40.98	40.98	Uncharacterized protein OS=Mycobacterium smegmatis (strain ATCC 700084 / mc(2)155) GN=MSMEG_5223 PE=4 SV=1	Uncharacterized protein OS=Mycobacterium smegmatis (strain ATCC 700084 / mc(2)155) GN=MSMEG_5223 PE=4 SV=1
4	6	5	7	A0R0B4_A0R0B4_MYCS2	A0R0B4_A0R0B4_MYCS2	kasA	kasA	43.76	43.76	3-oxoacyl-(Acyl-carrier-protein) synthase 1 KasA OS=Mycobacterium smegmatis (strain ATCC 700084 / mc(2)155) GN=kasA PE=3 SV=1	3-oxoacyl-(Acyl-carrier-protein) synthase 1 KasA OS=Mycobacterium smegmatis (strain ATCC 700084 / mc(2)155) GN=kasA PE=3 SV=1
3	6	3	7	A0QQM2_A0QQM2_MYCS2	A0QQM2_A0QQM2_MYCS2	MSMEG_0806	MSMEG_0806	52.87	52.87	Hydrolase OS=Mycobacterium smegmatis (strain ATCC 700084 / mc(2)155) GN=MSMEG_0806 PE=4 SV=1	Hydrolase OS=Mycobacterium smegmatis (strain ATCC 700084 / mc(2)155) GN=MSMEG_0806 PE=4 SV=1
3	5	3	7	A0QVH8_RIP1_MYCS2	A0QVH8_RIP1_MYCS2	rip1	rip1	42.88	42.88	Zinc metalloprotease Rip1 OS=Mycobacterium smegmatis (strain ATCC 700084 / mc(2)155) GN=rip1 PE=3 SV=1	Zinc metalloprotease Rip1 OS=Mycobacterium smegmatis (strain ATCC 700084 / mc(2)155) GN=rip1 PE=3 SV=1
2	7	2	7	A0QR89_A0QR89_MYCS2	A0QR89_A0QR89_MYCS2	MSMEG_1028	MSMEG_1028	43.07	43.07	Geranylgeranyl reductase OS=Mycobacterium smegmatis (strain ATCC 700084 / mc(2)155) GN=MSMEG_1028 PE=4 SV=1	Geranylgeranyl reductase OS=Mycobacterium smegmatis (strain ATCC 700084 / mc(2)155) GN=MSMEG_1028 PE=4 SV=1
1	5	1	7	A0QVB8_RS2_MYCS2	A0QVB8_RS2_MYCS2	rpsB	rpsB	30.09	30.09	30S ribosomal protein S2 OS=Mycobacterium smegmatis (strain ATCC 700084 / mc(2)155) GN=rpsB PE=3 SV=2	30S ribosomal protein S2 OS=Mycobacterium smegmatis (strain ATCC 700084 / mc(2)155) GN=rpsB PE=3 SV=2
1	7	1	7	I7G1K3_I7G1K3_MYCS2	I7G1K3_I7G1K3_MYCS2	MSMEI_0310	MSMEI_0310	42.79	42.79	Conserved membrane protein OS=Mycobacterium smegmatis (strain ATCC 700084 / mc(2)155) GN=MSMEI_0310 PE=4 SV=1	Conserved membrane protein OS=Mycobacterium smegmatis (strain ATCC 700084 / mc(2)155) GN=MSMEI_0310 PE=4 SV=1
	7		7		A0QSH0_A0QSH0_MYCS2		sppA		62.68		Putative protease IV Sppa OS=Mycobacterium smegmatis (strain ATCC 700084 / mc(2)155) GN=sppA PE=4 SV=1
	6		7		I7FX00_I7FX00_MYCS2		MSMEI_0772		47.35		Conserved membrane protein OS=Mycobacterium smegmatis (strain ATCC 700084 / mc(2)155) GN=MSMEI_0772 PE=4 SV=1
6	5	7	6	A0QWT3_METK_MYCS2	A0QWT3_METK_MYCS2	metK	metK	42.56	42.56	S-adenosylmethionine synthase OS=Mycobacterium smegmatis (strain ATCC 700084 / mc(2)155) GN=metK PE=1 SV=1	S-adenosylmethionine synthase OS=Mycobacterium smegmatis (strain ATCC 700084 / mc(2)155) GN=metK PE=1 SV=1
5	5	5	6	A0R2D2_A0R2D2_MYCS2	A0R2D2_A0R2D2_MYCS2	htrA	htrA	51.6	51.6	Serine protease htrA OS=Mycobacterium smegmatis (strain ATCC 700084 / mc(2)155) GN=htrA PE=4 SV=1	Serine protease htrA OS=Mycobacterium smegmatis (strain ATCC 700084 / mc(2)155) GN=htrA PE=4 SV=1
5	6	5	6	A4ZHU4_A4ZHU4_MYCS2	A4ZHU4_A4ZHU4_MYCS2	fusA	fusA	77.32	77.32	Elongation factor G OS=Mycobacterium smegmatis (strain ATCC 700084 / mc(2)155) GN=fusA PE=3 SV=1	Elongation factor G OS=Mycobacterium smegmatis (strain ATCC 700084 / mc(2)155) GN=fusA PE=3 SV=1
4	6	6	6	A0QWQ6_A0QWQ6_MYCS2	A0QWQ6_A0QWQ6_MYCS2	MSMEG_3027	MSMEG_3027	44.52	44.52	Secreted solute-binding protein,aminodeoxychorismate lyase-like protein OS=Mycobacterium smegmatis (strain ATCC 700084 / mc(2)155) GN=MSMEG_3027 PE=4 SV=1	Secreted solute-binding protein,aminodeoxychorismate lyase-like protein OS=Mycobacterium smegmatis (strain ATCC 700084 / mc(2)155) GN=MSMEG_3027 PE=4 SV=1
4	5	4	6	A0R2E8_A0R2E8_MYCS2	A0R2E8_A0R2E8_MYCS2	fadD6	fadD6	63.79	63.79	Fatty-acid-CoA ligase FadD6 OS=Mycobacterium smegmatis (strain ATCC 700084 / mc(2)155) GN=fadD6 PE=4 SV=1	Fatty-acid-CoA ligase FadD6 OS=Mycobacterium smegmatis (strain ATCC 700084 / mc(2)155) GN=fadD6 PE=4 SV=1
4	6	4	6	I7GBT0_I7GBT0_MYCS2	I7GBT0_I7GBT0_MYCS2	MSMEI_3551	MSMEI_3551	36.08	36.08	Iron ABC transporter, periplasmic iron-binding protein OS=Mycobacterium smegmatis (strain ATCC 700084 / mc(2)155) GN=MSMEI_3551 PE=4 SV=1	Iron ABC transporter, periplasmic iron-binding protein OS=Mycobacterium smegmatis (strain ATCC 700084 / mc(2)155) GN=MSMEI_3551 PE=4 SV=1
3	5	3	6	A0QQ56_A0QQ56_MYCS2	A0QQ56_A0QQ56_MYCS2	MSMEG_0633	MSMEG_0633	51.95	51.95	PAP2 superfamily protein OS=Mycobacterium smegmatis (strain ATCC 700084 / mc(2)155) GN=MSMEG_0633 PE=4 SV=1	PAP2 superfamily protein OS=Mycobacterium smegmatis (strain ATCC 700084 / mc(2)155) GN=MSMEG_0633 PE=4 SV=1
3	5	3	6	A0QQ61_A0QQ61_MYCS2	A0QQ61_A0QQ61_MYCS2	MSMEG_0639	MSMEG_0639	36.96	36.96	ABC transporter ATP-binding protein OS=Mycobacterium smegmatis (strain ATCC 700084 / mc(2)155) GN=MSMEG_0639 PE=3 SV=1	ABC transporter ATP-binding protein OS=Mycobacterium smegmatis (strain ATCC 700084 / mc(2)155) GN=MSMEG_0639 PE=3 SV=1
3	6	4	6	A0QVL2_MQO_MYCS2	A0QVL2_MQO_MYCS2	mqo	mqo	54.88	54.88	Probable malate:quinone oxidoreductase OS=Mycobacterium smegmatis (strain ATCC 700084 / mc(2)155) GN=mqo PE=1 SV=1	Probable malate:quinone oxidoreductase OS=Mycobacterium smegmatis (strain ATCC 700084 / mc(2)155) GN=mqo PE=1 SV=1
3	6	3	6	A0R016_MURG_MYCS2	A0R016_MURG_MYCS2	murG	murG	39.9	39.9	UDP-N-acetylglucosamine--N-acetylmuramyl-(pentapeptide) pyrophosphoryl-undecaprenol N-acetylglucosamine transferase OS=Mycobacterium smegmatis (strain ATCC 700084 / mc(2)155) GN=murG PE=3 SV=1	UDP-N-acetylglucosamine--N-acetylmuramyl-(pentapeptide) pyrophosphoryl-undecaprenol N-acetylglucosamine transferase OS=Mycobacterium smegmatis (strain ATCC 700084 / mc(2)155) GN=murG PE=3 SV=1
3	4	3	6	A0R2V4_A0R2V4_MYCS2	A0R2V4_A0R2V4_MYCS2	MSMEG_5246	MSMEG_5246	36.2	36.2	Uncharacterized protein OS=Mycobacterium smegmatis (strain ATCC 700084 / mc(2)155) GN=MSMEG_5246 PE=1 SV=1	Uncharacterized protein OS=Mycobacterium smegmatis (strain ATCC 700084 / mc(2)155) GN=MSMEG_5246 PE=1 SV=1
2	6	2	6	A0QR94_A0QR94_MYCS2	A0QR94_A0QR94_MYCS2	nrdF2	nrdF2	37.17	37.17	Ribonucleoside-diphosphate reductase subunit beta OS=Mycobacterium smegmatis (strain ATCC 700084 / mc(2)155) GN=nrdF2 PE=3 SV=1	Ribonucleoside-diphosphate reductase subunit beta OS=Mycobacterium smegmatis (strain ATCC 700084 / mc(2)155) GN=nrdF2 PE=3 SV=1
2	6	2	6	A0QYB7_A0QYB7_MYCS2	A0QYB7_A0QYB7_MYCS2	MSMEG_3602	MSMEG_3602	54.69	54.69	Putative D-ribose ABC transporter ATP-binding protein OS=Mycobacterium smegmatis (strain ATCC 700084 / mc(2)155) GN=MSMEG_3602 PE=3 SV=1	Putative D-ribose ABC transporter ATP-binding protein OS=Mycobacterium smegmatis (strain ATCC 700084 / mc(2)155) GN=MSMEG_3602 PE=3 SV=1
2	4	2	6	A0QZ49_DOP_MYCS2	A0QZ49_DOP_MYCS2	dop	dop	54.54	54.54	Pup deamidase/depupylase OS=Mycobacterium smegmatis (strain ATCC 700084 / mc(2)155) GN=dop PE=1 SV=1	Pup deamidase/depupylase OS=Mycobacterium smegmatis (strain ATCC 700084 / mc(2)155) GN=dop PE=1 SV=1
1	4	2	6	A0R4B3_A0R4B3_MYCS2	A0R4B3_A0R4B3_MYCS2	des	des	38.43	38.43	Acyl-acyl-carrier protein desaturase DesA1 OS=Mycobacterium smegmatis (strain ATCC 700084 / mc(2)155) GN=des PE=4 SV=1	Acyl-acyl-carrier protein desaturase DesA1 OS=Mycobacterium smegmatis (strain ATCC 700084 / mc(2)155) GN=des PE=4 SV=1
8	5	9	5	A0QYI8_A0QYI8_MYCS2	A0QYI8_A0QYI8_MYCS2	malQ	malQ	80.57	80.57	4-alpha-glucanotransferase OS=Mycobacterium smegmatis (strain ATCC 700084 / mc(2)155) GN=malQ PE=3 SV=1	4-alpha-glucanotransferase OS=Mycobacterium smegmatis (strain ATCC 700084 / mc(2)155) GN=malQ PE=3 SV=1
6	5	6	5	A0QV32_A0QV32_MYCS2	A0QV32_A0QV32_MYCS2	ffh	ffh	54.73	54.73	Signal recognition particle protein OS=Mycobacterium smegmatis (strain ATCC 700084 / mc(2)155) GN=ffh PE=3 SV=1	Signal recognition particle protein OS=Mycobacterium smegmatis (strain ATCC 700084 / mc(2)155) GN=ffh PE=3 SV=1
6	5	6	5	A0R729_A0R729_MYCS2	A0R729_A0R729_MYCS2	glpK	glpK	55.06	55.06	Glycerol kinase OS=Mycobacterium smegmatis (strain ATCC 700084 / mc(2)155) GN=glpK PE=3 SV=1	Glycerol kinase OS=Mycobacterium smegmatis (strain ATCC 700084 / mc(2)155) GN=glpK PE=3 SV=1
5	5	5	5	A0R2H8_A0R2H8_MYCS2	A0R2H8_A0R2H8_MYCS2	pruA	pruA	58.4	58.4	1-pyrroline-5-carboxylate dehydrogenase OS=Mycobacterium smegmatis (strain ATCC 700084 / mc(2)155) GN=pruA PE=3 SV=1	1-pyrroline-5-carboxylate dehydrogenase OS=Mycobacterium smegmatis (strain ATCC 700084 / mc(2)155) GN=pruA PE=3 SV=1
5	5	5	5	A0R417_A0R417_MYCS2	A0R417_A0R417_MYCS2	gltA	gltA	48.49	48.49	Citrate synthase OS=Mycobacterium smegmatis (strain ATCC 700084 / mc(2)155) GN=gltA PE=3 SV=1	Citrate synthase OS=Mycobacterium smegmatis (strain ATCC 700084 / mc(2)155) GN=gltA PE=3 SV=1
4	5	4	5	A0QNG2_A0QNG2_MYCS2	A0QNG2_A0QNG2_MYCS2	pknA	pknA	44.59	44.59	Serine/threonine protein kinase PknA OS=Mycobacterium smegmatis (strain ATCC 700084 / mc(2)155) GN=pknA PE=4 SV=1	Serine/threonine protein kinase PknA OS=Mycobacterium smegmatis (strain ATCC 700084 / mc(2)155) GN=pknA PE=4 SV=1
4	5	4	5	A0QUY2_A0QUY2_MYCS2	A0QUY2_A0QUY2_MYCS2	serA	serA	54.33	54.33	D-3-phosphoglycerate dehydrogenase OS=Mycobacterium smegmatis (strain ATCC 700084 / mc(2)155) GN=serA PE=3 SV=1	D-3-phosphoglycerate dehydrogenase OS=Mycobacterium smegmatis (strain ATCC 700084 / mc(2)155) GN=serA PE=3 SV=1
4	4	5	5	A0QZ01_A0QZ01_MYCS2	A0QZ01_A0QZ01_MYCS2	lipT	lipT	55.08	55.08	Carboxylic ester hydrolase OS=Mycobacterium smegmatis (strain ATCC 700084 / mc(2)155) GN=lipT PE=3 SV=1	Carboxylic ester hydrolase OS=Mycobacterium smegmatis (strain ATCC 700084 / mc(2)155) GN=lipT PE=3 SV=1
4	5	4	5	A4ZHS8_A4ZHS8_MYCS2	A4ZHS8_A4ZHS8_MYCS2	MSMEG3240	MSMEG3240	52.92	52.92	Putative CydC ABC transporter OS=Mycobacterium smegmatis (strain ATCC 700084 / mc(2)155) GN=MSMEG3240 PE=3 SV=1	Putative CydC ABC transporter OS=Mycobacterium smegmatis (strain ATCC 700084 / mc(2)155) GN=MSMEG3240 PE=3 SV=1
4	4	4	5	I7FNN4_I7FNN4_MYCS2	I7FNN4_I7FNN4_MYCS2	MSMEI_3860	MSMEI_3860	36.05	36.05	Uncharacterized protein OS=Mycobacterium smegmatis (strain ATCC 700084 / mc(2)155) GN=MSMEI_3860 PE=4 SV=1	Uncharacterized protein OS=Mycobacterium smegmatis (strain ATCC 700084 / mc(2)155) GN=MSMEI_3860 PE=4 SV=1
3	4	3	5	A0QQA7_A0QQA7_MYCS2	A0QQA7_A0QQA7_MYCS2	MSMEG_0687	MSMEG_0687	41.6	41.6	Uncharacterized protein OS=Mycobacterium smegmatis (strain ATCC 700084 / mc(2)155) GN=MSMEG_0687 PE=4 SV=1	Uncharacterized protein OS=Mycobacterium smegmatis (strain ATCC 700084 / mc(2)155) GN=MSMEG_0687 PE=4 SV=1
3	4	3	5	A0QQB6_A0QQB6_MYCS2	A0QQB6_A0QQB6_MYCS2	MSMEG_0697	MSMEG_0697	14.33	14.33	Integral membrane protein OS=Mycobacterium smegmatis (strain ATCC 700084 / mc(2)155) GN=MSMEG_0697 PE=4 SV=1	Integral membrane protein OS=Mycobacterium smegmatis (strain ATCC 700084 / mc(2)155) GN=MSMEG_0697 PE=4 SV=1
3	5	4	5	A0QQX1_A0QQX1_MYCS2	A0QQX1_A0QQX1_MYCS2	MSMEG_0906	MSMEG_0906	53.75	53.75	DNA-binding protein OS=Mycobacterium smegmatis (strain ATCC 700084 / mc(2)155) GN=MSMEG_0906 PE=4 SV=1	DNA-binding protein OS=Mycobacterium smegmatis (strain ATCC 700084 / mc(2)155) GN=MSMEG_0906 PE=4 SV=1
3	4	3	5	A0R015_MURC_MYCS2	A0R015_MURC_MYCS2	murC	murC	49.77	49.77	UDP-N-acetylmuramate--L-alanine ligase OS=Mycobacterium smegmatis (strain ATCC 700084 / mc(2)155) GN=murC PE=3 SV=1	UDP-N-acetylmuramate--L-alanine ligase OS=Mycobacterium smegmatis (strain ATCC 700084 / mc(2)155) GN=murC PE=3 SV=1
3	5	3	5	A4ZHR8_SAHH_MYCS2	A4ZHR8_SAHH_MYCS2	ahcY	ahcY	53.24	53.24	Adenosylhomocysteinase OS=Mycobacterium smegmatis (strain ATCC 700084 / mc(2)155) GN=ahcY PE=1 SV=1	Adenosylhomocysteinase OS=Mycobacterium smegmatis (strain ATCC 700084 / mc(2)155) GN=ahcY PE=1 SV=1
3	4	3	5	I7G260_I7G260_MYCS2	I7G260_I7G260_MYCS2	MSMEI_0655	MSMEI_0655	27.99	27.99	Response regulator receiver and ANTAR domain protein OS=Mycobacterium smegmatis (strain ATCC 700084 / mc(2)155) GN=MSMEI_0655 PE=4 SV=1	Response regulator receiver and ANTAR domain protein OS=Mycobacterium smegmatis (strain ATCC 700084 / mc(2)155) GN=MSMEI_0655 PE=4 SV=1
2	5	2	5	A0QQB4_A0QQB4_MYCS2	A0QQB4_A0QQB4_MYCS2	MSMEG_0695	MSMEG_0695	65.85	65.85	Isoniazid inductible protein IniA OS=Mycobacterium smegmatis (strain ATCC 700084 / mc(2)155) GN=MSMEG_0695 PE=4 SV=1	Isoniazid inductible protein IniA OS=Mycobacterium smegmatis (strain ATCC 700084 / mc(2)155) GN=MSMEG_0695 PE=4 SV=1
2	5	3	5	A0QSB9_A0QSB9_MYCS2	A0QSB9_A0QSB9_MYCS2	MSMEG_1424	MSMEG_1424	42.75	42.75	FMN-dependent dehydrogenase OS=Mycobacterium smegmatis (strain ATCC 700084 / mc(2)155) GN=MSMEG_1424 PE=4 SV=1	FMN-dependent dehydrogenase OS=Mycobacterium smegmatis (strain ATCC 700084 / mc(2)155) GN=MSMEG_1424 PE=4 SV=1
2	5	2	5	A0QTK3_MTRB_MYCS2	A0QTK3_MTRB_MYCS2	mtrB	mtrB	60.2	60.2	Sensor histidine kinase MtrB OS=Mycobacterium smegmatis (strain ATCC 700084 / mc(2)155) GN=mtrB PE=3 SV=2	Sensor histidine kinase MtrB OS=Mycobacterium smegmatis (strain ATCC 700084 / mc(2)155) GN=mtrB PE=3 SV=2
2	5	2	5	A0R0Q5_A0R0Q5_MYCS2	A0R0Q5_A0R0Q5_MYCS2	MSMEG_4470	MSMEG_4470	70.65	70.65	ABC transporter OS=Mycobacterium smegmatis (strain ATCC 700084 / mc(2)155) GN=MSMEG_4470 PE=3 SV=1	ABC transporter OS=Mycobacterium smegmatis (strain ATCC 700084 / mc(2)155) GN=MSMEG_4470 PE=3 SV=1
2	4	4	5	A0R2U7_A0R2U7_MYCS2	A0R2U7_A0R2U7_MYCS2	glpX	glpX	35.84	35.84	Fructose-1,6-bisphosphatase OS=Mycobacterium smegmatis (strain ATCC 700084 / mc(2)155) GN=glpX PE=3 SV=1	Fructose-1,6-bisphosphatase OS=Mycobacterium smegmatis (strain ATCC 700084 / mc(2)155) GN=glpX PE=3 SV=1
2	5	2	5	A0R5H6_A0R5H6_MYCS2	A0R5H6_A0R5H6_MYCS2	MSMEG_6195	MSMEG_6195	40.31	40.31	Anion-transporting ATPase OS=Mycobacterium smegmatis (strain ATCC 700084 / mc(2)155) GN=MSMEG_6195 PE=4 SV=1	Anion-transporting ATPase OS=Mycobacterium smegmatis (strain ATCC 700084 / mc(2)155) GN=MSMEG_6195 PE=4 SV=1
1	4	1	5	A0QYB3_XYPA_MYCS2	A0QYB3_XYPA_MYCS2	xypA	xypA	36.06	36.06	Xylitol-binding protein OS=Mycobacterium smegmatis (strain ATCC 700084 / mc(2)155) GN=xypA PE=1 SV=1	Xylitol-binding protein OS=Mycobacterium smegmatis (strain ATCC 700084 / mc(2)155) GN=xypA PE=1 SV=1
	3		5		A0QTA7_A0QTA7_MYCS2		MSMEG_1773		37.87		Uncharacterized protein OS=Mycobacterium smegmatis (strain ATCC 700084 / mc(2)155) GN=MSMEG_1773 PE=4 SV=1
	5		5		A0R129_A0R129_MYCS2		lppH		24.45		Putative conserved lipoprotein lpph OS=Mycobacterium smegmatis (strain ATCC 700084 / mc(2)155) GN=lppH PE=4 SV=1
	4		5		A0R427_A0R427_MYCS2		MSMEG_5682		38.13		Uncharacterized protein OS=Mycobacterium smegmatis (strain ATCC 700084 / mc(2)155) GN=MSMEG_5682 PE=4 SV=1
6	4	9	4	A0R2V7_GLYA_MYCS2	A0R2V7_GLYA_MYCS2	glyA	glyA	51.87	51.87	Serine hydroxymethyltransferase OS=Mycobacterium smegmatis (strain ATCC 700084 / mc(2)155) GN=glyA PE=1 SV=1	Serine hydroxymethyltransferase OS=Mycobacterium smegmatis (strain ATCC 700084 / mc(2)155) GN=glyA PE=1 SV=1
6	4	6	4	I7G0H9_I7G0H9_MYCS2	I7G0H9_I7G0H9_MYCS2	ftsK	ftsK	93.66	93.66	Cell division FtsK/SpoIIIE OS=Mycobacterium smegmatis (strain ATCC 700084 / mc(2)155) GN=ftsK PE=4 SV=1	Cell division FtsK/SpoIIIE OS=Mycobacterium smegmatis (strain ATCC 700084 / mc(2)155) GN=ftsK PE=4 SV=1
5	4	6	4	O52200_DNAG_MYCS2	O52200_DNAG_MYCS2	dnaG	dnaG	69.77	69.77	DNA primase OS=Mycobacterium smegmatis (strain ATCC 700084 / mc(2)155) GN=dnaG PE=3 SV=1	DNA primase OS=Mycobacterium smegmatis (strain ATCC 700084 / mc(2)155) GN=dnaG PE=3 SV=1
4	4	4	4	A0QQ49_A0QQ49_MYCS2	A0QQ49_A0QQ49_MYCS2	MSMEG_0625	MSMEG_0625	44.81	44.81	Uncharacterized protein OS=Mycobacterium smegmatis (strain ATCC 700084 / mc(2)155) GN=MSMEG_0625 PE=4 SV=1	Uncharacterized protein OS=Mycobacterium smegmatis (strain ATCC 700084 / mc(2)155) GN=MSMEG_0625 PE=4 SV=1
4	3	4	4	A0QV39_RIMM_MYCS2	A0QV39_RIMM_MYCS2	rimM	rimM	18.36	18.36	Ribosome maturation factor RimM OS=Mycobacterium smegmatis (strain ATCC 700084 / mc(2)155) GN=rimM PE=1 SV=1	Ribosome maturation factor RimM OS=Mycobacterium smegmatis (strain ATCC 700084 / mc(2)155) GN=rimM PE=1 SV=1
4	4	5	4	A0QV51_A0QV51_MYCS2	A0QV51_A0QV51_MYCS2	mmsA	mmsA	52.23	52.23	Methylmalonate-semialdehyde dehydrogenase OS=Mycobacterium smegmatis (strain ATCC 700084 / mc(2)155) GN=mmsA PE=3 SV=1	Methylmalonate-semialdehyde dehydrogenase OS=Mycobacterium smegmatis (strain ATCC 700084 / mc(2)155) GN=mmsA PE=3 SV=1
4	3	4	4	A0QWQ9_AROC_MYCS2	A0QWQ9_AROC_MYCS2	aroC	aroC	41.92	41.92	Chorismate synthase OS=Mycobacterium smegmatis (strain ATCC 700084 / mc(2)155) GN=aroC PE=3 SV=1	Chorismate synthase OS=Mycobacterium smegmatis (strain ATCC 700084 / mc(2)155) GN=aroC PE=3 SV=1
4	4	4	4	A0QZF4_A0QZF4_MYCS2	A0QZF4_A0QZF4_MYCS2	MSMEG_4006	MSMEG_4006	53.29	53.29	Transcriptional regulator, CdaR, putative OS=Mycobacterium smegmatis (strain ATCC 700084 / mc(2)155) GN=MSMEG_4006 PE=4 SV=1	Transcriptional regulator, CdaR, putative OS=Mycobacterium smegmatis (strain ATCC 700084 / mc(2)155) GN=MSMEG_4006 PE=4 SV=1
4	4	4	4	I7GBR5_I7GBR5_MYCS2	I7GBR5_I7GBR5_MYCS2	MSMEI_4179	MSMEI_4179	53.44	53.44	Putative cytosol aminopeptidase OS=Mycobacterium smegmatis (strain ATCC 700084 / mc(2)155) GN=MSMEI_4179 PE=3 SV=1	Putative cytosol aminopeptidase OS=Mycobacterium smegmatis (strain ATCC 700084 / mc(2)155) GN=MSMEI_4179 PE=3 SV=1
3	4	3	4	A0QQ39_ECCB3_MYCS2	A0QQ39_ECCB3_MYCS2	eccB3	eccB3	53.6	53.6	ESX-3 secretion system protein EccB3 OS=Mycobacterium smegmatis (strain ATCC 700084 / mc(2)155) GN=eccB3 PE=3 SV=1	ESX-3 secretion system protein EccB3 OS=Mycobacterium smegmatis (strain ATCC 700084 / mc(2)155) GN=eccB3 PE=3 SV=1
3	4	3	4	A0QTE7_A0QTE7_MYCS2	A0QTE7_A0QTE7_MYCS2	accD5	accD5	58.39	58.39	Propionyl-CoA carboxylase beta chain OS=Mycobacterium smegmatis (strain ATCC 700084 / mc(2)155) GN=accD5 PE=4 SV=1	Propionyl-CoA carboxylase beta chain OS=Mycobacterium smegmatis (strain ATCC 700084 / mc(2)155) GN=accD5 PE=4 SV=1
3	3	3	4	A0QX09_A0QX09_MYCS2	A0QX09_A0QX09_MYCS2	MSMEG_3132	MSMEG_3132	30.08	30.08	DNA-binding protein OS=Mycobacterium smegmatis (strain ATCC 700084 / mc(2)155) GN=MSMEG_3132 PE=4 SV=1	DNA-binding protein OS=Mycobacterium smegmatis (strain ATCC 700084 / mc(2)155) GN=MSMEG_3132 PE=4 SV=1
3	4	3	4	A0QX25_A0QX25_MYCS2	A0QX25_A0QX25_MYCS2	MSMEG_3148	MSMEG_3148	34.6	34.6	Uncharacterized protein OS=Mycobacterium smegmatis (strain ATCC 700084 / mc(2)155) GN=MSMEG_3148 PE=4 SV=1	Uncharacterized protein OS=Mycobacterium smegmatis (strain ATCC 700084 / mc(2)155) GN=MSMEG_3148 PE=4 SV=1
3	4	3	4	A0R0B5_A0R0B5_MYCS2	A0R0B5_A0R0B5_MYCS2	kasB	kasB	43.71	43.71	3-oxoacyl-(Acyl-carrier-protein) synthase 1 KasA OS=Mycobacterium smegmatis (strain ATCC 700084 / mc(2)155) GN=kasB PE=3 SV=1	3-oxoacyl-(Acyl-carrier-protein) synthase 1 KasA OS=Mycobacterium smegmatis (strain ATCC 700084 / mc(2)155) GN=kasB PE=3 SV=1
3	4	3	4	A0R199_TIG_MYCS2	A0R199_TIG_MYCS2	tig	tig	51.62	51.62	Trigger factor OS=Mycobacterium smegmatis (strain ATCC 700084 / mc(2)155) GN=tig PE=1 SV=1	Trigger factor OS=Mycobacterium smegmatis (strain ATCC 700084 / mc(2)155) GN=tig PE=1 SV=1
3	4	4	4	A0R465_A0R465_MYCS2	A0R465_A0R465_MYCS2	fadB	fadB	76.5	76.5	Enoyl-CoA hydratase/3-hydroxyacyl-CoA dehydrogenase OS=Mycobacterium smegmatis (strain ATCC 700084 / mc(2)155) GN=fadB PE=4 SV=1	Enoyl-CoA hydratase/3-hydroxyacyl-CoA dehydrogenase OS=Mycobacterium smegmatis (strain ATCC 700084 / mc(2)155) GN=fadB PE=4 SV=1
3	3	3	4	A0R4S1_A0R4S1_MYCS2	A0R4S1_A0R4S1_MYCS2	MSMEG_5933	MSMEG_5933	32.8	32.8	Transcriptional regulator, IclR family OS=Mycobacterium smegmatis (strain ATCC 700084 / mc(2)155) GN=MSMEG_5933 PE=4 SV=1	Transcriptional regulator, IclR family OS=Mycobacterium smegmatis (strain ATCC 700084 / mc(2)155) GN=MSMEG_5933 PE=4 SV=1
3	4	3	4	A0R616_A0R616_MYCS2	A0R616_A0R616_MYCS2	accD4	accD4	56.13	56.13	Propionyl-CoA carboxylase beta chain OS=Mycobacterium smegmatis (strain ATCC 700084 / mc(2)155) GN=accD4 PE=4 SV=1	Propionyl-CoA carboxylase beta chain OS=Mycobacterium smegmatis (strain ATCC 700084 / mc(2)155) GN=accD4 PE=4 SV=1
3	4	3	4	A0R6D7_A0R6D7_MYCS2	A0R6D7_A0R6D7_MYCS2	MSMEG_6512	MSMEG_6512	38.94	38.94	Acyl-CoA dehydrogenase OS=Mycobacterium smegmatis (strain ATCC 700084 / mc(2)155) GN=MSMEG_6512 PE=3 SV=1	Acyl-CoA dehydrogenase OS=Mycobacterium smegmatis (strain ATCC 700084 / mc(2)155) GN=MSMEG_6512 PE=3 SV=1
3	4	3	4	A0R7I5_A0R7I5_MYCS2	A0R7I5_A0R7I5_MYCS2	MSMEG_6929	MSMEG_6929	125.45	125.45	Integral membrane protein MviN OS=Mycobacterium smegmatis (strain ATCC 700084 / mc(2)155) GN=MSMEG_6929 PE=4 SV=1	Integral membrane protein MviN OS=Mycobacterium smegmatis (strain ATCC 700084 / mc(2)155) GN=MSMEG_6929 PE=4 SV=1
2	3	2	4	A0QNI4_A0QNI4_MYCS2	A0QNI4_A0QNI4_MYCS2	MSMEG_0053	MSMEG_0053	50.01	50.01	Uncharacterized protein OS=Mycobacterium smegmatis (strain ATCC 700084 / mc(2)155) GN=MSMEG_0053 PE=4 SV=1	Uncharacterized protein OS=Mycobacterium smegmatis (strain ATCC 700084 / mc(2)155) GN=MSMEG_0053 PE=4 SV=1
2	4	2	4	A0QQY2_A0QQY2_MYCS2	A0QQY2_A0QQY2_MYCS2	MSMEG_0917	MSMEG_0917	48.8	48.8	Uncharacterized protein OS=Mycobacterium smegmatis (strain ATCC 700084 / mc(2)155) GN=MSMEG_0917 PE=4 SV=1	Uncharacterized protein OS=Mycobacterium smegmatis (strain ATCC 700084 / mc(2)155) GN=MSMEG_0917 PE=4 SV=1
2	4	2	4	A0QVZ5_A0QVZ5_MYCS2	A0QVZ5_A0QVZ5_MYCS2	mysB	mysB	36.05	36.05	RNA polymerase sigma factor OS=Mycobacterium smegmatis (strain ATCC 700084 / mc(2)155) GN=mysB PE=3 SV=1	RNA polymerase sigma factor OS=Mycobacterium smegmatis (strain ATCC 700084 / mc(2)155) GN=mysB PE=3 SV=1
2	4	2	4	A0QW19_DXS_MYCS2	A0QW19_DXS_MYCS2	dxs	dxs	67.99	67.99	1-deoxy-D-xylulose-5-phosphate synthase OS=Mycobacterium smegmatis (strain ATCC 700084 / mc(2)155) GN=dxs PE=3 SV=1	1-deoxy-D-xylulose-5-phosphate synthase OS=Mycobacterium smegmatis (strain ATCC 700084 / mc(2)155) GN=dxs PE=3 SV=1
2	4	2	4	A0QWT2_A0QWT2_MYCS2	A0QWT2_A0QWT2_MYCS2	coaBC	coaBC	43.13	43.13	Phosphopantothenoylcysteine decarboxylase/phosphopantothenate--cysteine ligase OS=Mycobacterium smegmatis (strain ATCC 700084 / mc(2)155) GN=coaBC PE=1 SV=1	Phosphopantothenoylcysteine decarboxylase/phosphopantothenate--cysteine ligase OS=Mycobacterium smegmatis (strain ATCC 700084 / mc(2)155) GN=coaBC PE=1 SV=1
2	4	2	4	A0R042_A0R042_MYCS2	A0R042_A0R042_MYCS2	MSMEG_4254	MSMEG_4254	64.45	64.45	AMP-binding enzyme OS=Mycobacterium smegmatis (strain ATCC 700084 / mc(2)155) GN=MSMEG_4254 PE=4 SV=1	AMP-binding enzyme OS=Mycobacterium smegmatis (strain ATCC 700084 / mc(2)155) GN=MSMEG_4254 PE=4 SV=1
2	4	2	4	A0R3M4_SUCC_MYCS2	A0R3M4_SUCC_MYCS2	sucC	sucC	40.91	40.91	Succinyl-CoA ligase [ADP-forming] subunit beta OS=Mycobacterium smegmatis (strain ATCC 700084 / mc(2)155) GN=sucC PE=1 SV=1	Succinyl-CoA ligase [ADP-forming] subunit beta OS=Mycobacterium smegmatis (strain ATCC 700084 / mc(2)155) GN=sucC PE=1 SV=1
2	4	2	4	A0R596_A0R596_MYCS2	A0R596_A0R596_MYCS2	dacB	dacB	49.07	49.07	D-alanyl-D-alanine carboxypeptidase DacB1 OS=Mycobacterium smegmatis (strain ATCC 700084 / mc(2)155) GN=dacB PE=4 SV=1	D-alanyl-D-alanine carboxypeptidase DacB1 OS=Mycobacterium smegmatis (strain ATCC 700084 / mc(2)155) GN=dacB PE=4 SV=1
2	4	2	4	A0R5I3_A0R5I3_MYCS2	A0R5I3_A0R5I3_MYCS2	MSMEG_6201	MSMEG_6201	82.63	82.63	Transglycosylase OS=Mycobacterium smegmatis (strain ATCC 700084 / mc(2)155) GN=MSMEG_6201 PE=4 SV=1	Transglycosylase OS=Mycobacterium smegmatis (strain ATCC 700084 / mc(2)155) GN=MSMEG_6201 PE=4 SV=1
1	3	1	4	A0QQD0_A0QQD0_MYCS2	A0QQD0_A0QQD0_MYCS2	dnaJ	dnaJ	41.08	41.08	Chaperone protein DnaJ OS=Mycobacterium smegmatis (strain ATCC 700084 / mc(2)155) GN=dnaJ PE=3 SV=1	Chaperone protein DnaJ OS=Mycobacterium smegmatis (strain ATCC 700084 / mc(2)155) GN=dnaJ PE=3 SV=1
1	4	1	4	A0QQJ4_FGD_MYCS2	A0QQJ4_FGD_MYCS2	fgd	fgd	37.15	37.15	F420-dependent glucose-6-phosphate dehydrogenase OS=Mycobacterium smegmatis (strain ATCC 700084 / mc(2)155) GN=fgd PE=1 SV=2	F420-dependent glucose-6-phosphate dehydrogenase OS=Mycobacterium smegmatis (strain ATCC 700084 / mc(2)155) GN=fgd PE=1 SV=2
1	4	1	4	A0QR19_A0QR19_MYCS2	A0QR19_A0QR19_MYCS2	hemD	hemD	63.78	63.78	Uroporphyrinogen-III synthase OS=Mycobacterium smegmatis (strain ATCC 700084 / mc(2)155) GN=hemD PE=4 SV=1	Uroporphyrinogen-III synthase OS=Mycobacterium smegmatis (strain ATCC 700084 / mc(2)155) GN=hemD PE=4 SV=1
1	3	1	4	A0QV12_A0QV12_MYCS2	A0QV12_A0QV12_MYCS2	MSMEG_2410	MSMEG_2410	25.55	25.55	Putative conserved membrane protein OS=Mycobacterium smegmatis (strain ATCC 700084 / mc(2)155) GN=MSMEG_2410 PE=4 SV=1	Putative conserved membrane protein OS=Mycobacterium smegmatis (strain ATCC 700084 / mc(2)155) GN=MSMEG_2410 PE=4 SV=1
1	4	2	4	A0QWJ3_A0QWJ3_MYCS2	A0QWJ3_A0QWJ3_MYCS2	MSMEG_2962	MSMEG_2962	44.98	44.98	Protein-export membrane protein SecF OS=Mycobacterium smegmatis (strain ATCC 700084 / mc(2)155) GN=MSMEG_2962 PE=3 SV=1	Protein-export membrane protein SecF OS=Mycobacterium smegmatis (strain ATCC 700084 / mc(2)155) GN=MSMEG_2962 PE=3 SV=1
1	2	1	4	A0QWR1_A0QWR1_MYCS2	A0QWR1_A0QWR1_MYCS2	aroB	aroB	39.29	39.29	3-dehydroquinate synthase OS=Mycobacterium smegmatis (strain ATCC 700084 / mc(2)155) GN=aroB PE=3 SV=1	3-dehydroquinate synthase OS=Mycobacterium smegmatis (strain ATCC 700084 / mc(2)155) GN=aroB PE=3 SV=1
1	3	1	4	A0QXE2_A0QXE2_MYCS2	A0QXE2_A0QXE2_MYCS2	MSMEG_3269	MSMEG_3269	39.6	39.6	ABC transporter related protein OS=Mycobacterium smegmatis (strain ATCC 700084 / mc(2)155) GN=MSMEG_3269 PE=4 SV=1	ABC transporter related protein OS=Mycobacterium smegmatis (strain ATCC 700084 / mc(2)155) GN=MSMEG_3269 PE=4 SV=1
1	4	1	4	I7FWY3_I7FWY3_MYCS2	I7FWY3_I7FWY3_MYCS2	MSMEI_0747	MSMEI_0747	68.51	68.51	Mmpl OS=Mycobacterium smegmatis (strain ATCC 700084 / mc(2)155) GN=MSMEI_0747 PE=4 SV=1	Mmpl OS=Mycobacterium smegmatis (strain ATCC 700084 / mc(2)155) GN=MSMEI_0747 PE=4 SV=1
	3		4		A0QNR0_A0QNR0_MYCS2		yrbE1A		27.64		Conserved hypothetical integral membrane protein Yrbe1a OS=Mycobacterium smegmatis (strain ATCC 700084 / mc(2)155) GN=yrbE1A PE=4 SV=1
	3		4		A0QR24_A0QR24_MYCS2		MSMEG_0959		17.71		Putative conserved transmembrane protein OS=Mycobacterium smegmatis (strain ATCC 700084 / mc(2)155) GN=MSMEG_0959 PE=4 SV=1
	3		4		A0QS80_A0QS80_MYCS2		mmpL5		105.44		MmpL5 protein OS=Mycobacterium smegmatis (strain ATCC 700084 / mc(2)155) GN=mmpL5 PE=4 SV=1
	4		4		A0QTT6_A0QTT6_MYCS2		MSMEG_1958		36.16		PDZ domain family protein OS=Mycobacterium smegmatis (strain ATCC 700084 / mc(2)155) GN=MSMEG_1958 PE=4 SV=1
	3		4		A0QW36_A0QW36_MYCS2		MSMEG_2793		49.9		Sensor-type histidine kinase PrrB OS=Mycobacterium smegmatis (strain ATCC 700084 / mc(2)155) GN=MSMEG_2793 PE=4 SV=1
	2		4		A0QWJ1_A0QWJ1_MYCS2		yajC		11.89		Preprotein translocase, YajC subunit OS=Mycobacterium smegmatis (strain ATCC 700084 / mc(2)155) GN=yajC PE=4 SV=1
	3		4		A0QYF3_A0QYF3_MYCS2		MSMEG_3638		38.53		CBS domain protein OS=Mycobacterium smegmatis (strain ATCC 700084 / mc(2)155) GN=MSMEG_3638 PE=4 SV=1
	4		4		A0R0Q9_A0R0Q9_MYCS2		MSMEG_4474		70.45		Acyl-CoA oxidase OS=Mycobacterium smegmatis (strain ATCC 700084 / mc(2)155) GN=MSMEG_4474 PE=4 SV=1
	4		4		A0R0S9_A0R0S9_MYCS2		MSMEG_4495		49.41		CBS domain protein OS=Mycobacterium smegmatis (strain ATCC 700084 / mc(2)155) GN=MSMEG_4495 PE=4 SV=1
	2		4		A0R3G8_A0R3G8_MYCS2		MSMEG_5468		42.68		Conserved transmembrane protein OS=Mycobacterium smegmatis (strain ATCC 700084 / mc(2)155) GN=MSMEG_5468 PE=4 SV=1
5	3	6	3	A0QR17_HEM1_MYCS2	A0QR17_HEM1_MYCS2	hemA	hemA	47.42	47.42	Glutamyl-tRNA reductase OS=Mycobacterium smegmatis (strain ATCC 700084 / mc(2)155) GN=hemA PE=3 SV=1	Glutamyl-tRNA reductase OS=Mycobacterium smegmatis (strain ATCC 700084 / mc(2)155) GN=hemA PE=3 SV=1
5	3	5	3	A0R0E9_A0R0E9_MYCS2	A0R0E9_A0R0E9_MYCS2	MSMEG_4362	MSMEG_4362	28.06	28.06	Universal stress protein family protein OS=Mycobacterium smegmatis (strain ATCC 700084 / mc(2)155) GN=MSMEG_4362 PE=4 SV=1	Universal stress protein family protein OS=Mycobacterium smegmatis (strain ATCC 700084 / mc(2)155) GN=MSMEG_4362 PE=4 SV=1
5	3	5	3	A0R1C3_A0R1C3_MYCS2	A0R1C3_A0R1C3_MYCS2	MSMEG_4700	MSMEG_4700	62.22	62.22	ABC-transporter protein, ATP binding component OS=Mycobacterium smegmatis (strain ATCC 700084 / mc(2)155) GN=MSMEG_4700 PE=3 SV=1	ABC-transporter protein, ATP binding component OS=Mycobacterium smegmatis (strain ATCC 700084 / mc(2)155) GN=MSMEG_4700 PE=3 SV=1
4	3	4	3	A0QNL3_A0QNL3_MYCS2	A0QNL3_A0QNL3_MYCS2	MSMEG_0085	MSMEG_0085	67.35	67.35	PTS system, Fru family protein, IIABC components OS=Mycobacterium smegmatis (strain ATCC 700084 / mc(2)155) GN=MSMEG_0085 PE=4 SV=1	PTS system, Fru family protein, IIABC components OS=Mycobacterium smegmatis (strain ATCC 700084 / mc(2)155) GN=MSMEG_0085 PE=4 SV=1
4	3	4	3	A0QYX0_A0QYX0_MYCS2	A0QYX0_A0QYX0_MYCS2	uvrB	uvrB	82.63	82.63	UvrABC system protein B OS=Mycobacterium smegmatis (strain ATCC 700084 / mc(2)155) GN=uvrB PE=3 SV=1	UvrABC system protein B OS=Mycobacterium smegmatis (strain ATCC 700084 / mc(2)155) GN=uvrB PE=3 SV=1
4	3	4	3	I7FYD8_I7FYD8_MYCS2	I7FYD8_I7FYD8_MYCS2	MSMEI_1504	MSMEI_1504	55.02	55.02	ATP-dependent RNA helicase, DEAD/DEAH box family OS=Mycobacterium smegmatis (strain ATCC 700084 / mc(2)155) GN=MSMEI_1504 PE=4 SV=1	ATP-dependent RNA helicase, DEAD/DEAH box family OS=Mycobacterium smegmatis (strain ATCC 700084 / mc(2)155) GN=MSMEI_1504 PE=4 SV=1
3	3	3	3	A0QQ46_ECCD3_MYCS2	A0QQ46_ECCD3_MYCS2	eccD3	eccD3	48.23	48.23	ESX-3 secretion system protein EccD3 OS=Mycobacterium smegmatis (strain ATCC 700084 / mc(2)155) GN=eccD3 PE=3 SV=1	ESX-3 secretion system protein EccD3 OS=Mycobacterium smegmatis (strain ATCC 700084 / mc(2)155) GN=eccD3 PE=3 SV=1
3	3	3	3	A0QRA5_A0QRA5_MYCS2	A0QRA5_A0QRA5_MYCS2	MSMEG_1046	MSMEG_1046	30.64	30.64	ABC transporter ATP-binding protein OS=Mycobacterium smegmatis (strain ATCC 700084 / mc(2)155) GN=MSMEG_1046 PE=4 SV=1	ABC transporter ATP-binding protein OS=Mycobacterium smegmatis (strain ATCC 700084 / mc(2)155) GN=MSMEG_1046 PE=4 SV=1
3	3	3	3	A0QRC6_A0QRC6_MYCS2	A0QRC6_A0QRC6_MYCS2	MSMEG_1068	MSMEG_1068	50.14	50.14	Regulatory protein OS=Mycobacterium smegmatis (strain ATCC 700084 / mc(2)155) GN=MSMEG_1068 PE=4 SV=1	Regulatory protein OS=Mycobacterium smegmatis (strain ATCC 700084 / mc(2)155) GN=MSMEG_1068 PE=4 SV=1
3	3	3	3	A0QS66_RPOC_MYCS2	A0QS66_RPOC_MYCS2	rpoC	rpoC	146.42	146.42	DNA-directed RNA polymerase subunit beta' OS=Mycobacterium smegmatis (strain ATCC 700084 / mc(2)155) GN=rpoC PE=1 SV=1	DNA-directed RNA polymerase subunit beta' OS=Mycobacterium smegmatis (strain ATCC 700084 / mc(2)155) GN=rpoC PE=1 SV=1
3	3	3	3	A0QTG1_FBIB_MYCS2	A0QTG1_FBIB_MYCS2	fbiB	fbiB	48.54	48.54	Coenzyme F420:L-glutamate ligase OS=Mycobacterium smegmatis (strain ATCC 700084 / mc(2)155) GN=fbiB PE=1 SV=1	Coenzyme F420:L-glutamate ligase OS=Mycobacterium smegmatis (strain ATCC 700084 / mc(2)155) GN=fbiB PE=1 SV=1
3	3	3	3	A0QVT0_THYX_MYCS2	A0QVT0_THYX_MYCS2	thyX	thyX	27.57	27.57	Thymidylate synthase ThyX OS=Mycobacterium smegmatis (strain ATCC 700084 / mc(2)155) GN=thyX PE=3 SV=1	Thymidylate synthase ThyX OS=Mycobacterium smegmatis (strain ATCC 700084 / mc(2)155) GN=thyX PE=3 SV=1
3	2	4	3	A0QWJ2_A0QWJ2_MYCS2	A0QWJ2_A0QWJ2_MYCS2	secD	secD	63.61	63.61	Protein translocase subunit SecD OS=Mycobacterium smegmatis (strain ATCC 700084 / mc(2)155) GN=secD PE=3 SV=1	Protein translocase subunit SecD OS=Mycobacterium smegmatis (strain ATCC 700084 / mc(2)155) GN=secD PE=3 SV=1
3	3	3	3	A0R0T8_A0R0T8_MYCS2	A0R0T8_A0R0T8_MYCS2	dnaJ	dnaJ	40.31	40.31	Chaperone protein DnaJ OS=Mycobacterium smegmatis (strain ATCC 700084 / mc(2)155) GN=dnaJ PE=3 SV=1	Chaperone protein DnaJ OS=Mycobacterium smegmatis (strain ATCC 700084 / mc(2)155) GN=dnaJ PE=3 SV=1
3	3	4	3	A0R4G4_A0R4G4_MYCS2	A0R4G4_A0R4G4_MYCS2	purL	purL	80.96	80.96	Phosphoribosylformylglycinamidine synthase subunit PurL OS=Mycobacterium smegmatis (strain ATCC 700084 / mc(2)155) GN=purL PE=3 SV=1	Phosphoribosylformylglycinamidine synthase subunit PurL OS=Mycobacterium smegmatis (strain ATCC 700084 / mc(2)155) GN=purL PE=3 SV=1
3	2	3	3	A0R4G9_A0R4G9_MYCS2	A0R4G9_A0R4G9_MYCS2	MSMEG_5829	MSMEG_5829	37.19	37.19	Dyp-type peroxidase OS=Mycobacterium smegmatis (strain ATCC 700084 / mc(2)155) GN=MSMEG_5829 PE=4 SV=1	Dyp-type peroxidase OS=Mycobacterium smegmatis (strain ATCC 700084 / mc(2)155) GN=MSMEG_5829 PE=4 SV=1
3	3	4	3	A0R5C4_A0R5C4_MYCS2	A0R5C4_A0R5C4_MYCS2	MSMEG_6141	MSMEG_6141	65.42	65.42	D-amino acid aminohydrolase OS=Mycobacterium smegmatis (strain ATCC 700084 / mc(2)155) GN=MSMEG_6141 PE=4 SV=1	D-amino acid aminohydrolase OS=Mycobacterium smegmatis (strain ATCC 700084 / mc(2)155) GN=MSMEG_6141 PE=4 SV=1
3	3	3	3	I7FKB5_I7FKB5_MYCS2	I7FKB5_I7FKB5_MYCS2	rimJ	rimJ	22.1	22.1	Ribosomal-protein-alanine acetyltransferase RimJ OS=Mycobacterium smegmatis (strain ATCC 700084 / mc(2)155) GN=rimJ PE=4 SV=1	Ribosomal-protein-alanine acetyltransferase RimJ OS=Mycobacterium smegmatis (strain ATCC 700084 / mc(2)155) GN=rimJ PE=4 SV=1
2	3	2	3	A0QQZ8_MSHA_MYCS2	A0QQZ8_MSHA_MYCS2	mshA	mshA	45.91	45.91	D-inositol 3-phosphate glycosyltransferase OS=Mycobacterium smegmatis (strain ATCC 700084 / mc(2)155) GN=mshA PE=1 SV=1	D-inositol 3-phosphate glycosyltransferase OS=Mycobacterium smegmatis (strain ATCC 700084 / mc(2)155) GN=mshA PE=1 SV=1
2	3	4	3	A0QR33_GSA_MYCS2	A0QR33_GSA_MYCS2	hemL	hemL	46.74	46.74	Glutamate-1-semialdehyde 2,1-aminomutase OS=Mycobacterium smegmatis (strain ATCC 700084 / mc(2)155) GN=hemL PE=3 SV=1	Glutamate-1-semialdehyde 2,1-aminomutase OS=Mycobacterium smegmatis (strain ATCC 700084 / mc(2)155) GN=hemL PE=3 SV=1
2	3	2	3	A0QSC1_A0QSC1_MYCS2	A0QSC1_A0QSC1_MYCS2	MSMEG_1426	MSMEG_1426	50.45	50.45	Glycosyl transferase OS=Mycobacterium smegmatis (strain ATCC 700084 / mc(2)155) GN=MSMEG_1426 PE=4 SV=1	Glycosyl transferase OS=Mycobacterium smegmatis (strain ATCC 700084 / mc(2)155) GN=MSMEG_1426 PE=4 SV=1
2	2	2	3	A0QSU5_A0QSU5_MYCS2	A0QSU5_A0QSU5_MYCS2	choD	choD	62.84	62.84	Cholesterol oxidase ChoD OS=Mycobacterium smegmatis (strain ATCC 700084 / mc(2)155) GN=choD PE=4 SV=1	Cholesterol oxidase ChoD OS=Mycobacterium smegmatis (strain ATCC 700084 / mc(2)155) GN=choD PE=4 SV=1
2	3	3	3	A0QTK4_LPQB_MYCS2	A0QTK4_LPQB_MYCS2	lpqB	lpqB	61.36	61.36	Lipoprotein LpqB OS=Mycobacterium smegmatis (strain ATCC 700084 / mc(2)155) GN=lpqB PE=3 SV=1	Lipoprotein LpqB OS=Mycobacterium smegmatis (strain ATCC 700084 / mc(2)155) GN=lpqB PE=3 SV=1
2	2	4	3	A0QUH8_A0QUH8_MYCS2	A0QUH8_A0QUH8_MYCS2	MSMEG_2213	MSMEG_2213	43.03	43.03	O-methyltransferase OS=Mycobacterium smegmatis (strain ATCC 700084 / mc(2)155) GN=MSMEG_2213 PE=4 SV=1	O-methyltransferase OS=Mycobacterium smegmatis (strain ATCC 700084 / mc(2)155) GN=MSMEG_2213 PE=4 SV=1
2	3	3	3	A0QUY1_A0QUY1_MYCS2	A0QUY1_A0QUY1_MYCS2	MSMEG_2377	MSMEG_2377	49.63	49.63	P49 protein OS=Mycobacterium smegmatis (strain ATCC 700084 / mc(2)155) GN=MSMEG_2377 PE=4 SV=1	P49 protein OS=Mycobacterium smegmatis (strain ATCC 700084 / mc(2)155) GN=MSMEG_2377 PE=4 SV=1
2	2	3	3	A0QWU7_A0QWU7_MYCS2	A0QWU7_A0QWU7_MYCS2	MSMEG_3069	MSMEG_3069	58.25	58.25	Aminoglycosides/tetracycline-transport integral membrane protein OS=Mycobacterium smegmatis (strain ATCC 700084 / mc(2)155) GN=MSMEG_3069 PE=4 SV=1	Aminoglycosides/tetracycline-transport integral membrane protein OS=Mycobacterium smegmatis (strain ATCC 700084 / mc(2)155) GN=MSMEG_3069 PE=4 SV=1
2	3	2	3	A0QYF5_A0QYF5_MYCS2	A0QYF5_A0QYF5_MYCS2	glcB	glcB	78.23	78.23	Malate synthase G OS=Mycobacterium smegmatis (strain ATCC 700084 / mc(2)155) GN=glcB PE=3 SV=1	Malate synthase G OS=Mycobacterium smegmatis (strain ATCC 700084 / mc(2)155) GN=glcB PE=3 SV=1
2	2	2	3	A0R618_A0R618_MYCS2	A0R618_A0R618_MYCS2	fadD32	fadD32	68.19	68.19	Acyl-CoA synthase OS=Mycobacterium smegmatis (strain ATCC 700084 / mc(2)155) GN=fadD32 PE=4 SV=1	Acyl-CoA synthase OS=Mycobacterium smegmatis (strain ATCC 700084 / mc(2)155) GN=fadD32 PE=4 SV=1
2	2	2	3	A4ZHU0_A4ZHU0_MYCS2	A4ZHU0_A4ZHU0_MYCS2	MSMEI_6441	MSMEI_6441	43.84	43.84	Uncharacterized protein OS=Mycobacterium smegmatis (strain ATCC 700084 / mc(2)155) GN=MSMEI_6441 PE=3 SV=1	Uncharacterized protein OS=Mycobacterium smegmatis (strain ATCC 700084 / mc(2)155) GN=MSMEI_6441 PE=3 SV=1
1	3	1	3	A0QSL8_RPOA_MYCS2	A0QSL8_RPOA_MYCS2	rpoA	rpoA	37.9	37.9	DNA-directed RNA polymerase subunit alpha OS=Mycobacterium smegmatis (strain ATCC 700084 / mc(2)155) GN=rpoA PE=1 SV=1	DNA-directed RNA polymerase subunit alpha OS=Mycobacterium smegmatis (strain ATCC 700084 / mc(2)155) GN=rpoA PE=1 SV=1
1	3	1	3	A0QVU2_A0QVU2_MYCS2	A0QVU2_A0QVU2_MYCS2	MSMEG_2695	MSMEG_2695	30.32	30.32	35 kDa protein OS=Mycobacterium smegmatis (strain ATCC 700084 / mc(2)155) GN=MSMEG_2695 PE=4 SV=1	35 kDa protein OS=Mycobacterium smegmatis (strain ATCC 700084 / mc(2)155) GN=MSMEG_2695 PE=4 SV=1
1	3	1	3	A0QXF4_A0QXF4_MYCS2	A0QXF4_A0QXF4_MYCS2	potA	potA	45.9	45.9	Spermidine/putrescine import ATP-binding protein PotA OS=Mycobacterium smegmatis (strain ATCC 700084 / mc(2)155) GN=potA PE=3 SV=1	Spermidine/putrescine import ATP-binding protein PotA OS=Mycobacterium smegmatis (strain ATCC 700084 / mc(2)155) GN=potA PE=3 SV=1
1	2	1	3	A0R066_ILVE_MYCS2	A0R066_ILVE_MYCS2	ilvE	ilvE	39.81	39.81	Branched-chain-amino-acid aminotransferase OS=Mycobacterium smegmatis (strain ATCC 700084 / mc(2)155) GN=ilvE PE=1 SV=1	Branched-chain-amino-acid aminotransferase OS=Mycobacterium smegmatis (strain ATCC 700084 / mc(2)155) GN=ilvE PE=1 SV=1
1	3	1	3	A0R405_A0R405_MYCS2	A0R405_A0R405_MYCS2	MSMEG_5660	MSMEG_5660	71.56	71.56	ABC transporter OS=Mycobacterium smegmatis (strain ATCC 700084 / mc(2)155) GN=MSMEG_5660 PE=3 SV=1	ABC transporter OS=Mycobacterium smegmatis (strain ATCC 700084 / mc(2)155) GN=MSMEG_5660 PE=3 SV=1
1	2	1	3	A0R430_A0R430_MYCS2	A0R430_A0R430_MYCS2	MSMEG_5685	MSMEG_5685	29.66	29.66	DNA-binding protein OS=Mycobacterium smegmatis (strain ATCC 700084 / mc(2)155) GN=MSMEG_5685 PE=4 SV=1	DNA-binding protein OS=Mycobacterium smegmatis (strain ATCC 700084 / mc(2)155) GN=MSMEG_5685 PE=4 SV=1
1	3	1	3	A0R5G4_A0R5G4_MYCS2	A0R5G4_A0R5G4_MYCS2	MSMEG_6182	MSMEG_6182	18.56	18.56	Conserved transmembrane protein OS=Mycobacterium smegmatis (strain ATCC 700084 / mc(2)155) GN=MSMEG_6182 PE=4 SV=1	Conserved transmembrane protein OS=Mycobacterium smegmatis (strain ATCC 700084 / mc(2)155) GN=MSMEG_6182 PE=4 SV=1
1	3	1	3	A0R5G6_A0R5G6_MYCS2	A0R5G6_A0R5G6_MYCS2	MSMEG_6183	MSMEG_6183	40.9	40.9	Membrane-associated serine protease OS=Mycobacterium smegmatis (strain ATCC 700084 / mc(2)155) GN=MSMEG_6183 PE=3 SV=1	Membrane-associated serine protease OS=Mycobacterium smegmatis (strain ATCC 700084 / mc(2)155) GN=MSMEG_6183 PE=3 SV=1
1	1	1	3	A0R611_AFTA_MYCS2	A0R611_AFTA_MYCS2	aftA	aftA	67.16	67.16	Arabinofuranosyltransferase AftA OS=Mycobacterium smegmatis (strain ATCC 700084 / mc(2)155) GN=aftA PE=1 SV=1	Arabinofuranosyltransferase AftA OS=Mycobacterium smegmatis (strain ATCC 700084 / mc(2)155) GN=aftA PE=1 SV=1
1	3	1	3	I7F9K4_I7F9K4_MYCS2	I7F9K4_I7F9K4_MYCS2	wbbL1	wbbL1	32.68	32.68	dTDP-RHA:A-D-GlcNAc-diphosphoryl polyprenol-A-3-L-rhamnosyl transferase wbbL1 OS=Mycobacterium smegmatis (strain ATCC 700084 / mc(2)155) GN=wbbL1 PE=4 SV=1	dTDP-RHA:A-D-GlcNAc-diphosphoryl polyprenol-A-3-L-rhamnosyl transferase wbbL1 OS=Mycobacterium smegmatis (strain ATCC 700084 / mc(2)155) GN=wbbL1 PE=4 SV=1
1	2	1	3	I7FEJ3_I7FEJ3_MYCS2	I7FEJ3_I7FEJ3_MYCS2	MSMEI_3407	MSMEI_3407	38.07	38.07	Transcriptional regulator, AraC family with amidase-like domain protein OS=Mycobacterium smegmatis (strain ATCC 700084 / mc(2)155) GN=MSMEI_3407 PE=4 SV=1	Transcriptional regulator, AraC family with amidase-like domain protein OS=Mycobacterium smegmatis (strain ATCC 700084 / mc(2)155) GN=MSMEI_3407 PE=4 SV=1
1	3	1	3	I7FS93_I7FS93_MYCS2	I7FS93_I7FS93_MYCS2	MSMEI_5270	MSMEI_5270	43.75	43.75	UPF0409 lipoprotein OS=Mycobacterium smegmatis (strain ATCC 700084 / mc(2)155) GN=MSMEI_5270 PE=4 SV=1	UPF0409 lipoprotein OS=Mycobacterium smegmatis (strain ATCC 700084 / mc(2)155) GN=MSMEI_5270 PE=4 SV=1
1	3	1	3	I7FUD5_I7FUD5_MYCS2	I7FUD5_I7FUD5_MYCS2	MSMEI_6057	MSMEI_6057	35.99	35.99	Uncharacterized protein OS=Mycobacterium smegmatis (strain ATCC 700084 / mc(2)155) GN=MSMEI_6057 PE=4 SV=1	Uncharacterized protein OS=Mycobacterium smegmatis (strain ATCC 700084 / mc(2)155) GN=MSMEI_6057 PE=4 SV=1
1	3	1	3	I7G4B5_I7G4B5_MYCS2	I7G4B5_I7G4B5_MYCS2	MSMEI_1538	MSMEI_1538	38.72	38.72	Alpha/beta hydrolase fold protein OS=Mycobacterium smegmatis (strain ATCC 700084 / mc(2)155) GN=MSMEI_1538 PE=4 SV=1	Alpha/beta hydrolase fold protein OS=Mycobacterium smegmatis (strain ATCC 700084 / mc(2)155) GN=MSMEI_1538 PE=4 SV=1
	3		3		A0QSG6_RS5_MYCS2		rpsE		21.9		30S ribosomal protein S5 OS=Mycobacterium smegmatis (strain ATCC 700084 / mc(2)155) GN=rpsE PE=1 SV=1
	2		3		A0QT76_A0QT76_MYCS2		MSMEG_1742		38.55		Oxidoreductase OS=Mycobacterium smegmatis (strain ATCC 700084 / mc(2)155) GN=MSMEG_1742 PE=4 SV=1
	3		3		A0QVE4_RLMN_MYCS2		rlmN		40.36		Probable dual-specificity RNA methyltransferase RlmN OS=Mycobacterium smegmatis (strain ATCC 700084 / mc(2)155) GN=rlmN PE=3 SV=1
	3		3		A0QVH9_A0QVH9_MYCS2		ispG		40.46		4-hydroxy-3-methylbut-2-en-1-yl diphosphate synthase (flavodoxin) OS=Mycobacterium smegmatis (strain ATCC 700084 / mc(2)155) GN=ispG PE=3 SV=1
	1		3		A0QWY0_A0QWY0_MYCS2		tkt		75.11		Transketolase OS=Mycobacterium smegmatis (strain ATCC 700084 / mc(2)155) GN=tkt PE=3 SV=1
	2		3		A0QXP3_A0QXP3_MYCS2		MSMEG_3375		61.26		Alcohol dehydrogenase OS=Mycobacterium smegmatis (strain ATCC 700084 / mc(2)155) GN=MSMEG_3375 PE=3 SV=1
	3		3		A0QZY7_A0QZY7_MYCS2		lppL		35.05		Lipoprotein lppL OS=Mycobacterium smegmatis (strain ATCC 700084 / mc(2)155) GN=lppL PE=4 SV=1
	3		3		A0R045_A0R045_MYCS2		MSMEG_4256		39.43		NLP/P60 OS=Mycobacterium smegmatis (strain ATCC 700084 / mc(2)155) GN=MSMEG_4256 PE=4 SV=1
	3		3		A0R1X9_A0R1X9_MYCS2		MSMEG_4912		72.76		Putative ATP-dependent DNA helicase OS=Mycobacterium smegmatis (strain ATCC 700084 / mc(2)155) GN=MSMEG_4912 PE=4 SV=1
	3		3		A0R5H5_A0R5H5_MYCS2		MSMEG_6193		36.81		Anion-transporting ATPase OS=Mycobacterium smegmatis (strain ATCC 700084 / mc(2)155) GN=MSMEG_6193 PE=4 SV=1
	3		3		A0R5R4_A0R5R4_MYCS2		MSMEG_6283		52.3		FAD binding domain protein OS=Mycobacterium smegmatis (strain ATCC 700084 / mc(2)155) GN=MSMEG_6283 PE=4 SV=1
	3		3		I7FIU6_I7FIU6_MYCS2		MSMEI_4841		44.84		Two-component system sensor kinase OS=Mycobacterium smegmatis (strain ATCC 700084 / mc(2)155) GN=MSMEI_4841 PE=4 SV=1
	3		3		I7FKX7_I7FKX7_MYCS2		ppiB		35.56		Peptidyl-prolyl cis-trans isomerase B PpiB OS=Mycobacterium smegmatis (strain ATCC 700084 / mc(2)155) GN=ppiB PE=4 SV=1
	3		3		I7FL21_I7FL21_MYCS2		ercc3		60.69		Type III restriction enzyme, res subunit OS=Mycobacterium smegmatis (strain ATCC 700084 / mc(2)155) GN=ercc3 PE=4 SV=1
	1		3		I7FYF0_I7FYF0_MYCS2		MSMEI_1524		35.21		Conserved hypothetical alanine and proline rich protein OS=Mycobacterium smegmatis (strain ATCC 700084 / mc(2)155) GN=MSMEI_1524 PE=4 SV=1
	3		3		I7GBV1_I7GBV1_MYCS2		MSMEI_3576		52.74		FAD dependent oxidoreductase OS=Mycobacterium smegmatis (strain ATCC 700084 / mc(2)155) GN=MSMEI_3576 PE=4 SV=1
	3		3		I7GG02_I7GG02_MYCS2		MSMEI_5886		34.65		Periplasmic solute binding protein OS=Mycobacterium smegmatis (strain ATCC 700084 / mc(2)155) GN=MSMEI_5886 PE=4 SV=1
4	1	4	2	A0QX76_A0QX76_MYCS2	A0QX76_A0QX76_MYCS2	nadB	nadB	54	54	L-aspartate oxidase OS=Mycobacterium smegmatis (strain ATCC 700084 / mc(2)155) GN=nadB PE=3 SV=1	L-aspartate oxidase OS=Mycobacterium smegmatis (strain ATCC 700084 / mc(2)155) GN=nadB PE=3 SV=1
4	2	4	2	I7G4H0_I7G4H0_MYCS2	I7G4H0_I7G4H0_MYCS2	MSMEI_1603	MSMEI_1603	95.77	95.77	Conserved transmembrane ATP-binding protein ABC transporter OS=Mycobacterium smegmatis (strain ATCC 700084 / mc(2)155) GN=MSMEI_1603 PE=3 SV=1	Conserved transmembrane ATP-binding protein ABC transporter OS=Mycobacterium smegmatis (strain ATCC 700084 / mc(2)155) GN=MSMEI_1603 PE=3 SV=1
4	2	4	2	I7GB70_I7GB70_MYCS2	I7GB70_I7GB70_MYCS2	MSMEI_3933	MSMEI_3933	22.42	22.42	Uncharacterized protein OS=Mycobacterium smegmatis (strain ATCC 700084 / mc(2)155) GN=MSMEI_3933 PE=4 SV=1	Uncharacterized protein OS=Mycobacterium smegmatis (strain ATCC 700084 / mc(2)155) GN=MSMEI_3933 PE=4 SV=1
3	2	4	2	A0QUX1_GATB_MYCS2	A0QUX1_GATB_MYCS2	gatB	gatB	54.37	54.37	Aspartyl/glutamyl-tRNA(Asn/Gln) amidotransferase subunit B OS=Mycobacterium smegmatis (strain ATCC 700084 / mc(2)155) GN=gatB PE=3 SV=1	Aspartyl/glutamyl-tRNA(Asn/Gln) amidotransferase subunit B OS=Mycobacterium smegmatis (strain ATCC 700084 / mc(2)155) GN=gatB PE=3 SV=1
3	2	3	2	A0QYF7_A0QYF7_MYCS2	A0QYF7_A0QYF7_MYCS2	gcvP	gcvP	100.77	100.77	Glycine dehydrogenase (decarboxylating) OS=Mycobacterium smegmatis (strain ATCC 700084 / mc(2)155) GN=gcvP PE=3 SV=1	Glycine dehydrogenase (decarboxylating) OS=Mycobacterium smegmatis (strain ATCC 700084 / mc(2)155) GN=gcvP PE=3 SV=1
3	2	3	2	P60281_RPOB_MYCS2	P60281_RPOB_MYCS2	rpoB	rpoB	128.45	128.45	DNA-directed RNA polymerase subunit beta OS=Mycobacterium smegmatis (strain ATCC 700084 / mc(2)155) GN=rpoB PE=1 SV=1	DNA-directed RNA polymerase subunit beta OS=Mycobacterium smegmatis (strain ATCC 700084 / mc(2)155) GN=rpoB PE=1 SV=1
2	2	2	2	A0QNJ1_A0QNJ1_MYCS2	A0QNJ1_A0QNJ1_MYCS2	MSMEG_0061	MSMEG_0061	80.98	80.98	Ftsk/spoiiie family protein OS=Mycobacterium smegmatis (strain ATCC 700084 / mc(2)155) GN=MSMEG_0061 PE=4 SV=1	Ftsk/spoiiie family protein OS=Mycobacterium smegmatis (strain ATCC 700084 / mc(2)155) GN=MSMEG_0061 PE=4 SV=1
2	2	2	2	A0QNJ2_A0QNJ2_MYCS2	A0QNJ2_A0QNJ2_MYCS2	MSMEG_0062	MSMEG_0062	65.02	65.02	Cell division FtsK/SpoIIIE OS=Mycobacterium smegmatis (strain ATCC 700084 / mc(2)155) GN=MSMEG_0062 PE=4 SV=1	Cell division FtsK/SpoIIIE OS=Mycobacterium smegmatis (strain ATCC 700084 / mc(2)155) GN=MSMEG_0062 PE=4 SV=1
2	2	2	2	A0QPE8_A0QPE8_MYCS2	A0QPE8_A0QPE8_MYCS2	fadA2	fadA2	45.21	45.21	3-ketoacyl-CoA thiolase OS=Mycobacterium smegmatis (strain ATCC 700084 / mc(2)155) GN=fadA2 PE=3 SV=1	3-ketoacyl-CoA thiolase OS=Mycobacterium smegmatis (strain ATCC 700084 / mc(2)155) GN=fadA2 PE=3 SV=1
2	2	2	2	A0QQV4_A0QQV4_MYCS2	A0QQV4_A0QQV4_MYCS2	gabD2	gabD2	54.47	54.47	Aldehyde dehydrogenase OS=Mycobacterium smegmatis (strain ATCC 700084 / mc(2)155) GN=gabD2 PE=3 SV=1	Aldehyde dehydrogenase OS=Mycobacterium smegmatis (strain ATCC 700084 / mc(2)155) GN=gabD2 PE=3 SV=1
2	2	2	2	A0QQY1_A0QQY1_MYCS2	A0QQY1_A0QQY1_MYCS2	MSMEG_0916	MSMEG_0916	26.15	26.15	TetR family transcriptional regulator OS=Mycobacterium smegmatis (strain ATCC 700084 / mc(2)155) GN=MSMEG_0916 PE=4 SV=1	TetR family transcriptional regulator OS=Mycobacterium smegmatis (strain ATCC 700084 / mc(2)155) GN=MSMEG_0916 PE=4 SV=1
2	2	3	2	A0QR12_A0QR12_MYCS2	A0QR12_A0QR12_MYCS2	MSMEG_0947	MSMEG_0947	38.61	38.61	Acyltransferase OS=Mycobacterium smegmatis (strain ATCC 700084 / mc(2)155) GN=MSMEG_0947 PE=4 SV=1	Acyltransferase OS=Mycobacterium smegmatis (strain ATCC 700084 / mc(2)155) GN=MSMEG_0947 PE=4 SV=1
2	1	2	2	A0QS95_A0QS95_MYCS2	A0QS95_A0QS95_MYCS2	MSMEG_1397	MSMEG_1397	21.2	21.2	Transcription regulator, TetR family OS=Mycobacterium smegmatis (strain ATCC 700084 / mc(2)155) GN=MSMEG_1397 PE=4 SV=1	Transcription regulator, TetR family OS=Mycobacterium smegmatis (strain ATCC 700084 / mc(2)155) GN=MSMEG_1397 PE=4 SV=1
2	2	2	2	A0QSL6_RS11_MYCS2	A0QSL6_RS11_MYCS2	rpsK	rpsK	14.63	14.63	30S ribosomal protein S11 OS=Mycobacterium smegmatis (strain ATCC 700084 / mc(2)155) GN=rpsK PE=3 SV=1	30S ribosomal protein S11 OS=Mycobacterium smegmatis (strain ATCC 700084 / mc(2)155) GN=rpsK PE=3 SV=1
2	2	2	2	A0QUN9_A0QUN9_MYCS2	A0QUN9_A0QUN9_MYCS2	hypD	hypD	39.79	39.79	Hydrogenase expression/formation protein HypD OS=Mycobacterium smegmatis (strain ATCC 700084 / mc(2)155) GN=hypD PE=4 SV=1	Hydrogenase expression/formation protein HypD OS=Mycobacterium smegmatis (strain ATCC 700084 / mc(2)155) GN=hypD PE=4 SV=1
2	2	2	2	A0QVQ3_RS15_MYCS2	A0QVQ3_RS15_MYCS2	rpsO	rpsO	10.34	10.34	30S ribosomal protein S15 OS=Mycobacterium smegmatis (strain ATCC 700084 / mc(2)155) GN=rpsO PE=1 SV=1	30S ribosomal protein S15 OS=Mycobacterium smegmatis (strain ATCC 700084 / mc(2)155) GN=rpsO PE=1 SV=1
2	2	2	2	A0QVQ6_A0QVQ6_MYCS2	A0QVQ6_A0QVQ6_MYCS2	MSMEG_2657	MSMEG_2657	47.47	47.47	Peptidase, M16 family protein OS=Mycobacterium smegmatis (strain ATCC 700084 / mc(2)155) GN=MSMEG_2657 PE=3 SV=1	Peptidase, M16 family protein OS=Mycobacterium smegmatis (strain ATCC 700084 / mc(2)155) GN=MSMEG_2657 PE=3 SV=1
2	2	2	2	A0QW02_A0QW02_MYCS2	A0QW02_A0QW02_MYCS2	rpoD	rpoD	51.47	51.47	RNA polymerase sigma factor SigA OS=Mycobacterium smegmatis (strain ATCC 700084 / mc(2)155) GN=rpoD PE=3 SV=1	RNA polymerase sigma factor SigA OS=Mycobacterium smegmatis (strain ATCC 700084 / mc(2)155) GN=rpoD PE=3 SV=1
2	2	2	2	A0QX20_ACNA_MYCS2	A0QX20_ACNA_MYCS2	acnA	acnA	102.11	102.11	Aconitate hydratase A OS=Mycobacterium smegmatis (strain ATCC 700084 / mc(2)155) GN=acnA PE=1 SV=1	Aconitate hydratase A OS=Mycobacterium smegmatis (strain ATCC 700084 / mc(2)155) GN=acnA PE=1 SV=1
2	2	2	2	A0QXH2_A0QXH2_MYCS2	A0QXH2_A0QXH2_MYCS2	MSMEG_3300	MSMEG_3300	37.5	37.5	Oxidoreductase, Gfo/Idh/MocA family protein OS=Mycobacterium smegmatis (strain ATCC 700084 / mc(2)155) GN=MSMEG_3300 PE=4 SV=1	Oxidoreductase, Gfo/Idh/MocA family protein OS=Mycobacterium smegmatis (strain ATCC 700084 / mc(2)155) GN=MSMEG_3300 PE=4 SV=1
2	2	2	2	A0QXX7_KATG2_MYCS2	A0QXX7_KATG2_MYCS2	katG2	katG2	81.95	81.95	Catalase-peroxidase 2 OS=Mycobacterium smegmatis (strain ATCC 700084 / mc(2)155) GN=katG2 PE=1 SV=1	Catalase-peroxidase 2 OS=Mycobacterium smegmatis (strain ATCC 700084 / mc(2)155) GN=katG2 PE=1 SV=1
2	2	2	2	A0QYE7_A0QYE7_MYCS2	A0QYE7_A0QYE7_MYCS2	gnd	gnd	51.78	51.78	6-phosphogluconate dehydrogenase, decarboxylating OS=Mycobacterium smegmatis (strain ATCC 700084 / mc(2)155) GN=gnd PE=3 SV=1	6-phosphogluconate dehydrogenase, decarboxylating OS=Mycobacterium smegmatis (strain ATCC 700084 / mc(2)155) GN=gnd PE=3 SV=1
2	2	2	2	A0R083_GLNA2_MYCS2	A0R083_GLNA2_MYCS2	glnA	glnA	49.79	49.79	Probable glutamine synthetase 2 OS=Mycobacterium smegmatis (strain ATCC 700084 / mc(2)155) GN=glnA PE=1 SV=1	Probable glutamine synthetase 2 OS=Mycobacterium smegmatis (strain ATCC 700084 / mc(2)155) GN=glnA PE=1 SV=1
2	2	2	2	A0R150_RL27_MYCS2	A0R150_RL27_MYCS2	rpmA	rpmA	9.22	9.22	50S ribosomal protein L27 OS=Mycobacterium smegmatis (strain ATCC 700084 / mc(2)155) GN=rpmA PE=1 SV=1	50S ribosomal protein L27 OS=Mycobacterium smegmatis (strain ATCC 700084 / mc(2)155) GN=rpmA PE=1 SV=1
2	2	2	2	A0R226_A0R226_MYCS2	A0R226_A0R226_MYCS2	MSMEG_4962	MSMEG_4962	44.77	44.77	Monooxygenase FAD-binding protein OS=Mycobacterium smegmatis (strain ATCC 700084 / mc(2)155) GN=MSMEG_4962 PE=4 SV=1	Monooxygenase FAD-binding protein OS=Mycobacterium smegmatis (strain ATCC 700084 / mc(2)155) GN=MSMEG_4962 PE=4 SV=1
2	2	2	2	A0R4N0_A0R4N0_MYCS2	A0R4N0_A0R4N0_MYCS2	MSMEG_5891	MSMEG_5891	39.55	39.55	ISMsm5, transposase OS=Mycobacterium smegmatis (strain ATCC 700084 / mc(2)155) GN=MSMEG_5891 PE=4 SV=1	ISMsm5, transposase OS=Mycobacterium smegmatis (strain ATCC 700084 / mc(2)155) GN=MSMEG_5891 PE=4 SV=1
2	2	2	2	A0R4Q0_GABD2_MYCS2	A0R4Q0_GABD2_MYCS2	gabD2	gabD2	54.96	54.96	Putative succinate-semialdehyde dehydrogenase [NADP(+)] OS=Mycobacterium smegmatis (strain ATCC 700084 / mc(2)155) GN=gabD2 PE=3 SV=1	Putative succinate-semialdehyde dehydrogenase [NADP(+)] OS=Mycobacterium smegmatis (strain ATCC 700084 / mc(2)155) GN=gabD2 PE=3 SV=1
2	2	2	2	A0R5C0_A0R5C0_MYCS2	A0R5C0_A0R5C0_MYCS2	MSMEG_6137	MSMEG_6137	138.24	138.24	Non-ribosomal peptide synthase OS=Mycobacterium smegmatis (strain ATCC 700084 / mc(2)155) GN=MSMEG_6137 PE=4 SV=1	Non-ribosomal peptide synthase OS=Mycobacterium smegmatis (strain ATCC 700084 / mc(2)155) GN=MSMEG_6137 PE=4 SV=1
2	2	3	2	A0R648_A0R648_MYCS2	A0R648_A0R648_MYCS2	glpQ1	glpQ1	30.37	30.37	Glycerophosphoryl diester phosphodiesterase OS=Mycobacterium smegmatis (strain ATCC 700084 / mc(2)155) GN=glpQ1 PE=4 SV=1	Glycerophosphoryl diester phosphodiesterase OS=Mycobacterium smegmatis (strain ATCC 700084 / mc(2)155) GN=glpQ1 PE=4 SV=1
2	2	2	2	A0R7J7_A0R7J7_MYCS2	A0R7J7_A0R7J7_MYCS2	oxaA	oxaA	40.42	40.42	Membrane protein OxaA OS=Mycobacterium smegmatis (strain ATCC 700084 / mc(2)155) GN=oxaA PE=3 SV=1	Membrane protein OxaA OS=Mycobacterium smegmatis (strain ATCC 700084 / mc(2)155) GN=oxaA PE=3 SV=1
2	2	2	2	I7FJ40_I7FJ40_MYCS2	I7FJ40_I7FJ40_MYCS2	mutT1	mutT1	35.77	35.77	Hydrolase MutT1 OS=Mycobacterium smegmatis (strain ATCC 700084 / mc(2)155) GN=mutT1 PE=3 SV=1	Hydrolase MutT1 OS=Mycobacterium smegmatis (strain ATCC 700084 / mc(2)155) GN=mutT1 PE=3 SV=1
2	2	2	2	I7FPF9_I7FPF9_MYCS2	I7FPF9_I7FPF9_MYCS2	MSMEI_6744	MSMEI_6744	43.89	43.89	Uncharacterized protein OS=Mycobacterium smegmatis (strain ATCC 700084 / mc(2)155) GN=MSMEI_6744 PE=4 SV=1	Uncharacterized protein OS=Mycobacterium smegmatis (strain ATCC 700084 / mc(2)155) GN=MSMEI_6744 PE=4 SV=1
2	2	2	2	I7G462_I7G462_MYCS2	I7G462_I7G462_MYCS2	MSMEI_0834	MSMEI_0834	36.65	36.65	GAF sensor signal transduction histidine kinase OS=Mycobacterium smegmatis (strain ATCC 700084 / mc(2)155) GN=MSMEI_0834 PE=4 SV=1	GAF sensor signal transduction histidine kinase OS=Mycobacterium smegmatis (strain ATCC 700084 / mc(2)155) GN=MSMEI_0834 PE=4 SV=1
1	2	1	2	A0QQN3_A0QQN3_MYCS2	A0QQN3_A0QQN3_MYCS2	MSMEG_0817	MSMEG_0817	34.73	34.73	LysR-family protein transcriptional regulator OS=Mycobacterium smegmatis (strain ATCC 700084 / mc(2)155) GN=MSMEG_0817 PE=4 SV=1	LysR-family protein transcriptional regulator OS=Mycobacterium smegmatis (strain ATCC 700084 / mc(2)155) GN=MSMEG_0817 PE=4 SV=1
1	2	1	2	A0QR51_A0QR51_MYCS2	A0QR51_A0QR51_MYCS2	MSMEG_0987	MSMEG_0987	13.03	13.03	Uncharacterized protein OS=Mycobacterium smegmatis (strain ATCC 700084 / mc(2)155) GN=MSMEG_0987 PE=4 SV=1	Uncharacterized protein OS=Mycobacterium smegmatis (strain ATCC 700084 / mc(2)155) GN=MSMEG_0987 PE=4 SV=1
1	2	1	2	A0QSZ4_A0QSZ4_MYCS2	A0QSZ4_A0QSZ4_MYCS2	MSMEG_1655	MSMEG_1655	30.88	30.88	Alpha/beta hydrolase fold protein OS=Mycobacterium smegmatis (strain ATCC 700084 / mc(2)155) GN=MSMEG_1655 PE=4 SV=1	Alpha/beta hydrolase fold protein OS=Mycobacterium smegmatis (strain ATCC 700084 / mc(2)155) GN=MSMEG_1655 PE=4 SV=1
1	2	1	2	A0QTP8_A0QTP8_MYCS2	A0QTP8_A0QTP8_MYCS2	MSMEG_1920	MSMEG_1920	34.23	34.23	Diacylglycerol kinase catalytic region OS=Mycobacterium smegmatis (strain ATCC 700084 / mc(2)155) GN=MSMEG_1920 PE=4 SV=1	Diacylglycerol kinase catalytic region OS=Mycobacterium smegmatis (strain ATCC 700084 / mc(2)155) GN=MSMEG_1920 PE=4 SV=1
1	2	1	2	A0QV52_A0QV52_MYCS2	A0QV52_A0QV52_MYCS2	MSMEG_2450	MSMEG_2450	49.38	49.38	Adenosylmethionine--8-amino-7-oxononanoate transaminase OS=Mycobacterium smegmatis (strain ATCC 700084 / mc(2)155) GN=MSMEG_2450 PE=3 SV=1	Adenosylmethionine--8-amino-7-oxononanoate transaminase OS=Mycobacterium smegmatis (strain ATCC 700084 / mc(2)155) GN=MSMEG_2450 PE=3 SV=1
1	2	1	2	A0QVY4_A0QVY4_MYCS2	A0QVY4_A0QVY4_MYCS2	MSMEG_2739	MSMEG_2739	86.14	86.14	Conserved transmembrane alanine and glycine rich protein OS=Mycobacterium smegmatis (strain ATCC 700084 / mc(2)155) GN=MSMEG_2739 PE=4 SV=1	Conserved transmembrane alanine and glycine rich protein OS=Mycobacterium smegmatis (strain ATCC 700084 / mc(2)155) GN=MSMEG_2739 PE=4 SV=1
1	2	1	2	A0QXA6_A0QXA6_MYCS2	A0QXA6_A0QXA6_MYCS2	cydD	cydD	52.49	52.49	ABC transporter, CydDC cysteine exporter (CydDC-E) family protein, permease/ATP-binding protein CydD OS=Mycobacterium smegmatis (strain ATCC 700084 / mc(2)155) GN=cydD PE=3 SV=1	ABC transporter, CydDC cysteine exporter (CydDC-E) family protein, permease/ATP-binding protein CydD OS=Mycobacterium smegmatis (strain ATCC 700084 / mc(2)155) GN=cydD PE=3 SV=1
1	2	1	2	A0QYQ7_PYRG_MYCS2	A0QYQ7_PYRG_MYCS2	pyrG	pyrG	64.22	64.22	CTP synthase OS=Mycobacterium smegmatis (strain ATCC 700084 / mc(2)155) GN=pyrG PE=1 SV=1	CTP synthase OS=Mycobacterium smegmatis (strain ATCC 700084 / mc(2)155) GN=pyrG PE=1 SV=1
1	2	1	2	A0QZX6_A0QZX6_MYCS2	A0QZX6_A0QZX6_MYCS2	metH	metH	136.91	136.91	Methionine synthase OS=Mycobacterium smegmatis (strain ATCC 700084 / mc(2)155) GN=metH PE=4 SV=1	Methionine synthase OS=Mycobacterium smegmatis (strain ATCC 700084 / mc(2)155) GN=metH PE=4 SV=1
1	2	1	2	A0R149_OBG_MYCS2	A0R149_OBG_MYCS2	obg	obg	51.23	51.23	GTPase Obg OS=Mycobacterium smegmatis (strain ATCC 700084 / mc(2)155) GN=obg PE=3 SV=1	GTPase Obg OS=Mycobacterium smegmatis (strain ATCC 700084 / mc(2)155) GN=obg PE=3 SV=1
1	2	1	2	A0R1V9_AHPC_MYCS2	A0R1V9_AHPC_MYCS2	MSMEG_4891	MSMEG_4891	21.61	21.61	Alkyl hydroperoxide reductase subunit C OS=Mycobacterium smegmatis (strain ATCC 700084 / mc(2)155) GN=MSMEG_4891 PE=1 SV=1	Alkyl hydroperoxide reductase subunit C OS=Mycobacterium smegmatis (strain ATCC 700084 / mc(2)155) GN=MSMEG_4891 PE=1 SV=1
1	2	1	2	A0R2H7_A0R2H7_MYCS2	A0R2H7_A0R2H7_MYCS2	MSMEG_5117	MSMEG_5117	35.4	35.4	L-proline dehydrogenase OS=Mycobacterium smegmatis (strain ATCC 700084 / mc(2)155) GN=MSMEG_5117 PE=4 SV=1	L-proline dehydrogenase OS=Mycobacterium smegmatis (strain ATCC 700084 / mc(2)155) GN=MSMEG_5117 PE=4 SV=1
1	2	1	2	A0R2V5_A0R2V5_MYCS2	A0R2V5_A0R2V5_MYCS2	phoH2	phoH2	47.14	47.14	PhoH family protein OS=Mycobacterium smegmatis (strain ATCC 700084 / mc(2)155) GN=phoH2 PE=4 SV=1	PhoH family protein OS=Mycobacterium smegmatis (strain ATCC 700084 / mc(2)155) GN=phoH2 PE=4 SV=1
1	2	1	2	A0R3N8_A0R3N8_MYCS2	A0R3N8_A0R3N8_MYCS2	MSMEG_5538	MSMEG_5538	50.75	50.75	Succinate semialdehyde dehydrogenase OS=Mycobacterium smegmatis (strain ATCC 700084 / mc(2)155) GN=MSMEG_5538 PE=3 SV=1	Succinate semialdehyde dehydrogenase OS=Mycobacterium smegmatis (strain ATCC 700084 / mc(2)155) GN=MSMEG_5538 PE=3 SV=1
1	2	1	2	A0R557_Y6073_MYCS2	A0R557_Y6073_MYCS2	MSMEG_6073	MSMEG_6073	32.55	32.55	Uncharacterized tRNA/rRNA methyltransferase MSMEG_6073/MSMEI_5913 OS=Mycobacterium smegmatis (strain ATCC 700084 / mc(2)155) GN=MSMEG_6073 PE=3 SV=1	Uncharacterized tRNA/rRNA methyltransferase MSMEG_6073/MSMEI_5913 OS=Mycobacterium smegmatis (strain ATCC 700084 / mc(2)155) GN=MSMEG_6073 PE=3 SV=1
1	2	1	2	A0R565_A0R565_MYCS2	A0R565_A0R565_MYCS2	MSMEG_6081	MSMEG_6081	26.81	26.81	Uncharacterized protein OS=Mycobacterium smegmatis (strain ATCC 700084 / mc(2)155) GN=MSMEG_6081 PE=4 SV=1	Uncharacterized protein OS=Mycobacterium smegmatis (strain ATCC 700084 / mc(2)155) GN=MSMEG_6081 PE=4 SV=1
1	2	1	2	A0R572_A0R572_MYCS2	A0R572_A0R572_MYCS2	MSMEG_6089	MSMEG_6089	28.19	28.19	Conserved membrane protein OS=Mycobacterium smegmatis (strain ATCC 700084 / mc(2)155) GN=MSMEG_6089 PE=4 SV=1	Conserved membrane protein OS=Mycobacterium smegmatis (strain ATCC 700084 / mc(2)155) GN=MSMEG_6089 PE=4 SV=1
1	2	1	2	A0R5N7_A0R5N7_MYCS2	A0R5N7_A0R5N7_MYCS2	asd	asd	36.45	36.45	Aspartate-semialdehyde dehydrogenase OS=Mycobacterium smegmatis (strain ATCC 700084 / mc(2)155) GN=asd PE=3 SV=1	Aspartate-semialdehyde dehydrogenase OS=Mycobacterium smegmatis (strain ATCC 700084 / mc(2)155) GN=asd PE=3 SV=1
1	1	1	2	A0R635_Y6410_MYCS2	A0R635_Y6410_MYCS2	MSMEG_6410	MSMEG_6410	58.6	58.6	Putative Rieske 2Fe-2S iron-sulfur protein MSMEG_6410/MSMEI_6242 OS=Mycobacterium smegmatis (strain ATCC 700084 / mc(2)155) GN=MSMEG_6410 PE=1 SV=1	Putative Rieske 2Fe-2S iron-sulfur protein MSMEG_6410/MSMEI_6242 OS=Mycobacterium smegmatis (strain ATCC 700084 / mc(2)155) GN=MSMEG_6410 PE=1 SV=1
1	2	1	2	A0R6N1_A0R6N1_MYCS2	A0R6N1_A0R6N1_MYCS2	MSMEG_6608	MSMEG_6608	33.4	33.4	Uncharacterized protein OS=Mycobacterium smegmatis (strain ATCC 700084 / mc(2)155) GN=MSMEG_6608 PE=4 SV=1	Uncharacterized protein OS=Mycobacterium smegmatis (strain ATCC 700084 / mc(2)155) GN=MSMEG_6608 PE=4 SV=1
1	2	1	2	A0R7I3_A0R7I3_MYCS2	A0R7I3_A0R7I3_MYCS2	MSMEG_6927	MSMEG_6927	32.5	32.5	MutT/nudix family protein OS=Mycobacterium smegmatis (strain ATCC 700084 / mc(2)155) GN=MSMEG_6927 PE=3 SV=1	MutT/nudix family protein OS=Mycobacterium smegmatis (strain ATCC 700084 / mc(2)155) GN=MSMEG_6927 PE=3 SV=1
1	2	1	2	I7FF15_I7FF15_MYCS2	I7FF15_I7FF15_MYCS2	MSMEI_3602	MSMEI_3602	61.24	61.24	SSS sodium solute transporter superfamily OS=Mycobacterium smegmatis (strain ATCC 700084 / mc(2)155) GN=MSMEI_3602 PE=3 SV=1	SSS sodium solute transporter superfamily OS=Mycobacterium smegmatis (strain ATCC 700084 / mc(2)155) GN=MSMEI_3602 PE=3 SV=1
1	2	1	2	I7FHI9_I7FHI9_MYCS2	I7FHI9_I7FHI9_MYCS2	amiA2	amiA2	55.92	55.92	Putative amidase amiA2 OS=Mycobacterium smegmatis (strain ATCC 700084 / mc(2)155) GN=amiA2 PE=4 SV=1	Putative amidase amiA2 OS=Mycobacterium smegmatis (strain ATCC 700084 / mc(2)155) GN=amiA2 PE=4 SV=1
1	2	1	2	I7GE21_I7GE21_MYCS2	I7GE21_I7GE21_MYCS2	MSMEI_4635	MSMEI_4635	45.98	45.98	Peptidase M20 OS=Mycobacterium smegmatis (strain ATCC 700084 / mc(2)155) GN=MSMEI_4635 PE=4 SV=1	Peptidase M20 OS=Mycobacterium smegmatis (strain ATCC 700084 / mc(2)155) GN=MSMEI_4635 PE=4 SV=1
	2		2		A0QNJ0_A0QNJ0_MYCS2		MSMEG_0060		50.99		Putative conserved membrane protein OS=Mycobacterium smegmatis (strain ATCC 700084 / mc(2)155) GN=MSMEG_0060 PE=1 SV=1
	2		2		A0QNR2_A0QNR2_MYCS2		mce		43.88		MCE-family protein MCE1a OS=Mycobacterium smegmatis (strain ATCC 700084 / mc(2)155) GN=mce PE=4 SV=1
	2		2		A0QP13_A0QP13_MYCS2		MSMEG_0236		23.96		Putative conserved transmembrane protein OS=Mycobacterium smegmatis (strain ATCC 700084 / mc(2)155) GN=MSMEG_0236 PE=4 SV=1
	1		2		A0QPF7_A0QPF7_MYCS2		mmpL4b		107.52		Mmpl4b OS=Mycobacterium smegmatis (strain ATCC 700084 / mc(2)155) GN=mmpL4b PE=4 SV=1
	2		2		A0QQY8_A0QQY8_MYCS2		MSMEG_0923		32.57		Uncharacterized protein OS=Mycobacterium smegmatis (strain ATCC 700084 / mc(2)155) GN=MSMEG_0923 PE=4 SV=1
	2		2		A0QSU4_Y1603_MYCS2		MSMEG_1603		38.98		Uncharacterized oxidoreductase MSMEG_1603/MSMEI_1564 OS=Mycobacterium smegmatis (strain ATCC 700084 / mc(2)155) GN=MSMEG_1603 PE=1 SV=1
	2		2		A0QT22_A0QT22_MYCS2		MSMEG_1684		47.17		Uncharacterized protein OS=Mycobacterium smegmatis (strain ATCC 700084 / mc(2)155) GN=MSMEG_1684 PE=4 SV=1
	2		2		A0QTL4_A0QTL4_MYCS2		MSMEG_1886		47.62		Fatty acid desaturase OS=Mycobacterium smegmatis (strain ATCC 700084 / mc(2)155) GN=MSMEG_1886 PE=4 SV=1
	2		2		A0QTS3_A0QTS3_MYCS2		MSMEG_1945		39.12		Ion channel membrane protein OS=Mycobacterium smegmatis (strain ATCC 700084 / mc(2)155) GN=MSMEG_1945 PE=4 SV=1
	2		2		A0QUZ6_A0QUZ6_MYCS2		MSMEG_2394		38.93		Cys/Met metabolism pyridoxal-phosphate-dependent enzyme OS=Mycobacterium smegmatis (strain ATCC 700084 / mc(2)155) GN=MSMEG_2394 PE=3 SV=1
	2		2		A0QW29_A0QW29_MYCS2		MSMEG_2786		54.57		Hydrolase, alpha/beta fold family protein OS=Mycobacterium smegmatis (strain ATCC 700084 / mc(2)155) GN=MSMEG_2786 PE=4 SV=1
	2		2		A0QW60_A0QW60_MYCS2		MSMEG_2820		41.05		Uncharacterized protein OS=Mycobacterium smegmatis (strain ATCC 700084 / mc(2)155) GN=MSMEG_2820 PE=4 SV=1
	2		2		A0QWK5_A0QWK5_MYCS2		ppiB		29.64		Peptidyl-prolyl cis-trans isomerase B PpiB OS=Mycobacterium smegmatis (strain ATCC 700084 / mc(2)155) GN=ppiB PE=3 SV=1
	1		2		A0QYF6_A0QYF6_MYCS2		MSMEG_3641		80.61		Uncharacterized protein OS=Mycobacterium smegmatis (strain ATCC 700084 / mc(2)155) GN=MSMEG_3641 PE=4 SV=1
	2		2		A0QZA6_A0QZA6_MYCS2		MSMEG_3955		36.05		Uncharacterized protein OS=Mycobacterium smegmatis (strain ATCC 700084 / mc(2)155) GN=MSMEG_3955 PE=4 SV=1
	2		2		A0R048_TRPD_MYCS2		trpD		37.5		Anthranilate phosphoribosyltransferase OS=Mycobacterium smegmatis (strain ATCC 700084 / mc(2)155) GN=trpD PE=1 SV=1
	2		2		A0R062_A0R062_MYCS2		MSMEG_4273		25.64		Integral membrane protein OS=Mycobacterium smegmatis (strain ATCC 700084 / mc(2)155) GN=MSMEG_4273 PE=4 SV=1
	2		2		A0R064_A0R064_MYCS2		cobT		35.7		Nicotinate-nucleotide--dimethylbenzimidazole phosphoribosyltransferase OS=Mycobacterium smegmatis (strain ATCC 700084 / mc(2)155) GN=cobT PE=3 SV=1
	2		2		A0R0A0_A0R0A0_MYCS2		cobD		32.54		Cobalamin biosynthesis protein CobD OS=Mycobacterium smegmatis (strain ATCC 700084 / mc(2)155) GN=cobD PE=3 SV=1
	2		2		A0R0T1_A0R0T1_MYCS2		MSMEG_4497		37.5		PhoH family protein OS=Mycobacterium smegmatis (strain ATCC 700084 / mc(2)155) GN=MSMEG_4497 PE=4 SV=1
	2		2		A0R148_PROB_MYCS2		proB		38.58		Glutamate 5-kinase OS=Mycobacterium smegmatis (strain ATCC 700084 / mc(2)155) GN=proB PE=1 SV=1
	2		2		A0R165_A0R165_MYCS2		MSMEG_4641		40.22		Monooxygenase FAD-binding protein OS=Mycobacterium smegmatis (strain ATCC 700084 / mc(2)155) GN=MSMEG_4641 PE=4 SV=1
	2		2		A0R220_THRC_MYCS2		thrC		37.42		Threonine synthase OS=Mycobacterium smegmatis (strain ATCC 700084 / mc(2)155) GN=thrC PE=1 SV=1
	2		2		A0R2B8_A0R2B8_MYCS2		corA		39.9		Magnesium transport protein CorA OS=Mycobacterium smegmatis (strain ATCC 700084 / mc(2)155) GN=corA PE=3 SV=1
	2		2		A0R2W3_A0R2W3_MYCS2		MSMEG_5255		48.06		Conserved hypothetical transmembrane protein OS=Mycobacterium smegmatis (strain ATCC 700084 / mc(2)155) GN=MSMEG_5255 PE=4 SV=1
	2		2		A0R3L1_A0R3L1_MYCS2		MSMEG_5512		50		Magnesium chelatase OS=Mycobacterium smegmatis (strain ATCC 700084 / mc(2)155) GN=MSMEG_5512 PE=4 SV=1
	2		2		A0R5I4_A0R5I4_MYCS2		MSMEG_6202		34.98		Secreted protein OS=Mycobacterium smegmatis (strain ATCC 700084 / mc(2)155) GN=MSMEG_6202 PE=4 SV=1
	2		2		A0R5K1_A0R5K1_MYCS2		MSMEG_6220		47.25		Lipoprotein OS=Mycobacterium smegmatis (strain ATCC 700084 / mc(2)155) GN=MSMEG_6220 PE=4 SV=1
	1		2		A0R658_A0R658_MYCS2		MSMEG_6433		36.88		Uncharacterized protein OS=Mycobacterium smegmatis (strain ATCC 700084 / mc(2)155) GN=MSMEG_6433 PE=4 SV=1
	2		2		A0R6E9_A0R6E9_MYCS2		MSMEG_6524		39.96		ABC Polyamine/Opine/Phosphonate transporter, periplasmic ligand binding protein OS=Mycobacterium smegmatis (strain ATCC 700084 / mc(2)155) GN=MSMEG_6524 PE=4 SV=1
	2		2		I7FAT3_I7FAT3_MYCS2		MSMEI_2195		73.2		Uncharacterized protein OS=Mycobacterium smegmatis (strain ATCC 700084 / mc(2)155) GN=MSMEI_2195 PE=4 SV=1
	2		2		I7FD77_I7FD77_MYCS2		MSMEI_2986		62.51		Uncharacterized protein OS=Mycobacterium smegmatis (strain ATCC 700084 / mc(2)155) GN=MSMEI_2986 PE=4 SV=1
	2		2		I7FUY2_I7FUY2_MYCS2		MSMEI_6302		37.59		NAD-dependent epimerase/dehydratase OS=Mycobacterium smegmatis (strain ATCC 700084 / mc(2)155) GN=MSMEI_6302 PE=4 SV=1
	1		2		I7G8J2_I7G8J2_MYCS2		MSMEI_5532		39.88		Uncharacterized protein OS=Mycobacterium smegmatis (strain ATCC 700084 / mc(2)155) GN=MSMEI_5532 PE=4 SV=1
	2		2		IGH1M_MOUSE		Ighg1		43.36		Ig gamma-1 chain C region, membrane-bound form OS=Mus musculus GN=Ighg1 PE=1 SV=2
7	1	7	1	A0QQK0_A0QQK0_MYCS2	A0QQK0_A0QQK0_MYCS2	pta	pta	73.28	73.28	Phosphate acetyltransferase OS=Mycobacterium smegmatis (strain ATCC 700084 / mc(2)155) GN=pta PE=4 SV=1	Phosphate acetyltransferase OS=Mycobacterium smegmatis (strain ATCC 700084 / mc(2)155) GN=pta PE=4 SV=1
4	1	5	1	A0R3D6_Y5435_MYCS2	A0R3D6_Y5435_MYCS2	MSMEG_5435	MSMEG_5435	58.74	58.74	Putative ligase MSMEG_5435/MSMEI_5285 OS=Mycobacterium smegmatis (strain ATCC 700084 / mc(2)155) GN=MSMEG_5435 PE=1 SV=1	Putative ligase MSMEG_5435/MSMEI_5285 OS=Mycobacterium smegmatis (strain ATCC 700084 / mc(2)155) GN=MSMEG_5435 PE=1 SV=1
4	1	4	1	A0R5I0_A0R5I0_MYCS2	A0R5I0_A0R5I0_MYCS2	MSMEG_6198	MSMEG_6198	57.46	57.46	DNA-binding protein, putative OS=Mycobacterium smegmatis (strain ATCC 700084 / mc(2)155) GN=MSMEG_6198 PE=4 SV=1	DNA-binding protein, putative OS=Mycobacterium smegmatis (strain ATCC 700084 / mc(2)155) GN=MSMEG_6198 PE=4 SV=1
4	1	4	1	Q9ZHC5_DBH_MYCS2	Q9ZHC5_DBH_MYCS2	hup	hup	21.22	21.22	DNA-binding protein HU homolog OS=Mycobacterium smegmatis (strain ATCC 700084 / mc(2)155) GN=hup PE=3 SV=1	DNA-binding protein HU homolog OS=Mycobacterium smegmatis (strain ATCC 700084 / mc(2)155) GN=hup PE=3 SV=1
3	1	4	1	A0R196_CLPX_MYCS2	A0R196_CLPX_MYCS2	clpX	clpX	46.65	46.65	ATP-dependent Clp protease ATP-binding subunit ClpX OS=Mycobacterium smegmatis (strain ATCC 700084 / mc(2)155) GN=clpX PE=3 SV=1	ATP-dependent Clp protease ATP-binding subunit ClpX OS=Mycobacterium smegmatis (strain ATCC 700084 / mc(2)155) GN=clpX PE=3 SV=1
3	1	3	1	A0R4H0_A0R4H0_MYCS2	A0R4H0_A0R4H0_MYCS2	cfp29	cfp29	28.71	28.71	29 kDa antigen CFP29 OS=Mycobacterium smegmatis (strain ATCC 700084 / mc(2)155) GN=cfp29 PE=4 SV=1	29 kDa antigen CFP29 OS=Mycobacterium smegmatis (strain ATCC 700084 / mc(2)155) GN=cfp29 PE=4 SV=1
3	1	3	1	A0R678_A0R678_MYCS2	A0R678_A0R678_MYCS2	MSMEG_6452	MSMEG_6452	48.17	48.17	[NADP+] succinate-semialdehyde dehydrogenase OS=Mycobacterium smegmatis (strain ATCC 700084 / mc(2)155) GN=MSMEG_6452 PE=4 SV=1	[NADP+] succinate-semialdehyde dehydrogenase OS=Mycobacterium smegmatis (strain ATCC 700084 / mc(2)155) GN=MSMEG_6452 PE=4 SV=1
2	1	2	1	A0QND8_RECF_MYCS2	A0QND8_RECF_MYCS2	recF	recF	41.89	41.89	DNA replication and repair protein RecF OS=Mycobacterium smegmatis (strain ATCC 700084 / mc(2)155) GN=recF PE=3 SV=1	DNA replication and repair protein RecF OS=Mycobacterium smegmatis (strain ATCC 700084 / mc(2)155) GN=recF PE=3 SV=1
2	1	2	1	A0QP92_A0QP92_MYCS2	A0QP92_A0QP92_MYCS2	MSMEG_0315	MSMEG_0315	55.55	55.55	Conserved transmembrane protein OS=Mycobacterium smegmatis (strain ATCC 700084 / mc(2)155) GN=MSMEG_0315 PE=4 SV=1	Conserved transmembrane protein OS=Mycobacterium smegmatis (strain ATCC 700084 / mc(2)155) GN=MSMEG_0315 PE=4 SV=1
2	1	2	1	A0QSB1_A0QSB1_MYCS2	A0QSB1_A0QSB1_MYCS2	MSMEG_1416	MSMEG_1416	41.9	41.9	FAD-dependent pyridine nucleotide-disulfide oxidoreductase OS=Mycobacterium smegmatis (strain ATCC 700084 / mc(2)155) GN=MSMEG_1416 PE=4 SV=1	FAD-dependent pyridine nucleotide-disulfide oxidoreductase OS=Mycobacterium smegmatis (strain ATCC 700084 / mc(2)155) GN=MSMEG_1416 PE=4 SV=1
2	1	2	1	A0QUF4_A0QUF4_MYCS2	A0QUF4_A0QUF4_MYCS2	atzF	atzF	57.42	57.42	Allophanate hydrolase OS=Mycobacterium smegmatis (strain ATCC 700084 / mc(2)155) GN=atzF PE=4 SV=1	Allophanate hydrolase OS=Mycobacterium smegmatis (strain ATCC 700084 / mc(2)155) GN=atzF PE=4 SV=1
2	1	2	1	A0QUM7_A0QUM7_MYCS2	A0QUM7_A0QUM7_MYCS2	hybC	hybC	59.58	59.58	Hydrogenase-2, large subunit OS=Mycobacterium smegmatis (strain ATCC 700084 / mc(2)155) GN=hybC PE=3 SV=1	Hydrogenase-2, large subunit OS=Mycobacterium smegmatis (strain ATCC 700084 / mc(2)155) GN=hybC PE=3 SV=1
2	1	2	1	A0QVL8_A0QVL8_MYCS2	A0QVL8_A0QVL8_MYCS2	efpA	efpA	53.07	53.07	Efflux protein OS=Mycobacterium smegmatis (strain ATCC 700084 / mc(2)155) GN=efpA PE=4 SV=1	Efflux protein OS=Mycobacterium smegmatis (strain ATCC 700084 / mc(2)155) GN=efpA PE=4 SV=1
2	1	2	1	A0QYG9_SECA2_MYCS2	A0QYG9_SECA2_MYCS2	secA2	secA2	85.37	85.37	Protein translocase subunit SecA 2 OS=Mycobacterium smegmatis (strain ATCC 700084 / mc(2)155) GN=secA2 PE=1 SV=1	Protein translocase subunit SecA 2 OS=Mycobacterium smegmatis (strain ATCC 700084 / mc(2)155) GN=secA2 PE=1 SV=1
2	1	2	1	A0QZ54_ARC_MYCS2	A0QZ54_ARC_MYCS2	mpa	mpa	67.92	67.92	Proteasome-associated ATPase OS=Mycobacterium smegmatis (strain ATCC 700084 / mc(2)155) GN=mpa PE=1 SV=1	Proteasome-associated ATPase OS=Mycobacterium smegmatis (strain ATCC 700084 / mc(2)155) GN=mpa PE=1 SV=1
2	1	2	1	A0QZD2_A0QZD2_MYCS2	A0QZD2_A0QZD2_MYCS2	MSMEG_3984	MSMEG_3984	44.4	44.4	Transposase IS111A/IS1328/IS1533 OS=Mycobacterium smegmatis (strain ATCC 700084 / mc(2)155) GN=MSMEG_3984 PE=4 SV=1	Transposase IS111A/IS1328/IS1533 OS=Mycobacterium smegmatis (strain ATCC 700084 / mc(2)155) GN=MSMEG_3984 PE=4 SV=1
2	1	2	1	A0R273_A0R273_MYCS2	A0R273_A0R273_MYCS2	MSMEG_5010	MSMEG_5010	19.5	19.5	Uncharacterized protein OS=Mycobacterium smegmatis (strain ATCC 700084 / mc(2)155) GN=MSMEG_5010 PE=4 SV=1	Uncharacterized protein OS=Mycobacterium smegmatis (strain ATCC 700084 / mc(2)155) GN=MSMEG_5010 PE=4 SV=1
2	1	2	1	A0R2V3_A0R2V3_MYCS2	A0R2V3_A0R2V3_MYCS2	MSMEG_5245	MSMEG_5245	30.05	30.05	Universal stress protein family protein OS=Mycobacterium smegmatis (strain ATCC 700084 / mc(2)155) GN=MSMEG_5245 PE=4 SV=1	Universal stress protein family protein OS=Mycobacterium smegmatis (strain ATCC 700084 / mc(2)155) GN=MSMEG_5245 PE=4 SV=1
2	1	3	1	A0R368_A0R368_MYCS2	A0R368_A0R368_MYCS2	MSMEG_5362	MSMEG_5362	26.6	26.6	Uncharacterized protein OS=Mycobacterium smegmatis (strain ATCC 700084 / mc(2)155) GN=MSMEG_5362 PE=4 SV=1	Uncharacterized protein OS=Mycobacterium smegmatis (strain ATCC 700084 / mc(2)155) GN=MSMEG_5362 PE=4 SV=1
2	1	2	1	I7FGC8_I7FGC8_MYCS2	I7FGC8_I7FGC8_MYCS2	MSMEI_1420	MSMEI_1420	59.61	59.61	Transcriptional regulator, CdaR OS=Mycobacterium smegmatis (strain ATCC 700084 / mc(2)155) GN=MSMEI_1420 PE=4 SV=1	Transcriptional regulator, CdaR OS=Mycobacterium smegmatis (strain ATCC 700084 / mc(2)155) GN=MSMEI_1420 PE=4 SV=1
2	1	2	1	I7FP17_I7FP17_MYCS2	I7FP17_I7FP17_MYCS2	MSMEI_3985	MSMEI_3985	44.59	44.59	Acyl-CoA dehydrogenase OS=Mycobacterium smegmatis (strain ATCC 700084 / mc(2)155) GN=MSMEI_3985 PE=4 SV=1	Acyl-CoA dehydrogenase OS=Mycobacterium smegmatis (strain ATCC 700084 / mc(2)155) GN=MSMEI_3985 PE=4 SV=1
2	1	2	1	I7FZ54_I7FZ54_MYCS2	I7FZ54_I7FZ54_MYCS2	moeB1	moeB1	42.26	42.26	UBA/THIF-type NAD/FAD binding fold protein OS=Mycobacterium smegmatis (strain ATCC 700084 / mc(2)155) GN=moeB1 PE=4 SV=1	UBA/THIF-type NAD/FAD binding fold protein OS=Mycobacterium smegmatis (strain ATCC 700084 / mc(2)155) GN=moeB1 PE=4 SV=1
2	1	2	1	I7G2F2_I7G2F2_MYCS2	I7G2F2_I7G2F2_MYCS2	MSMEI_0072	MSMEI_0072	31.94	31.94	Transposase IS4 family protein OS=Mycobacterium smegmatis (strain ATCC 700084 / mc(2)155) GN=MSMEI_0072 PE=4 SV=1	Transposase IS4 family protein OS=Mycobacterium smegmatis (strain ATCC 700084 / mc(2)155) GN=MSMEI_0072 PE=4 SV=1
2	1	2	1	I7G3U0_I7G3U0_MYCS2	I7G3U0_I7G3U0_MYCS2	MSMEI_3794	MSMEI_3794	29.2	29.2	Uncharacterized protein OS=Mycobacterium smegmatis (strain ATCC 700084 / mc(2)155) GN=MSMEI_3794 PE=4 SV=1	Uncharacterized protein OS=Mycobacterium smegmatis (strain ATCC 700084 / mc(2)155) GN=MSMEI_3794 PE=4 SV=1
1	1	1	1	A0QR05_A0QR05_MYCS2	A0QR05_A0QR05_MYCS2	MSMEG_0940	MSMEG_0940	37.99	37.99	Uncharacterized protein OS=Mycobacterium smegmatis (strain ATCC 700084 / mc(2)155) GN=MSMEG_0940 PE=4 SV=1	Uncharacterized protein OS=Mycobacterium smegmatis (strain ATCC 700084 / mc(2)155) GN=MSMEG_0940 PE=4 SV=1
1	1	1	1	A0QR34_A0QR34_MYCS2	A0QR34_A0QR34_MYCS2	MSMEG_0970	MSMEG_0970	22.67	22.67	Phosphoglycerate mutase OS=Mycobacterium smegmatis (strain ATCC 700084 / mc(2)155) GN=MSMEG_0970 PE=4 SV=1	Phosphoglycerate mutase OS=Mycobacterium smegmatis (strain ATCC 700084 / mc(2)155) GN=MSMEG_0970 PE=4 SV=1
1	1	1	1	A0QR53_A0QR53_MYCS2	A0QR53_A0QR53_MYCS2	MSMEG_0989	MSMEG_0989	8.18	8.18	Uncharacterized protein OS=Mycobacterium smegmatis (strain ATCC 700084 / mc(2)155) GN=MSMEG_0989 PE=4 SV=1	Uncharacterized protein OS=Mycobacterium smegmatis (strain ATCC 700084 / mc(2)155) GN=MSMEG_0989 PE=4 SV=1
1	1	2	1	A0QS85_A0QS85_MYCS2	A0QS85_A0QS85_MYCS2	fadE8	fadE8	59.78	59.78	Acyl-CoA dehydrogenase OS=Mycobacterium smegmatis (strain ATCC 700084 / mc(2)155) GN=fadE8 PE=3 SV=1	Acyl-CoA dehydrogenase OS=Mycobacterium smegmatis (strain ATCC 700084 / mc(2)155) GN=fadE8 PE=3 SV=1
1	1	1	1	A0QSB8_A0QSB8_MYCS2	A0QSB8_A0QSB8_MYCS2	pqqE	pqqE	42.35	42.35	Coenzyme pqq synthesis protein E pqqE OS=Mycobacterium smegmatis (strain ATCC 700084 / mc(2)155) GN=pqqE PE=4 SV=1	Coenzyme pqq synthesis protein E pqqE OS=Mycobacterium smegmatis (strain ATCC 700084 / mc(2)155) GN=pqqE PE=4 SV=1
1	1	1	1	A0QSD0_RS10_MYCS2	A0QSD0_RS10_MYCS2	rpsJ	rpsJ	11.43	11.43	30S ribosomal protein S10 OS=Mycobacterium smegmatis (strain ATCC 700084 / mc(2)155) GN=rpsJ PE=1 SV=1	30S ribosomal protein S10 OS=Mycobacterium smegmatis (strain ATCC 700084 / mc(2)155) GN=rpsJ PE=1 SV=1
1	1	1	1	A0QSD8_RL16_MYCS2	A0QSD8_RL16_MYCS2	rplP	rplP	15.73	15.73	50S ribosomal protein L16 OS=Mycobacterium smegmatis (strain ATCC 700084 / mc(2)155) GN=rplP PE=1 SV=1	50S ribosomal protein L16 OS=Mycobacterium smegmatis (strain ATCC 700084 / mc(2)155) GN=rplP PE=1 SV=1
1	1	1	1	A0QTK2_MTRA_MYCS2	A0QTK2_MTRA_MYCS2	mtrA	mtrA	25.3	25.3	DNA-binding response regulator MtrA OS=Mycobacterium smegmatis (strain ATCC 700084 / mc(2)155) GN=mtrA PE=1 SV=1	DNA-binding response regulator MtrA OS=Mycobacterium smegmatis (strain ATCC 700084 / mc(2)155) GN=mtrA PE=1 SV=1
1	1	1	1	A0QTR1_A0QTR1_MYCS2	A0QTR1_A0QTR1_MYCS2	MSMEG_1932	MSMEG_1932	28.38	28.38	MmpS3 protein OS=Mycobacterium smegmatis (strain ATCC 700084 / mc(2)155) GN=MSMEG_1932 PE=4 SV=1	MmpS3 protein OS=Mycobacterium smegmatis (strain ATCC 700084 / mc(2)155) GN=MSMEG_1932 PE=4 SV=1
1	1	1	1	A0QU06_A0QU06_MYCS2	A0QU06_A0QU06_MYCS2	MSMEG_2032	MSMEG_2032	27.66	27.66	Uncharacterized protein OS=Mycobacterium smegmatis (strain ATCC 700084 / mc(2)155) GN=MSMEG_2032 PE=3 SV=1	Uncharacterized protein OS=Mycobacterium smegmatis (strain ATCC 700084 / mc(2)155) GN=MSMEG_2032 PE=3 SV=1
1	1	1	1	A0QUC0_A0QUC0_MYCS2	A0QUC0_A0QUC0_MYCS2	MSMEG_2153	MSMEG_2153	21.33	21.33	Transcriptional regulator, TetR family OS=Mycobacterium smegmatis (strain ATCC 700084 / mc(2)155) GN=MSMEG_2153 PE=4 SV=1	Transcriptional regulator, TetR family OS=Mycobacterium smegmatis (strain ATCC 700084 / mc(2)155) GN=MSMEG_2153 PE=4 SV=1
1	1	1	1	A0QVP3_A0QVP3_MYCS2	A0QVP3_A0QVP3_MYCS2	MSMEG_2644	MSMEG_2644	61.11	61.11	Putative hydrolase OS=Mycobacterium smegmatis (strain ATCC 700084 / mc(2)155) GN=MSMEG_2644 PE=4 SV=1	Putative hydrolase OS=Mycobacterium smegmatis (strain ATCC 700084 / mc(2)155) GN=MSMEG_2644 PE=4 SV=1
1	1	1	1	A0QWL9_A0QWL9_MYCS2	A0QWL9_A0QWL9_MYCS2	MSMEG_2989	MSMEG_2989	36.9	36.9	LacI family protein transcriptional regulator OS=Mycobacterium smegmatis (strain ATCC 700084 / mc(2)155) GN=MSMEG_2989 PE=4 SV=1	LacI family protein transcriptional regulator OS=Mycobacterium smegmatis (strain ATCC 700084 / mc(2)155) GN=MSMEG_2989 PE=4 SV=1
1	1	1	1	A0QWW3_PGK_MYCS2	A0QWW3_PGK_MYCS2	pgk	pgk	42.07	42.07	Phosphoglycerate kinase OS=Mycobacterium smegmatis (strain ATCC 700084 / mc(2)155) GN=pgk PE=1 SV=1	Phosphoglycerate kinase OS=Mycobacterium smegmatis (strain ATCC 700084 / mc(2)155) GN=pgk PE=1 SV=1
1	1	1	1	A0QX96_A0QX96_MYCS2	A0QX96_A0QX96_MYCS2	trpB	trpB	44.98	44.98	Tryptophan synthase beta chain OS=Mycobacterium smegmatis (strain ATCC 700084 / mc(2)155) GN=trpB PE=3 SV=1	Tryptophan synthase beta chain OS=Mycobacterium smegmatis (strain ATCC 700084 / mc(2)155) GN=trpB PE=3 SV=1
1	1	1	1	A0QXY5_A0QXY5_MYCS2	A0QXY5_A0QXY5_MYCS2	MSMEG_3469	MSMEG_3469	21.23	21.23	TetR family protein transcriptional regulator OS=Mycobacterium smegmatis (strain ATCC 700084 / mc(2)155) GN=MSMEG_3469 PE=4 SV=1	TetR family protein transcriptional regulator OS=Mycobacterium smegmatis (strain ATCC 700084 / mc(2)155) GN=MSMEG_3469 PE=4 SV=1
1	1	1	1	A0QZ14_A0QZ14_MYCS2	A0QZ14_A0QZ14_MYCS2	MSMEG_3861	MSMEG_3861	55.49	55.49	Amidohydrolase 3 OS=Mycobacterium smegmatis (strain ATCC 700084 / mc(2)155) GN=MSMEG_3861 PE=4 SV=1	Amidohydrolase 3 OS=Mycobacterium smegmatis (strain ATCC 700084 / mc(2)155) GN=MSMEG_3861 PE=4 SV=1
1	1	1	1	A0R072_A0R072_MYCS2	A0R072_A0R072_MYCS2	sucB	sucB	60.99	60.99	2-oxoglutarate dehydrogenase, E2 component, dihydrolipoamide succinyltransferase OS=Mycobacterium smegmatis (strain ATCC 700084 / mc(2)155) GN=sucB PE=3 SV=1	2-oxoglutarate dehydrogenase, E2 component, dihydrolipoamide succinyltransferase OS=Mycobacterium smegmatis (strain ATCC 700084 / mc(2)155) GN=sucB PE=3 SV=1
1	1	1	1	A0R085_A0R085_MYCS2	A0R085_A0R085_MYCS2	MSMEG_4296	MSMEG_4296	54.07	54.07	Protease OS=Mycobacterium smegmatis (strain ATCC 700084 / mc(2)155) GN=MSMEG_4296 PE=4 SV=1	Protease OS=Mycobacterium smegmatis (strain ATCC 700084 / mc(2)155) GN=MSMEG_4296 PE=4 SV=1
1	1	1	1	A0R0H0_A0R0H0_MYCS2	A0R0H0_A0R0H0_MYCS2	mmpL5	mmpL5	105.13	105.13	Conserved transmembrane transport protein MmpL1 OS=Mycobacterium smegmatis (strain ATCC 700084 / mc(2)155) GN=mmpL5 PE=4 SV=1	Conserved transmembrane transport protein MmpL1 OS=Mycobacterium smegmatis (strain ATCC 700084 / mc(2)155) GN=mmpL5 PE=4 SV=1
1	1	2	1	A0R0M4_A0R0M4_MYCS2	A0R0M4_A0R0M4_MYCS2	ctaD	ctaD	64.75	64.75	Cytochrome c oxidase subunit 1 OS=Mycobacterium smegmatis (strain ATCC 700084 / mc(2)155) GN=ctaD PE=3 SV=1	Cytochrome c oxidase subunit 1 OS=Mycobacterium smegmatis (strain ATCC 700084 / mc(2)155) GN=ctaD PE=3 SV=1
1	1	1	1	A0R125_A0R125_MYCS2	A0R125_A0R125_MYCS2	MSMEG_4595	MSMEG_4595	28.61	28.61	Probable serine/threonine-protein kinase PknH, putative OS=Mycobacterium smegmatis (strain ATCC 700084 / mc(2)155) GN=MSMEG_4595 PE=4 SV=1	Probable serine/threonine-protein kinase PknH, putative OS=Mycobacterium smegmatis (strain ATCC 700084 / mc(2)155) GN=MSMEG_4595 PE=4 SV=1
1	1	1	1	A0R1Z6_A0R1Z6_MYCS2	A0R1Z6_A0R1Z6_MYCS2	murA	murA	43.97	43.97	UDP-N-acetylglucosamine 1-carboxyvinyltransferase OS=Mycobacterium smegmatis (strain ATCC 700084 / mc(2)155) GN=murA PE=3 SV=1	UDP-N-acetylglucosamine 1-carboxyvinyltransferase OS=Mycobacterium smegmatis (strain ATCC 700084 / mc(2)155) GN=murA PE=3 SV=1
1	1	1	1	A0R2U8_A0R2U8_MYCS2	A0R2U8_A0R2U8_MYCS2	fumC	fumC	49.73	49.73	Fumarate hydratase class II OS=Mycobacterium smegmatis (strain ATCC 700084 / mc(2)155) GN=fumC PE=1 SV=1	Fumarate hydratase class II OS=Mycobacterium smegmatis (strain ATCC 700084 / mc(2)155) GN=fumC PE=1 SV=1
1	1	1	1	A0R3D9_A0R3D9_MYCS2	A0R3D9_A0R3D9_MYCS2	ksgA	ksgA	32.81	32.81	Ribosomal RNA small subunit methyltransferase A OS=Mycobacterium smegmatis (strain ATCC 700084 / mc(2)155) GN=ksgA PE=3 SV=1	Ribosomal RNA small subunit methyltransferase A OS=Mycobacterium smegmatis (strain ATCC 700084 / mc(2)155) GN=ksgA PE=3 SV=1
1	1	1	1	A0R3E8_A0R3E8_MYCS2	A0R3E8_A0R3E8_MYCS2	MSMEG_5447	MSMEG_5447	57.53	57.53	Dolichyl-phosphate-mannose--protein O-mannosyl transferase OS=Mycobacterium smegmatis (strain ATCC 700084 / mc(2)155) GN=MSMEG_5447 PE=4 SV=1	Dolichyl-phosphate-mannose--protein O-mannosyl transferase OS=Mycobacterium smegmatis (strain ATCC 700084 / mc(2)155) GN=MSMEG_5447 PE=4 SV=1
1	1	1	1	A0R7G6_INO1_MYCS2	A0R7G6_INO1_MYCS2	ino1	ino1	39.28	39.28	Inositol-3-phosphate synthase OS=Mycobacterium smegmatis (strain ATCC 700084 / mc(2)155) GN=ino1 PE=1 SV=1	Inositol-3-phosphate synthase OS=Mycobacterium smegmatis (strain ATCC 700084 / mc(2)155) GN=ino1 PE=1 SV=1
1	1	1	1	I7F7E6_I7F7E6_MYCS2	I7F7E6_I7F7E6_MYCS2	ctaD	ctaD	63.52	63.52	Cytochrome c oxidase subunit 1 OS=Mycobacterium smegmatis (strain ATCC 700084 / mc(2)155) GN=ctaD PE=3 SV=1	Cytochrome c oxidase subunit 1 OS=Mycobacterium smegmatis (strain ATCC 700084 / mc(2)155) GN=ctaD PE=3 SV=1
1	1	1	1	I7GAS2_I7GAS2_MYCS2	I7GAS2_I7GAS2_MYCS2	MSMEI_6246	MSMEI_6246	52.4	52.4	Conserved membrane protein OS=Mycobacterium smegmatis (strain ATCC 700084 / mc(2)155) GN=MSMEI_6246 PE=4 SV=1	Conserved membrane protein OS=Mycobacterium smegmatis (strain ATCC 700084 / mc(2)155) GN=MSMEI_6246 PE=4 SV=1
	1		1		A0QNV7_A0QNV7_MYCS2		MSMEG_0179		24.51		GntR-family transcriptional regulator OS=Mycobacterium smegmatis (strain ATCC 700084 / mc(2)155) GN=MSMEG_0179 PE=4 SV=1
	1		1		A0QP11_A0QP11_MYCS2		MSMEG_0234		74.08		Metallopeptidase OS=Mycobacterium smegmatis (strain ATCC 700084 / mc(2)155) GN=MSMEG_0234 PE=4 SV=1
	1		1		A0QQ62_A0QQ62_MYCS2		MSMEG_0640		36.04		Oligopeptide transport ATP-binding protein OppD OS=Mycobacterium smegmatis (strain ATCC 700084 / mc(2)155) GN=MSMEG_0640 PE=3 SV=1
	1		1		A0QQF0_A0QQF0_MYCS2		clpB		92.84		Chaperone protein ClpB OS=Mycobacterium smegmatis (strain ATCC 700084 / mc(2)155) GN=clpB PE=3 SV=1
	1		1		A0QQH1_A0QQH1_MYCS2		MSMEG_0753		28.96		Uncharacterized protein OS=Mycobacterium smegmatis (strain ATCC 700084 / mc(2)155) GN=MSMEG_0753 PE=4 SV=1
	1		1		A0QR01_SENX3_MYCS2		senX3		41.84		Signal-transduction histidine kinase senX3 OS=Mycobacterium smegmatis (strain ATCC 700084 / mc(2)155) GN=senX3 PE=1 SV=1
	1		1		A0QR74_A0QR74_MYCS2		MSMEG_1011		30.99		Short chain dehydrogenase OS=Mycobacterium smegmatis (strain ATCC 700084 / mc(2)155) GN=MSMEG_1011 PE=3 SV=1
	1		1		A0QRA0_A0QRA0_MYCS2		serB		43.81		Phosphoserine phosphatase OS=Mycobacterium smegmatis (strain ATCC 700084 / mc(2)155) GN=serB PE=4 SV=1
	1		1		A0QSD1_RL3_MYCS2		rplC		22.96		50S ribosomal protein L3 OS=Mycobacterium smegmatis (strain ATCC 700084 / mc(2)155) GN=rplC PE=1 SV=1
	1		1		A0QSD6_RL22_MYCS2		rplV		16.31		50S ribosomal protein L22 OS=Mycobacterium smegmatis (strain ATCC 700084 / mc(2)155) GN=rplV PE=1 SV=1
	1		1		A0QSH7_A0QSH7_MYCS2		secY		47.55		Protein translocase subunit SecY OS=Mycobacterium smegmatis (strain ATCC 700084 / mc(2)155) GN=secY PE=3 SV=1
	1		1		A0QSJ8_A0QSJ8_MYCS2		MSMEG_1504		26.94		Antibiotic-transport integral membrane leucine, alanine and valine rich protein ABC transporter OS=Mycobacterium smegmatis (strain ATCC 700084 / mc(2)155) GN=MSMEG_1504 PE=4 SV=1
	1		1		A0QT07_A0QT07_MYCS2		sdhB		29.19		Succinate dehydrogenase iron-sulfur protein subunit SdhB OS=Mycobacterium smegmatis (strain ATCC 700084 / mc(2)155) GN=sdhB PE=4 SV=1
	1		1		A0QT72_A0QT72_MYCS2		MSMEG_1738		21.38		Probable conserved transmembrane protein OS=Mycobacterium smegmatis (strain ATCC 700084 / mc(2)155) GN=MSMEG_1738 PE=4 SV=1
	1		1		A0QT98_A0QT98_MYCS2		lat		49.89		L-lysine-epsilon aminotransferase OS=Mycobacterium smegmatis (strain ATCC 700084 / mc(2)155) GN=lat PE=3 SV=1
	1		1		A0QTL1_A0QTL1_MYCS2		MSMEG_1883		65.94		Choline/carnitine/betaine transporter OS=Mycobacterium smegmatis (strain ATCC 700084 / mc(2)155) GN=MSMEG_1883 PE=4 SV=1
	1		1		A0QTT2_A0QTT2_MYCS2		MSMEG_1954		47.82		ABC1 family protein OS=Mycobacterium smegmatis (strain ATCC 700084 / mc(2)155) GN=MSMEG_1954 PE=4 SV=1
	1		1		A0QTT5_A0QTT5_MYCS2		MSMEG_1957		49.37		Uncharacterized protein OS=Mycobacterium smegmatis (strain ATCC 700084 / mc(2)155) GN=MSMEG_1957 PE=4 SV=1
	1		1		A0QTZ0_A0QTZ0_MYCS2		modC		37.56		ABC transporter ATP-binding protein OS=Mycobacterium smegmatis (strain ATCC 700084 / mc(2)155) GN=modC PE=3 SV=1
	1		1		A0QUP0_A0QUP0_MYCS2		hypE		36.51		Hydrogenase expression/formation protein HypE OS=Mycobacterium smegmatis (strain ATCC 700084 / mc(2)155) GN=hypE PE=4 SV=1
	1		1		A0QUX4_A0QUX4_MYCS2		MSMEG_2370		29.26		DoxX OS=Mycobacterium smegmatis (strain ATCC 700084 / mc(2)155) GN=MSMEG_2370 PE=4 SV=1
	1		1		A0QVC0_A0QVC0_MYCS2		amiC		52.74		Amidase OS=Mycobacterium smegmatis (strain ATCC 700084 / mc(2)155) GN=amiC PE=4 SV=1
	1		1		A0QVI6_A0QVI6_MYCS2		map		31.02		Methionine aminopeptidase OS=Mycobacterium smegmatis (strain ATCC 700084 / mc(2)155) GN=map PE=3 SV=1
	1		1		A0QVQ8_DHA_MYCS2		ald		38.93		Alanine dehydrogenase OS=Mycobacterium smegmatis (strain ATCC 700084 / mc(2)155) GN=ald PE=1 SV=1
	1		1		A0QW12_A0QW12_MYCS2		MSMEG_2770		26.32		Conserved integral membrane alanine and leucine rich protein OS=Mycobacterium smegmatis (strain ATCC 700084 / mc(2)155) GN=MSMEG_2770 PE=4 SV=1
	1		1		A0QW47_A0QW47_MYCS2		MSMEG_2804		38.84		Two-component system sensor kinase OS=Mycobacterium smegmatis (strain ATCC 700084 / mc(2)155) GN=MSMEG_2804 PE=4 SV=1
	1		1		A0QWF7_A0QWF7_MYCS2		MSMEG_2926		43.37		Glycine betaine/L-proline ABC transporter OS=Mycobacterium smegmatis (strain ATCC 700084 / mc(2)155) GN=MSMEG_2926 PE=3 SV=1
	1		1		A0QWF9_A0QWF9_MYCS2		MSMEG_2928		38.57		Uncharacterized protein OS=Mycobacterium smegmatis (strain ATCC 700084 / mc(2)155) GN=MSMEG_2928 PE=4 SV=1
	1		1		A0QWI9_A0QWI9_MYCS2		MSMEG_2958		25.21		Uncharacterized protein OS=Mycobacterium smegmatis (strain ATCC 700084 / mc(2)155) GN=MSMEG_2958 PE=4 SV=1
	1		1		A0QWS4_A0QWS4_MYCS2		carA		40.6		Carbamoyl-phosphate synthase small chain OS=Mycobacterium smegmatis (strain ATCC 700084 / mc(2)155) GN=carA PE=3 SV=1
	1		1		A0QWX9_TAL_MYCS2		tal		39.91		Transaldolase OS=Mycobacterium smegmatis (strain ATCC 700084 / mc(2)155) GN=tal PE=1 SV=1
	1		1		A0QXA8_A0QXA8_MYCS2		cydA		53.93		Cytochrome D ubiquinol oxidase subunit 1 OS=Mycobacterium smegmatis (strain ATCC 700084 / mc(2)155) GN=cydA PE=4 SV=1
	1		1		A0QXC8_A0QXC8_MYCS2		MSMEG_3255		30.31		DoxX OS=Mycobacterium smegmatis (strain ATCC 700084 / mc(2)155) GN=MSMEG_3255 PE=4 SV=1
	1		1		A0QY12_A0QY12_MYCS2		mmpL5		106.14		MmpL4 protein OS=Mycobacterium smegmatis (strain ATCC 700084 / mc(2)155) GN=mmpL5 PE=4 SV=1
	1		1		A0QY50_A0QY50_MYCS2		speB		37.73		Agmatinase OS=Mycobacterium smegmatis (strain ATCC 700084 / mc(2)155) GN=speB PE=3 SV=1
	1		1		A0QYD5_A0QYD5_MYCS2		MSMEG_3620		33.95		Putative luciferase-like oxidoreductase OS=Mycobacterium smegmatis (strain ATCC 700084 / mc(2)155) GN=MSMEG_3620 PE=4 SV=1
	1		1		A0QYE9_A0QYE9_MYCS2		MSMEG_3633		36		Ferric cations import ATP-binding protein FbpC OS=Mycobacterium smegmatis (strain ATCC 700084 / mc(2)155) GN=MSMEG_3633 PE=3 SV=1
	1		1		A0QYI7_A0QYI7_MYCS2		MSMEG_3671		41.34		Integral membrane protein OS=Mycobacterium smegmatis (strain ATCC 700084 / mc(2)155) GN=MSMEG_3671 PE=4 SV=1
	1		1		A0QYJ2_A0QYJ2_MYCS2		pknF		51.75		Serine/threonine protein kinase OS=Mycobacterium smegmatis (strain ATCC 700084 / mc(2)155) GN=pknF PE=4 SV=1
	1		1		A0QYS6_ASSY_MYCS2		argG		43.94		Argininosuccinate synthase OS=Mycobacterium smegmatis (strain ATCC 700084 / mc(2)155) GN=argG PE=3 SV=1
	1		1		A0QZ13_LNT_MYCS2		lnt		63.31		Apolipoprotein N-acyltransferase OS=Mycobacterium smegmatis (strain ATCC 700084 / mc(2)155) GN=lnt PE=1 SV=2
	1		1		A0QZQ2_A0QZQ2_MYCS2		pntB		50.29		NAD(P) transhydrogenase subunit beta OS=Mycobacterium smegmatis (strain ATCC 700084 / mc(2)155) GN=pntB PE=3 SV=1
	1		1		A0R058_A0R058_MYCS2		asnB		73.22		Asparagine synthase (Glutamine-hydrolyzing) OS=Mycobacterium smegmatis (strain ATCC 700084 / mc(2)155) GN=asnB PE=4 SV=1
	1		1		A0R0C7_A0R0C7_MYCS2		adhE2		38.38		NAD/mycothiol-dependent formaldehyde dehydrogenase OS=Mycobacterium smegmatis (strain ATCC 700084 / mc(2)155) GN=adhE2 PE=3 SV=1
	1		1		A0R0R9_A0R0R9_MYCS2		glyS		52.35		Glycine--tRNA ligase OS=Mycobacterium smegmatis (strain ATCC 700084 / mc(2)155) GN=glyS PE=3 SV=1
	1		1		A0R157_A0R157_MYCS2		MSMEG_4632		43.61		Saccharopine dehydrogenase OS=Mycobacterium smegmatis (strain ATCC 700084 / mc(2)155) GN=MSMEG_4632 PE=4 SV=1
	1		1		A0R171_A0R171_MYCS2		MSMEG_4646		69.01		Pyruvate flavodoxin/ferredoxin oxidoreductase-like protein OS=Mycobacterium smegmatis (strain ATCC 700084 / mc(2)155) GN=MSMEG_4646 PE=4 SV=1
	1		1		A0R1C5_A0R1C5_MYCS2		MSMEG_4702		70.19		ABC-type transporter, permease components OS=Mycobacterium smegmatis (strain ATCC 700084 / mc(2)155) GN=MSMEG_4702 PE=4 SV=1
	1		1		A0R1H7_A0R1H7_MYCS2		MSMEG_4757		329.33		Fatty acid synthase OS=Mycobacterium smegmatis (strain ATCC 700084 / mc(2)155) GN=MSMEG_4757 PE=1 SV=1
	1		1		A0R1Y7_FADA4_MYCS2		MSMEG_4920		40.04		Probable acetyl-CoA acetyltransferase OS=Mycobacterium smegmatis (strain ATCC 700084 / mc(2)155) GN=MSMEG_4920 PE=1 SV=2
	1		1		A0R260_A0R260_MYCS2		oppD		65.84		ABC transporter, ATP-binding protein OppD OS=Mycobacterium smegmatis (strain ATCC 700084 / mc(2)155) GN=oppD PE=3 SV=1
	1		1		A0R261_A0R261_MYCS2		MSMEG_4999		61.04		Bacterial extracellular solute-binding protein, family protein 5 OS=Mycobacterium smegmatis (strain ATCC 700084 / mc(2)155) GN=MSMEG_4999 PE=4 SV=1
	1		1		A0R298_A0R298_MYCS2		MSMEG_5037		47.29		Oxidoreductase, FAD-binding OS=Mycobacterium smegmatis (strain ATCC 700084 / mc(2)155) GN=MSMEG_5037 PE=4 SV=1
	1		1		A0R2B1_KGD_MYCS2		kgd		135.86		Multifunctional 2-oxoglutarate metabolism enzyme OS=Mycobacterium smegmatis (strain ATCC 700084 / mc(2)155) GN=kgd PE=1 SV=1
	1		1		A0R2C0_A0R2C0_MYCS2		sugC		43.63		ABC transporter, ATP-binding protein SugC OS=Mycobacterium smegmatis (strain ATCC 700084 / mc(2)155) GN=sugC PE=3 SV=1
	1		1		A0R2V0_A0R2V0_MYCS2		MSMEG_5242		49.64		Diacylglycerol O-acyltransferase OS=Mycobacterium smegmatis (strain ATCC 700084 / mc(2)155) GN=MSMEG_5242 PE=3 SV=1
	1		1		A0R2Y1_A0R2Y1_MYCS2		fadA3		42.56		Acetyl-CoA acetyltransferase OS=Mycobacterium smegmatis (strain ATCC 700084 / mc(2)155) GN=fadA3 PE=3 SV=1
	1		1		A0R2Y4_A0R2Y4_MYCS2		echA9		36.89		Enoyl-CoA hydratase OS=Mycobacterium smegmatis (strain ATCC 700084 / mc(2)155) GN=echA9 PE=4 SV=1
	1		1		A0R2Z1_A0R2Z1_MYCS2		MSMEG_5283		62.83		Hydrolase, CocE/NonD family protein OS=Mycobacterium smegmatis (strain ATCC 700084 / mc(2)155) GN=MSMEG_5283 PE=4 SV=1
	1		1		A0R2Z2_A0R2Z2_MYCS2		MSMEG_5284		35.68		Patatin OS=Mycobacterium smegmatis (strain ATCC 700084 / mc(2)155) GN=MSMEG_5284 PE=4 SV=1
	1		1		A0R311_A0R311_MYCS2		putP		53.6		Sodium/proline symporter OS=Mycobacterium smegmatis (strain ATCC 700084 / mc(2)155) GN=putP PE=3 SV=1
	1		1		A0R3D2_A0R3D2_MYCS2		rplY		22.54		50S ribosomal protein L25 OS=Mycobacterium smegmatis (strain ATCC 700084 / mc(2)155) GN=rplY PE=3 SV=1
	1		1		A0R3I7_MPRB_MYCS2		mprB		52.55		Signal transduction histidine-protein kinase/phosphatase MprB OS=Mycobacterium smegmatis (strain ATCC 700084 / mc(2)155) GN=mprB PE=3 SV=2
	1		1		A0R3L0_A0R3L0_MYCS2		MSMEG_5511		73.85		von Willebrand factor type A OS=Mycobacterium smegmatis (strain ATCC 700084 / mc(2)155) GN=MSMEG_5511 PE=4 SV=1
	1		1		A0R3P8_A0R3P8_MYCS2		MSMEG_5549		46.48		Uncharacterized protein OS=Mycobacterium smegmatis (strain ATCC 700084 / mc(2)155) GN=MSMEG_5549 PE=4 SV=1
	1		1		A0R429_A0R429_MYCS2		serC		39.3		Phosphoserine aminotransferase OS=Mycobacterium smegmatis (strain ATCC 700084 / mc(2)155) GN=serC PE=3 SV=1
	1		1		A0R4G3_A0R4G3_MYCS2		MSMEG_5823		63.45		Conserved membrane-spanning protein OS=Mycobacterium smegmatis (strain ATCC 700084 / mc(2)155) GN=MSMEG_5823 PE=4 SV=1
	1		1		A0R4H7_A0R4H7_MYCS2		MSMEG_5838		19.21		TetR family transcriptional regulator OS=Mycobacterium smegmatis (strain ATCC 700084 / mc(2)155) GN=MSMEG_5838 PE=4 SV=1
	1		1		A0R4M9_OTSA_MYCS2		otsA		56.25		Trehalose-phosphate synthase OS=Mycobacterium smegmatis (strain ATCC 700084 / mc(2)155) GN=otsA PE=1 SV=1
	1		1		A0R4P0_A0R4P0_MYCS2		MSMEG_5902		26.55		Conserved hypothetical integral membrane protein Yrbe4a OS=Mycobacterium smegmatis (strain ATCC 700084 / mc(2)155) GN=MSMEG_5902 PE=4 SV=1
	1		1		A0R5Q0_A0R5Q0_MYCS2		mgtE		48.97		Magnesium transporter MgtE OS=Mycobacterium smegmatis (strain ATCC 700084 / mc(2)155) GN=mgtE PE=3 SV=1
	1		1		A0R619_A0R619_MYCS2		MSMEG_6394		35.86		Cutinase OS=Mycobacterium smegmatis (strain ATCC 700084 / mc(2)155) GN=MSMEG_6394 PE=1 SV=1
	1		1		A0R6E6_A0R6E6_MYCS2		MSMEG_6521		36.64		Sulfate/thiosulfate import ATP-binding protein CysA 2 OS=Mycobacterium smegmatis (strain ATCC 700084 / mc(2)155) GN=MSMEG_6521 PE=3 SV=1
	1		1		A0R6H7_A0R6H7_MYCS2		MSMEG_6553		60.61		ABC transporter ATP-binding protein OS=Mycobacterium smegmatis (strain ATCC 700084 / mc(2)155) GN=MSMEG_6553 PE=3 SV=1
	1		1		A0R7J3_A0R7J3_MYCS2		parB		37.49		ParB-like partition proteins OS=Mycobacterium smegmatis (strain ATCC 700084 / mc(2)155) GN=parB PE=4 SV=1
	1		1		A0R7J4_A0R7J4_MYCS2		MSMEG_6939		35.01		Chromosome partitioning protein ParA OS=Mycobacterium smegmatis (strain ATCC 700084 / mc(2)155) GN=MSMEG_6939 PE=4 SV=1
	1		1		I7F6L3_I7F6L3_MYCS2		purT		51.02		Phosphoribosylglycinamide formyltransferase 2 OS=Mycobacterium smegmatis (strain ATCC 700084 / mc(2)155) GN=purT PE=4 SV=1
	1		1		I7FC89_I7FC89_MYCS2		MSMEI_2677		32.24		Alpha/beta hydrolase fold protein OS=Mycobacterium smegmatis (strain ATCC 700084 / mc(2)155) GN=MSMEI_2677 PE=4 SV=1
	1		1		I7FEI8_I7FEI8_MYCS2		MSMEI_0828		100.8		Putative cation antiporter NADH dehydrogenase subunit OS=Mycobacterium smegmatis (strain ATCC 700084 / mc(2)155) GN=MSMEI_0828 PE=4 SV=1
	1		1		I7FHF3_I7FHF3_MYCS2		MSMEI_1781		51.59		Putative transcriptional regulator, LytR family OS=Mycobacterium smegmatis (strain ATCC 700084 / mc(2)155) GN=MSMEI_1781 PE=4 SV=1
	1		1		I7FKY3_I7FKY3_MYCS2		MSMEI_5510		71.14		ABC transporter OS=Mycobacterium smegmatis (strain ATCC 700084 / mc(2)155) GN=MSMEI_5510 PE=3 SV=1
	1		1		I7FPC4_I7FPC4_MYCS2		dnaB		112.49		Replicative DNA helicase OS=Mycobacterium smegmatis (strain ATCC 700084 / mc(2)155) GN=dnaB PE=3 SV=1
	1		1		I7FYI9_I7FYI9_MYCS2		MSMEI_1604		65.9		Uncharacterized protein OS=Mycobacterium smegmatis (strain ATCC 700084 / mc(2)155) GN=MSMEI_1604 PE=4 SV=1
	1		1		I7FZS8_I7FZS8_MYCS2		MSMEI_2282		38.8		Rieske (2Fe-2S) region OS=Mycobacterium smegmatis (strain ATCC 700084 / mc(2)155) GN=MSMEI_2282 PE=4 SV=1
	1		1		I7G567_I7G567_MYCS2		MSMEI_1243		126.32		Putative cytosolic protein OS=Mycobacterium smegmatis (strain ATCC 700084 / mc(2)155) GN=MSMEI_1243 PE=4 SV=1
	1		1		I7G6E2_I7G6E2_MYCS2		MSMEI_2321		41.67		Secretory lipase OS=Mycobacterium smegmatis (strain ATCC 700084 / mc(2)155) GN=MSMEI_2321 PE=4 SV=1
	1		1		I7G966_I7G966_MYCS2		MSMEI_3263		39.55		Uncharacterized protein OS=Mycobacterium smegmatis (strain ATCC 700084 / mc(2)155) GN=MSMEI_3263 PE=4 SV=1
	1		1		I7GCB1_I7GCB1_MYCS2		era		32.97		GTPase Era OS=Mycobacterium smegmatis (strain ATCC 700084 / mc(2)155) GN=era PE=3 SV=1
	1		1		I7GDY7_I7GDY7_MYCS2		MSMEI_4587		56.17		Transmembrane phospholipid biosynthesis bifunctional enzyme plsC : L-3-phosphoserine phosphatase + 1-acyl-sn-glycerol-3-phosphate acyltransferase OS=Mycobacterium smegmatis (strain ATCC 700084 / mc(2)155) GN=MSMEI_4587 PE=4 SV=1
	1		1		Q2YHH8_Q2YHH8_MYCS2		rmt3		32.99		Rmt3 OS=Mycobacterium smegmatis (strain ATCC 700084 / mc(2)155) GN=rmt3 PE=4 SV=1
5		5		A0QSU3_A0QSU3_MYCS2		guaB		53.3		Inosine-5'-monophosphate dehydrogenase OS=Mycobacterium smegmatis (strain ATCC 700084 / mc(2)155) GN=guaB PE=3 SV=1
3		3		A0R4B5_A0R4B5_MYCS2		dus		41.67		tRNA-dihydrouridine synthase OS=Mycobacterium smegmatis (strain ATCC 700084 / mc(2)155) GN=dus PE=3 SV=1
3		3		I7G832_I7G832_MYCS2		ppk		81.6		Polyphosphate kinase OS=Mycobacterium smegmatis (strain ATCC 700084 / mc(2)155) GN=ppk PE=3 SV=1
2		2		A0QSL0_A0QSL0_MYCS2		MSMEG_1516		59.67		Thioredoxin reductase OS=Mycobacterium smegmatis (strain ATCC 700084 / mc(2)155) GN=MSMEG_1516 PE=4 SV=1
2		2		A0QVQ5_PNP_MYCS2		pnp		80.98		Polyribonucleotide nucleotidyltransferase OS=Mycobacterium smegmatis (strain ATCC 700084 / mc(2)155) GN=pnp PE=1 SV=1
2		2		A0QW71_A0QW71_MYCS2		MSMEG_2839		85.37		Transcriptional accessory protein OS=Mycobacterium smegmatis (strain ATCC 700084 / mc(2)155) GN=MSMEG_2839 PE=4 SV=1
2		2		A0QWV6_UVRC_MYCS2		uvrC		77.4		UvrABC system protein C OS=Mycobacterium smegmatis (strain ATCC 700084 / mc(2)155) GN=uvrC PE=3 SV=1
2		2		A0QYI2_A0QYI2_MYCS2		MSMEG_3667		56.47		Carboxylic ester hydrolase OS=Mycobacterium smegmatis (strain ATCC 700084 / mc(2)155) GN=MSMEG_3667 PE=3 SV=1
2		2		A0R0W9_TREH_MYCS2		MSMEG_4535		74.64		Trehalase OS=Mycobacterium smegmatis (strain ATCC 700084 / mc(2)155) GN=MSMEG_4535 PE=1 SV=1
2		2		A0R579_COAX_MYCS2		coaX		28.89		Type III pantothenate kinase OS=Mycobacterium smegmatis (strain ATCC 700084 / mc(2)155) GN=coaX PE=3 SV=1
2		2		A0R5N8_A0R5N8_MYCS2		ask		44.43		Aspartokinase OS=Mycobacterium smegmatis (strain ATCC 700084 / mc(2)155) GN=ask PE=3 SV=1
2		2		A4ZHT1_A4ZHT1_MYCS2		MSMEI_3856		52.97		Diacylglycerol O-acyltransferase OS=Mycobacterium smegmatis (strain ATCC 700084 / mc(2)155) GN=MSMEI_3856 PE=3 SV=1
2		2		I7FI42_I7FI42_MYCS2		MSMEI_4599		69.77		Acetyl-/propionyl-coenzyme A carboxylase alpha chain OS=Mycobacterium smegmatis (strain ATCC 700084 / mc(2)155) GN=MSMEI_4599 PE=4 SV=1
1		1		A0QNL2_A0QNL2_MYCS2		MSMEG_0084		8.38		Phosphocarrier protein HPr OS=Mycobacterium smegmatis (strain ATCC 700084 / mc(2)155) GN=MSMEG_0084 PE=4 SV=1
1		1		A0QP31_A0QP31_MYCS2		MSMEG_0254		52.65		Uncharacterized protein OS=Mycobacterium smegmatis (strain ATCC 700084 / mc(2)155) GN=MSMEG_0254 PE=4 SV=1
1		1		A0QPE6_A0QPE6_MYCS2		MSMEG_0371		30.81		MaoC like domain protein OS=Mycobacterium smegmatis (strain ATCC 700084 / mc(2)155) GN=MSMEG_0371 PE=4 SV=1
1		1		A0QR35_A0QR35_MYCS2		MSMEG_0971		23.32		Thiol-disulfide isomerase/thioredoxin OS=Mycobacterium smegmatis (strain ATCC 700084 / mc(2)155) GN=MSMEG_0971 PE=4 SV=1
1		1		A0QS62_RL10_MYCS2		rplJ		18		50S ribosomal protein L10 OS=Mycobacterium smegmatis (strain ATCC 700084 / mc(2)155) GN=rplJ PE=1 SV=1
1		1		A0QT33_A0QT33_MYCS2		pmmB		57.27		Phosphoglucomutase/phosphomannomutase OS=Mycobacterium smegmatis (strain ATCC 700084 / mc(2)155) GN=pmmB PE=3 SV=1
1		1		A0QTL8_A0QTL8_MYCS2		aroA		45.81		3-phosphoshikimate 1-carboxyvinyltransferase OS=Mycobacterium smegmatis (strain ATCC 700084 / mc(2)155) GN=aroA PE=3 SV=1
1		1		A0QTQ7_A0QTQ7_MYCS2		MSMEG_1929		42.03		Conserved alanine and valine rich protein OS=Mycobacterium smegmatis (strain ATCC 700084 / mc(2)155) GN=MSMEG_1929 PE=4 SV=1
1		1		A0QUG3_A0QUG3_MYCS2		MSMEG_2196		66.57		Sensory box/response regulator OS=Mycobacterium smegmatis (strain ATCC 700084 / mc(2)155) GN=MSMEG_2196 PE=4 SV=1
1		1		A0QUX6_A0QUX6_MYCS2		ilvB		65.96		Acetolactate synthase OS=Mycobacterium smegmatis (strain ATCC 700084 / mc(2)155) GN=ilvB PE=3 SV=1
1		1		A0QUY7_SYE_MYCS2		gltX		53.99		Glutamate--tRNA ligase OS=Mycobacterium smegmatis (strain ATCC 700084 / mc(2)155) GN=gltX PE=1 SV=1
1		1		A0QWX8_A0QWX8_MYCS2		zwf		57.9		Glucose-6-phosphate 1-dehydrogenase OS=Mycobacterium smegmatis (strain ATCC 700084 / mc(2)155) GN=zwf PE=3 SV=1
1		1		A0QXY1_A0QXY1_MYCS2		MSMEG_3465		65.76		Acyl-CoA ligase FadD31 OS=Mycobacterium smegmatis (strain ATCC 700084 / mc(2)155) GN=MSMEG_3465 PE=4 SV=1
1		1		A0QY85_A0QY85_MYCS2		MSMEG_3570		69.79		Uncharacterized protein OS=Mycobacterium smegmatis (strain ATCC 700084 / mc(2)155) GN=MSMEG_3570 PE=4 SV=1
1		1		A0QYR4_A0QYR4_MYCS2		tyrS		48.05		Tyrosine--tRNA ligase OS=Mycobacterium smegmatis (strain ATCC 700084 / mc(2)155) GN=tyrS PE=3 SV=1
1		1		A0QYS4_A0QYS4_MYCS2		MSMEG_3768		64.86		Macrolide-transport ATP-binding protein abc transporter OS=Mycobacterium smegmatis (strain ATCC 700084 / mc(2)155) GN=MSMEG_3768 PE=3 SV=1
1		1		A0QZ85_A0QZ85_MYCS2		MSMEG_3933		48.71		Diacylglycerol O-acyltransferase OS=Mycobacterium smegmatis (strain ATCC 700084 / mc(2)155) GN=MSMEG_3933 PE=4 SV=1
1		1		A0QZA3_A0QZA3_MYCS2		MSMEG_3951		32.6		3-Oxoacyl-(Acyl-carrier-protein (ACP)) synthase III C terminal OS=Mycobacterium smegmatis (strain ATCC 700084 / mc(2)155) GN=MSMEG_3951 PE=4 SV=1
1		1		A0R021_A0R021_MYCS2		murE		53.1		UDP-N-acetylmuramyl-tripeptide synthetase OS=Mycobacterium smegmatis (strain ATCC 700084 / mc(2)155) GN=murE PE=3 SV=1
1		1		A0R050_A0R050_MYCS2		MSMEG_4261		27.83		Ubiquinol-cytochrome c reductase cytochrome c subunit OS=Mycobacterium smegmatis (strain ATCC 700084 / mc(2)155) GN=MSMEG_4261 PE=4 SV=1
1		1		A0R113_A0R113_MYCS2		MSMEG_4582		53.31		Uncharacterized protein OS=Mycobacterium smegmatis (strain ATCC 700084 / mc(2)155) GN=MSMEG_4582 PE=4 SV=1
1		1		A0R2J0_A0R2J0_MYCS2		typA		68.2		GTP-binding protein TypA/BipA OS=Mycobacterium smegmatis (strain ATCC 700084 / mc(2)155) GN=typA PE=4 SV=1
1		1		A0R326_A0R326_MYCS2		MSMEG_5318		50.75		ABC-type amino acid transport system, permease and periplasmic component OS=Mycobacterium smegmatis (strain ATCC 700084 / mc(2)155) GN=MSMEG_5318 PE=4 SV=1
1		1		A0R727_A0R727_MYCS2		MSMEG_6757		26.76		Glycerol operon regulatory protein OS=Mycobacterium smegmatis (strain ATCC 700084 / mc(2)155) GN=MSMEG_6757 PE=4 SV=1
1		1		A0R775_A0R775_MYCS2		uvrA		89.85		Excinuclease ABC OS=Mycobacterium smegmatis (strain ATCC 700084 / mc(2)155) GN=uvrA PE=3 SV=1
1		1		I7FF81_I7FF81_MYCS2		MSMEI_1048		90.87		Large subunit of N,N-dimethylformamidase OS=Mycobacterium smegmatis (strain ATCC 700084 / mc(2)155) GN=MSMEI_1048 PE=4 SV=1
1		1		I7FJM2_I7FJM2_MYCS2		MSMEI_5086		43.45		Uncharacterized protein OS=Mycobacterium smegmatis (strain ATCC 700084 / mc(2)155) GN=MSMEI_5086 PE=4 SV=1
1		1		I7FRU4_I7FRU4_MYCS2		xseA		44.96		Exodeoxyribonuclease 7 large subunit OS=Mycobacterium smegmatis (strain ATCC 700084 / mc(2)155) GN=xseA PE=3 SV=1
1		1		I7FZT6_I7FZT6_MYCS2		etfA		32.05		Electron transfer flavoprotein alpha-subunit OS=Mycobacterium smegmatis (strain ATCC 700084 / mc(2)155) GN=etfA PE=4 SV=1
1		1		Q3L887_Q3L887_MYCS2		fadE5		66.49		Acyl-CoA dehydrogenase OS=Mycobacterium smegmatis (strain ATCC 700084 / mc(2)155) GN=fadE5 PE=3 SV=1

## Sheet: Fig. 2 PA uptake
Time (min)	WT			Δmce1A			Δ6540			Δmce1AΔ6540			ΔmceG			ΔyrbE1A/B			Δmce1B			Δmce1C			Δmce1D			Δmce1E			Δmce1F
0	0	0	0	0	0	0	0	0	0	0	0	0	0	0	0	0	0	0	0	0	0	0	0	0	0	0	0	0	0	0	0	0	0
5	1427	1491	1319	1769	1609	1763	889	720	886	406	543	421	441	588	595	462	487	455	516	692	528	551	418	502	512	566	572	440	487	531	538	542	519
15	3073	3197	3038	4209	4083	4199	1629	1740	1834	940	865	911	1130	945	1148	957	1057	1131	1169	1133	1074	1088	1023	1165	865	994	867	871	852	853	1071	930	1175
30	5484	5912	5411	6955	6673	6755	2400	2576	2496	1505	1558	1514	1756	1707	1648	1750	1614	1671	2030	1776	1778	1859	2067	2012	1779	1766	1801	1739	1658	1610	1736	1876	1760
45	7239	7486	7311	8288	8056	8168	3412	3027	3185	2002	2168	2247	2209	2279	2388	2089	2189	2218	2429	2555	2470	2434	2422	2270	2171	2488	2287	2006	1960	1987	2401	2474	2302
	biological triplicates
30	5823	5676	6108	7634	7634	7782	2774	3033	2948	2304	2254	2258	2315	2197	2255	2110	2276	2300	2208	2369	2249	2214	2178	2014	2371	2340	2208	2029	2098	2201	2275	2065	2133
30	5484	5912	5411	6955	6673	6755	2400	2576	2496	1505	1558	1514	1756	1707	1648	1750	1614	1671	2030	1776	1778	1859	2067	2012	1779	1766	1801	1739	1658	1610	1736	1876	1760
30	4797	4899	4787	6330	6501	6573	2291	2427	2451	1795	1897	1826	1463	1597	1670	1985	1917	1625	2049	1910	1936	1747	1568	1757	1593	1618	1597	1698	1730	1694	1367	1670	1709
	normalized uptake
	1.08025			1.4142			0.53715			0.418185			0.415179			0.410209			0.418799			0.39303			0.424505			0.388245			0.397141
	1.03117			1.25057			0.458433			0.280815			0.313578			0.308915			0.342598			0.364317			0.327996			0.307197			0.329591
	0.888582			1.1905			0.439843			0.338548			0.290202			0.339101			0.361679			0.311185			0.294987			0.314252			0.291184
Time (min)	WT EV			Δ1C EV			Δ1C p1C			Δ1D EV			Δ1D p1D			ΔyrbE1A/B EV
0	0	0	0	0	0	0	0	0	0	0	0	0	0	0	0	0	0	0
5	1863	1854	1986	717	649	654	1754	1750	1766	778	706	735	1807	2004	2054	565	566	652
15	4427	4576	4440	1348	1360	1414	4221	4256	4307	1511	1797	1571	4528	4609	4308	1454	1479	1408
30	5935	5944	5735	2122	2178	2210	6326	5630	5742	2598	2448	2359	5296	5571	5498	2075	2256	2113
45	6931	6901	6723	2840	2743	2892	6569	6716	6793	2733	2939	3090	6481	6569	6647	2671	2513	2564
	biological triplicates
30	5935	5944	5735	2122	2178	2210	6326	5630	5742	2598	2448	2359	5296	5571	5498	2075	2256	2113
30	4446	4332	4676	1311	1378	1320	4678	4243	4159	1279	1462	1458	5254	5361	5042	1232	1159	1193
30	5926	5884	5720	1746	1890	1787	5683	5442	5796	1759	1754	1984	5398	5038	5391	2179	2154	1964
	normalized uptake
	1.08733			0.401868			1.09251			0.457118			1.01023			0.397794
	0.830528			0.247479			0.807441			0.259208			0.966521			0.221244
	1.08214			0.334767			1.04455			0.339335			0.977016			0.38872
Time (min)	WT EV			Δ1B EV			Δ1B p1B			Δ1B p1C–mam1			Δ1B p1B–mam1			ΔyrbE1A/B EV
0	0	0	0	0	0	0	0	0	0	0	0	0	0	0	0	0	0	0
5	1590	1386	1500	725	648	605	919	966	870	480	535	534	1200	1414	1231	494	589	579
15	3333	3470	3200	1336	1264	1143	2051	2096	2070	1099	1041	1028	3126	2878	2781	1183	1112	1249
30	5612	5491	5782	2654	2776	2571	3425	3624	3468	2069	1799	1976	5060	5325	5241	2320	2330	2442
45	6771	6711	6473	3253	3356	3263	4624	4711	4806	2631	2909	2768	6324	6345	6388	3078	3019	3111
	biological triplicates
30	5612	5491	5782	2654	2776	2571	3425	3624	3468	2069	1799	1976	5060	5325	5241	2320	2330	2442
30	5483	5653	5613	1942	1830	1900	3473	3521	3474	1916	1933	2091	5665	5791	5459	1749	1722	1632
30	4778	4892	4945	1621	1783	1710	2857	2918	2875	1804	1766	1583	5497	5514	5448	1685	1713	1606
	normalized uptake
	1.04987			0.497482			0.65392			0.363365			0.971585			0.440963
	1.04141			0.352671			0.650874			0.369334			1.05173			0.317292
	0.908723			0.317976			0.537835			0.3204			1.02338			0.311136
Time (min)	WT EV			Δ1E EV			Δ1E p1E			Δ1E p1F–mam1			Δ1E p1E–mam1			ΔyrbE1A/B EV
0	0	0	0	0	0	0	0	0	0	0	0	0	0	0	0	0	0	0
5	1525	1459	1695	539	418	508	1039	1042	1143	550	546	530	1637	1791	1712	440	446	540
15	3629	3839	3557	1169	1206	1346	2408	2304	2299	1560	1325	1316	3900	4064	3963	1269	1163	1206
30	4714	4800	4727	2156	1615	1509	3081	3024	2988	1629	2005	1648	5257	5036	4855	1543	1823	1475
45	5700	5627	5563	1895	2046	1794	3626	3711	3539	2257	2118	2203	6182	5871	5746	2088	1861	1834
	biological triplicates
30	4714	4800	4727	2156	1615	1509	3081	3024	2988	1629	2005	1648	5257	5036	4855	1543	1823	1475
30	5698	5531	5317	2126	2305	2341	3220	3452	3161	2177	2053	2072	5088	5492	5352	1806	1979	1890
30	5086	5194	5257	1552	1562	1653	3113	3234	3049	1780	1709	1774	5543	5608	5743	1685	1635	1636
	normalized uptake
	0.922265			0.341939			0.588874			0.342069			0.981003			0.313509
	1.07154			0.438563			0.636797			0.408125			1.03178			0.36752
	1.0062			0.308717			0.608497			0.340838			1.09408			0.320957
Time (min)	WT EV			Δ1F EV			Δ1F p1F			Δ1F pmam1			Δ1F p1F–mam1			ΔyrbE1A/B EV
0	0	0	0	0	0	0	0	0	0	0	0	0	0	0	0	0	0	0
5	1761	1731	1874	550	554	529	656	615	669	602	665	633	1922	1912	2044	492	487	501
15	3674	3629	3594	1192	1180	1062	1146	1179	1179	1184	1153	1142	3975	3905	3869	1080	1010	1066
30	5468	5463	5358	1858	1881	1742	1802	1716	1771	1668	1700	1794	5857	5894	6035	1717	1627	1661
45	7312	7437	7209	2412	2433	2328	2620	2541	2577	2301	2399	2335	7993	7711	7972	2235	2292	2200
	biological triplicates
30	5295	5152	5383	1639	1547	1518	1714	1584	1644	1898	1761	1651	6314	6429	6514	1476	1356	1581
30	5468	5463	5358	1858	1881	1742	1802	1716	1771	1668	1700	1794	5857	5894	6035	1717	1627	1661
30	6095	6220	5597	2113	1956	2042	2252	2139	2087	2272	2349	2100	6218	6173	6496	1973	1988	2091
	normalized uptake
	0.949211			0.282065			0.296336			0.318403			1.1547			0.264616
	0.976734			0.328656			0.317143			0.309528			1.0665			0.300114
	1.07405			0.366433			0.388439			0.40301			1.13252			0.362895
Time (min)	WT EV			Δ1A EV			Δ1A p1A			Δ6540 EV			Δ6540 p6540			Δ1AΔ6540 EV			Δ1AΔ6540 p1A			Δ1AΔ6540 p6540			ΔyrbE1A/B EV
0	0	0	0	0	0	0	0	0	0	0	0	0	0	0	0	0	0	0	0	0	0	0	0	0	0	0	0
5	1322	1070	1151	1976	2127	2105	1496	1673	1449	746	724	717	2803	2883	2803	441	386	384	555	564	513	3312	2767	3026	440	379	358
15	3145	2990	3152	5084	4774	5074	3862	3704	3776	2030	2014	1967	6925	6819	6752	1169	1069	1005	1395	1667	1496	7188	6866	7140	1088	1045	1044
30	5914	6239	5569	7237	7884	7798	6491	5853	5803	3585	3538	3406	10739	10991	10911	1841	1724	1787	3040	2785	2843	11418	11241	11224	1759	1731	1620
45	7122	7286	7247	11384	9747	9718	8013	8116	7641	4095	4020	3856	11624	11945	11717	2425	2430	2598	3588	3503	3714	13553	12780	13783	2261	2372	2143
	biological triplicates
30	5914	6239	5569	7237	7884	7798	6491	5853	5803	3585	3538	3406	10739	10991	10911	1841	1724	1787	3040	2785	2843	11418	11241	11224	1759	1731	1620
30	5615	5211	5457	6774	6894	6629	5095	5151	5005	2734	2496	2380	9960	9715	9878	1956	1901	1847	2744	2529	2890	10443	10987	10462	2094	2016	2157
30	5905	5823	5582	7419	7203	7008	4588	4833	4883	2314	2514	2415	8260	8245	8239	1543	1624	1620	2239	2870	2690	11906	11620	11777	1614	1759	1551
	normalized uptake
	1.03607			1.3399			1.06092			0.615551			1.90827			0.312891			0.506752			1.98088			0.298743
	0.951944			1.18661			0.891611			0.444899			1.72774			0.33347			0.477229			1.86448			0.366384
	1.01198			1.26454			0.836247			0.423443			1.44659			0.27986			0.455949			2.0639			0.287869

## Sheet: Fig. 3a SEC trace
volume (mL)	UV absorbance (mAu)
0	-0.19
0.03	-0.16
0.05	-0.18
0.08	0.01
0.11	0.4
0.13	0.27
0.16	0.65
0.19	0.61
0.21	0.93
0.24	5.63
0.27	12.12
0.29	8.8
0.32	6
0.35	4.43
0.37	3.48
0.4	2.8
0.43	2.37
0.45	2.09
0.48	1.87
0.51	1.7
0.53	1.65
0.56	1.65
0.59	1.59
0.61	1.56
0.64	1.5
0.67	1.39
0.69	1.31
0.72	1.18
0.75	1.11
0.77	1.05
0.8	0.99
0.83	0.96
0.85	0.91
0.88	0.85
0.91	0.82
0.93	0.77
0.96	0.75
0.99	0.72
1.01	0.64
1.04	0.61
1.07	0.61
1.09	0.61
1.12	0.63
1.15	0.61
1.17	0.61
1.2	0.6
1.23	0.6
1.25	0.6
1.28	0.6
1.31	0.56
1.33	0.57
1.36	0.58
1.38	0.56
1.41	0.54
1.44	0.53
1.46	0.56
1.49	0.56
1.52	0.52
1.54	0.49
1.57	0.5
1.6	0.5
1.62	0.5
1.65	0.54
1.68	0.53
1.7	0.54
1.73	0.6
1.76	0.64
1.78	0.59
1.81	0.53
1.84	0.57
1.86	0.58
1.89	0.55
1.92	0.54
1.94	0.56
1.97	0.57
2	0.57
2.02	0.54
2.05	0.5
2.08	0.52
2.1	0.53
2.13	0.54
2.16	0.58
2.18	0.57
2.21	0.58
2.24	0.59
2.26	0.59
2.29	0.59
2.32	0.58
2.34	0.57
2.37	0.6
2.4	0.63
2.42	0.59
2.45	0.61
2.48	0.59
2.5	0.6
2.53	0.58
2.56	0.57
2.58	0.59
2.61	0.59
2.64	0.58
2.66	0.63
2.69	0.64
2.72	0.63
2.74	0.66
2.77	0.67
2.8	0.67
2.82	0.67
2.85	0.69
2.88	0.71
2.9	0.73
2.93	0.74
2.96	0.74
2.98	0.75
3.01	0.78
3.04	0.76
3.06	0.76
3.09	0.78
3.12	0.81
3.14	0.83
3.17	0.9
3.2	0.92
3.22	0.95
3.25	0.97
3.28	0.99
3.3	1.04
3.33	1.05
3.36	1.09
3.38	1.1
3.41	1.13
3.44	1.15
3.46	1.18
3.49	1.2
3.52	1.24
3.54	1.27
3.57	1.24
3.6	1.23
3.62	1.27
3.65	1.3
3.68	1.35
3.7	1.38
3.73	1.38
3.76	1.44
3.78	1.44
3.81	1.47
3.84	1.48
3.86	1.47
3.89	1.48
3.92	1.5
3.94	1.52
3.97	1.52
4	1.51
4.02	1.56
4.05	1.52
4.07	1.47
4.1	1.45
4.13	1.49
4.15	1.52
4.18	1.53
4.21	1.54
4.23	1.55
4.26	1.51
4.29	1.52
4.31	1.5
4.34	1.46
4.37	1.46
4.39	1.46
4.42	1.43
4.45	1.39
4.47	1.38
4.5	1.33
4.53	1.3
4.55	1.27
4.58	1.21
4.61	1.19
4.63	1.15
4.66	1.12
4.69	1.12
4.71	1.13
4.74	1.1
4.77	1.1
4.79	1.07
4.82	1.05
4.85	1.04
4.87	1.02
4.9	1
4.93	1.01
4.95	1.01
4.98	0.96
5.01	0.93
5.03	0.93
5.06	0.92
5.09	0.89
5.11	0.85
5.14	0.82
5.17	0.83
5.19	0.81
5.22	0.83
5.25	0.84
5.27	0.83
5.3	0.82
5.33	0.81
5.35	0.8
5.38	0.8
5.41	0.79
5.43	0.77
5.46	0.79
5.49	0.78
5.51	0.77
5.54	0.72
5.57	0.71
5.59	0.71
5.62	0.66
5.65	0.66
5.67	0.64
5.7	0.63
5.73	0.62
5.75	0.61
5.78	0.62
5.81	0.65
5.83	0.63
5.86	0.58
5.89	0.52
5.91	0.53
5.94	0.52
5.97	0.51
5.99	0.46
6.02	0.44
6.05	0.42
6.07	0.41
6.1	0.38
6.13	0.31
6.15	0.3
6.18	0.29
6.21	0.24
6.23	0.28
6.26	0.28
6.29	0.26
6.31	0.23
6.34	0.23
6.37	0.22
6.39	0.19
6.42	0.17
6.45	0.15
6.47	0.15
6.5	0.14
6.53	0.12
6.55	0.1
6.58	0.1
6.61	0.06
6.63	0.01
6.66	0
6.69	-0.01
6.71	-0.02
6.74	0
6.77	0
6.79	0.01
6.82	-0.02
6.84	-0.04
6.87	-0.05
6.9	-0.06
6.92	-0.07
6.95	-0.05
6.98	-0.03
7	-0.08
7.03	-0.08
7.06	-0.08
7.08	-0.09
7.11	-0.08
7.14	-0.09
7.16	-0.13
7.19	-0.13
7.22	-0.15
7.24	-0.13
7.27	-0.09
7.3	-0.08
7.32	-0.06
7.35	-0.04
7.38	-0.03
7.4	-0.01
7.43	0.01
7.46	0.01
7.48	0.02
7.51	0.05
7.54	0.1
7.56	0.13
7.59	0.19
7.62	0.32
7.64	0.4
7.67	0.52
7.7	0.69
7.72	0.89
7.75	1.09
7.78	1.35
7.8	1.6
7.83	1.83
7.86	2.05
7.88	2.28
7.91	2.47
7.94	2.66
7.96	2.83
7.99	2.98
8.02	3.14
8.04	3.25
8.07	3.38
8.1	3.52
8.12	3.64
8.15	3.7
8.18	3.76
8.2	3.88
8.23	3.99
8.26	4.06
8.28	4.15
8.31	4.27
8.34	4.31
8.36	4.36
8.39	4.41
8.42	4.46
8.44	4.5
8.47	4.52
8.5	4.54
8.52	4.53
8.55	4.54
8.58	4.53
8.6	4.52
8.63	4.52
8.66	4.51
8.68	4.41
8.71	4.43
8.74	4.39
8.76	4.35
8.79	4.34
8.82	4.37
8.84	4.32
8.87	4.29
8.9	4.26
8.92	4.23
8.95	4.23
8.98	4.21
9	4.2
9.03	4.19
9.06	4.18
9.08	4.16
9.11	4.13
9.14	4.12
9.16	4.1
9.19	4.05
9.22	4.02
9.24	4.02
9.27	4.04
9.3	4.05
9.32	4.07
9.35	4.09
9.38	4.13
9.4	4.16
9.43	4.2
9.46	4.26
9.48	4.31
9.51	4.39
9.53	4.51
9.56	4.64
9.59	4.75
9.61	4.9
9.64	5.01
9.67	5.18
9.69	5.27
9.72	5.39
9.75	5.5
9.77	5.58
9.8	5.67
9.83	5.79
9.85	5.83
9.88	5.89
9.91	5.94
9.93	5.99
9.96	5.99
9.99	6.05
10.01	6.08
10.04	6.11
10.07	6.2
10.09	6.22
10.12	6.28
10.15	6.39
10.17	6.48
10.2	6.52
10.23	6.52
10.25	6.6
10.28	6.62
10.31	6.71
10.33	6.76
10.36	6.82
10.39	6.83
10.41	6.86
10.44	6.82
10.47	6.79
10.49	6.79
10.52	6.79
10.55	6.78
10.57	6.8
10.6	6.86
10.63	6.99
10.65	7.2
10.68	7.54
10.71	7.98
10.73	8.55
10.76	9.35
10.79	10.35
10.81	11.53
10.84	12.94
10.87	14.55
10.89	16.27
10.92	18.05
10.95	19.85
10.97	21.57
11	23.28
11.03	24.76
11.05	26.01
11.08	27.05
11.11	27.8
11.13	28.33
11.16	28.56
11.19	28.57
11.21	28.39
11.24	27.97
11.27	27.43
11.29	26.8
11.32	26.07
11.35	25.29
11.37	24.48
11.4	23.58
11.43	22.63
11.45	21.65
11.48	20.67
11.51	19.69
11.53	18.69
11.56	17.71
11.59	16.74
11.61	15.77
11.64	14.83
11.67	13.93
11.69	13.1
11.72	12.29
11.75	11.52
11.77	10.75
11.8	10.11
11.83	9.49
11.85	8.9
11.88	8.42
11.91	7.95
11.93	7.55
11.96	7.15
11.99	6.82
12.01	6.51
12.04	6.22
12.07	5.98
12.09	5.78
12.12	5.6
12.15	5.46
12.17	5.3
12.2	5.2
12.22	5.12
12.25	5.03
12.28	4.93
12.3	4.87
12.33	4.86
12.36	4.85
12.38	4.87
12.41	4.88
12.44	4.87
12.46	4.86
12.49	4.87
12.52	4.88
12.54	4.9
12.57	4.91
12.6	4.92
12.62	4.92
12.65	4.91
12.68	4.91
12.7	4.89
12.73	4.88
12.76	4.82
12.78	4.77
12.81	4.75
12.84	4.73
12.86	4.69
12.89	4.69
12.92	4.68
12.94	4.62
12.97	4.6
13	4.58
13.02	4.56
13.05	4.53
13.08	4.53
13.1	4.47
13.13	4.48
13.16	4.43
13.18	4.37
13.21	4.32
13.24	4.25
13.26	4.17
13.29	4.06
13.32	4.02
13.34	3.92
13.37	3.87
13.4	3.81
13.42	3.73
13.45	3.67
13.48	3.57
13.5	3.48
13.53	3.43
13.56	3.34
13.58	3.3
13.61	3.24
13.64	3.2
13.66	3.17
13.69	3.15
13.72	3.16
13.74	3.2
13.77	3.19
13.8	3.23
13.82	3.28
13.85	3.36
13.88	3.44
13.9	3.55
13.93	3.64
13.96	3.73
13.98	3.8
14.01	3.83
14.04	3.89
14.06	3.87
14.09	3.89
14.12	3.85
14.14	3.83
14.17	3.79
14.2	3.74
14.22	3.66
14.25	3.6
14.28	3.53
14.3	3.44
14.33	3.36
14.36	3.29
14.38	3.2
14.41	3.13
14.44	3.09
14.46	3.02
14.49	2.97
14.52	2.91
14.54	2.85
14.57	2.81
14.6	2.75
14.62	2.7
14.65	2.64
14.68	2.62
14.7	2.57
14.73	2.56
14.76	2.52
14.78	2.49
14.81	2.48
14.84	2.41
14.86	2.41
14.89	2.37
14.92	2.37
14.94	2.41
14.97	2.45
14.99	2.43
15.02	2.42
15.05	2.41
15.07	2.42
15.1	2.41
15.13	2.36
15.15	2.34
15.18	2.32
15.21	2.34
15.23	2.29
15.26	2.24
15.29	2.22
15.31	2.2
15.34	2.16
15.37	2.12
15.39	2.1
15.42	2.09
15.45	2.12
15.47	2.14
15.5	2.11
15.53	2.08
15.55	2.05
15.58	2.02
15.61	1.97
15.63	1.97
15.66	1.96
15.69	1.91
15.71	1.87
15.74	1.84
15.77	1.78
15.79	1.77
15.82	1.73
15.85	1.67
15.87	1.6
15.9	1.56
15.93	1.54
15.95	1.54
15.98	1.54
16.01	1.48
16.03	1.45
16.06	1.45
16.09	1.41
16.11	1.36
16.14	1.36
16.17	1.31
16.19	1.29
16.22	1.25
16.25	1.22
16.27	1.2
16.3	1.2
16.33	1.16
16.35	1.13
16.38	1.07
16.41	1.06
16.43	1.03
16.46	1.06
16.49	1.06
16.51	1.06
16.54	1.08
16.57	1.07
16.59	1.04
16.62	1.04
16.65	1.02
16.67	1.01
16.7	0.98
16.73	1
16.75	0.95
16.78	0.96
16.81	0.94
16.83	0.93
16.86	0.92
16.89	0.86
16.91	0.87
16.94	0.89
16.97	0.9
16.99	0.91
17.02	0.92
17.05	0.93
17.07	0.92
17.1	0.92
17.13	0.91
17.15	0.93
17.18	0.95
17.21	0.93
17.23	0.91
17.26	0.92
17.29	0.91
17.31	0.87
17.34	0.87
17.37	0.86
17.39	0.8
17.42	0.82
17.45	0.84
17.47	0.84
17.5	0.88
17.53	0.9
17.55	0.89
17.58	0.9
17.61	0.89
17.63	0.91
17.66	0.88
17.68	0.88
17.71	0.89
17.74	0.91
17.76	0.91
17.79	0.91
17.82	0.89
17.84	0.92
17.87	0.91
17.9	0.85
17.92	0.87
17.95	0.87
17.98	0.86
18	0.86
18.03	0.88
18.06	0.9
18.08	0.91
18.11	0.91
18.14	0.92
18.16	0.9
18.19	0.92
18.22	0.94
18.24	0.92
18.27	0.93
18.3	0.95
18.32	0.92
18.35	0.93
18.38	0.96
18.4	0.91
18.43	0.94
18.46	0.95
18.48	0.96
18.51	1.05
18.54	1.07
18.56	1.08
18.59	1.12
18.62	1.17
18.64	1.2
18.67	1.23
18.7	1.27
18.72	1.32
18.75	1.36
18.78	1.44
18.8	1.51
18.83	1.58
18.86	1.68
18.88	1.77
18.91	1.88
18.94	1.96
18.96	2.07
18.99	2.21
19.02	2.38
19.04	2.58
19.07	2.73
19.1	2.93
19.12	3.07
19.15	3.24
19.18	3.4
19.2	3.59
19.23	3.79
19.26	3.97
19.28	4.11
19.31	4.29
19.34	4.44
19.36	4.56
19.39	4.71
19.42	4.82
19.44	4.9
19.47	4.99
19.5	5.09
19.52	5.16
19.55	5.25
19.58	5.31
19.6	5.32
19.63	5.31
19.66	5.27
19.68	5.19
19.71	5.12
19.74	5.05
19.76	4.9
19.79	4.75
19.82	4.61
19.84	4.45
19.87	4.28
19.9	4.12
19.92	3.98
19.95	3.76
19.98	3.58
20	3.41
20.03	3.26
20.06	3.11
20.08	3.02
20.11	2.85
20.14	2.66
20.16	2.5
20.19	2.38
20.22	2.23
20.24	2.08
20.27	1.96
20.3	1.84
20.32	1.73
20.35	1.6
20.37	1.48
20.4	1.41
20.43	1.31
20.45	1.22
20.48	1.12
20.51	1.08
20.53	1.06
20.56	1.03
20.59	1.04
20.61	1.03
20.64	1.02
20.67	1.01
20.69	1.02
20.72	1.01
20.75	1.01
20.77	1.03
20.8	1.02
20.83	1.04
20.85	1.05
20.88	1.04
20.91	1.06
20.93	1.09
20.96	1.06
20.99	1.05
21.01	1.05
21.04	1.05
21.07	1.03
21.09	1.1
21.12	1.09
21.15	1.08
21.17	1.08
21.2	1.09
21.23	1.1
21.25	1.11
21.28	1.09
21.31	1.09
21.33	1.08
21.36	1.09
21.39	1.06
21.41	1.07
21.44	1.08
21.47	1.02
21.49	0.99
21.52	1
21.55	1
21.57	1.02
21.6	1.05
21.63	1.06
21.65	1.06
21.68	1.07
21.71	1.06
21.73	1.04
21.76	1.06
21.79	1.05
21.81	1.04
21.84	1.05
21.87	1.04
21.89	1.06
21.92	1.03
21.95	1.04
21.97	1.05
22	1.03
22.03	1.05
22.05	1.04
22.08	1.03
22.11	1.06
22.13	1.11
22.16	1.15
22.19	1.16
22.21	1.18
22.24	1.22
22.27	1.25
22.29	1.24
22.32	1.25
22.35	1.27
22.37	1.31
22.4	1.32
22.43	1.33
22.45	1.34
22.48	1.4
22.51	1.38
22.53	1.39
22.56	1.4
22.59	1.44
22.61	1.47
22.64	1.51
22.67	1.53
22.69	1.53
22.72	1.53
22.75	1.57
22.77	1.58
22.8	1.58
22.83	1.61
22.85	1.62
22.88	1.65
22.91	1.67
22.93	1.69
22.96	1.72
22.99	1.75
23.01	1.76
23.04	1.75
23.07	1.81
23.09	1.84
23.12	1.88
23.14	1.96
23.17	2.05
23.2	2.08
23.22	2.14
23.25	2.23
23.28	2.3
23.3	2.36
23.33	2.47
23.36	2.56
23.38	2.63
23.41	2.75
23.44	2.84
23.46	2.94
23.49	3.04
23.52	3.11
23.54	3.19
23.57	3.32
23.6	3.44
23.62	3.56
23.65	3.68
23.68	3.8
23.7	3.88
23.73	3.98
23.76	4.07
23.78	4.14
23.81	4.21
23.84	4.29
23.86	4.35
23.89	4.38
23.92	4.42
23.94	4.47
23.97	4.51
24	4.56
24.02	4.55
24.05	4.55
24.08	4.6
24.1	4.56
24.13	4.55
24.16	4.6
24.18	4.59
24.21	4.58
24.24	4.53
24.26	4.52
24.29	4.48
24.32	4.44
24.34	4.37
24.37	4.32
24.4	4.27
24.42	4.2
24.45	4.13
24.48	4.06
24.5	3.98
24.53	3.9
24.56	3.77
24.58	3.67
24.61	3.58
24.64	3.5
24.66	3.44
24.69	3.39
24.72	3.32
24.74	3.21
24.77	3.13
24.8	3.08
24.82	3
24.85	2.92
24.88	2.83
24.9	2.78
24.93	2.7
24.96	2.62
24.98	2.55
25.01	2.48
25.04	2.41
25.06	2.32
25.09	2.25
25.12	2.21
25.14	2.15
25.17	2.11
25.2	2.07
25.22	2.01
25.25	1.95
25.28	1.9
25.3	1.85
25.33	1.79
25.36	1.74
25.38	1.69
25.41	1.65
25.44	1.6
25.46	1.54
25.49	1.47
25.52	1.41
25.54	1.37
25.57	1.28
25.6	1.22
25.62	1.18
25.65	1.15
25.68	1.11
25.7	1.11
25.73	1.07
25.76	1.02
25.78	0.98

## Sheet: Fig. 3b ATPase assay
ATP concentration (μM)	YrbE1-MceG			YrbE1-MceG K43A
	Mean	SD	N	Mean	SD	N
0	0	0.000254	3	0	0.000112	3
100	0.00400348	0.000186	3	0.00241851	0.000187	3
150	0.00514568	0.000369	3	0.00247043	0.000154	3
200	0.00588709	0.000449	3	0.00173931	0.00013	3
300	0.00986099	0.000201	3	0.00184088	0.000325	3
400	0.0104838	0.000647	3	0.00134627	0.000214	3
500	0.0104676	0.00115	3	0.00156803	0.000261	3

## Sheet: Fig. 4e PA uptake
Time (min)	WT EV			WT p0959			WT pRv0513			WT p0959AGG3P			ΔyrbE1A/B EV			ΔyrbE1A/B p0959
0	0	0	0	0	0	0	0	0	0	0	0	0	0	0	0	0	0	0
5	1062	1147	1107	552	629	631	645	694	717	1116	1018	1123	663	588	583	592	584	656
15	2559	2513	2635	1545	1432	1465	1810	1596	1716	2468	2629	2354	1557	1385	1261	1682	1717	1482
30	3740	3815	3776	2266	2495	2503	2511	2718	2837	3652	3872	3787	2407	2262	2332	2590	2632	2687
45	4933	4924	5115	3311	3115	3157	3705	3847	3761	5396	5017	5046	3043	2994	3100	3588	3627	3572
	biological triplicates
30	3740	3815	3776	2266	2495	2503	2511	2718	2837	3852	4072	3987	2407	2262	2332	2590	2632	2687
30	4326	4258	4381	2962	2833	2819	3306	3208	3276	3842	3923	4023	2384	2455	2350	2333	2540	2492
30	4765	4653	4708	3242	3086	3312	3336	3321	3413	5105	5185	5036	2968	2920	2898	3151	3226	3265
	normalized uptake
	0.884727			0.567175			0.629795			0.930014			0.54664			0.617537
	1.01231			0.672583			0.764406			0.92041			0.561319			0.575061
	1.10296			0.752694			0.786268			1.19666			0.686013			0.75285

## Sheet: Fig. S2
Time (min)	WT EV			ΔyrbE1A/B EV			ΔyrbE1A/B pyrbE1A/B			ΔmceG EV			ΔmceG pmceG
0	0	0	0	0	0	0	0	0	0	0	0	0	0	0	0
5	1827	1863	1762	833	728	826	881	936	842	577	594	619	1730	1662	1743
15	4336	3957	4126	1783	1748	1806	1517	1640	1712	1248	1325	1384	3457	3461	3574
30	6692	6935	6591	2401	2374	2258	2195	2302	2049	2240	2532	2359	6278	6152	6486
45	8965	9284	8645	3368	3195	3422	3001	3249	3231	3563	3465	3633	8773	8347	8587
	biological triplicates
30	6692	6935	6591	2195	2302	2049	2401	2374	2258	2240	2532	2359	6278	6152	6486
30	5837	5503	5398	1804	1817	1996	1973	1749	1994	2073	1729	1913	6144	6265	6622
30	4904	5145	4894	1814	1740	1674	1802	1614	1692	1739	1784	1812	4722	4839	4790
	normalized uptake
	1.16869			0.378389			0.40654			0.412204			1.09343
	0.967533			0.324688			0.330411			0.330353			1.10008
	0.863774			0.302202			0.295266			0.308387			0.829554

## Sheet: Fig. S3
Time (min)	WT EV			WT pmce1A			WT p6540			ΔyrbE1A/B EV			ΔyrbE1A/B pmce1A			ΔyrbE1A/B p6540
0	0	0	0	0	0	0	0	0	0	0	0	0	0	0	0	0	0	0
5	1026	1094	1195	873	765	891	1931	1807	1999	489	459	599	468	574	485	425	569	389
15	2973	2974	2966	1950	1832	1893	5035	5009	5177	1179	1106	1243	1191	1280	1194	1126	1150	1165
30	4171	4088	4114	2910	2543	2924	7348	7276	6845	1888	1881	1740	2105	1983	2053	2095	2035	1805
45	4408	4344	4608	3325	3485	3496	9563	9017	9100	2636	2885	2705	3054	2955	3001	2833	2892	2900
	biological triplicates
30	4171	4088	4114	2910	2543	2924	7348	7276	6845	1888	1881	1740	2105	1983	2053	2095	2035	1805
30	5468	5519	5141	3131	3183	3321	6272	6158	6332	1979	1814	1899	1702	1869	1708	1831	1995	1896
30	4632	4536	4813	3189	3108	3000	6420	6293	6198	1466	1599	1599	1428	1456	1612	1646	1546	1492
	normalized uptake
	0.873758			0.591568			1.5161			0.389035			0.433666			0.419119
	1.13893			0.680406			1.32494			0.401958			0.372793			0.404077
	0.987312			0.656537			1.33546			0.329363			0.317499			0.330775
